# Supplementary material for: Extracellular Peptide-Ligand Dimerization Actuator Receptor Design for Reversible and Spatially Dosed 3D Cell-Material Communication
Source: ACS Synth Biol. 2024 Dec 20;14(7):2494–513. doi: 10.1021/acssynbio.4c00482 (PMC12281622; doi:10.1021/acssynbio.4c00482)
Supplement: Supplementary file 2 [file sb4c00482_si_002.zip]

Archive with 31 entries (30 files):
- structures_for_publication/
- structures_for_publication/FLAG_1.pdb
- structures_for_publication/FLAG_10.pdb
- structures_for_publication/FLAG_2.pdb
- structures_for_publication/FLAG_3.pdb
- structures_for_publication/FLAG_4.pdb
- structures_for_publication/FLAG_5.pdb
- structures_for_publication/FLAG_6.pdb
- structures_for_publication/FLAG_7.pdb
- structures_for_publication/FLAG_8.pdb
- structures_for_publication/FLAG_9.pdb
- structures_for_publication/HA_1.pdb
- structures_for_publication/HA_10.pdb
- structures_for_publication/HA_2.pdb
- structures_for_publication/HA_3.pdb
- structures_for_publication/HA_4.pdb
- structures_for_publication/HA_5.pdb
- structures_for_publication/HA_6.pdb
- structures_for_publication/HA_7.pdb
- structures_for_publication/HA_8.pdb
- structures_for_publication/HA_9.pdb
- structures_for_publication/MYC_1.pdb
- structures_for_publication/MYC_10.pdb
- structures_for_publication/MYC_2.pdb
- structures_for_publication/MYC_3.pdb
- structures_for_publication/MYC_4.pdb
- structures_for_publication/MYC_5.pdb
- structures_for_publication/MYC_6.pdb
- structures_for_publication/MYC_7.pdb
- structures_for_publication/MYC_8.pdb
- structures_for_publication/MYC_9.pdb
