# Supplementary material for: Extracellular Peptide-Ligand Dimerization Actuator Receptor Design for Reversible and Spatially Dosed 3D Cell-Material Communication
Source: ACS Synth Biol. 2024 Dec 20;14(7):2494–513. doi: 10.1021/acssynbio.4c00482 (PMC12281622; doi:10.1021/acssynbio.4c00482)
Supplement: Supplementary file 2 [file sb4c00482_si_002.zip › structures_for_publication/FLAG_10.pdb]

ATOM      0  N   VAL A   1       4.452   3.749  12.930  1.00  1.85              
ATOM      1  HT1 VAL A   1       3.642   3.937  13.537  1.00  0.22              
ATOM      2  HT2 VAL A   1       4.219   4.041  11.945  1.00  0.22              
ATOM      3  HT3 VAL A   1       5.233   4.350  13.236  1.00  0.22              
ATOM      4  CA  VAL A   1       4.852   2.314  12.986  1.00  2.27              
ATOM      5  HA  VAL A   1       5.198   2.126  13.990  1.00  1.32              
ATOM      6  C   VAL A   1       6.044   2.046  12.078  1.00  2.00              
ATOM      7  O   VAL A   1       6.949   2.872  11.969  1.00  1.70              
ATOM      8  CB  VAL A   1       3.642   1.391  12.711  1.00  0.00              
ATOM      9  HB  VAL A   1       4.006   0.336  12.751  1.00  0.00              
ATOM     10  CG1 VAL A   1       2.502   1.530  13.743  1.00  0.00              
ATOM     11 HG11 VAL A   1       1.650   0.871  13.467  1.00  0.00              
ATOM     12 HG12 VAL A   1       2.832   1.234  14.761  1.00  0.00              
ATOM     13 HG13 VAL A   1       2.129   2.576  13.779  1.00  0.00              
ATOM     14  CG2 VAL A   1       3.059   1.601  11.301  1.00  0.00              
ATOM     15 HG21 VAL A   1       2.167   0.957  11.144  1.00  0.00              
ATOM     16 HG22 VAL A   1       2.754   2.661  11.158  1.00  0.00              
ATOM     17 HG23 VAL A   1       3.800   1.344  10.516  1.00  0.00              
ATOM     18  N   SER A   2       6.115   0.901  11.369  1.00  1.85              
ATOM     19  HN  SER A   2       5.497   0.140  11.544  1.00  0.22              
ATOM     20  CA  SER A   2       7.062   0.718  10.272  1.00  2.27              
ATOM     21  HA  SER A   2       8.009   1.174  10.524  1.00  1.32              
ATOM     22  C   SER A   2       6.536   1.386   9.014  1.00  2.00              
ATOM     23  O   SER A   2       6.107   0.721   8.076  1.00  1.70              
ATOM     24  CB  SER A   2       7.276  -0.784   9.969  1.00  0.00              
ATOM     25  HB1 SER A   2       6.280  -1.241   9.769  1.00  0.00              
ATOM     26  HB2 SER A   2       7.886  -0.911   9.047  1.00  0.00              
ATOM     27  OG  SER A   2       7.875  -1.483  11.069  1.00  0.00              
ATOM     28  HG1 SER A   2       7.769  -2.427  10.896  1.00  0.00              
ATOM     29  N   ASP A   3       6.527   2.734   8.970  1.00  1.85              
ATOM     30  HN  ASP A   3       6.912   3.242   9.741  1.00  0.22              
ATOM     31  CA  ASP A   3       5.756   3.530   8.024  1.00  2.27              
ATOM     32  HA  ASP A   3       4.777   3.075   7.927  1.00  1.32              
ATOM     33  C   ASP A   3       6.356   3.623   6.608  1.00  2.00              
ATOM     34  O   ASP A   3       6.376   4.686   5.989  1.00  1.70              
ATOM     35  CB  ASP A   3       5.568   4.975   8.541  1.00  0.00              
ATOM     36  HB1 ASP A   3       6.559   5.407   8.786  1.00  0.00              
ATOM     37  HB2 ASP A   3       5.093   5.608   7.768  1.00  0.00              
ATOM     38  CG  ASP A   3       4.722   5.037   9.804  1.00  0.00              
ATOM     39  OD1 ASP A   3       3.622   4.428   9.809  1.00  0.00              
ATOM     40  OD2 ASP A   3       5.071   5.841  10.701  1.00  0.00              
ATOM     41  N   VAL A   4       6.862   2.507   6.058  1.00  1.85              
ATOM     42  HN  VAL A   4       6.757   1.643   6.560  1.00  0.22              
ATOM     43  CA  VAL A   4       7.558   2.447   4.785  1.00  2.27              
ATOM     44  HA  VAL A   4       7.433   3.384   4.263  1.00  1.32              
ATOM     45  C   VAL A   4       6.942   1.318   3.964  1.00  2.00              
ATOM     46  O   VAL A   4       6.649   0.269   4.545  1.00  1.70              
ATOM     47  CB  VAL A   4       9.066   2.172   4.991  1.00  0.00              
ATOM     48  HB  VAL A   4       9.158   1.221   5.571  1.00  0.00              
ATOM     49  CG1 VAL A   4       9.856   1.995   3.677  1.00  0.00              
ATOM     50 HG11 VAL A   4      10.935   1.840   3.894  1.00  0.00              
ATOM     51 HG12 VAL A   4       9.505   1.113   3.103  1.00  0.00              
ATOM     52 HG13 VAL A   4       9.762   2.898   3.036  1.00  0.00              
ATOM     53  CG2 VAL A   4       9.747   3.268   5.833  1.00  0.00              
ATOM     54 HG21 VAL A   4      10.835   3.068   5.933  1.00  0.00              
ATOM     55 HG22 VAL A   4       9.617   4.264   5.356  1.00  0.00              
ATOM     56 HG23 VAL A   4       9.320   3.314   6.856  1.00  0.00              
ATOM     57  N   PRO A   5       6.719   1.409   2.651  1.00  1.85              
ATOM     58  CA  PRO A   5       6.491   0.235   1.810  1.00  2.27              
ATOM     59  HA  PRO A   5       5.726  -0.400   2.233  1.00  1.32              
ATOM     60  C   PRO A   5       7.755  -0.617   1.672  1.00  2.00              
ATOM     61  O   PRO A   5       8.530  -0.459   0.733  1.00  1.70              
ATOM     62  CD  PRO A   5       6.460   2.658   1.902  1.00 52.80              
ATOM     63  HD1 PRO A   5       5.858   2.530   2.830  1.00  0.00              
ATOM     64  HD2 PRO A   5       6.766   3.724   1.780  1.00  0.00              
ATOM     65  CB  PRO A   5       6.025   0.790   0.473  1.00 52.39              
ATOM     66  HB1 PRO A   5       4.927   0.967   0.517  1.00  0.00              
ATOM     67  HB2 PRO A   5       6.247   0.111  -0.374  1.00  0.00              
ATOM     68  CG  PRO A   5       5.665   2.212   0.708  1.00 52.57              
ATOM     69  HG1 PRO A   5       4.950   2.606  -0.041  1.00  0.00              
ATOM     70  HG2 PRO A   5       6.591   2.831   0.697  1.00  0.00              
ATOM     71  N   ARG A   6       7.995  -1.505   2.647  1.00  1.85              
ATOM     72  HN  ARG A   6       7.348  -1.551   3.403  1.00  0.22              
ATOM     73  CA  ARG A   6       9.211  -2.280   2.784  1.00  2.27              
ATOM     74  HA  ARG A   6       9.948  -1.935   2.072  1.00  1.32              
ATOM     75  C   ARG A   6       8.990  -3.769   2.510  1.00  2.00              
ATOM     76  O   ARG A   6       7.961  -4.175   1.976  1.00  1.70              
ATOM     77  CB  ARG A   6       9.807  -2.127   4.202  1.00  0.00              
ATOM     78  HB1 ARG A   6      10.783  -2.668   4.193  1.00  0.00              
ATOM     79  HB2 ARG A   6      10.051  -1.058   4.389  1.00  0.00              
ATOM     80  CG  ARG A   6       8.954  -2.698   5.360  1.00  0.00              
ATOM     81  HG1 ARG A   6       7.940  -2.244   5.310  1.00  0.00              
ATOM     82  HG2 ARG A   6       8.801  -3.789   5.194  1.00  0.00              
ATOM     83  CD  ARG A   6       9.588  -2.521   6.751  1.00  0.00              
ATOM     84  HD1 ARG A   6      10.561  -3.063   6.785  1.00  0.00              
ATOM     85  HD2 ARG A   6       9.770  -1.446   6.984  1.00  0.00              
ATOM     86  NE  ARG A   6       8.618  -3.080   7.753  1.00  0.00              
ATOM     87  HE  ARG A   6       8.008  -2.381   8.145  1.00  0.00              
ATOM     88  CZ  ARG A   6       8.576  -4.377   8.086  1.00  0.00              
ATOM     89  NH1 ARG A   6       7.675  -4.764   8.986  1.00  0.00              
ATOM     90 HH11 ARG A   6       7.627  -5.709   9.279  1.00  0.00              
ATOM     91 HH12 ARG A   6       7.157  -4.034   9.438  1.00  0.00              
ATOM     92  NH2 ARG A   6       9.379  -5.276   7.528  1.00  0.00              
ATOM     93 HH21 ARG A   6       9.263  -6.238   7.733  1.00  0.00              
ATOM     94 HH22 ARG A   6       9.933  -4.971   6.764  1.00  0.00              
ATOM     95  N   ASP A   7       9.971  -4.619   2.895  1.00  1.85              
ATOM     96  HN  ASP A   7      10.782  -4.244   3.335  1.00  0.22              
ATOM     97  CA  ASP A   7       9.939  -6.076   2.846  1.00  2.27              
ATOM     98  HA  ASP A   7      10.925  -6.402   3.150  1.00  1.32              
ATOM     99  C   ASP A   7       9.778  -6.637   1.432  1.00  2.00              
ATOM    100  O   ASP A   7       9.061  -7.610   1.175  1.00  1.70              
ATOM    101  CB  ASP A   7       8.914  -6.641   3.857  1.00  0.00              
ATOM    102  HB1 ASP A   7       7.961  -6.081   3.762  1.00  0.00              
ATOM    103  HB2 ASP A   7       8.712  -7.710   3.652  1.00  0.00              
ATOM    104  CG  ASP A   7       9.379  -6.504   5.300  1.00  0.00              
ATOM    105  OD1 ASP A   7      10.582  -6.202   5.505  1.00  0.00              
ATOM    106  OD2 ASP A   7       8.595  -6.881   6.203  1.00  0.00              
ATOM    107  N   LEU A   8      10.495  -6.019   0.480  1.00  1.85              
ATOM    108  HN  LEU A   8      11.099  -5.272   0.735  1.00  0.22              
ATOM    109  CA  LEU A   8      10.387  -6.289  -0.937  1.00  2.27              
ATOM    110  HA  LEU A   8       9.360  -6.535  -1.165  1.00  1.32              
ATOM    111  C   LEU A   8      11.249  -7.477  -1.342  1.00  2.00              
ATOM    112  O   LEU A   8      12.466  -7.369  -1.489  1.00  1.70              
ATOM    113  CB  LEU A   8      10.789  -5.049  -1.768  1.00  0.00              
ATOM    114  HB1 LEU A   8      11.820  -4.764  -1.456  1.00  0.00              
ATOM    115  HB2 LEU A   8      10.859  -5.338  -2.839  1.00  0.00              
ATOM    116  CG  LEU A   8       9.901  -3.787  -1.642  1.00  0.00              
ATOM    117  HG  LEU A   8       8.911  -4.008  -2.109  1.00  0.00              
ATOM    118  CD1 LEU A   8      10.517  -2.616  -2.421  1.00  0.00              
ATOM    119 HD11 LEU A   8       9.857  -1.725  -2.371  1.00  0.00              
ATOM    120 HD12 LEU A   8      11.507  -2.343  -1.998  1.00  0.00              
ATOM    121 HD13 LEU A   8      10.655  -2.886  -3.490  1.00  0.00              
ATOM    122  CD2 LEU A   8       9.655  -3.383  -0.180  1.00  0.00              
ATOM    123 HD21 LEU A   8       9.032  -2.465  -0.133  1.00  0.00              
ATOM    124 HD22 LEU A   8       9.126  -4.179   0.382  1.00  0.00              
ATOM    125 HD23 LEU A   8      10.619  -3.175   0.333  1.00  0.00              
ATOM    126  N   GLU A   9      10.637  -8.664  -1.499  1.00  1.85              
ATOM    127  HN  GLU A   9       9.649  -8.753  -1.376  1.00  0.22              
ATOM    128  CA  GLU A   9      11.383  -9.888  -1.703  1.00  2.27              
ATOM    129  HA  GLU A   9      12.314  -9.670  -2.206  1.00  1.32              
ATOM    130  C   GLU A   9      10.614 -10.833  -2.606  1.00  2.00              
ATOM    131  O   GLU A   9       9.388 -10.790  -2.687  1.00  1.70              
ATOM    132  CB  GLU A   9      11.699 -10.575  -0.354  1.00  0.00              
ATOM    133  HB1 GLU A   9      12.248  -9.845   0.285  1.00  0.00              
ATOM    134  HB2 GLU A   9      10.752 -10.800   0.185  1.00  0.00              
ATOM    135  CG  GLU A   9      12.550 -11.873  -0.442  1.00  0.00              
ATOM    136  HG1 GLU A   9      11.966 -12.663  -0.947  1.00  0.00              
ATOM    137  HG2 GLU A   9      13.488 -11.697  -1.006  1.00  0.00              
ATOM    138  CD  GLU A   9      12.948 -12.498   0.897  1.00  0.00              
ATOM    139  OE1 GLU A   9      11.986 -12.791   1.655  1.00  0.00              
ATOM    140  OE2 GLU A   9      14.159 -12.667   1.177  1.00  0.00              
ATOM    141  N   VAL A  10      11.319 -11.714  -3.339  1.00  1.85              
ATOM    142  HN  VAL A  10      12.320 -11.697  -3.317  1.00  0.22              
ATOM    143  CA  VAL A  10      10.697 -12.753  -4.144  1.00  2.27              
ATOM    144  HA  VAL A  10       9.786 -12.361  -4.577  1.00  1.32              
ATOM    145  C   VAL A  10      10.299 -13.952  -3.289  1.00  2.00              
ATOM    146  O   VAL A  10      11.095 -14.527  -2.550  1.00  1.70              
ATOM    147  CB  VAL A  10      11.622 -13.180  -5.308  1.00  0.00              
ATOM    148  HB  VAL A  10      12.593 -13.510  -4.862  1.00  0.00              
ATOM    149  CG1 VAL A  10      11.072 -14.351  -6.149  1.00  0.00              
ATOM    150 HG11 VAL A  10      11.763 -14.581  -6.988  1.00  0.00              
ATOM    151 HG12 VAL A  10      10.967 -15.276  -5.545  1.00  0.00              
ATOM    152 HG13 VAL A  10      10.081 -14.094  -6.581  1.00  0.00              
ATOM    153  CG2 VAL A  10      11.949 -12.005  -6.251  1.00  0.00              
ATOM    154 HG21 VAL A  10      12.581 -12.346  -7.098  1.00  0.00              
ATOM    155 HG22 VAL A  10      11.016 -11.567  -6.665  1.00  0.00              
ATOM    156 HG23 VAL A  10      12.504 -11.205  -5.719  1.00  0.00              
ATOM    157  N   VAL A  11       9.023 -14.358  -3.391  1.00  1.85              
ATOM    158  HN  VAL A  11       8.407 -13.866  -4.014  1.00  0.22              
ATOM    159  CA  VAL A  11       8.436 -15.503  -2.721  1.00  2.27              
ATOM    160  HA  VAL A  11       8.948 -15.677  -1.784  1.00  1.32              
ATOM    161  C   VAL A  11       8.618 -16.743  -3.585  1.00  2.00              
ATOM    162  O   VAL A  11       9.134 -17.767  -3.140  1.00  1.70              
ATOM    163  CB  VAL A  11       6.932 -15.272  -2.444  1.00  0.00              
ATOM    164  HB  VAL A  11       6.439 -15.053  -3.423  1.00  0.00              
ATOM    165  CG1 VAL A  11       6.215 -16.488  -1.821  1.00  0.00              
ATOM    166 HG11 VAL A  11       5.151 -16.243  -1.613  1.00  0.00              
ATOM    167 HG12 VAL A  11       6.223 -17.362  -2.504  1.00  0.00              
ATOM    168 HG13 VAL A  11       6.694 -16.780  -0.863  1.00  0.00              
ATOM    169  CG2 VAL A  11       6.690 -14.043  -1.546  1.00  0.00              
ATOM    170 HG21 VAL A  11       5.607 -13.921  -1.329  1.00  0.00              
ATOM    171 HG22 VAL A  11       7.228 -14.153  -0.580  1.00  0.00              
ATOM    172 HG23 VAL A  11       7.040 -13.110  -2.035  1.00  0.00              
ATOM    173  N   ALA A  12       8.202 -16.672  -4.863  1.00  1.85              
ATOM    174  HN  ALA A  12       7.839 -15.814  -5.223  1.00  0.22              
ATOM    175  CA  ALA A  12       8.320 -17.764  -5.806  1.00  2.27              
ATOM    176  HA  ALA A  12       9.131 -18.417  -5.509  1.00  1.32              
ATOM    177  C   ALA A  12       8.677 -17.216  -7.179  1.00  2.00              
ATOM    178  O   ALA A  12       8.315 -16.091  -7.523  1.00  1.70              
ATOM    179  CB  ALA A  12       7.003 -18.569  -5.887  1.00  0.00              
ATOM    180  HB1 ALA A  12       6.760 -18.988  -4.887  1.00  0.00              
ATOM    181  HB2 ALA A  12       6.156 -17.919  -6.200  1.00  0.00              
ATOM    182  HB3 ALA A  12       7.083 -19.415  -6.603  1.00  0.00              
ATOM    183  N   ALA A  13       9.414 -17.988  -7.998  1.00  1.85              
ATOM    184  HN  ALA A  13       9.697 -18.902  -7.722  1.00  0.22              
ATOM    185  CA  ALA A  13       9.880 -17.527  -9.288  1.00  2.27              
ATOM    186  HA  ALA A  13       9.302 -16.665  -9.599  1.00  1.32              
ATOM    187  C   ALA A  13       9.705 -18.560 -10.392  1.00  2.00              
ATOM    188  O   ALA A  13       9.882 -19.763 -10.203  1.00  1.70              
ATOM    189  CB  ALA A  13      11.370 -17.118  -9.224  1.00  0.00              
ATOM    190  HB1 ALA A  13      11.499 -16.298  -8.485  1.00  0.00              
ATOM    191  HB2 ALA A  13      12.005 -17.972  -8.900  1.00  0.00              
ATOM    192  HB3 ALA A  13      11.738 -16.755 -10.207  1.00  0.00              
ATOM    193  N   THR A  14       9.363 -18.081 -11.598  1.00  1.85              
ATOM    194  HN  THR A  14       9.176 -17.103 -11.721  1.00  0.22              
ATOM    195  CA  THR A  14       9.296 -18.849 -12.835  1.00  2.27              
ATOM    196  HA  THR A  14       9.944 -19.711 -12.759  1.00  1.32              
ATOM    197  C   THR A  14       9.878 -17.943 -13.907  1.00  2.00              
ATOM    198  O   THR A  14      10.007 -16.749 -13.642  1.00  1.70              
ATOM    199  CB  THR A  14       7.837 -19.243 -13.163  1.00  0.00              
ATOM    200  HB  THR A  14       7.874 -19.782 -14.140  1.00  0.00              
ATOM    201  OG1 THR A  14       7.002 -18.104 -13.348  1.00  0.00              
ATOM    202  HG1 THR A  14       6.124 -18.456 -13.533  1.00  0.00              
ATOM    203  CG2 THR A  14       7.148 -20.162 -12.148  1.00  0.00              
ATOM    204 HG21 THR A  14       6.152 -20.483 -12.519  1.00  0.00              
ATOM    205 HG22 THR A  14       7.758 -21.074 -11.976  1.00  0.00              
ATOM    206 HG23 THR A  14       7.008 -19.649 -11.173  1.00  0.00              
ATOM    207  N   PRO A  15      10.259 -18.376 -15.111  1.00  1.85              
ATOM    208  CA  PRO A  15      10.854 -17.479 -16.112  1.00  2.27              
ATOM    209  HA  PRO A  15      11.561 -16.812 -15.639  1.00  1.32              
ATOM    210  C   PRO A  15       9.811 -16.610 -16.801  1.00  2.00              
ATOM    211  O   PRO A  15      10.169 -15.763 -17.614  1.00  1.70              
ATOM    212  CD  PRO A  15      10.492 -19.789 -15.469  1.00 52.80              
ATOM    213  HD1 PRO A  15      10.877 -19.482 -14.471  1.00  0.00              
ATOM    214  HD2 PRO A  15      10.061 -20.817 -15.422  1.00  0.00              
ATOM    215  CB  PRO A  15      11.522 -18.400 -17.121  1.00 52.39              
ATOM    216  HB1 PRO A  15      12.541 -18.660 -16.755  1.00  0.00              
ATOM    217  HB2 PRO A  15      11.606 -17.944 -18.128  1.00  0.00              
ATOM    218  CG  PRO A  15      11.597 -19.741 -16.486  1.00 52.57              
ATOM    219  HG1 PRO A  15      12.395 -20.378 -16.915  1.00  0.00              
ATOM    220  HG2 PRO A  15      10.614 -20.254 -16.596  1.00  0.00              
ATOM    221  N   THR A  16       8.522 -16.827 -16.511  1.00  1.85              
ATOM    222  HN  THR A  16       8.286 -17.581 -15.907  1.00  0.22              
ATOM    223  CA  THR A  16       7.378 -16.100 -17.038  1.00  2.27              
ATOM    224  HA  THR A  16       7.670 -15.533 -17.911  1.00  1.32              
ATOM    225  C   THR A  16       6.856 -15.103 -16.020  1.00  2.00              
ATOM    226  O   THR A  16       6.829 -13.895 -16.259  1.00  1.70              
ATOM    227  CB  THR A  16       6.231 -17.069 -17.408  1.00  0.00              
ATOM    228  HB  THR A  16       5.385 -16.427 -17.756  1.00  0.00              
ATOM    229  OG1 THR A  16       5.760 -17.800 -16.280  1.00  0.00              
ATOM    230  HG1 THR A  16       5.064 -18.374 -16.618  1.00  0.00              
ATOM    231  CG2 THR A  16       6.540 -18.078 -18.519  1.00  0.00              
ATOM    232 HG21 THR A  16       5.630 -18.651 -18.795  1.00  0.00              
ATOM    233 HG22 THR A  16       6.902 -17.554 -19.428  1.00  0.00              
ATOM    234 HG23 THR A  16       7.322 -18.800 -18.199  1.00  0.00              
ATOM    235  N   SER A  17       6.399 -15.606 -14.860  1.00  1.85              
ATOM    236  HN  SER A  17       6.360 -16.601 -14.761  1.00  0.22              
ATOM    237  CA  SER A  17       5.843 -14.830 -13.766  1.00  2.27              
ATOM    238  HA  SER A  17       5.889 -13.783 -14.024  1.00  1.32              
ATOM    239  C   SER A  17       6.634 -14.969 -12.470  1.00  2.00              
ATOM    240  O   SER A  17       7.424 -15.891 -12.280  1.00  1.70              
ATOM    241  CB  SER A  17       4.357 -15.187 -13.534  1.00  0.00              
ATOM    242  HB1 SER A  17       3.956 -14.509 -12.746  1.00  0.00              
ATOM    243  HB2 SER A  17       3.764 -15.001 -14.458  1.00  0.00              
ATOM    244  OG  SER A  17       4.181 -16.540 -13.091  1.00  0.00              
ATOM    245  HG1 SER A  17       3.278 -16.614 -12.759  1.00  0.00              
ATOM    246  N   LEU A  18       6.460 -14.009 -11.549  1.00  1.85              
ATOM    247  HN  LEU A  18       5.814 -13.257 -11.727  1.00  0.22              
ATOM    248  CA  LEU A  18       7.229 -13.879 -10.329  1.00  2.27              
ATOM    249  HA  LEU A  18       7.719 -14.811 -10.082  1.00  1.32              
ATOM    250  C   LEU A  18       6.290 -13.503  -9.197  1.00  2.00              
ATOM    251  O   LEU A  18       5.461 -12.615  -9.351  1.00  1.70              
ATOM    252  CB  LEU A  18       8.269 -12.741 -10.450  1.00  0.00              
ATOM    253  HB1 LEU A  18       7.781 -11.906 -11.002  1.00  0.00              
ATOM    254  HB2 LEU A  18       8.496 -12.349  -9.434  1.00  0.00              
ATOM    255  CG  LEU A  18       9.597 -13.063 -11.176  1.00  0.00              
ATOM    256  HG  LEU A  18       9.361 -13.342 -12.231  1.00  0.00              
ATOM    257  CD1 LEU A  18      10.281 -14.279 -10.532  1.00  0.00              
ATOM    258 HD11 LEU A  18      11.210 -14.539 -11.083  1.00  0.00              
ATOM    259 HD12 LEU A  18      10.550 -14.062  -9.476  1.00  0.00              
ATOM    260 HD13 LEU A  18       9.609 -15.162 -10.549  1.00  0.00              
ATOM    261  CD2 LEU A  18      10.558 -11.865 -11.206  1.00  0.00              
ATOM    262 HD21 LEU A  18      11.504 -12.142 -11.718  1.00  0.00              
ATOM    263 HD22 LEU A  18      10.121 -11.002 -11.748  1.00  0.00              
ATOM    264 HD23 LEU A  18      10.805 -11.539 -10.172  1.00  0.00              
ATOM    265  N   LEU A  19       6.367 -14.149  -8.023  1.00  1.85              
ATOM    266  HN  LEU A  19       7.061 -14.862  -7.869  1.00  0.22              
ATOM    267  CA  LEU A  19       5.512 -13.817  -6.894  1.00  2.27              
ATOM    268  HA  LEU A  19       4.685 -13.198  -7.214  1.00  1.32              
ATOM    269  C   LEU A  19       6.321 -13.024  -5.878  1.00  2.00              
ATOM    270  O   LEU A  19       7.347 -13.500  -5.393  1.00  1.70              
ATOM    271  CB  LEU A  19       4.915 -15.094  -6.257  1.00  0.00              
ATOM    272  HB1 LEU A  19       4.577 -15.750  -7.092  1.00  0.00              
ATOM    273  HB2 LEU A  19       5.725 -15.651  -5.737  1.00  0.00              
ATOM    274  CG  LEU A  19       3.720 -14.918  -5.292  1.00  0.00              
ATOM    275  HG  LEU A  19       4.101 -14.473  -4.340  1.00  0.00              
ATOM    276  CD1 LEU A  19       3.111 -16.283  -4.937  1.00  0.00              
ATOM    277 HD11 LEU A  19       2.282 -16.162  -4.206  1.00  0.00              
ATOM    278 HD12 LEU A  19       2.705 -16.778  -5.845  1.00  0.00              
ATOM    279 HD13 LEU A  19       3.876 -16.950  -4.487  1.00  0.00              
ATOM    280  CD2 LEU A  19       2.639 -13.982  -5.854  1.00  0.00              
ATOM    281 HD21 LEU A  19       1.791 -13.898  -5.140  1.00  0.00              
ATOM    282 HD22 LEU A  19       3.033 -12.961  -6.031  1.00  0.00              
ATOM    283 HD23 LEU A  19       2.245 -14.377  -6.816  1.00  0.00              
ATOM    284  N   ILE A  20       5.908 -11.787  -5.542  1.00  1.85              
ATOM    285  HN  ILE A  20       5.049 -11.423  -5.912  1.00  0.22              
ATOM    286  CA  ILE A  20       6.654 -10.911  -4.644  1.00  2.27              
ATOM    287  HA  ILE A  20       7.565 -11.403  -4.336  1.00  1.32              
ATOM    288  C   ILE A  20       5.897 -10.610  -3.356  1.00  2.00              
ATOM    289  O   ILE A  20       4.669 -10.671  -3.294  1.00  1.70              
ATOM    290  CB  ILE A  20       7.045  -9.594  -5.355  1.00  0.00              
ATOM    291  HB  ILE A  20       7.532  -8.979  -4.557  1.00  0.00              
ATOM    292  CG2 ILE A  20       8.104  -9.773  -6.466  1.00  0.00              
ATOM    293 HG21 ILE A  20       8.457  -8.786  -6.831  1.00  0.00              
ATOM    294 HG22 ILE A  20       8.986 -10.328  -6.087  1.00  0.00              
ATOM    295 HG23 ILE A  20       7.683 -10.331  -7.329  1.00  0.00              
ATOM    296  CG1 ILE A  20       5.829  -8.764  -5.837  1.00  0.00              
ATOM    297 HG11 ILE A  20       5.294  -9.312  -6.645  1.00  0.00              
ATOM    298 HG12 ILE A  20       5.114  -8.647  -4.990  1.00  0.00              
ATOM    299  CD  ILE A  20       6.190  -7.359  -6.347  1.00  0.00              
ATOM    300  HD1 ILE A  20       5.269  -6.799  -6.621  1.00  0.00              
ATOM    301  HD2 ILE A  20       6.727  -6.783  -5.563  1.00  0.00              
ATOM    302  HD3 ILE A  20       6.837  -7.416  -7.247  1.00  0.00              
ATOM    303  N   SER A  21       6.639 -10.269  -2.283  1.00  1.85              
ATOM    304  HN  SER A  21       7.644 -10.316  -2.334  1.00  0.22              
ATOM    305  CA  SER A  21       6.099  -9.753  -1.030  1.00  2.27              
ATOM    306  HA  SER A  21       5.030  -9.908  -1.011  1.00  1.32              
ATOM    307  C   SER A  21       6.332  -8.266  -0.874  1.00  2.00              
ATOM    308  O   SER A  21       7.255  -7.698  -1.451  1.00  1.70              
ATOM    309  CB  SER A  21       6.756 -10.451   0.184  1.00  0.00              
ATOM    310  HB1 SER A  21       6.252 -10.086   1.108  1.00  0.00              
ATOM    311  HB2 SER A  21       6.591 -11.551   0.134  1.00  0.00              
ATOM    312  OG  SER A  21       8.155 -10.159   0.293  1.00  0.00              
ATOM    313  HG1 SER A  21       8.435 -10.436   1.174  1.00  0.00              
ATOM    314  N   HIS A  22       4.822  -8.001   0.382  1.00 20.00              
ATOM    315  HN  HIS A  22       3.876  -8.020   0.702  1.00  0.00              
ATOM    316  CA  HIS A  22       5.489  -6.732   0.515  1.00 20.00              
ATOM    317  HA  HIS A  22       6.520  -6.940   0.258  1.00  0.00              
ATOM    318  C   HIS A  22       5.488  -6.049   1.924  1.00 20.00              
ATOM    319  O   HIS A  22       5.933  -4.937   2.068  1.00 20.00              
ATOM    320  CB  HIS A  22       4.927  -5.704  -0.494  1.00  0.00              
ATOM    321  HB1 HIS A  22       5.037  -6.109  -1.523  1.00  0.00              
ATOM    322  HB2 HIS A  22       3.838  -5.567  -0.317  1.00  0.00              
ATOM    323  ND1 HIS A  22       6.885  -4.123  -0.889  1.00  0.00              
ATOM    324  HD1 HIS A  22       7.444  -4.742  -1.441  1.00  0.00              
ATOM    325  CG  HIS A  22       5.603  -4.361  -0.441  1.00  0.00              
ATOM    326  CE1 HIS A  22       7.196  -2.851  -0.540  1.00  0.00              
ATOM    327  HE1 HIS A  22       8.148  -2.369  -0.780  1.00  0.00              
ATOM    328  NE2 HIS A  22       6.211  -2.271   0.110  1.00  0.00              
ATOM    329  CD2 HIS A  22       5.200  -3.212   0.164  1.00  0.00              
ATOM    330  HD2 HIS A  22       4.268  -2.986   0.667  1.00  0.00              
ATOM    331  N   SER A  23       5.027  -6.731   2.969  1.00 20.00              
ATOM    332  HN  SER A  23       4.657  -7.660   2.962  1.00  0.00              
ATOM    333  CA  SER A  23       5.042  -6.097   4.297  1.00 20.00              
ATOM    334  HA  SER A  23       4.621  -6.796   5.008  1.00  0.00              
ATOM    335  C   SER A  23       4.076  -4.879   4.217  1.00 20.00              
ATOM    336  O   SER A  23       4.442  -3.720   4.534  1.00 20.00              
ATOM    337  CB  SER A  23       6.480  -5.698   4.703  1.00  0.00              
ATOM    338  HB1 SER A  23       7.095  -6.626   4.756  1.00  0.00              
ATOM    339  HB2 SER A  23       6.936  -5.047   3.923  1.00  0.00              
ATOM    340  OG  SER A  23       6.529  -5.056   5.984  1.00  0.00              
ATOM    341  HG1 SER A  23       7.454  -5.044   6.261  1.00  0.00              
ATOM    342  N   ALA A  24       2.869  -5.148   3.692  1.00 20.00              
ATOM    343  HN  ALA A  24       2.596  -6.064   3.397  1.00  0.00              
ATOM    344  CA  ALA A  24       1.865  -4.110   3.515  1.00 20.00              
ATOM    345  HA  ALA A  24       2.232  -3.123   3.773  1.00  0.00              
ATOM    346  C   ALA A  24       0.764  -4.417   4.483  1.00 20.00              
ATOM    347  O   ALA A  24      -0.389  -4.218   4.165  1.00 20.00              
ATOM    348  CB  ALA A  24       1.359  -4.072   2.054  1.00  0.00              
ATOM    349  HB1 ALA A  24       2.211  -3.863   1.371  1.00  0.00              
ATOM    350  HB2 ALA A  24       0.916  -5.049   1.760  1.00  0.00              
ATOM    351  HB3 ALA A  24       0.597  -3.278   1.905  1.00  0.00              
ATOM    352  N   ALA A  25       1.100  -4.961   5.660  1.00 20.00              
ATOM    353  HN  ALA A  25       2.030  -5.154   5.968  1.00  0.00              
ATOM    354  CA  ALA A  25       0.023  -5.321   6.619  1.00 20.00              
ATOM    355  HA  ALA A  25      -0.882  -5.612   6.099  1.00  0.00              
ATOM    356  C   ALA A  25      -0.330  -4.147   7.446  1.00 20.00              
ATOM    357  O   ALA A  25      -1.288  -4.245   8.192  1.00 20.00              
ATOM    358  CB  ALA A  25       0.447  -6.517   7.503  1.00  0.00              
ATOM    359  HB1 ALA A  25       0.659  -7.398   6.859  1.00  0.00              
ATOM    360  HB2 ALA A  25       1.371  -6.282   8.076  1.00  0.00              
ATOM    361  HB3 ALA A  25      -0.353  -6.800   8.220  1.00  0.00              
ATOM    362  N   PHE A  26       0.409  -3.044   7.354  1.00 20.00              
ATOM    363  HN  PHE A  26       1.179  -2.909   6.733  1.00  0.00              
ATOM    364  CA  PHE A  26       0.116  -1.911   8.202  1.00 20.00              
ATOM    365  HA  PHE A  26      -0.908  -1.986   8.549  1.00  0.00              
ATOM    366  C   PHE A  26       0.185  -0.732   7.297  1.00 20.00              
ATOM    367  O   PHE A  26       0.413   0.394   7.747  1.00 20.00              
ATOM    368  CB  PHE A  26       1.112  -1.832   9.383  1.00  0.00              
ATOM    369  HB1 PHE A  26       1.029  -2.760   9.991  1.00  0.00              
ATOM    370  HB2 PHE A  26       2.160  -1.772   9.019  1.00  0.00              
ATOM    371  CG  PHE A  26       0.825  -0.678  10.313  1.00  0.00              
ATOM    372  CD1 PHE A  26      -0.216  -0.766  11.254  1.00  0.00              
ATOM    373  HD1 PHE A  26      -0.787  -1.681  11.336  1.00  0.00              
ATOM    374  CE1 PHE A  26      -0.523   0.321  12.083  1.00  0.00              
ATOM    375  HE1 PHE A  26      -1.322   0.240  12.806  1.00  0.00              
ATOM    376  CZ  PHE A  26       0.212   1.508  11.979  1.00  0.00              
ATOM    377  HZ  PHE A  26      -0.021   2.346  12.620  1.00  0.00              
ATOM    378  CD2 PHE A  26       1.562   0.517  10.226  1.00  0.00              
ATOM    379  HD2 PHE A  26       2.361   0.607   9.502  1.00  0.00              
ATOM    380  CE2 PHE A  26       1.255   1.606  11.051  1.00  0.00              
ATOM    381  HE2 PHE A  26       1.824   2.521  10.967  1.00  0.00              
ATOM    382  N   GLU A  27       0.012  -0.963   5.995  1.00 20.00              
ATOM    383  HN  GLU A  27      -0.178  -1.840   5.561  1.00  0.00              
ATOM    384  CA  GLU A  27       0.101   0.146   5.070  1.00 20.00              
ATOM    385  HA  GLU A  27       0.772   0.899   5.463  1.00  0.00              
ATOM    386  C   GLU A  27      -1.293   0.783   4.975  1.00 20.00              
ATOM    387  O   GLU A  27      -2.278   0.199   5.478  1.00 20.00              
ATOM    388  CB  GLU A  27       0.608  -0.327   3.688  1.00  0.00              
ATOM    389  HB1 GLU A  27       1.588  -0.836   3.834  1.00  0.00              
ATOM    390  HB2 GLU A  27      -0.080  -1.100   3.278  1.00  0.00              
ATOM    391  CG  GLU A  27       0.801   0.790   2.623  1.00  0.00              
ATOM    392  HG1 GLU A  27      -0.182   1.214   2.351  1.00  0.00              
ATOM    393  HG2 GLU A  27       1.453   1.599   3.008  1.00  0.00              
ATOM    394  CD  GLU A  27       1.397   0.338   1.288  1.00  0.00              
ATOM    395  OE1 GLU A  27       0.753  -0.568   0.695  1.00  0.00              
ATOM    396  OE2 GLU A  27       2.461   0.851   0.868  1.00  0.00              
ATOM    397  N   ASP A  28      -1.393   1.988   4.413  1.00 20.00              
ATOM    398  HN  ASP A  28      -0.642   2.541   4.061  1.00  0.00              
ATOM    399  CA  ASP A  28      -2.680   2.625   4.263  1.00 20.00              
ATOM    400  HA  ASP A  28      -3.231   2.497   5.188  1.00  0.00              
ATOM    401  C   ASP A  28      -3.465   1.884   3.175  1.00 20.00              
ATOM    402  O   ASP A  28      -3.039   1.930   2.001  1.00 20.00              
ATOM    403  CB  ASP A  28      -2.519   4.136   3.980  1.00  0.00              
ATOM    404  HB1 ASP A  28      -1.894   4.591   4.775  1.00  0.00              
ATOM    405  HB2 ASP A  28      -2.018   4.300   3.006  1.00  0.00              
ATOM    406  CG  ASP A  28      -3.850   4.874   3.970  1.00  0.00              
ATOM    407  OD1 ASP A  28      -4.558   4.828   5.006  1.00  0.00              
ATOM    408  OD2 ASP A  28      -4.254   5.331   2.874  1.00  0.00              
ATOM    409  N   LEU A  29      -4.615   1.260   3.518  1.00 20.00              
ATOM    410  HN  LEU A  29      -5.033   1.328   4.422  1.00  0.00              
ATOM    411  CA  LEU A  29      -5.350   0.424   2.580  1.00 20.00              
ATOM    412  HA  LEU A  29      -4.746  -0.454   2.388  1.00  0.00              
ATOM    413  C   LEU A  29      -5.521   1.157   1.266  1.00 20.00              
ATOM    414  O   LEU A  29      -5.464   0.536   0.178  1.00 20.00              
ATOM    415  CB  LEU A  29      -6.718   0.003   3.167  1.00  0.00              
ATOM    416  HB1 LEU A  29      -6.513  -0.537   4.120  1.00  0.00              
ATOM    417  HB2 LEU A  29      -7.286   0.917   3.448  1.00  0.00              
ATOM    418  CG  LEU A  29      -7.617  -0.908   2.299  1.00  0.00              
ATOM    419  HG  LEU A  29      -8.556  -1.116   2.867  1.00  0.00              
ATOM    420  CD1 LEU A  29      -6.933  -2.260   2.051  1.00  0.00              
ATOM    421 HD11 LEU A  29      -7.598  -2.933   1.468  1.00  0.00              
ATOM    422 HD12 LEU A  29      -5.989  -2.122   1.481  1.00  0.00              
ATOM    423 HD13 LEU A  29      -6.691  -2.760   3.013  1.00  0.00              
ATOM    424  CD2 LEU A  29      -8.004  -0.254   0.964  1.00  0.00              
ATOM    425 HD21 LEU A  29      -8.633  -0.947   0.364  1.00  0.00              
ATOM    426 HD22 LEU A  29      -8.582   0.679   1.116  1.00  0.00              
ATOM    427 HD23 LEU A  29      -7.095  -0.010   0.373  1.00  0.00              
ATOM    428  N   ARG A  30      -5.708   2.477   1.358  1.00 20.00              
ATOM    429  HN  ARG A  30      -5.710   2.951   2.235  1.00  0.00              
ATOM    430  CA  ARG A  30      -5.922   3.304   0.163  1.00 20.00              
ATOM    431  HA  ARG A  30      -6.840   2.979  -0.312  1.00  0.00              
ATOM    432  C   ARG A  30      -4.833   3.116  -0.839  1.00 20.00              
ATOM    433  O   ARG A  30      -5.099   2.907  -2.005  1.00 20.00              
ATOM    434  CB  ARG A  30      -6.091   4.793   0.544  1.00  0.00              
ATOM    435  HB1 ARG A  30      -6.870   4.826   1.343  1.00  0.00              
ATOM    436  HB2 ARG A  30      -5.154   5.165   1.014  1.00  0.00              
ATOM    437  CG  ARG A  30      -6.537   5.738  -0.597  1.00  0.00              
ATOM    438  HG1 ARG A  30      -7.315   5.220  -1.202  1.00  0.00              
ATOM    439  HG2 ARG A  30      -7.044   6.626  -0.155  1.00  0.00              
ATOM    440  CD  ARG A  30      -5.381   6.248  -1.475  1.00  0.00              
ATOM    441  HD1 ARG A  30      -4.623   6.753  -0.832  1.00  0.00              
ATOM    442  HD2 ARG A  30      -4.886   5.414  -2.024  1.00  0.00              
ATOM    443  NE  ARG A  30      -5.973   7.205  -2.472  1.00  0.00              
ATOM    444  HE  ARG A  30      -5.862   8.170  -2.208  1.00  0.00              
ATOM    445  CZ  ARG A  30      -6.584   6.804  -3.596  1.00  0.00              
ATOM    446  NH1 ARG A  30      -7.073   7.737  -4.409  1.00  0.00              
ATOM    447 HH11 ARG A  30      -7.554   7.483  -5.236  1.00  0.00              
ATOM    448 HH12 ARG A  30      -7.046   8.680  -4.070  1.00  0.00              
ATOM    449  NH2 ARG A  30      -6.689   5.521  -3.924  1.00  0.00              
ATOM    450 HH21 ARG A  30      -7.069   5.265  -4.802  1.00  0.00              
ATOM    451 HH22 ARG A  30      -6.190   4.873  -3.365  1.00  0.00              
ATOM    452  N   TYR A  31      -4.333   3.008  -1.542  1.00  1.85              
ATOM    453  HN  TYR A  31      -3.729   3.729  -1.208  1.00  0.22              
ATOM    454  CA  TYR A  31      -3.985   2.400  -2.811  1.00  2.27              
ATOM    455  HA  TYR A  31      -4.635   1.560  -3.015  1.00  1.32              
ATOM    456  C   TYR A  31      -2.568   1.880  -2.697  1.00  2.00              
ATOM    457  O   TYR A  31      -1.677   2.594  -2.248  1.00  1.70              
ATOM    458  CB  TYR A  31      -4.056   3.435  -3.958  1.00  0.00              
ATOM    459  HB1 TYR A  31      -3.439   4.320  -3.688  1.00  0.00              
ATOM    460  HB2 TYR A  31      -3.633   3.013  -4.895  1.00  0.00              
ATOM    461  CG  TYR A  31      -5.459   3.935  -4.213  1.00  0.00              
ATOM    462  CD1 TYR A  31      -5.892   5.156  -3.665  1.00  0.00              
ATOM    463  HD1 TYR A  31      -5.201   5.767  -3.102  1.00  0.00              
ATOM    464  CE1 TYR A  31      -7.222   5.572  -3.825  1.00  0.00              
ATOM    465  HE1 TYR A  31      -7.560   6.505  -3.397  1.00  0.00              
ATOM    466  CZ  TYR A  31      -8.125   4.778  -4.536  1.00  0.00              
ATOM    467  OH  TYR A  31      -9.465   5.189  -4.664  1.00  0.00              
ATOM    468  HH  TYR A  31      -9.905   4.560  -5.238  1.00  0.00              
ATOM    469  CD2 TYR A  31      -6.373   3.153  -4.943  1.00  0.00              
ATOM    470  HD2 TYR A  31      -6.063   2.202  -5.355  1.00  0.00              
ATOM    471  CE2 TYR A  31      -7.703   3.570  -5.098  1.00  0.00              
ATOM    472  HE2 TYR A  31      -8.401   2.945  -5.634  1.00  0.00              
ATOM    473  N   TYR A  32      -2.303   0.628  -3.097  1.00  1.85              
ATOM    474  HN  TYR A  32      -3.023   0.018  -3.439  1.00  0.22              
ATOM    475  CA  TYR A  32      -0.951   0.109  -3.166  1.00  2.27              
ATOM    476  HA  TYR A  32      -0.248   0.844  -2.794  1.00  1.32              
ATOM    477  C   TYR A  32      -0.636  -0.111  -4.636  1.00  2.00              
ATOM    478  O   TYR A  32      -1.102  -1.066  -5.256  1.00  1.70              
ATOM    479  CB  TYR A  32      -0.816  -1.193  -2.343  1.00  0.00              
ATOM    480  HB1 TYR A  32      -1.149  -1.000  -1.300  1.00  0.00              
ATOM    481  HB2 TYR A  32      -1.474  -1.988  -2.756  1.00  0.00              
ATOM    482  CG  TYR A  32       0.605  -1.698  -2.269  1.00  0.00              
ATOM    483  CD1 TYR A  32       1.686  -0.828  -2.504  1.00  0.00              
ATOM    484  HD1 TYR A  32       1.500   0.223  -2.684  1.00  0.00              
ATOM    485  CE1 TYR A  32       3.000  -1.317  -2.527  1.00  0.00              
ATOM    486  HE1 TYR A  32       3.830  -0.653  -2.716  1.00  0.00              
ATOM    487  CZ  TYR A  32       3.245  -2.677  -2.312  1.00  0.00              
ATOM    488  OH  TYR A  32       4.563  -3.164  -2.370  1.00  0.00              
ATOM    489  HH  TYR A  32       4.538  -4.092  -2.128  1.00  0.00              
ATOM    490  CD2 TYR A  32       0.868  -3.060  -2.037  1.00  0.00              
ATOM    491  HD2 TYR A  32       0.049  -3.748  -1.874  1.00  0.00              
ATOM    492  CE2 TYR A  32       2.182  -3.549  -2.064  1.00  0.00              
ATOM    493  HE2 TYR A  32       2.366  -4.602  -1.914  1.00  0.00              
ATOM    494  N   ARG A  33       0.135   0.806  -5.240  1.00  1.85              
ATOM    495  HN  ARG A  33       0.527   1.558  -4.699  1.00  0.22              
ATOM    496  CA  ARG A  33       0.504   0.750  -6.641  1.00  2.27              
ATOM    497  HA  ARG A  33      -0.101   0.018  -7.158  1.00  1.32              
ATOM    498  C   ARG A  33       1.949   0.310  -6.760  1.00  2.00              
ATOM    499  O   ARG A  33       2.834   0.859  -6.110  1.00  1.70              
ATOM    500  CB  ARG A  33       0.298   2.123  -7.323  1.00  0.00              
ATOM    501  HB1 ARG A  33      -0.773   2.394  -7.166  1.00  0.00              
ATOM    502  HB2 ARG A  33       0.892   2.897  -6.788  1.00  0.00              
ATOM    503  CG  ARG A  33       0.586   2.175  -8.842  1.00  0.00              
ATOM    504  HG1 ARG A  33       1.641   1.865  -9.012  1.00  0.00              
ATOM    505  HG2 ARG A  33      -0.037   1.408  -9.355  1.00  0.00              
ATOM    506  CD  ARG A  33       0.282   3.536  -9.491  1.00  0.00              
ATOM    507  HD1 ARG A  33      -0.799   3.774  -9.360  1.00  0.00              
ATOM    508  HD2 ARG A  33       0.886   4.353  -9.032  1.00  0.00              
ATOM    509  NE  ARG A  33       0.642   3.423 -10.946  1.00  0.00              
ATOM    510  HE  ARG A  33       0.989   2.511 -11.198  1.00  0.00              
ATOM    511  CZ  ARG A  33       0.513   4.437 -11.812  1.00  0.00              
ATOM    512  NH1 ARG A  33       0.862   4.226 -13.079  1.00  0.00              
ATOM    513 HH11 ARG A  33       0.806   4.957 -13.746  1.00  0.00              
ATOM    514 HH12 ARG A  33       1.306   3.349 -13.278  1.00  0.00              
ATOM    515  NH2 ARG A  33       0.027   5.619 -11.449  1.00  0.00              
ATOM    516 HH21 ARG A  33      -0.136   6.317 -12.132  1.00  0.00              
ATOM    517 HH22 ARG A  33      -0.352   5.687 -10.535  1.00  0.00              
ATOM    518  N   ILE A  34       2.228  -0.719  -7.574  1.00  1.85              
ATOM    519  HN  ILE A  34       1.494  -1.185  -8.080  1.00  0.22              
ATOM    520  CA  ILE A  34       3.578  -1.234  -7.745  1.00  2.27              
ATOM    521  HA  ILE A  34       4.290  -0.573  -7.270  1.00  1.32              
ATOM    522  C   ILE A  34       3.922  -1.237  -9.223  1.00  2.00              
ATOM    523  O   ILE A  34       3.264  -1.903 -10.019  1.00  1.70              
ATOM    524  CB  ILE A  34       3.724  -2.631  -7.098  1.00  0.00              
ATOM    525  HB  ILE A  34       2.865  -3.220  -7.509  1.00  0.00              
ATOM    526  CG2 ILE A  34       5.004  -3.386  -7.519  1.00  0.00              
ATOM    527 HG21 ILE A  34       4.978  -4.433  -7.152  1.00  0.00              
ATOM    528 HG22 ILE A  34       5.099  -3.419  -8.624  1.00  0.00              
ATOM    529 HG23 ILE A  34       5.910  -2.895  -7.103  1.00  0.00              
ATOM    530  CG1 ILE A  34       3.527  -2.627  -5.561  1.00  0.00              
ATOM    531 HG11 ILE A  34       4.365  -2.077  -5.076  1.00  0.00              
ATOM    532 HG12 ILE A  34       2.588  -2.078  -5.318  1.00  0.00              
ATOM    533  CD  ILE A  34       3.430  -4.029  -4.937  1.00  0.00              
ATOM    534  HD1 ILE A  34       3.232  -3.953  -3.846  1.00  0.00              
ATOM    535  HD2 ILE A  34       2.602  -4.608  -5.400  1.00  0.00              
ATOM    536  HD3 ILE A  34       4.376  -4.593  -5.076  1.00  0.00              
ATOM    537  N   THR A  35       4.950  -0.464  -9.633  1.00  1.85              
ATOM    538  HN  THR A  35       5.504   0.044  -8.966  1.00  0.22              
ATOM    539  CA  THR A  35       5.370  -0.333 -11.031  1.00  2.27              
ATOM    540  HA  THR A  35       4.666  -0.853 -11.661  1.00  1.32              
ATOM    541  C   THR A  35       6.712  -1.004 -11.246  1.00  2.00              
ATOM    542  O   THR A  35       7.578  -0.978 -10.372  1.00  1.70              
ATOM    543  CB  THR A  35       5.435   1.154 -11.452  1.00  0.00              
ATOM    544  HB  THR A  35       5.805   1.161 -12.506  1.00  0.00              
ATOM    545  OG1 THR A  35       6.376   1.891 -10.677  1.00  0.00              
ATOM    546  HG1 THR A  35       6.330   2.795 -11.007  1.00  0.00              
ATOM    547  CG2 THR A  35       4.107   1.918 -11.418  1.00  0.00              
ATOM    548 HG21 THR A  35       4.227   2.937 -11.841  1.00  0.00              
ATOM    549 HG22 THR A  35       3.339   1.387 -12.019  1.00  0.00              
ATOM    550 HG23 THR A  35       3.728   2.016 -10.378  1.00  0.00              
ATOM    551  N   TYR A  36       6.937  -1.657 -12.404  1.00  1.85              
ATOM    552  HN  TYR A  36       6.225  -1.790 -13.099  1.00  0.22              
ATOM    553  CA  TYR A  36       8.193  -2.360 -12.624  1.00  2.27              
ATOM    554  HA  TYR A  36       8.975  -1.805 -12.124  1.00  1.32              
ATOM    555  C   TYR A  36       8.643  -2.374 -14.079  1.00  2.00              
ATOM    556  O   TYR A  36       7.853  -2.399 -15.024  1.00  1.70              
ATOM    557  CB  TYR A  36       8.148  -3.778 -12.008  1.00  0.00              
ATOM    558  HB1 TYR A  36       9.164  -4.227 -12.053  1.00  0.00              
ATOM    559  HB2 TYR A  36       7.857  -3.731 -10.935  1.00  0.00              
ATOM    560  CG  TYR A  36       7.216  -4.712 -12.746  1.00  0.00              
ATOM    561  CD1 TYR A  36       6.353  -4.218 -13.741  1.00  0.00              
ATOM    562  HD1 TYR A  36       6.393  -3.175 -14.019  1.00  0.00              
ATOM    563  CE1 TYR A  36       5.424  -5.070 -14.357  1.00  0.00              
ATOM    564  HE1 TYR A  36       4.753  -4.692 -15.116  1.00  0.00              
ATOM    565  CZ  TYR A  36       5.353  -6.416 -13.991  1.00  0.00              
ATOM    566  OH  TYR A  36       4.397  -7.253 -14.592  1.00  0.00              
ATOM    567  HH  TYR A  36       4.549  -8.144 -14.268  1.00  0.00              
ATOM    568  CD2 TYR A  36       7.147  -6.073 -12.398  1.00  0.00              
ATOM    569  HD2 TYR A  36       7.790  -6.465 -11.621  1.00  0.00              
ATOM    570  CE2 TYR A  36       6.216  -6.920 -13.013  1.00  0.00              
ATOM    571  HE2 TYR A  36       6.154  -7.956 -12.714  1.00  0.00              
ATOM    572  N   GLY A  37       9.972  -2.349 -14.296  1.00  1.85              
ATOM    573  HN  GLY A  37      10.607  -2.296 -13.516  1.00  0.22              
ATOM    574  CA  GLY A  37      10.567  -2.363 -15.626  1.00  2.17              
ATOM    575  C   GLY A  37      12.012  -2.763 -15.570  1.00  2.00              
ATOM    576  O   GLY A  37      12.614  -2.817 -14.504  1.00  1.70              
ATOM    577  HA1 GLY A  37      10.521  -1.360 -16.027  1.00  0.00              
ATOM    578  N   GLU A  38      12.634  -3.067 -16.718  1.00  1.85              
ATOM    579  HN  GLU A  38      12.187  -2.975 -17.600  1.00  0.22              
ATOM    580  CA  GLU A  38      14.004  -3.553 -16.748  1.00  2.27              
ATOM    581  HA  GLU A  38      14.158  -4.201 -15.894  1.00  1.32              
ATOM    582  C   GLU A  38      15.015  -2.421 -16.630  1.00  2.00              
ATOM    583  O   GLU A  38      14.896  -1.369 -17.258  1.00  1.70              
ATOM    584  CB  GLU A  38      14.259  -4.412 -18.008  1.00  0.00              
ATOM    585  HB1 GLU A  38      13.958  -3.816 -18.900  1.00  0.00              
ATOM    586  HB2 GLU A  38      15.349  -4.602 -18.122  1.00  0.00              
ATOM    587  CG  GLU A  38      13.504  -5.771 -18.061  1.00  0.00              
ATOM    588  HG1 GLU A  38      13.865  -6.426 -17.248  1.00  0.00              
ATOM    589  HG2 GLU A  38      12.410  -5.623 -17.951  1.00  0.00              
ATOM    590  CD  GLU A  38      13.713  -6.598 -19.332  1.00  0.00              
ATOM    591  OE1 GLU A  38      14.441  -6.057 -20.204  1.00  0.00              
ATOM    592  OE2 GLU A  38      13.164  -7.718 -19.450  1.00  0.00              
ATOM    593  N   THR A  39      16.042  -2.603 -15.781  1.00  1.85              
ATOM    594  HN  THR A  39      16.138  -3.469 -15.274  1.00  0.22              
ATOM    595  CA  THR A  39      17.005  -1.559 -15.432  1.00  2.27              
ATOM    596  HA  THR A  39      16.446  -0.697 -15.100  1.00  1.32              
ATOM    597  C   THR A  39      17.853  -1.138 -16.616  1.00  2.00              
ATOM    598  O   THR A  39      18.555  -1.943 -17.224  1.00  1.70              
ATOM    599  CB  THR A  39      17.930  -2.022 -14.282  1.00  0.00              
ATOM    600  HB  THR A  39      18.403  -2.973 -14.628  1.00  0.00              
ATOM    601  OG1 THR A  39      17.200  -2.329 -13.096  1.00  0.00              
ATOM    602  HG1 THR A  39      17.862  -2.591 -12.448  1.00  0.00              
ATOM    603  CG2 THR A  39      19.055  -1.056 -13.897  1.00  0.00              
ATOM    604 HG21 THR A  39      19.731  -1.516 -13.146  1.00  0.00              
ATOM    605 HG22 THR A  39      19.662  -0.793 -14.789  1.00  0.00              
ATOM    606 HG23 THR A  39      18.645  -0.116 -13.467  1.00  0.00              
ATOM    607  N   GLY A  40      17.770   0.151 -17.003  1.00  1.85              
ATOM    608  HN  GLY A  40      17.248   0.802 -16.454  1.00  0.22              
ATOM    609  CA  GLY A  40      18.383   0.666 -18.224  1.00  2.17              
ATOM    610  C   GLY A  40      17.363   1.024 -19.273  1.00  2.00              
ATOM    611  O   GLY A  40      17.655   1.754 -20.216  1.00  1.70              
ATOM    612  HA1 GLY A  40      19.031  -0.101 -18.626  1.00  0.00              
ATOM    613  N   GLY A  41      16.118   0.524 -19.140  1.00  1.85              
ATOM    614  HN  GLY A  41      15.904  -0.084 -18.369  1.00  0.22              
ATOM    615  CA  GLY A  41      15.019   0.845 -20.047  1.00  2.17              
ATOM    616  C   GLY A  41      14.363   2.170 -19.751  1.00  2.00              
ATOM    617  O   GLY A  41      14.492   2.731 -18.665  1.00  1.70              
ATOM    618  HA1 GLY A  41      14.252   0.093 -19.926  1.00  0.00              
ATOM    619  N   ASN A  42      13.628   2.717 -20.733  1.00  1.85              
ATOM    620  HN  ASN A  42      13.533   2.243 -21.604  1.00  0.22              
ATOM    621  CA  ASN A  42      12.975   4.011 -20.611  1.00  2.27              
ATOM    622  HA  ASN A  42      13.567   4.649 -19.966  1.00  1.32              
ATOM    623  C   ASN A  42      11.607   3.898 -19.948  1.00  2.00              
ATOM    624  O   ASN A  42      11.372   4.429 -18.864  1.00  1.70              
ATOM    625  CB  ASN A  42      12.828   4.689 -21.993  1.00  0.00              
ATOM    626  HB1 ASN A  42      12.319   3.971 -22.672  1.00  0.00              
ATOM    627  HB2 ASN A  42      12.184   5.588 -21.915  1.00  0.00              
ATOM    628  CG  ASN A  42      14.158   5.072 -22.651  1.00  0.00              
ATOM    629  OD1 ASN A  42      14.924   5.905 -22.163  1.00  0.00              
ATOM    630  ND2 ASN A  42      14.444   4.454 -23.819  1.00  0.00              
ATOM    631 HD21 ASN A  42      15.310   4.682 -24.257  1.00  0.00              
ATOM    632 HD22 ASN A  42      13.816   3.779 -24.193  1.00  0.00              
ATOM    633  N   SER A  43      10.657   3.197 -20.589  1.00  1.85              
ATOM    634  HN  SER A  43      10.843   2.750 -21.460  1.00  0.22              
ATOM    635  CA  SER A  43       9.322   2.972 -20.055  1.00  2.27              
ATOM    636  HA  SER A  43       9.018   3.860 -19.523  1.00  1.32              
ATOM    637  C   SER A  43       9.287   1.794 -19.083  1.00  2.00              
ATOM    638  O   SER A  43      10.166   0.929 -19.146  1.00  1.70              
ATOM    639  CB  SER A  43       8.308   2.711 -21.193  1.00  0.00              
ATOM    640  HB1 SER A  43       7.293   2.630 -20.741  1.00  0.00              
ATOM    641  HB2 SER A  43       8.285   3.573 -21.897  1.00  0.00              
ATOM    642  OG  SER A  43       8.581   1.494 -21.900  1.00  0.00              
ATOM    643  HG1 SER A  43       7.798   1.291 -22.428  1.00  0.00              
ATOM    644  N   PRO A  44       8.323   1.668 -18.172  1.00  1.85              
ATOM    645  CA  PRO A  44       8.135   0.434 -17.416  1.00  2.27              
ATOM    646  HA  PRO A  44       9.082   0.090 -17.029  1.00  1.32              
ATOM    647  C   PRO A  44       7.564  -0.674 -18.292  1.00  2.00              
ATOM    648  O   PRO A  44       7.182  -0.441 -19.439  1.00  1.70              
ATOM    649  CD  PRO A  44       7.495   2.764 -17.621  1.00 52.80              
ATOM    650  HD1 PRO A  44       8.589   2.972 -17.659  1.00  0.00              
ATOM    651  HD2 PRO A  44       6.914   3.681 -17.877  1.00  0.00              
ATOM    652  CB  PRO A  44       7.162   0.795 -16.305  1.00 52.39              
ATOM    653  HB1 PRO A  44       7.730   1.226 -15.451  1.00  0.00              
ATOM    654  HB2 PRO A  44       6.578  -0.077 -15.946  1.00  0.00              
ATOM    655  CG  PRO A  44       7.111   2.279 -16.252  1.00 52.57              
ATOM    656  HG1 PRO A  44       6.784   2.665 -15.266  1.00  0.00              
ATOM    657  HG2 PRO A  44       6.421   2.651 -17.043  1.00  0.00              
ATOM    658  N   VAL A  45       7.502  -1.902 -17.759  1.00  1.85              
ATOM    659  HN  VAL A  45       7.780  -2.041 -16.804  1.00  0.22              
ATOM    660  CA  VAL A  45       6.978  -3.071 -18.445  1.00  2.27              
ATOM    661  HA  VAL A  45       7.026  -2.928 -19.516  1.00  1.32              
ATOM    662  C   VAL A  45       5.515  -3.242 -18.088  1.00  2.00              
ATOM    663  O   VAL A  45       4.650  -3.351 -18.956  1.00  1.70              
ATOM    664  CB  VAL A  45       7.786  -4.337 -18.076  1.00  0.00              
ATOM    665  HB  VAL A  45       7.753  -4.446 -16.964  1.00  0.00              
ATOM    666  CG1 VAL A  45       7.227  -5.639 -18.689  1.00  0.00              
ATOM    667 HG11 VAL A  45       7.874  -6.501 -18.418  1.00  0.00              
ATOM    668 HG12 VAL A  45       6.207  -5.861 -18.317  1.00  0.00              
ATOM    669 HG13 VAL A  45       7.195  -5.569 -19.798  1.00  0.00              
ATOM    670  CG2 VAL A  45       9.274  -4.209 -18.460  1.00  0.00              
ATOM    671 HG21 VAL A  45       9.823  -5.145 -18.222  1.00  0.00              
ATOM    672 HG22 VAL A  45       9.380  -4.010 -19.548  1.00  0.00              
ATOM    673 HG23 VAL A  45       9.764  -3.383 -17.905  1.00  0.00              
ATOM    674  N   GLN A  46       5.200  -3.270 -16.782  1.00  1.85              
ATOM    675  HN  GLN A  46       5.889  -3.103 -16.076  1.00  0.22              
ATOM    676  CA  GLN A  46       3.877  -3.590 -16.300  1.00  2.27              
ATOM    677  HA  GLN A  46       3.135  -3.118 -16.931  1.00  1.32              
ATOM    678  C   GLN A  46       3.734  -2.988 -14.907  1.00  2.00              
ATOM    679  O   GLN A  46       4.720  -2.608 -14.272  1.00  1.70              
ATOM    680  CB  GLN A  46       3.644  -5.119 -16.298  1.00  0.00              
ATOM    681  HB1 GLN A  46       3.840  -5.476 -17.336  1.00  0.00              
ATOM    682  HB2 GLN A  46       4.409  -5.607 -15.652  1.00  0.00              
ATOM    683  CG  GLN A  46       2.222  -5.578 -15.875  1.00  0.00              
ATOM    684  HG1 GLN A  46       2.000  -5.247 -14.838  1.00  0.00              
ATOM    685  HG2 GLN A  46       1.453  -5.140 -16.545  1.00  0.00              
ATOM    686  CD  GLN A  46       2.072  -7.103 -15.883  1.00  0.00              
ATOM    687  OE1 GLN A  46       2.569  -7.802 -15.003  1.00  0.00              
ATOM    688  NE2 GLN A  46       1.360  -7.641 -16.901  1.00  0.00              
ATOM    689 HE21 GLN A  46       1.259  -8.631 -16.904  1.00  0.00              
ATOM    690 HE22 GLN A  46       0.982  -7.052 -17.607  1.00  0.00              
ATOM    691  N   GLU A  47       2.495  -2.845 -14.411  1.00  1.85              
ATOM    692  HN  GLU A  47       1.690  -3.092 -14.944  1.00  0.22              
ATOM    693  CA  GLU A  47       2.241  -2.432 -13.049  1.00  2.27              
ATOM    694  HA  GLU A  47       3.051  -2.778 -12.419  1.00  1.32              
ATOM    695  C   GLU A  47       0.977  -3.089 -12.531  1.00  2.00              
ATOM    696  O   GLU A  47       0.199  -3.658 -13.298  1.00  1.70              
ATOM    697  CB  GLU A  47       2.114  -0.893 -12.953  1.00  0.00              
ATOM    698  HB1 GLU A  47       2.040  -0.619 -11.876  1.00  0.00              
ATOM    699  HB2 GLU A  47       3.048  -0.414 -13.326  1.00  0.00              
ATOM    700  CG  GLU A  47       0.898  -0.269 -13.694  1.00  0.00              
ATOM    701  HG1 GLU A  47       0.952  -0.520 -14.769  1.00  0.00              
ATOM    702  HG2 GLU A  47      -0.057  -0.649 -13.279  1.00  0.00              
ATOM    703  CD  GLU A  47       0.817   1.259 -13.667  1.00  0.00              
ATOM    704  OE1 GLU A  47       0.770   1.770 -12.517  1.00  0.00              
ATOM    705  OE2 GLU A  47       0.783   1.905 -14.740  1.00  0.00              
ATOM    706  N   PHE A  48       0.720  -3.007 -11.213  1.00  1.85              
ATOM    707  HN  PHE A  48       1.399  -2.614 -10.590  1.00  0.22              
ATOM    708  CA  PHE A  48      -0.575  -3.354 -10.654  1.00  2.27              
ATOM    709  HA  PHE A  48      -1.322  -3.184 -11.417  1.00  1.32              
ATOM    710  C   PHE A  48      -0.969  -2.411  -9.529  1.00  2.00              
ATOM    711  O   PHE A  48      -0.136  -1.757  -8.901  1.00  1.70              
ATOM    712  CB  PHE A  48      -0.623  -4.847 -10.254  1.00  0.00              
ATOM    713  HB1 PHE A  48      -1.632  -5.084  -9.852  1.00  0.00              
ATOM    714  HB2 PHE A  48      -0.459  -5.503 -11.136  1.00  0.00              
ATOM    715  CG  PHE A  48       0.368  -5.193  -9.167  1.00  0.00              
ATOM    716  CD1 PHE A  48      -0.006  -5.111  -7.814  1.00  0.00              
ATOM    717  HD1 PHE A  48      -1.020  -4.836  -7.555  1.00  0.00              
ATOM    718  CE1 PHE A  48       0.922  -5.377  -6.800  1.00  0.00              
ATOM    719  HE1 PHE A  48       0.623  -5.315  -5.763  1.00  0.00              
ATOM    720  CZ  PHE A  48       2.236  -5.730  -7.130  1.00  0.00              
ATOM    721  HZ  PHE A  48       2.953  -5.940  -6.350  1.00  0.00              
ATOM    722  CD2 PHE A  48       1.688  -5.560  -9.486  1.00  0.00              
ATOM    723  HD2 PHE A  48       1.996  -5.619 -10.520  1.00  0.00              
ATOM    724  CE2 PHE A  48       2.619  -5.822  -8.474  1.00  0.00              
ATOM    725  HE2 PHE A  48       3.633  -6.095  -8.733  1.00  0.00              
ATOM    726  N   THR A  49      -2.285  -2.319  -9.265  1.00  1.85              
ATOM    727  HN  THR A  49      -2.942  -2.805  -9.836  1.00  0.22              
ATOM    728  CA  THR A  49      -2.865  -1.530  -8.186  1.00  2.27              
ATOM    729  HA  THR A  49      -2.083  -1.163  -7.538  1.00  1.32              
ATOM    730  C   THR A  49      -3.772  -2.402  -7.343  1.00  2.00              
ATOM    731  O   THR A  49      -4.779  -2.914  -7.833  1.00  1.70              
ATOM    732  CB  THR A  49      -3.699  -0.355  -8.746  1.00  0.00              
ATOM    733  HB  THR A  49      -4.140   0.162  -7.860  1.00  0.00              
ATOM    734  OG1 THR A  49      -4.787  -0.803  -9.549  1.00  0.00              
ATOM    735  HG1 THR A  49      -5.229  -0.003  -9.854  1.00  0.00              
ATOM    736  CG2 THR A  49      -2.923   0.689  -9.558  1.00  0.00              
ATOM    737 HG21 THR A  49      -3.575   1.547  -9.821  1.00  0.00              
ATOM    738 HG22 THR A  49      -2.067   1.079  -8.969  1.00  0.00              
ATOM    739 HG23 THR A  49      -2.527   0.251 -10.499  1.00  0.00              
ATOM    740  N   VAL A  50      -3.464  -2.588  -6.047  1.00  1.85              
ATOM    741  HN  VAL A  50      -2.634  -2.177  -5.658  1.00  0.22              
ATOM    742  CA  VAL A  50      -4.333  -3.309  -5.120  1.00  2.27              
ATOM    743  HA  VAL A  50      -5.192  -3.672  -5.663  1.00  1.32              
ATOM    744  C   VAL A  50      -4.856  -2.341  -4.055  1.00  2.00              
ATOM    745  O   VAL A  50      -4.182  -1.345  -3.764  1.00  1.70              
ATOM    746  CB  VAL A  50      -3.605  -4.534  -4.518  1.00  0.00              
ATOM    747  HB  VAL A  50      -4.311  -5.032  -3.811  1.00  0.00              
ATOM    748  CG1 VAL A  50      -3.176  -5.585  -5.565  1.00  0.00              
ATOM    749 HG11 VAL A  50      -2.627  -6.416  -5.074  1.00  0.00              
ATOM    750 HG12 VAL A  50      -4.052  -6.028  -6.084  1.00  0.00              
ATOM    751 HG13 VAL A  50      -2.504  -5.131  -6.326  1.00  0.00              
ATOM    752  CG2 VAL A  50      -2.369  -4.128  -3.693  1.00  0.00              
ATOM    753 HG21 VAL A  50      -1.842  -5.026  -3.306  1.00  0.00              
ATOM    754 HG22 VAL A  50      -1.656  -3.546  -4.317  1.00  0.00              
ATOM    755 HG23 VAL A  50      -2.655  -3.506  -2.820  1.00  0.00              
ATOM    756  N   LYS A  51      -5.237  -1.479  -2.281  1.00 25.35              
ATOM    757  HN  LYS A  51      -4.895  -1.957  -3.089  1.00  0.00              
ATOM    758  CA  LYS A  51      -6.676  -1.538  -2.094  1.00 29.08              
ATOM    759  HA  LYS A  51      -6.987  -0.570  -1.720  1.00  0.00              
ATOM    760  C   LYS A  51      -7.059  -2.570  -1.050  1.00 27.10              
ATOM    761  O   LYS A  51      -7.942  -2.314  -0.232  1.00 27.15              
ATOM    762  CB  LYS A  51      -7.402  -1.731  -3.446  1.00  0.00              
ATOM    763  HB1 LYS A  51      -6.800  -2.457  -4.040  1.00  0.00              
ATOM    764  HB2 LYS A  51      -8.387  -2.216  -3.263  1.00  0.00              
ATOM    765  CG  LYS A  51      -7.593  -0.454  -4.292  1.00  0.00              
ATOM    766  HG1 LYS A  51      -8.366  -0.646  -5.070  1.00  0.00              
ATOM    767  HG2 LYS A  51      -7.979   0.360  -3.636  1.00  0.00              
ATOM    768  CD  LYS A  51      -6.305   0.012  -4.993  1.00  0.00              
ATOM    769  HD1 LYS A  51      -5.547   0.252  -4.212  1.00  0.00              
ATOM    770  HD2 LYS A  51      -5.908  -0.840  -5.591  1.00  0.00              
ATOM    771  CE  LYS A  51      -6.540   1.227  -5.901  1.00  0.00              
ATOM    772  HE1 LYS A  51      -5.599   1.513  -6.422  1.00  0.00              
ATOM    773  HE2 LYS A  51      -7.312   0.997  -6.668  1.00  0.00              
ATOM    774  NZ  LYS A  51      -6.998   2.370  -5.115  1.00  0.00              
ATOM    775  HZ1 LYS A  51      -7.154   3.189  -5.737  1.00  0.00              
ATOM    776  HZ2 LYS A  51      -7.887   2.127  -4.634  1.00  0.00              
ATOM    777  HZ3 LYS A  51      -6.278   2.610  -4.404  1.00  0.00              
ATOM    778  N   THR A  52      -6.469  -3.760  -1.124  1.00 26.66              
ATOM    779  HN  THR A  52      -5.791  -4.022  -1.809  1.00  0.00              
ATOM    780  CA  THR A  52      -6.788  -4.808  -0.166  1.00 26.72              
ATOM    781  HA  THR A  52      -7.823  -4.662   0.112  1.00  0.00              
ATOM    782  C   THR A  52      -5.978  -4.627   1.087  1.00 25.82              
ATOM    783  O   THR A  52      -6.405  -5.006   2.167  1.00 26.69              
ATOM    784  CB  THR A  52      -6.474  -6.205  -0.751  1.00  0.00              
ATOM    785  HB  THR A  52      -6.703  -6.939   0.060  1.00  0.00              
ATOM    786  OG1 THR A  52      -5.095  -6.356  -1.071  1.00  0.00              
ATOM    787  HG1 THR A  52      -5.011  -7.245  -1.434  1.00  0.00              
ATOM    788  CG2 THR A  52      -7.284  -6.610  -1.988  1.00  0.00              
ATOM    789 HG21 THR A  52      -7.076  -7.663  -2.268  1.00  0.00              
ATOM    790 HG22 THR A  52      -8.372  -6.519  -1.785  1.00  0.00              
ATOM    791 HG23 THR A  52      -7.038  -5.963  -2.857  1.00  0.00              
ATOM    792  N   GLY A  53      -4.820  -4.002   0.929  1.00 25.43              
ATOM    793  HN  GLY A  53      -4.499  -3.650   0.050  1.00  0.00              
ATOM    794  CA  GLY A  53      -3.933  -3.791   2.048  1.00 25.51              
ATOM    795  C   GLY A  53      -3.118  -5.048   2.307  1.00 25.92              
ATOM    796  O   GLY A  53      -2.312  -5.082   3.235  1.00 24.69              
ATOM    797  HA1 GLY A  53      -4.536  -3.597   2.924  1.00  0.00              
ATOM    798  N   GLN A  54      -3.293  -6.062   1.463  1.00 24.50              
ATOM    799  HN  GLN A  54      -3.909  -6.035   0.679  1.00  0.00              
ATOM    800  CA  GLN A  54      -2.580  -7.320   1.626  1.00 26.37              
ATOM    801  HA  GLN A  54      -2.333  -7.381   2.679  1.00  0.00              
ATOM    802  C   GLN A  54      -1.282  -7.403   0.846  1.00 22.46              
ATOM    803  O   GLN A  54      -1.233  -7.039  -0.327  1.00 19.10              
ATOM    804  CB  GLN A  54      -3.478  -8.518   1.240  1.00  0.00              
ATOM    805  HB1 GLN A  54      -3.877  -8.306   0.221  1.00  0.00              
ATOM    806  HB2 GLN A  54      -2.851  -9.433   1.144  1.00  0.00              
ATOM    807  CG  GLN A  54      -4.673  -8.793   2.193  1.00  0.00              
ATOM    808  HG1 GLN A  54      -5.323  -7.895   2.270  1.00  0.00              
ATOM    809  HG2 GLN A  54      -5.295  -9.630   1.813  1.00  0.00              
ATOM    810  CD  GLN A  54      -4.222  -9.123   3.619  1.00  0.00              
ATOM    811  OE1 GLN A  54      -4.563  -8.433   4.578  1.00  0.00              
ATOM    812  NE2 GLN A  54      -3.437 -10.215   3.774  1.00  0.00              
ATOM    813 HE21 GLN A  54      -3.147 -10.432   4.702  1.00  0.00              
ATOM    814 HE22 GLN A  54      -3.166 -10.746   2.979  1.00  0.00              
ATOM    815  N   PRO A  55      -0.184  -7.789   1.525  1.00 21.34              
ATOM    816  CA  PRO A  55       1.109  -7.916   0.846  1.00 20.48              
ATOM    817  HA  PRO A  55       1.310  -7.068   0.202  1.00  0.00              
ATOM    818  C   PRO A  55       1.110  -9.198   0.003  1.00 16.85              
ATOM    819  O   PRO A  55       0.704 -10.258   0.468  1.00 15.96              
ATOM    820  CD  PRO A  55      -0.015  -7.817   2.993  1.00 52.80              
ATOM    821  HD1 PRO A  55      -0.519  -6.910   2.591  1.00  0.00              
ATOM    822  HD2 PRO A  55      -0.486  -8.132   3.954  1.00  0.00              
ATOM    823  CB  PRO A  55       2.138  -7.985   1.964  1.00 52.39              
ATOM    824  HB1 PRO A  55       2.407  -6.951   2.275  1.00  0.00              
ATOM    825  HB2 PRO A  55       3.060  -8.523   1.665  1.00  0.00              
ATOM    826  CG  PRO A  55       1.447  -7.543   3.203  1.00 52.57              
ATOM    827  HG1 PRO A  55       2.145  -7.161   3.974  1.00  0.00              
ATOM    828  HG2 PRO A  55       0.864  -8.394   3.621  1.00  0.00              
ATOM    829  N   THR A  56       1.001  -9.620  -0.850  1.00  1.85              
ATOM    830  HN  THR A  56       0.019  -9.734  -0.780  1.00  0.22              
ATOM    831  CA  THR A  56       1.677 -10.440  -1.857  1.00  2.27              
ATOM    832  HA  THR A  56       2.664 -10.041  -2.041  1.00  1.32              
ATOM    833  C   THR A  56       0.947 -10.409  -3.184  1.00  2.00              
ATOM    834  O   THR A  56      -0.283 -10.417  -3.226  1.00  1.70              
ATOM    835  CB  THR A  56       1.757 -11.917  -1.406  1.00  0.00              
ATOM    836  HB  THR A  56       2.241 -12.472  -2.246  1.00  0.00              
ATOM    837  OG1 THR A  56       0.467 -12.491  -1.217  1.00  0.00              
ATOM    838  HG1 THR A  56       0.628 -13.397  -0.929  1.00  0.00              
ATOM    839  CG2 THR A  56       2.574 -12.185  -0.137  1.00  0.00              
ATOM    840 HG21 THR A  56       2.670 -13.276   0.046  1.00  0.00              
ATOM    841 HG22 THR A  56       3.596 -11.764  -0.238  1.00  0.00              
ATOM    842 HG23 THR A  56       2.094 -11.724   0.753  1.00  0.00              
ATOM    843  N   ALA A  57       1.671 -10.415  -4.321  1.00  1.85              
ATOM    844  HN  ALA A  57       2.672 -10.406  -4.302  1.00  0.22              
ATOM    845  CA  ALA A  57       1.033 -10.577  -5.616  1.00  2.27              
ATOM    846  HA  ALA A  57       0.300 -11.369  -5.533  1.00  1.32              
ATOM    847  C   ALA A  57       2.017 -11.035  -6.675  1.00  2.00              
ATOM    848  O   ALA A  57       3.228 -11.101  -6.461  1.00  1.70              
ATOM    849  CB  ALA A  57       0.350  -9.264  -6.064  1.00  0.00              
ATOM    850  HB1 ALA A  57      -0.425  -8.975  -5.320  1.00  0.00              
ATOM    851  HB2 ALA A  57       1.086  -8.433  -6.131  1.00  0.00              
ATOM    852  HB3 ALA A  57      -0.148  -9.377  -7.051  1.00  0.00              
ATOM    853  N   THR A  58       1.479 -11.377  -7.857  1.00  1.85              
ATOM    854  HN  THR A  58       0.493 -11.318  -7.982  1.00  0.22              
ATOM    855  CA  THR A  58       2.228 -11.929  -8.973  1.00  2.27              
ATOM    856  HA  THR A  58       3.172 -12.303  -8.611  1.00  1.32              
ATOM    857  C   THR A  58       2.511 -10.876 -10.030  1.00  2.00              
ATOM    858  O   THR A  58       1.603 -10.276 -10.603  1.00  1.70              
ATOM    859  CB  THR A  58       1.462 -13.103  -9.627  1.00  0.00              
ATOM    860  HB  THR A  58       0.460 -12.698  -9.913  1.00  0.00              
ATOM    861  OG1 THR A  58       1.231 -14.170  -8.711  1.00  0.00              
ATOM    862  HG1 THR A  58       0.765 -14.845  -9.215  1.00  0.00              
ATOM    863  CG2 THR A  58       2.099 -13.701 -10.885  1.00  0.00              
ATOM    864 HG21 THR A  58       1.429 -14.456 -11.346  1.00  0.00              
ATOM    865 HG22 THR A  58       2.290 -12.907 -11.637  1.00  0.00              
ATOM    866 HG23 THR A  58       3.067 -14.194 -10.647  1.00  0.00              
ATOM    867  N   ILE A  59       3.799 -10.649 -10.337  1.00  1.85              
ATOM    868  HN  ILE A  59       4.506 -11.188  -9.866  1.00  0.22              
ATOM    869  CA  ILE A  59       4.295  -9.810 -11.418  1.00  2.27              
ATOM    870  HA  ILE A  59       3.518  -9.113 -11.701  1.00  1.32              
ATOM    871  C   ILE A  59       4.525 -10.729 -12.616  1.00  2.00              
ATOM    872  O   ILE A  59       4.885 -11.894 -12.453  1.00  1.70              
ATOM    873  CB  ILE A  59       5.546  -9.017 -10.973  1.00  0.00              
ATOM    874  HB  ILE A  59       5.208  -8.444 -10.073  1.00  0.00              
ATOM    875  CG2 ILE A  59       6.718  -9.907 -10.502  1.00  0.00              
ATOM    876 HG21 ILE A  59       7.521  -9.289 -10.051  1.00  0.00              
ATOM    877 HG22 ILE A  59       6.379 -10.632  -9.732  1.00  0.00              
ATOM    878 HG23 ILE A  59       7.152 -10.475 -11.351  1.00  0.00              
ATOM    879  CG1 ILE A  59       6.002  -7.948 -11.999  1.00  0.00              
ATOM    880 HG11 ILE A  59       6.424  -8.448 -12.899  1.00  0.00              
ATOM    881 HG12 ILE A  59       5.112  -7.367 -12.333  1.00  0.00              
ATOM    882  CD  ILE A  59       7.039  -6.955 -11.451  1.00  0.00              
ATOM    883  HD1 ILE A  59       7.278  -6.185 -12.217  1.00  0.00              
ATOM    884  HD2 ILE A  59       6.649  -6.438 -10.548  1.00  0.00              
ATOM    885  HD3 ILE A  59       7.983  -7.473 -11.181  1.00  0.00              
ATOM    886  N   SER A  60       4.296 -10.276 -13.867  1.00  1.85              
ATOM    887  HN  SER A  60       3.969  -9.347 -14.060  1.00  0.22              
ATOM    888  CA  SER A  60       4.504 -11.141 -15.023  1.00  2.27              
ATOM    889  HA  SER A  60       5.165 -11.952 -14.758  1.00  1.32              
ATOM    890  C   SER A  60       5.205 -10.418 -16.155  1.00  2.00              
ATOM    891  O   SER A  60       5.284  -9.193 -16.193  1.00  1.70              
ATOM    892  CB  SER A  60       3.165 -11.741 -15.513  1.00  0.00              
ATOM    893  HB1 SER A  60       2.742 -12.360 -14.689  1.00  0.00              
ATOM    894  HB2 SER A  60       2.431 -10.930 -15.722  1.00  0.00              
ATOM    895  OG  SER A  60       3.329 -12.580 -16.664  1.00  0.00              
ATOM    896  HG1 SER A  60       2.512 -13.083 -16.768  1.00  0.00              
ATOM    897  N   GLY A  61       5.757 -11.184 -17.116  1.00  1.85              
ATOM    898  HN  GLY A  61       5.677 -12.181 -17.024  1.00  0.22              
ATOM    899  CA  GLY A  61       6.368 -10.654 -18.333  1.00  2.17              
ATOM    900  C   GLY A  61       7.852 -10.427 -18.238  1.00  2.00              
ATOM    901  O   GLY A  61       8.422  -9.679 -19.027  1.00  1.70              
ATOM    902  HA1 GLY A  61       5.905  -9.702 -18.556  1.00  0.00              
ATOM    903  N   LEU A  62       8.520 -11.086 -17.279  1.00  1.85              
ATOM    904  HN  LEU A  62       8.027 -11.704 -16.673  1.00  0.22              
ATOM    905  CA  LEU A  62       9.947 -10.959 -17.041  1.00  2.27              
ATOM    906  HA  LEU A  62      10.247  -9.955 -17.306  1.00  1.32              
ATOM    907  C   LEU A  62      10.787 -11.880 -17.928  1.00  2.00              
ATOM    908  O   LEU A  62      10.296 -12.497 -18.873  1.00  1.70              
ATOM    909  CB  LEU A  62      10.277 -11.157 -15.543  1.00  0.00              
ATOM    910  HB1 LEU A  62      11.381 -11.053 -15.432  1.00  0.00              
ATOM    911  HB2 LEU A  62       9.830 -10.320 -14.961  1.00  0.00              
ATOM    912  CG  LEU A  62       9.869 -12.501 -14.894  1.00  0.00              
ATOM    913  HG  LEU A  62       9.873 -12.369 -13.785  1.00  0.00              
ATOM    914  CD1 LEU A  62      10.901 -13.591 -15.222  1.00  0.00              
ATOM    915 HD11 LEU A  62      10.634 -14.544 -14.717  1.00  0.00              
ATOM    916 HD12 LEU A  62      10.941 -13.774 -16.317  1.00  0.00              
ATOM    917 HD13 LEU A  62      11.914 -13.288 -14.880  1.00  0.00              
ATOM    918  CD2 LEU A  62       8.463 -12.955 -15.314  1.00  0.00              
ATOM    919 HD21 LEU A  62       8.216 -13.931 -14.842  1.00  0.00              
ATOM    920 HD22 LEU A  62       7.688 -12.227 -15.004  1.00  0.00              
ATOM    921 HD23 LEU A  62       8.407 -13.079 -16.417  1.00  0.00              
ATOM    922  N   LYS A  63      12.107 -11.956 -17.668  1.00  1.85              
ATOM    923  HN  LYS A  63      12.498 -11.487 -16.879  1.00  0.22              
ATOM    924  CA  LYS A  63      13.037 -12.790 -18.400  1.00  2.27              
ATOM    925  HA  LYS A  63      12.495 -13.469 -19.041  1.00  1.32              
ATOM    926  C   LYS A  63      13.857 -13.577 -17.384  1.00  2.00              
ATOM    927  O   LYS A  63      14.130 -13.037 -16.312  1.00  1.70              
ATOM    928  CB  LYS A  63      14.031 -11.928 -19.212  1.00  0.00              
ATOM    929  HB1 LYS A  63      14.502 -11.211 -18.500  1.00  0.00              
ATOM    930  HB2 LYS A  63      14.851 -12.580 -19.588  1.00  0.00              
ATOM    931  CG  LYS A  63      13.421 -11.122 -20.379  1.00  0.00              
ATOM    932  HG1 LYS A  63      12.913 -11.823 -21.080  1.00  0.00              
ATOM    933  HG2 LYS A  63      12.644 -10.433 -19.976  1.00  0.00              
ATOM    934  CD  LYS A  63      14.466 -10.316 -21.173  1.00  0.00              
ATOM    935  HD1 LYS A  63      14.959  -9.599 -20.477  1.00  0.00              
ATOM    936  HD2 LYS A  63      15.249 -11.023 -21.533  1.00  0.00              
ATOM    937  CE  LYS A  63      13.846  -9.569 -22.361  1.00  0.00              
ATOM    938  HE1 LYS A  63      14.639  -9.092 -22.979  1.00  0.00              
ATOM    939  HE2 LYS A  63      13.271 -10.269 -23.006  1.00  0.00              
ATOM    940  NZ  LYS A  63      12.940  -8.524 -21.890  1.00  0.00              
ATOM    941  HZ1 LYS A  63      12.525  -8.022 -22.701  1.00  0.00              
ATOM    942  HZ2 LYS A  63      12.180  -8.953 -21.324  1.00  0.00              
ATOM    943  HZ3 LYS A  63      13.467  -7.850 -21.299  1.00  0.00              
ATOM    944  N   PRO A  64      14.300 -14.803 -17.625  1.00  1.85              
ATOM    945  CA  PRO A  64      15.308 -15.449 -16.790  1.00  2.27              
ATOM    946  HA  PRO A  64      15.088 -15.309 -15.739  1.00  1.32              
ATOM    947  C   PRO A  64      16.710 -14.890 -17.040  1.00  2.00              
ATOM    948  O   PRO A  64      17.411 -15.352 -17.939  1.00  1.70              
ATOM    949  CD  PRO A  64      13.626 -15.784 -18.505  1.00 52.80              
ATOM    950  HD1 PRO A  64      12.950 -15.209 -17.833  1.00  0.00              
ATOM    951  HD2 PRO A  64      13.152 -15.932 -19.503  1.00  0.00              
ATOM    952  CB  PRO A  64      15.228 -16.925 -17.144  1.00 52.39              
ATOM    953  HB1 PRO A  64      14.426 -17.401 -16.537  1.00  0.00              
ATOM    954  HB2 PRO A  64      16.181 -17.462 -16.965  1.00  0.00              
ATOM    955  CG  PRO A  64      13.957 -17.114 -17.890  1.00 52.57              
ATOM    956  HG1 PRO A  64      13.581 -18.155 -17.848  1.00  0.00              
ATOM    957  HG2 PRO A  64      14.108 -16.817 -18.953  1.00  0.00              
ATOM    958  N   GLY A  65      17.160 -13.903 -16.242  1.00  1.85              
ATOM    959  HN  GLY A  65      16.566 -13.531 -15.504  1.00  0.22              
ATOM    960  CA  GLY A  65      18.504 -13.333 -16.301  1.00  2.17              
ATOM    961  C   GLY A  65      18.511 -11.860 -16.603  1.00  2.00              
ATOM    962  O   GLY A  65      19.207 -11.412 -17.511  1.00  1.70              
ATOM    963  HA1 GLY A  65      19.050 -13.836 -17.087  1.00  0.00              
ATOM    964  N   VAL A  66      17.754 -11.047 -15.843  1.00  1.85              
ATOM    965  HN  VAL A  66      17.169 -11.434 -15.114  1.00  0.22              
ATOM    966  CA  VAL A  66      17.729  -9.599 -16.040  1.00  2.27              
ATOM    967  HA  VAL A  66      18.706  -9.287 -16.382  1.00  1.32              
ATOM    968  C   VAL A  66      17.515  -8.885 -14.710  1.00  2.00              
ATOM    969  O   VAL A  66      16.967  -9.438 -13.762  1.00  1.70              
ATOM    970  CB  VAL A  66      16.689  -9.204 -17.113  1.00  0.00              
ATOM    971  HB  VAL A  66      16.912  -9.799 -18.034  1.00  0.00              
ATOM    972  CG1 VAL A  66      15.229  -9.500 -16.710  1.00  0.00              
ATOM    973 HG11 VAL A  66      14.533  -9.159 -17.506  1.00  0.00              
ATOM    974 HG12 VAL A  66      15.056 -10.586 -16.564  1.00  0.00              
ATOM    975 HG13 VAL A  66      14.965  -8.968 -15.771  1.00  0.00              
ATOM    976  CG2 VAL A  66      16.800  -7.720 -17.513  1.00  0.00              
ATOM    977 HG21 VAL A  66      16.017  -7.454 -18.254  1.00  0.00              
ATOM    978 HG22 VAL A  66      16.676  -7.066 -16.623  1.00  0.00              
ATOM    979 HG23 VAL A  66      17.786  -7.499 -17.971  1.00  0.00              
ATOM    980  N   ASP A  67      17.978  -7.628 -14.578  1.00  1.85              
ATOM    981  HN  ASP A  67      18.494  -7.203 -15.317  1.00  0.22              
ATOM    982  CA  ASP A  67      17.715  -6.794 -13.425  1.00  2.27              
ATOM    983  HA  ASP A  67      17.569  -7.418 -12.552  1.00  1.32              
ATOM    984  C   ASP A  67      16.423  -5.992 -13.634  1.00  2.00              
ATOM    985  O   ASP A  67      16.289  -5.224 -14.589  1.00  1.70              
ATOM    986  CB  ASP A  67      18.913  -5.860 -13.133  1.00  0.00              
ATOM    987  HB1 ASP A  67      19.848  -6.456 -13.136  1.00  0.00              
ATOM    988  HB2 ASP A  67      18.996  -5.077 -13.912  1.00  0.00              
ATOM    989  CG  ASP A  67      18.809  -5.183 -11.774  1.00  0.00              
ATOM    990  OD1 ASP A  67      17.775  -4.514 -11.528  1.00  0.00              
ATOM    991  OD2 ASP A  67      19.832  -5.170 -11.050  1.00  0.00              
ATOM    992  N   TYR A  68      15.435  -6.162 -12.738  1.00  1.85              
ATOM    993  HN  TYR A  68      15.561  -6.787 -11.957  1.00  0.22              
ATOM    994  CA  TYR A  68      14.194  -5.411 -12.749  1.00  2.27              
ATOM    995  HA  TYR A  68      14.062  -4.927 -13.708  1.00  1.32              
ATOM    996  C   TYR A  68      14.259  -4.302 -11.716  1.00  2.00              
ATOM    997  O   TYR A  68      14.557  -4.531 -10.550  1.00  1.70              
ATOM    998  CB  TYR A  68      12.990  -6.326 -12.425  1.00  0.00              
ATOM    999  HB1 TYR A  68      13.202  -6.888 -11.489  1.00  0.00              
ATOM   1000  HB2 TYR A  68      12.074  -5.723 -12.247  1.00  0.00              
ATOM   1001  CG  TYR A  68      12.723  -7.351 -13.503  1.00  0.00              
ATOM   1002  CD1 TYR A  68      13.277  -7.197 -14.788  1.00  0.00              
ATOM   1003  HD1 TYR A  68      13.944  -6.370 -14.988  1.00  0.00              
ATOM   1004  CE1 TYR A  68      12.952  -8.096 -15.813  1.00  0.00              
ATOM   1005  HE1 TYR A  68      13.369  -7.976 -16.802  1.00  0.00              
ATOM   1006  CZ  TYR A  68      12.077  -9.156 -15.564  1.00  0.00              
ATOM   1007  OH  TYR A  68      11.731 -10.035 -16.607  1.00  0.00              
ATOM   1008  HH  TYR A  68      11.187 -10.729 -16.230  1.00  0.00              
ATOM   1009  CD2 TYR A  68      11.856  -8.432 -13.262  1.00  0.00              
ATOM   1010  HD2 TYR A  68      11.406  -8.555 -12.286  1.00  0.00              
ATOM   1011  CE2 TYR A  68      11.531  -9.329 -14.288  1.00  0.00              
ATOM   1012  HE2 TYR A  68      10.841 -10.137 -14.096  1.00  0.00              
ATOM   1013  N   THR A  69      13.934  -3.062 -12.115  1.00  1.85              
ATOM   1014  HN  THR A  69      13.635  -2.917 -13.066  1.00  0.22              
ATOM   1015  CA  THR A  69      13.731  -1.941 -11.204  1.00  2.27              
ATOM   1016  HA  THR A  69      14.277  -2.106 -10.286  1.00  1.32              
ATOM   1017  C   THR A  69      12.258  -1.897 -10.863  1.00  2.00              
ATOM   1018  O   THR A  69      11.402  -1.944 -11.744  1.00  1.70              
ATOM   1019  CB  THR A  69      14.191  -0.614 -11.850  1.00  0.00              
ATOM   1020  HB  THR A  69      13.624  -0.523 -12.809  1.00  0.00              
ATOM   1021  OG1 THR A  69      15.576  -0.632 -12.188  1.00  0.00              
ATOM   1022  HG1 THR A  69      15.759   0.234 -12.567  1.00  0.00              
ATOM   1023  CG2 THR A  69      13.930   0.655 -11.033  1.00  0.00              
ATOM   1024 HG21 THR A  69      14.187   1.562 -11.619  1.00  0.00              
ATOM   1025 HG22 THR A  69      12.857   0.721 -10.753  1.00  0.00              
ATOM   1026 HG23 THR A  69      14.533   0.661 -10.099  1.00  0.00              
ATOM   1027  N   ILE A  70      11.923  -1.842  -9.563  1.00  1.85              
ATOM   1028  HN  ILE A  70      12.638  -1.762  -8.858  1.00  0.22              
ATOM   1029  CA  ILE A  70      10.559  -1.909  -9.073  1.00  2.27              
ATOM   1030  HA  ILE A  70       9.881  -1.739  -9.896  1.00  1.32              
ATOM   1031  C   ILE A  70      10.311  -0.777  -8.087  1.00  2.00              
ATOM   1032  O   ILE A  70      11.117  -0.514  -7.195  1.00  1.70              
ATOM   1033  CB  ILE A  70      10.248  -3.309  -8.493  1.00  0.00              
ATOM   1034  HB  ILE A  70      10.463  -4.014  -9.335  1.00  0.00              
ATOM   1035  CG2 ILE A  70      11.178  -3.727  -7.332  1.00  0.00              
ATOM   1036 HG21 ILE A  70      11.014  -4.791  -7.063  1.00  0.00              
ATOM   1037 HG22 ILE A  70      12.245  -3.615  -7.620  1.00  0.00              
ATOM   1038 HG23 ILE A  70      10.992  -3.108  -6.430  1.00  0.00              
ATOM   1039  CG1 ILE A  70       8.752  -3.520  -8.145  1.00  0.00              
ATOM   1040 HG11 ILE A  70       8.481  -2.901  -7.261  1.00  0.00              
ATOM   1041 HG12 ILE A  70       8.131  -3.164  -8.998  1.00  0.00              
ATOM   1042  CD  ILE A  70       8.374  -4.982  -7.862  1.00  0.00              
ATOM   1043  HD1 ILE A  70       7.281  -5.069  -7.677  1.00  0.00              
ATOM   1044  HD2 ILE A  70       8.634  -5.630  -8.727  1.00  0.00              
ATOM   1045  HD3 ILE A  70       8.904  -5.364  -6.965  1.00  0.00              
ATOM   1046  N   THR A  71       9.195  -0.037  -8.256  1.00  1.85              
ATOM   1047  HN  THR A  71       8.540  -0.275  -8.983  1.00  0.22              
ATOM   1048  CA  THR A  71       8.842   1.096  -7.400  1.00  2.27              
ATOM   1049  HA  THR A  71       9.596   1.229  -6.639  1.00  1.32              
ATOM   1050  C   THR A  71       7.540   0.814  -6.696  1.00  2.00              
ATOM   1051  O   THR A  71       6.540   0.479  -7.326  1.00  1.70              
ATOM   1052  CB  THR A  71       8.701   2.393  -8.230  1.00  0.00              
ATOM   1053  HB  THR A  71       7.943   2.174  -9.021  1.00  0.00              
ATOM   1054  OG1 THR A  71       9.911   2.738  -8.899  1.00  0.00              
ATOM   1055  HG1 THR A  71       9.721   3.555  -9.371  1.00  0.00              
ATOM   1056  CG2 THR A  71       8.228   3.632  -7.462  1.00  0.00              
ATOM   1057 HG21 THR A  71       8.047   4.481  -8.154  1.00  0.00              
ATOM   1058 HG22 THR A  71       7.277   3.417  -6.929  1.00  0.00              
ATOM   1059 HG23 THR A  71       8.983   3.950  -6.710  1.00  0.00              
ATOM   1060  N   VAL A  72       7.516   0.935  -5.356  1.00  1.85              
ATOM   1061  HN  VAL A  72       8.335   1.229  -4.852  1.00  0.22              
ATOM   1062  CA  VAL A  72       6.340   0.655  -4.552  1.00  2.27              
ATOM   1063  HA  VAL A  72       5.568   0.230  -5.180  1.00  1.32              
ATOM   1064  C   VAL A  72       5.737   1.929  -3.967  1.00  2.00              
ATOM   1065  O   VAL A  72       6.375   2.705  -3.255  1.00  1.70              
ATOM   1066  CB  VAL A  72       6.655  -0.391  -3.457  1.00  0.00              
ATOM   1067  HB  VAL A  72       5.721  -0.551  -2.866  1.00  0.00              
ATOM   1068  CG1 VAL A  72       7.097  -1.763  -4.011  1.00  0.00              
ATOM   1069 HG11 VAL A  72       7.344  -2.453  -3.176  1.00  0.00              
ATOM   1070 HG12 VAL A  72       6.294  -2.242  -4.609  1.00  0.00              
ATOM   1071 HG13 VAL A  72       8.001  -1.657  -4.648  1.00  0.00              
ATOM   1072  CG2 VAL A  72       7.723   0.108  -2.465  1.00  0.00              
ATOM   1073 HG21 VAL A  72       7.960  -0.676  -1.715  1.00  0.00              
ATOM   1074 HG22 VAL A  72       8.660   0.373  -3.001  1.00  0.00              
ATOM   1075 HG23 VAL A  72       7.373   1.004  -1.914  1.00  0.00              
ATOM   1076  N   TYR A  73       4.455   2.185  -4.280  1.00  1.85              
ATOM   1077  HN  TYR A  73       3.955   1.590  -4.919  1.00  0.22              
ATOM   1078  CA  TYR A  73       3.712   3.342  -3.822  1.00  2.27              
ATOM   1079  HA  TYR A  73       4.350   4.003  -3.253  1.00  1.32              
ATOM   1080  C   TYR A  73       2.568   2.902  -2.916  1.00  2.00              
ATOM   1081  O   TYR A  73       1.468   2.598  -3.379  1.00  1.70              
ATOM   1082  CB  TYR A  73       3.085   4.104  -5.012  1.00  0.00              
ATOM   1083  HB1 TYR A  73       2.493   3.392  -5.629  1.00  0.00              
ATOM   1084  HB2 TYR A  73       2.385   4.888  -4.652  1.00  0.00              
ATOM   1085  CG  TYR A  73       4.119   4.724  -5.923  1.00  0.00              
ATOM   1086  CD1 TYR A  73       4.511   4.072  -7.106  1.00  0.00              
ATOM   1087  HD1 TYR A  73       4.031   3.146  -7.394  1.00  0.00              
ATOM   1088  CE1 TYR A  73       5.537   4.602  -7.902  1.00  0.00              
ATOM   1089  HE1 TYR A  73       5.846   4.098  -8.806  1.00  0.00              
ATOM   1090  CZ  TYR A  73       6.173   5.788  -7.526  1.00  0.00              
ATOM   1091  OH  TYR A  73       7.223   6.295  -8.314  1.00  0.00              
ATOM   1092  HH  TYR A  73       7.481   7.141  -7.941  1.00  0.00              
ATOM   1093  CD2 TYR A  73       4.755   5.926  -5.566  1.00  0.00              
ATOM   1094  HD2 TYR A  73       4.480   6.432  -4.650  1.00  0.00              
ATOM   1095  CE2 TYR A  73       5.783   6.453  -6.361  1.00  0.00              
ATOM   1096  HE2 TYR A  73       6.283   7.361  -6.058  1.00  0.00              
ATOM   1097  N   ALA A  74       2.779   2.879  -1.587  1.00  1.85              
ATOM   1098  HN  ALA A  74       3.684   3.048  -1.213  1.00  0.22              
ATOM   1099  CA  ALA A  74       1.709   2.677  -0.628  1.00  2.27              
ATOM   1100  HA  ALA A  74       0.943   2.040  -1.055  1.00  1.32              
ATOM   1101  C   ALA A  74       1.068   4.011  -0.269  1.00  2.00              
ATOM   1102  O   ALA A  74       1.530   4.720   0.622  1.00  1.70              
ATOM   1103  CB  ALA A  74       2.241   2.008   0.661  1.00  0.00              
ATOM   1104  HB1 ALA A  74       2.686   1.020   0.411  1.00  0.00              
ATOM   1105  HB2 ALA A  74       3.032   2.629   1.136  1.00  0.00              
ATOM   1106  HB3 ALA A  74       1.429   1.841   1.401  1.00  0.00              
ATOM   1107  N   VAL A  75      -0.003   4.409  -0.972  1.00  1.85              
ATOM   1108  HN  VAL A  75      -0.429   3.787  -1.639  1.00  0.22              
ATOM   1109  CA  VAL A  75      -0.604   5.730  -0.868  1.00  2.27              
ATOM   1110  HA  VAL A  75       0.184   6.458  -0.743  1.00  1.32              
ATOM   1111  C   VAL A  75      -1.525   5.823   0.337  1.00  2.00              
ATOM   1112  O   VAL A  75      -2.542   5.132   0.413  1.00  1.70              
ATOM   1113  CB  VAL A  75      -1.385   6.085  -2.155  1.00  0.00              
ATOM   1114  HB  VAL A  75      -2.145   5.282  -2.320  1.00  0.00              
ATOM   1115  CG1 VAL A  75      -2.135   7.432  -2.081  1.00  0.00              
ATOM   1116 HG11 VAL A  75      -2.641   7.644  -3.048  1.00  0.00              
ATOM   1117 HG12 VAL A  75      -2.917   7.422  -1.295  1.00  0.00              
ATOM   1118 HG13 VAL A  75      -1.430   8.264  -1.873  1.00  0.00              
ATOM   1119  CG2 VAL A  75      -0.477   6.093  -3.401  1.00  0.00              
ATOM   1120 HG21 VAL A  75      -1.053   6.389  -4.304  1.00  0.00              
ATOM   1121 HG22 VAL A  75       0.360   6.811  -3.270  1.00  0.00              
ATOM   1122 HG23 VAL A  75      -0.048   5.088  -3.593  1.00  0.00              
ATOM   1123  N   ASP A  76      -1.283   6.910   0.949  1.00 13.02              
ATOM   1124  HN  ASP A  76      -0.521   7.549   0.994  1.00  0.00              
ATOM   1125  CA  ASP A  76      -2.124   6.949   2.128  1.00 12.23              
ATOM   1126  HA  ASP A  76      -2.970   6.319   1.878  1.00  0.00              
ATOM   1127  C   ASP A  76      -2.686   8.300   2.522  1.00 12.08              
ATOM   1128  O   ASP A  76      -3.125   8.475   3.666  1.00 12.97              
ATOM   1129  CB  ASP A  76      -1.389   6.357   3.352  1.00  0.00              
ATOM   1130  HB1 ASP A  76      -2.067   6.373   4.228  1.00  0.00              
ATOM   1131  HB2 ASP A  76      -1.092   5.306   3.159  1.00  0.00              
ATOM   1132  CG  ASP A  76      -0.144   7.149   3.726  1.00  0.00              
ATOM   1133  OD1 ASP A  76       0.130   8.171   3.048  1.00  0.00              
ATOM   1134  OD2 ASP A  76       0.640   6.641   4.562  1.00  0.00              
ATOM   1135  N   HIS A  77      -2.685   9.249   1.617  1.00 11.10              
ATOM   1136  HN  HIS A  77      -2.319   9.095   0.700  1.00  0.00              
ATOM   1137  CA  HIS A  77      -3.212  10.597   1.860  1.00 11.41              
ATOM   1138  HA  HIS A  77      -4.070  10.528   2.517  1.00  0.00              
ATOM   1139  C   HIS A  77      -3.699  11.162   0.533  1.00 12.93              
ATOM   1140  O   HIS A  77      -3.114  10.794  -0.499  1.00 12.40              
ATOM   1141  CB  HIS A  77      -2.154  11.487   2.554  1.00  0.00              
ATOM   1142  HB1 HIS A  77      -1.762  10.953   3.447  1.00  0.00              
ATOM   1143  HB2 HIS A  77      -1.291  11.641   1.870  1.00  0.00              
ATOM   1144  ND1 HIS A  77      -2.766  13.930   2.174  1.00  0.00              
ATOM   1145  HD1 HIS A  77      -2.668  13.934   1.178  1.00  0.00              
ATOM   1146  CG  HIS A  77      -2.674  12.827   2.996  1.00  0.00              
ATOM   1147  CE1 HIS A  77      -3.129  14.976   2.952  1.00  0.00              
ATOM   1148  HE1 HIS A  77      -3.301  15.988   2.574  1.00  0.00              
ATOM   1149  NE2 HIS A  77      -3.259  14.621   4.213  1.00  0.00              
ATOM   1150  CD2 HIS A  77      -2.987  13.267   4.244  1.00  0.00              
ATOM   1151  HD2 HIS A  77      -3.011  12.725   5.182  1.00  0.00              
ATOM   1152  N   HSD A  78      -4.712  12.013   0.549  1.00 11.49              
ATOM   1153  HN  HSD A  78      -5.114  12.353   1.398  1.00  0.00              
ATOM   1154  CA  HSD A  78      -5.323  12.522  -0.675  1.00 12.14              
ATOM   1155  HA  HSD A  78      -5.463  11.674  -1.333  1.00  0.00              
ATOM   1156  C   HSD A  78      -4.439  13.517  -1.400  1.00 11.18              
ATOM   1157  O   HSD A  78      -4.721  13.805  -2.569  1.00 10.82              
ATOM   1158  CB  HSD A  78      -6.727  13.104  -0.391  1.00  0.00              
ATOM   1159  HB1 HSD A  78      -6.656  13.830   0.448  1.00  0.00              
ATOM   1160  HB2 HSD A  78      -7.080  13.674  -1.278  1.00  0.00              
ATOM   1161  ND1 HSD A  78      -8.242  11.125  -0.915  1.00  0.00              
ATOM   1162  HD1 HSD A  78      -7.861  10.903  -1.813  1.00  0.00              
ATOM   1163  CG  HSD A  78      -7.758  12.069  -0.034  1.00  0.00              
ATOM   1164  CE1 HSD A  78      -9.253  10.477  -0.286  1.00  0.00              
ATOM   1165  HE1 HSD A  78      -9.821   9.656  -0.731  1.00  0.00              
ATOM   1166  NE2 HSD A  78      -9.457  10.954   0.924  1.00  0.00              
ATOM   1167  CD2 HSD A  78      -8.510  11.947   1.092  1.00  0.00              
ATOM   1168  HD2 HSD A  78      -8.472  12.516   2.013  1.00  0.00              
ATOM   1169  N   ASP A  79      -3.410  14.045  -0.750  1.00  9.80              
ATOM   1170  HN  ASP A  79      -3.183  13.871   0.205  1.00  0.00              
ATOM   1171  CA  ASP A  79      -2.487  14.956  -1.390  1.00 10.61              
ATOM   1172  HA  ASP A  79      -2.773  15.010  -2.434  1.00  0.00              
ATOM   1173  C   ASP A  79      -1.045  14.421  -1.353  1.00 10.80              
ATOM   1174  O   ASP A  79      -0.396  14.410  -2.389  1.00  9.65              
ATOM   1175  CB  ASP A  79      -2.514  16.343  -0.706  1.00  0.00              
ATOM   1176  HB1 ASP A  79      -2.457  16.208   0.393  1.00  0.00              
ATOM   1177  HB2 ASP A  79      -1.648  16.954  -1.028  1.00  0.00              
ATOM   1178  CG  ASP A  79      -3.790  17.117  -1.004  1.00  0.00              
ATOM   1179  OD1 ASP A  79      -4.535  16.693  -1.924  1.00  0.00              
ATOM   1180  OD2 ASP A  79      -3.937  18.233  -0.452  1.00  0.00              
ATOM   1181  N   ILE A  84      -0.568  14.101  -0.164  1.00 10.44              
ATOM   1182  HN  ILE A  84      -1.129  14.099   0.661  1.00  0.00              
ATOM   1183  CA  ILE A  84       0.820  13.719   0.059  1.00 10.75              
ATOM   1184  HA  ILE A  84       1.367  14.138  -0.776  1.00  0.00              
ATOM   1185  C   ILE A  84       1.057  12.216   0.029  1.00 10.47              
ATOM   1186  O   ILE A  84       0.612  11.461   0.884  1.00  9.20              
ATOM   1187  CB  ILE A  84       1.325  14.241   1.424  1.00  0.00              
ATOM   1188  HB  ILE A  84       0.548  13.906   2.156  1.00  0.00              
ATOM   1189  CG2 ILE A  84       2.654  13.605   1.885  1.00  0.00              
ATOM   1190 HG21 ILE A  84       2.885  13.898   2.931  1.00  0.00              
ATOM   1191 HG22 ILE A  84       2.597  12.497   1.851  1.00  0.00              
ATOM   1192 HG23 ILE A  84       3.497  13.933   1.240  1.00  0.00              
ATOM   1193  CG1 ILE A  84       1.351  15.787   1.525  1.00  0.00              
ATOM   1194 HG11 ILE A  84       2.126  16.197   0.838  1.00  0.00              
ATOM   1195 HG12 ILE A  84       0.368  16.189   1.189  1.00  0.00              
ATOM   1196  CD  ILE A  84       1.618  16.319   2.944  1.00  0.00              
ATOM   1197  HD1 ILE A  84       1.567  17.429   2.956  1.00  0.00              
ATOM   1198  HD2 ILE A  84       0.862  15.928   3.658  1.00  0.00              
ATOM   1199  HD3 ILE A  84       2.627  16.018   3.298  1.00  0.00              
ATOM   1200  N   VAL A  85       1.738  11.780  -1.034  1.00  9.33              
ATOM   1201  HN  VAL A  85       2.091  12.349  -1.772  1.00  0.00              
ATOM   1202  CA  VAL A  85       2.018  10.362  -1.183  1.00  9.02              
ATOM   1203  HA  VAL A  85       1.790   9.867  -0.248  1.00  0.00              
ATOM   1204  C   VAL A  85       3.509  10.183  -1.444  1.00  8.12              
ATOM   1205  O   VAL A  85       4.155  11.118  -1.897  1.00  9.07              
ATOM   1206  CB  VAL A  85       1.155   9.743  -2.307  1.00  0.00              
ATOM   1207  HB  VAL A  85       1.426   8.662  -2.384  1.00  0.00              
ATOM   1208  CG1 VAL A  85      -0.364   9.826  -2.049  1.00  0.00              
ATOM   1209 HG11 VAL A  85      -0.925   9.401  -2.908  1.00  0.00              
ATOM   1210 HG12 VAL A  85      -0.658   9.252  -1.145  1.00  0.00              
ATOM   1211 HG13 VAL A  85      -0.684  10.883  -1.919  1.00  0.00              
ATOM   1212  CG2 VAL A  85       1.456  10.369  -3.683  1.00  0.00              
ATOM   1213 HG21 VAL A  85       0.796   9.936  -4.464  1.00  0.00              
ATOM   1214 HG22 VAL A  85       1.292  11.468  -3.656  1.00  0.00              
ATOM   1215 HG23 VAL A  85       2.505  10.182  -3.990  1.00  0.00              
ATOM   1216  N   GLY A  86       4.025   8.980  -1.205  1.00  8.56              
ATOM   1217  HN  GLY A  86       3.513   8.183  -0.886  1.00  0.00              
ATOM   1218  CA  GLY A  86       5.445   8.770  -1.413  1.00  8.47              
ATOM   1219  C   GLY A  86       5.760   7.276  -1.445  1.00  8.83              
ATOM   1220  O   GLY A  86       4.869   6.443  -1.384  1.00  8.53              
ATOM   1221  HA1 GLY A  86       5.976   9.206  -0.578  1.00  0.00              
ATOM   1222  N   TRP A  87       7.043   7.027  -1.597  1.00  8.08              
ATOM   1223  HN  TRP A  87       7.741   7.736  -1.669  1.00  0.00              
ATOM   1224  CA  TRP A  87       7.541   5.663  -1.673  1.00  7.81              
ATOM   1225  HA  TRP A  87       7.083   5.061  -0.898  1.00  0.00              
ATOM   1226  C   TRP A  87       9.030   5.746  -1.350  1.00  8.67              
ATOM   1227  O   TRP A  87       9.688   6.789  -1.485  1.00  9.36              
ATOM   1228  CB  TRP A  87       7.258   5.048  -3.063  1.00  0.00              
ATOM   1229  HB1 TRP A  87       7.648   4.006  -3.061  1.00  0.00              
ATOM   1230  HB2 TRP A  87       6.160   4.981  -3.229  1.00  0.00              
ATOM   1231  CG  TRP A  87       7.917   5.763  -4.235  1.00  0.00              
ATOM   1232  CD1 TRP A  87       9.151   5.558  -4.790  1.00  0.00              
ATOM   1233  HD1 TRP A  87       9.885   4.862  -4.406  1.00  0.00              
ATOM   1234  NE1 TRP A  87       9.296   6.327  -5.919  1.00  0.00              
ATOM   1235  HE1 TRP A  87      10.067   6.342  -6.517  1.00  0.00              
ATOM   1236  CE2 TRP A  87       8.144   7.054  -6.112  1.00  0.00              
ATOM   1237  CD2 TRP A  87       7.246   6.725  -5.072  1.00  0.00              
ATOM   1238  CE3 TRP A  87       5.971   7.304  -5.015  1.00  0.00              
ATOM   1239  HE3 TRP A  87       5.272   7.067  -4.225  1.00  0.00              
ATOM   1240  CZ3 TRP A  87       5.615   8.218  -6.017  1.00  0.00              
ATOM   1241  HZ3 TRP A  87       4.638   8.680  -5.991  1.00  0.00              
ATOM   1242  CZ2 TRP A  87       7.783   7.962  -7.105  1.00  0.00              
ATOM   1243  HZ2 TRP A  87       8.460   8.221  -7.905  1.00  0.00              
ATOM   1244  CH2 TRP A  87       6.507   8.544  -7.047  1.00  0.00              
ATOM   1245  HH2 TRP A  87       6.209   9.252  -7.806  1.00  0.00              
ATOM   1246  N   ILE A  88       9.337   4.037  -2.315  1.00  1.85              
ATOM   1247  HN  ILE A  88       8.639   3.394  -2.628  1.00  0.22              
ATOM   1248  CA  ILE A  88      10.723   3.633  -2.486  1.00  2.27              
ATOM   1249  HA  ILE A  88      11.323   4.520  -2.634  1.00  1.32              
ATOM   1250  C   ILE A  88      10.856   2.827  -3.765  1.00  2.00              
ATOM   1251  O   ILE A  88       9.951   2.092  -4.162  1.00  1.70              
ATOM   1252  CB  ILE A  88      11.241   2.889  -1.233  1.00  0.00              
ATOM   1253  HB  ILE A  88      11.078   3.611  -0.393  1.00  0.00              
ATOM   1254  CG2 ILE A  88      10.429   1.624  -0.875  1.00  0.00              
ATOM   1255 HG21 ILE A  88      10.744   1.224   0.111  1.00  0.00              
ATOM   1256 HG22 ILE A  88       9.344   1.853  -0.814  1.00  0.00              
ATOM   1257 HG23 ILE A  88      10.577   0.829  -1.635  1.00  0.00              
ATOM   1258  CG1 ILE A  88      12.766   2.616  -1.258  1.00  0.00              
ATOM   1259 HG11 ILE A  88      12.997   1.844  -2.026  1.00  0.00              
ATOM   1260 HG12 ILE A  88      13.294   3.548  -1.561  1.00  0.00              
ATOM   1261  CD  ILE A  88      13.344   2.161   0.092  1.00  0.00              
ATOM   1262  HD1 ILE A  88      14.447   2.039   0.017  1.00  0.00              
ATOM   1263  HD2 ILE A  88      13.129   2.911   0.883  1.00  0.00              
ATOM   1264  HD3 ILE A  88      12.912   1.187   0.403  1.00  0.00              
ATOM   1265  N   SER A  89      11.986   2.975  -4.478  1.00  1.85              
ATOM   1266  HN  SER A  89      12.682   3.637  -4.210  1.00  0.22              
ATOM   1267  CA  SER A  89      12.339   2.133  -5.607  1.00  2.27              
ATOM   1268  HA  SER A  89      11.548   1.420  -5.783  1.00  1.32              
ATOM   1269  C   SER A  89      13.575   1.316  -5.292  1.00  2.00              
ATOM   1270  O   SER A  89      14.514   1.786  -4.650  1.00  1.70              
ATOM   1271  CB  SER A  89      12.538   2.978  -6.887  1.00  0.00              
ATOM   1272  HB1 SER A  89      12.722   2.282  -7.736  1.00  0.00              
ATOM   1273  HB2 SER A  89      11.610   3.546  -7.124  1.00  0.00              
ATOM   1274  OG  SER A  89      13.658   3.867  -6.786  1.00  0.00              
ATOM   1275  HG1 SER A  89      13.849   4.185  -7.678  1.00  0.00              
ATOM   1276  N   ILE A  90      13.599   0.045  -5.728  1.00  1.85              
ATOM   1277  HN  ILE A  90      12.819  -0.324  -6.245  1.00  0.22              
ATOM   1278  CA  ILE A  90      14.760  -0.823  -5.600  1.00  2.27              
ATOM   1279  HA  ILE A  90      15.643  -0.221  -5.431  1.00  1.32              
ATOM   1280  C   ILE A  90      14.973  -1.525  -6.925  1.00  2.00              
ATOM   1281  O   ILE A  90      14.141  -1.443  -7.829  1.00  1.70              
ATOM   1282  CB  ILE A  90      14.566  -1.839  -4.450  1.00  0.00              
ATOM   1283  HB  ILE A  90      15.473  -2.493  -4.500  1.00  0.00              
ATOM   1284  CG2 ILE A  90      14.574  -1.200  -3.042  1.00  0.00              
ATOM   1285 HG21 ILE A  90      14.589  -1.986  -2.258  1.00  0.00              
ATOM   1286 HG22 ILE A  90      15.473  -0.566  -2.901  1.00  0.00              
ATOM   1287 HG23 ILE A  90      13.672  -0.572  -2.887  1.00  0.00              
ATOM   1288  CG1 ILE A  90      13.357  -2.785  -4.654  1.00  0.00              
ATOM   1289 HG11 ILE A  90      12.410  -2.202  -4.607  1.00  0.00              
ATOM   1290 HG12 ILE A  90      13.417  -3.233  -5.672  1.00  0.00              
ATOM   1291  CD  ILE A  90      13.281  -3.936  -3.636  1.00  0.00              
ATOM   1292  HD1 ILE A  90      12.426  -4.606  -3.875  1.00  0.00              
ATOM   1293  HD2 ILE A  90      14.213  -4.539  -3.656  1.00  0.00              
ATOM   1294  HD3 ILE A  90      13.134  -3.547  -2.607  1.00  0.00              
ATOM   1295  N   ASN A  91      16.087  -2.259  -7.084  1.00  1.85              
ATOM   1296  HN  ASN A  91      16.809  -2.262  -6.395  1.00  0.22              
ATOM   1297  CA  ASN A  91      16.273  -3.152  -8.208  1.00  2.27              
ATOM   1298  HA  ASN A  91      15.324  -3.256  -8.713  1.00  1.32              
ATOM   1299  C   ASN A  91      16.595  -4.569  -7.742  1.00  2.00              
ATOM   1300  O   ASN A  91      17.243  -4.779  -6.717  1.00  1.70              
ATOM   1301  CB  ASN A  91      17.265  -2.553  -9.232  1.00  0.00              
ATOM   1302  HB1 ASN A  91      17.318  -3.245 -10.101  1.00  0.00              
ATOM   1303  HB2 ASN A  91      16.891  -1.578  -9.606  1.00  0.00              
ATOM   1304  CG  ASN A  91      18.691  -2.379  -8.701  1.00  0.00              
ATOM   1305  OD1 ASN A  91      18.942  -1.761  -7.666  1.00  0.00              
ATOM   1306  ND2 ASN A  91      19.675  -2.933  -9.445  1.00  0.00              
ATOM   1307 HD21 ASN A  91      20.609  -2.841  -9.110  1.00  0.00              
ATOM   1308 HD22 ASN A  91      19.451  -3.434 -10.275  1.00  0.00              
ATOM   1309  N   TYR A  92      16.106  -5.581  -8.480  1.00  1.85              
ATOM   1310  HN  TYR A  92      15.600  -5.373  -9.326  1.00  0.22              
ATOM   1311  CA  TYR A  92      16.124  -6.976  -8.083  1.00  2.27              
ATOM   1312  HA  TYR A  92      16.920  -7.139  -7.367  1.00  1.32              
ATOM   1313  C   TYR A  92      16.395  -7.837  -9.317  1.00  2.00              
ATOM   1314  O   TYR A  92      15.781  -7.640 -10.365  1.00  1.70              
ATOM   1315  CB  TYR A  92      14.769  -7.393  -7.468  1.00  0.00              
ATOM   1316  HB1 TYR A  92      14.573  -6.775  -6.564  1.00  0.00              
ATOM   1317  HB2 TYR A  92      13.939  -7.204  -8.181  1.00  0.00              
ATOM   1318  CG  TYR A  92      14.742  -8.839  -7.028  1.00  0.00              
ATOM   1319  CD1 TYR A  92      15.364  -9.232  -5.830  1.00  0.00              
ATOM   1320  HD1 TYR A  92      15.819  -8.487  -5.191  1.00  0.00              
ATOM   1321  CE1 TYR A  92      15.421 -10.587  -5.471  1.00  0.00              
ATOM   1322  HE1 TYR A  92      15.905 -10.894  -4.557  1.00  0.00              
ATOM   1323  CZ  TYR A  92      14.851 -11.557  -6.302  1.00  0.00              
ATOM   1324  OH  TYR A  92      14.939 -12.915  -5.950  1.00  0.00              
ATOM   1325  HH  TYR A  92      14.434 -13.414  -6.596  1.00  0.00              
ATOM   1326  CD2 TYR A  92      14.157  -9.822  -7.847  1.00  0.00              
ATOM   1327  HD2 TYR A  92      13.692  -9.540  -8.781  1.00  0.00              
ATOM   1328  CE2 TYR A  92      14.217 -11.176  -7.489  1.00  0.00              
ATOM   1329  HE2 TYR A  92      13.790 -11.923  -8.141  1.00  0.00              
ATOM   1330  N   ARG A  93      17.314  -8.826  -9.253  1.00  1.85              
ATOM   1331  HN  ARG A  93      17.830  -9.007  -8.422  1.00  0.22              
ATOM   1332  CA  ARG A  93      17.556  -9.710 -10.387  1.00  2.27              
ATOM   1333  HA  ARG A  93      17.476  -9.137 -11.300  1.00  1.32              
ATOM   1334  C   ARG A  93      16.515 -10.824 -10.481  1.00  2.00              
ATOM   1335  O   ARG A  93      16.220 -11.516  -9.507  1.00  1.70              
ATOM   1336  CB  ARG A  93      18.966 -10.339 -10.306  1.00  0.00              
ATOM   1337  HB1 ARG A  93      19.160 -10.540  -9.225  1.00  0.00              
ATOM   1338  HB2 ARG A  93      18.960 -11.332 -10.807  1.00  0.00              
ATOM   1339  CG  ARG A  93      20.127  -9.469 -10.846  1.00  0.00              
ATOM   1340  HG1 ARG A  93      20.942 -10.143 -11.192  1.00  0.00              
ATOM   1341  HG2 ARG A  93      19.781  -8.927 -11.756  1.00  0.00              
ATOM   1342  CD  ARG A  93      20.642  -8.422  -9.844  1.00  0.00              
ATOM   1343  HD1 ARG A  93      21.335  -7.721 -10.364  1.00  0.00              
ATOM   1344  HD2 ARG A  93      19.805  -7.833  -9.401  1.00  0.00              
ATOM   1345  NE  ARG A  93      21.347  -9.169  -8.747  1.00  0.00              
ATOM   1346  HE  ARG A  93      21.369 -10.164  -8.896  1.00  0.00              
ATOM   1347  CZ  ARG A  93      21.887  -8.563  -7.680  1.00  0.00              
ATOM   1348  NH1 ARG A  93      22.488  -9.322  -6.766  1.00  0.00              
ATOM   1349 HH11 ARG A  93      22.879  -8.917  -5.951  1.00  0.00              
ATOM   1350 HH12 ARG A  93      22.400 -10.314  -6.886  1.00  0.00              
ATOM   1351  NH2 ARG A  93      21.861  -7.243  -7.529  1.00  0.00              
ATOM   1352 HH21 ARG A  93      22.345  -6.823  -6.773  1.00  0.00              
ATOM   1353 HH22 ARG A  93      21.533  -6.710  -8.296  1.00  0.00              
ATOM   1354  N   THR A  94      15.958 -11.035 -11.684  1.00  1.85              
ATOM   1355  HN  THR A  94      16.202 -10.464 -12.476  1.00  0.22              
ATOM   1356  CA  THR A  94      15.065 -12.137 -12.000  1.00  2.27              
ATOM   1357  HA  THR A  94      14.775 -12.652 -11.096  1.00  1.32              
ATOM   1358  C   THR A  94      15.827 -13.140 -12.890  1.00  2.00              
ATOM   1359  OT1 THR A  94      16.298 -12.729 -13.983  1.00  1.70              
ATOM   1360  OT2 THR A  94      15.956 -14.328 -12.505  1.00  1.70              
ATOM   1361  CB  THR A  94      13.806 -11.633 -12.743  1.00  0.00              
ATOM   1362  HB  THR A  94      13.204 -12.542 -12.986  1.00  0.00              
ATOM   1363  OG1 THR A  94      14.128 -11.006 -13.981  1.00  0.00              
ATOM   1364  HG1 THR A  94      13.285 -10.721 -14.352  1.00  0.00              
ATOM   1365  CG2 THR A  94      12.905 -10.673 -11.958  1.00  0.00              
ATOM   1366 HG21 THR A  94      11.975 -10.455 -12.522  1.00  0.00              
ATOM   1367 HG22 THR A  94      12.617 -11.122 -10.984  1.00  0.00              
ATOM   1368 HG23 THR A  94      13.424  -9.711 -11.757  1.00  0.00              
ATOM   1369  N   ASP C   1     -15.670   2.171 -17.027  1.00  1.85              
ATOM   1370  HT1 ASP C   1     -16.133   1.660 -17.791  1.00  0.22              
ATOM   1371  HT2 ASP C   1     -16.295   2.152 -16.209  1.00  0.22              
ATOM   1372  HT3 ASP C   1     -14.806   1.667 -16.780  1.00  0.22              
ATOM   1373  CA  ASP C   1     -15.364   3.561 -17.433  1.00  2.27              
ATOM   1374  HA  ASP C   1     -14.794   3.490 -18.350  1.00  1.32              
ATOM   1375  CB  ASP C   1     -16.723   4.271 -17.680  1.00  2.17              
ATOM   1376  HB1 ASP C   1     -17.412   3.617 -18.255  1.00  1.32              
ATOM   1377  HB2 ASP C   1     -17.212   4.545 -16.722  1.00  1.32              
ATOM   1378  CG  ASP C   1     -16.495   5.506 -18.510  1.00  2.00              
ATOM   1379  OD1 ASP C   1     -16.544   6.618 -17.934  1.00  1.70              
ATOM   1380  OD2 ASP C   1     -16.191   5.367 -19.715  1.00  1.70              
ATOM   1381  C   ASP C   1     -14.462   4.242 -16.397  1.00  2.00              
ATOM   1382  O   ASP C   1     -13.628   3.591 -15.767  1.00  1.70              
ATOM   1383  N   TYR C   2     -14.591   5.567 -16.194  1.00  1.85              
ATOM   1384  HN  TYR C   2     -15.255   6.087 -16.751  1.00  0.22              
ATOM   1385  CA  TYR C   2     -13.802   6.334 -15.246  1.00  2.27              
ATOM   1386  HA  TYR C   2     -12.862   5.828 -15.058  1.00  1.32              
ATOM   1387  CB  TYR C   2     -13.509   7.756 -15.795  1.00  2.17              
ATOM   1388  HB1 TYR C   2     -14.442   8.260 -16.122  1.00  1.32              
ATOM   1389  HB2 TYR C   2     -13.007   8.379 -15.021  1.00  1.32              
ATOM   1390  CG  TYR C   2     -12.582   7.664 -16.977  1.00  1.99              
ATOM   1391  CD1 TYR C   2     -13.084   7.593 -18.289  1.00  1.99              
ATOM   1392  HD1 TYR C   2     -14.152   7.607 -18.456  1.00  1.36              
ATOM   1393  CE1 TYR C   2     -12.210   7.492 -19.381  1.00  1.99              
ATOM   1394  HE1 TYR C   2     -12.602   7.432 -20.385  1.00  1.36              
ATOM   1395  CZ  TYR C   2     -10.829   7.466 -19.169  1.00  1.99              
ATOM   1396  OH  TYR C   2      -9.957   7.366 -20.267  1.00  1.77              
ATOM   1397  HH  TYR C   2      -9.054   7.369 -19.921  1.00  0.22              
ATOM   1398  CD2 TYR C   2     -11.192   7.637 -16.777  1.00  1.99              
ATOM   1399  HD2 TYR C   2     -10.797   7.692 -15.770  1.00  1.36              
ATOM   1400  CE2 TYR C   2     -10.316   7.539 -17.869  1.00  1.99              
ATOM   1401  HE2 TYR C   2      -9.250   7.519 -17.701  1.00  1.36              
ATOM   1402  C   TYR C   2     -14.507   6.416 -13.899  1.00  2.00              
ATOM   1403  O   TYR C   2     -14.253   5.606 -13.008  1.00  1.70              
ATOM   1404  N   LYS C   3     -15.420   7.397 -13.728  1.00  1.85              
ATOM   1405  HN  LYS C   3     -15.615   8.016 -14.483  1.00  0.22              
ATOM   1406  CA  LYS C   3     -16.158   7.658 -12.501  1.00  2.27              
ATOM   1407  HA  LYS C   3     -16.760   8.527 -12.723  1.00  1.32              
ATOM   1408  CB  LYS C   3     -17.158   6.513 -12.160  1.00  2.17              
ATOM   1409  HB1 LYS C   3     -17.847   6.400 -13.026  1.00  1.32              
ATOM   1410  HB2 LYS C   3     -16.594   5.559 -12.071  1.00  1.32              
ATOM   1411  CG  LYS C   3     -18.003   6.689 -10.882  1.00  2.17              
ATOM   1412  HG1 LYS C   3     -18.689   5.814 -10.796  1.00  1.32              
ATOM   1413  HG2 LYS C   3     -17.329   6.652 -10.002  1.00  1.32              
ATOM   1414  CD  LYS C   3     -18.843   7.976 -10.829  1.00  2.17              
ATOM   1415  HD1 LYS C   3     -18.195   8.871 -10.941  1.00  1.32              
ATOM   1416  HD2 LYS C   3     -19.547   7.965 -11.692  1.00  1.32              
ATOM   1417  CE  LYS C   3     -19.672   8.118  -9.544  1.00  2.17              
ATOM   1418  HE1 LYS C   3     -20.393   8.958  -9.652  1.00  1.32              
ATOM   1419  HE2 LYS C   3     -20.239   7.183  -9.343  1.00  1.32              
ATOM   1420  NZ  LYS C   3     -18.823   8.406  -8.379  1.00  1.85              
ATOM   1421  HZ1 LYS C   3     -19.402   8.498  -7.533  1.00  0.22              
ATOM   1422  HZ2 LYS C   3     -18.111   7.656  -8.194  1.00  0.22              
ATOM   1423  HZ3 LYS C   3     -18.312   9.293  -8.501  1.00  0.22              
ATOM   1424  C   LYS C   3     -15.277   8.110 -11.335  1.00  2.00              
ATOM   1425  O   LYS C   3     -15.038   9.305 -11.163  1.00  1.70              
ATOM   1426  N   ASP C   4     -14.770   7.181 -10.507  1.00  1.85              
ATOM   1427  HN  ASP C   4     -14.935   6.217 -10.699  1.00  0.22              
ATOM   1428  CA  ASP C   4     -13.948   7.496  -9.357  1.00  2.27              
ATOM   1429  HA  ASP C   4     -13.922   8.568  -9.194  1.00  1.32              
ATOM   1430  CB  ASP C   4     -14.503   6.816  -8.079  1.00  2.17              
ATOM   1431  HB1 ASP C   4     -14.613   5.724  -8.240  1.00  1.32              
ATOM   1432  HB2 ASP C   4     -13.821   6.989  -7.221  1.00  1.32              
ATOM   1433  CG  ASP C   4     -15.845   7.404  -7.730  1.00  2.00              
ATOM   1434  OD1 ASP C   4     -15.936   8.638  -7.525  1.00  1.70              
ATOM   1435  OD2 ASP C   4     -16.850   6.654  -7.659  1.00  1.70              
ATOM   1436  C   ASP C   4     -12.505   7.073  -9.610  1.00  2.00              
ATOM   1437  O   ASP C   4     -12.117   5.926  -9.389  1.00  1.70              
ATOM   1438  N   ASP C   5     -11.659   8.011 -10.075  1.00  1.85              
ATOM   1439  HN  ASP C   5     -11.987   8.925 -10.292  1.00  0.22              
ATOM   1440  CA  ASP C   5     -10.241   7.773 -10.261  1.00  2.27              
ATOM   1441  HA  ASP C   5     -10.090   6.755 -10.601  1.00  1.32              
ATOM   1442  CB  ASP C   5      -9.656   8.761 -11.303  1.00  2.17              
ATOM   1443  HB1 ASP C   5      -9.917   9.803 -11.026  1.00  1.32              
ATOM   1444  HB2 ASP C   5      -8.551   8.673 -11.356  1.00  1.32              
ATOM   1445  CG  ASP C   5     -10.192   8.466 -12.683  1.00  2.00              
ATOM   1446  OD1 ASP C   5      -9.899   7.367 -13.211  1.00  1.70              
ATOM   1447  OD2 ASP C   5     -10.859   9.353 -13.268  1.00  1.70              
ATOM   1448  C   ASP C   5      -9.469   7.918  -8.946  1.00  2.00              
ATOM   1449  O   ASP C   5      -9.970   8.437  -7.947  1.00  1.70              
ATOM   1450  N   ASP C   6      -8.207   7.455  -8.916  1.00  1.85              
ATOM   1451  HN  ASP C   6      -7.813   7.008  -9.714  1.00  0.22              
ATOM   1452  CA  ASP C   6      -7.342   7.583  -7.759  1.00  2.27              
ATOM   1453  HA  ASP C   6      -7.940   7.509  -6.858  1.00  1.32              
ATOM   1454  CB  ASP C   6      -6.279   6.457  -7.759  1.00  2.17              
ATOM   1455  HB1 ASP C   6      -5.684   6.492  -8.696  1.00  1.32              
ATOM   1456  HB2 ASP C   6      -5.592   6.553  -6.893  1.00  1.32              
ATOM   1457  CG  ASP C   6      -6.960   5.115  -7.660  1.00  2.00              
ATOM   1458  OD1 ASP C   6      -7.583   4.837  -6.608  1.00  1.70              
ATOM   1459  OD2 ASP C   6      -6.868   4.321  -8.626  1.00  1.70              
ATOM   1460  C   ASP C   6      -6.646   8.946  -7.713  1.00  2.00              
ATOM   1461  O   ASP C   6      -6.683   9.730  -8.662  1.00  1.70              
ATOM   1462  N   ASP C   7      -5.994   9.258  -6.582  1.00  1.85              
ATOM   1463  HN  ASP C   7      -5.976   8.626  -5.814  1.00  0.22              
ATOM   1464  CA  ASP C   7      -5.262  10.492  -6.394  1.00  2.27              
ATOM   1465  HA  ASP C   7      -5.741  11.287  -6.955  1.00  1.32              
ATOM   1466  CB  ASP C   7      -5.226  10.867  -4.894  1.00  2.17              
ATOM   1467  HB1 ASP C   7      -4.768  10.043  -4.309  1.00  1.32              
ATOM   1468  HB2 ASP C   7      -4.632  11.791  -4.741  1.00  1.32              
ATOM   1469  CG  ASP C   7      -6.625  11.114  -4.394  1.00  2.00              
ATOM   1470  OD1 ASP C   7      -7.100  10.343  -3.526  1.00  1.70              
ATOM   1471  OD2 ASP C   7      -7.263  12.093  -4.853  1.00  1.70              
ATOM   1472  C   ASP C   7      -3.808  10.360  -6.922  1.00  2.00              
ATOM   1473  OT1 ASP C   7      -3.058   9.470  -6.446  1.00  1.70              
ATOM   1474  OT2 ASP C   7      -3.413  11.159  -7.807  1.00  1.70              
END
