# Supplementary material for: Extracellular Peptide-Ligand Dimerization Actuator Receptor Design for Reversible and Spatially Dosed 3D Cell-Material Communication
Source: ACS Synth Biol. 2024 Dec 20;14(7):2494–513. doi: 10.1021/acssynbio.4c00482 (PMC12281622; doi:10.1021/acssynbio.4c00482)
Supplement: Supplementary file 2 [file sb4c00482_si_002.zip › structures_for_publication/FLAG_6.pdb]

ATOM      0  N   VAL A   1       4.452   3.749  12.930  1.00  1.85              
ATOM      1  HT1 VAL A   1       3.642   3.937  13.537  1.00  0.22              
ATOM      2  HT2 VAL A   1       4.219   4.041  11.945  1.00  0.22              
ATOM      3  HT3 VAL A   1       5.233   4.350  13.236  1.00  0.22              
ATOM      4  CA  VAL A   1       4.852   2.314  12.986  1.00  2.27              
ATOM      5  HA  VAL A   1       5.198   2.126  13.990  1.00  1.32              
ATOM      6  C   VAL A   1       6.044   2.046  12.078  1.00  2.00              
ATOM      7  O   VAL A   1       6.949   2.872  11.969  1.00  1.70              
ATOM      8  CB  VAL A   1       3.642   1.391  12.711  1.00  0.00              
ATOM      9  HB  VAL A   1       4.006   0.336  12.751  1.00  0.00              
ATOM     10  CG1 VAL A   1       2.502   1.530  13.743  1.00  0.00              
ATOM     11 HG11 VAL A   1       1.650   0.871  13.467  1.00  0.00              
ATOM     12 HG12 VAL A   1       2.832   1.234  14.761  1.00  0.00              
ATOM     13 HG13 VAL A   1       2.129   2.576  13.779  1.00  0.00              
ATOM     14  CG2 VAL A   1       3.059   1.601  11.301  1.00  0.00              
ATOM     15 HG21 VAL A   1       2.167   0.957  11.144  1.00  0.00              
ATOM     16 HG22 VAL A   1       2.754   2.661  11.158  1.00  0.00              
ATOM     17 HG23 VAL A   1       3.800   1.344  10.516  1.00  0.00              
ATOM     18  N   SER A   2       6.115   0.901  11.369  1.00  1.85              
ATOM     19  HN  SER A   2       5.497   0.140  11.544  1.00  0.22              
ATOM     20  CA  SER A   2       7.062   0.718  10.272  1.00  2.27              
ATOM     21  HA  SER A   2       8.009   1.174  10.524  1.00  1.32              
ATOM     22  C   SER A   2       6.536   1.386   9.014  1.00  2.00              
ATOM     23  O   SER A   2       6.107   0.721   8.076  1.00  1.70              
ATOM     24  CB  SER A   2       7.276  -0.784   9.969  1.00  0.00              
ATOM     25  HB1 SER A   2       6.280  -1.241   9.769  1.00  0.00              
ATOM     26  HB2 SER A   2       7.886  -0.911   9.047  1.00  0.00              
ATOM     27  OG  SER A   2       7.875  -1.483  11.069  1.00  0.00              
ATOM     28  HG1 SER A   2       7.769  -2.427  10.896  1.00  0.00              
ATOM     29  N   ASP A   3       6.527   2.734   8.970  1.00  1.85              
ATOM     30  HN  ASP A   3       6.912   3.242   9.741  1.00  0.22              
ATOM     31  CA  ASP A   3       5.756   3.530   8.024  1.00  2.27              
ATOM     32  HA  ASP A   3       4.777   3.075   7.927  1.00  1.32              
ATOM     33  C   ASP A   3       6.356   3.623   6.608  1.00  2.00              
ATOM     34  O   ASP A   3       6.376   4.686   5.989  1.00  1.70              
ATOM     35  CB  ASP A   3       5.568   4.975   8.541  1.00  0.00              
ATOM     36  HB1 ASP A   3       6.559   5.407   8.786  1.00  0.00              
ATOM     37  HB2 ASP A   3       5.093   5.608   7.768  1.00  0.00              
ATOM     38  CG  ASP A   3       4.722   5.037   9.804  1.00  0.00              
ATOM     39  OD1 ASP A   3       3.622   4.428   9.809  1.00  0.00              
ATOM     40  OD2 ASP A   3       5.071   5.841  10.701  1.00  0.00              
ATOM     41  N   VAL A   4       6.862   2.507   6.058  1.00  1.85              
ATOM     42  HN  VAL A   4       6.757   1.643   6.560  1.00  0.22              
ATOM     43  CA  VAL A   4       7.558   2.447   4.785  1.00  2.27              
ATOM     44  HA  VAL A   4       7.433   3.384   4.263  1.00  1.32              
ATOM     45  C   VAL A   4       6.942   1.318   3.964  1.00  2.00              
ATOM     46  O   VAL A   4       6.649   0.269   4.545  1.00  1.70              
ATOM     47  CB  VAL A   4       9.066   2.172   4.991  1.00  0.00              
ATOM     48  HB  VAL A   4       9.158   1.221   5.571  1.00  0.00              
ATOM     49  CG1 VAL A   4       9.856   1.995   3.677  1.00  0.00              
ATOM     50 HG11 VAL A   4      10.935   1.840   3.894  1.00  0.00              
ATOM     51 HG12 VAL A   4       9.505   1.113   3.103  1.00  0.00              
ATOM     52 HG13 VAL A   4       9.762   2.898   3.036  1.00  0.00              
ATOM     53  CG2 VAL A   4       9.747   3.268   5.833  1.00  0.00              
ATOM     54 HG21 VAL A   4      10.835   3.068   5.933  1.00  0.00              
ATOM     55 HG22 VAL A   4       9.617   4.264   5.356  1.00  0.00              
ATOM     56 HG23 VAL A   4       9.320   3.314   6.856  1.00  0.00              
ATOM     57  N   PRO A   5       6.719   1.409   2.651  1.00  1.85              
ATOM     58  CA  PRO A   5       6.491   0.235   1.810  1.00  2.27              
ATOM     59  HA  PRO A   5       5.726  -0.400   2.233  1.00  1.32              
ATOM     60  C   PRO A   5       7.755  -0.617   1.672  1.00  2.00              
ATOM     61  O   PRO A   5       8.530  -0.459   0.733  1.00  1.70              
ATOM     62  CD  PRO A   5       6.460   2.658   1.902  1.00 52.80              
ATOM     63  HD1 PRO A   5       5.858   2.530   2.830  1.00  0.00              
ATOM     64  HD2 PRO A   5       6.766   3.724   1.780  1.00  0.00              
ATOM     65  CB  PRO A   5       6.025   0.790   0.473  1.00 52.39              
ATOM     66  HB1 PRO A   5       4.927   0.967   0.517  1.00  0.00              
ATOM     67  HB2 PRO A   5       6.247   0.111  -0.374  1.00  0.00              
ATOM     68  CG  PRO A   5       5.665   2.212   0.708  1.00 52.57              
ATOM     69  HG1 PRO A   5       4.950   2.606  -0.041  1.00  0.00              
ATOM     70  HG2 PRO A   5       6.591   2.831   0.697  1.00  0.00              
ATOM     71  N   ARG A   6       7.995  -1.505   2.647  1.00  1.85              
ATOM     72  HN  ARG A   6       7.348  -1.551   3.403  1.00  0.22              
ATOM     73  CA  ARG A   6       9.211  -2.280   2.784  1.00  2.27              
ATOM     74  HA  ARG A   6       9.948  -1.935   2.072  1.00  1.32              
ATOM     75  C   ARG A   6       8.990  -3.769   2.510  1.00  2.00              
ATOM     76  O   ARG A   6       7.961  -4.175   1.976  1.00  1.70              
ATOM     77  CB  ARG A   6       9.807  -2.127   4.202  1.00  0.00              
ATOM     78  HB1 ARG A   6      10.783  -2.668   4.193  1.00  0.00              
ATOM     79  HB2 ARG A   6      10.051  -1.058   4.389  1.00  0.00              
ATOM     80  CG  ARG A   6       8.954  -2.698   5.360  1.00  0.00              
ATOM     81  HG1 ARG A   6       7.940  -2.244   5.310  1.00  0.00              
ATOM     82  HG2 ARG A   6       8.801  -3.789   5.194  1.00  0.00              
ATOM     83  CD  ARG A   6       9.588  -2.521   6.751  1.00  0.00              
ATOM     84  HD1 ARG A   6      10.561  -3.063   6.785  1.00  0.00              
ATOM     85  HD2 ARG A   6       9.770  -1.446   6.984  1.00  0.00              
ATOM     86  NE  ARG A   6       8.618  -3.080   7.753  1.00  0.00              
ATOM     87  HE  ARG A   6       8.008  -2.381   8.145  1.00  0.00              
ATOM     88  CZ  ARG A   6       8.576  -4.377   8.086  1.00  0.00              
ATOM     89  NH1 ARG A   6       7.675  -4.764   8.986  1.00  0.00              
ATOM     90 HH11 ARG A   6       7.627  -5.709   9.279  1.00  0.00              
ATOM     91 HH12 ARG A   6       7.157  -4.034   9.438  1.00  0.00              
ATOM     92  NH2 ARG A   6       9.379  -5.276   7.528  1.00  0.00              
ATOM     93 HH21 ARG A   6       9.263  -6.238   7.733  1.00  0.00              
ATOM     94 HH22 ARG A   6       9.933  -4.971   6.764  1.00  0.00              
ATOM     95  N   ASP A   7       9.971  -4.619   2.895  1.00  1.85              
ATOM     96  HN  ASP A   7      10.782  -4.244   3.335  1.00  0.22              
ATOM     97  CA  ASP A   7       9.939  -6.076   2.846  1.00  2.27              
ATOM     98  HA  ASP A   7      10.925  -6.402   3.150  1.00  1.32              
ATOM     99  C   ASP A   7       9.778  -6.637   1.432  1.00  2.00              
ATOM    100  O   ASP A   7       9.061  -7.610   1.175  1.00  1.70              
ATOM    101  CB  ASP A   7       8.914  -6.641   3.857  1.00  0.00              
ATOM    102  HB1 ASP A   7       7.961  -6.081   3.762  1.00  0.00              
ATOM    103  HB2 ASP A   7       8.712  -7.710   3.652  1.00  0.00              
ATOM    104  CG  ASP A   7       9.379  -6.504   5.300  1.00  0.00              
ATOM    105  OD1 ASP A   7      10.582  -6.202   5.505  1.00  0.00              
ATOM    106  OD2 ASP A   7       8.595  -6.881   6.203  1.00  0.00              
ATOM    107  N   LEU A   8      10.495  -6.019   0.480  1.00  1.85              
ATOM    108  HN  LEU A   8      11.099  -5.272   0.735  1.00  0.22              
ATOM    109  CA  LEU A   8      10.387  -6.289  -0.937  1.00  2.27              
ATOM    110  HA  LEU A   8       9.360  -6.535  -1.165  1.00  1.32              
ATOM    111  C   LEU A   8      11.249  -7.477  -1.342  1.00  2.00              
ATOM    112  O   LEU A   8      12.466  -7.369  -1.489  1.00  1.70              
ATOM    113  CB  LEU A   8      10.789  -5.049  -1.768  1.00  0.00              
ATOM    114  HB1 LEU A   8      11.820  -4.764  -1.456  1.00  0.00              
ATOM    115  HB2 LEU A   8      10.859  -5.338  -2.839  1.00  0.00              
ATOM    116  CG  LEU A   8       9.901  -3.787  -1.642  1.00  0.00              
ATOM    117  HG  LEU A   8       8.911  -4.008  -2.109  1.00  0.00              
ATOM    118  CD1 LEU A   8      10.517  -2.616  -2.421  1.00  0.00              
ATOM    119 HD11 LEU A   8       9.857  -1.725  -2.371  1.00  0.00              
ATOM    120 HD12 LEU A   8      11.507  -2.343  -1.998  1.00  0.00              
ATOM    121 HD13 LEU A   8      10.655  -2.886  -3.490  1.00  0.00              
ATOM    122  CD2 LEU A   8       9.655  -3.383  -0.180  1.00  0.00              
ATOM    123 HD21 LEU A   8       9.032  -2.465  -0.133  1.00  0.00              
ATOM    124 HD22 LEU A   8       9.126  -4.179   0.382  1.00  0.00              
ATOM    125 HD23 LEU A   8      10.619  -3.175   0.333  1.00  0.00              
ATOM    126  N   GLU A   9      10.637  -8.664  -1.499  1.00  1.85              
ATOM    127  HN  GLU A   9       9.649  -8.753  -1.376  1.00  0.22              
ATOM    128  CA  GLU A   9      11.383  -9.888  -1.703  1.00  2.27              
ATOM    129  HA  GLU A   9      12.314  -9.670  -2.206  1.00  1.32              
ATOM    130  C   GLU A   9      10.614 -10.833  -2.606  1.00  2.00              
ATOM    131  O   GLU A   9       9.388 -10.790  -2.687  1.00  1.70              
ATOM    132  CB  GLU A   9      11.699 -10.575  -0.354  1.00  0.00              
ATOM    133  HB1 GLU A   9      12.248  -9.845   0.285  1.00  0.00              
ATOM    134  HB2 GLU A   9      10.752 -10.800   0.185  1.00  0.00              
ATOM    135  CG  GLU A   9      12.550 -11.873  -0.442  1.00  0.00              
ATOM    136  HG1 GLU A   9      11.966 -12.663  -0.947  1.00  0.00              
ATOM    137  HG2 GLU A   9      13.488 -11.697  -1.006  1.00  0.00              
ATOM    138  CD  GLU A   9      12.948 -12.498   0.897  1.00  0.00              
ATOM    139  OE1 GLU A   9      11.986 -12.791   1.655  1.00  0.00              
ATOM    140  OE2 GLU A   9      14.159 -12.667   1.177  1.00  0.00              
ATOM    141  N   VAL A  10      11.319 -11.714  -3.339  1.00  1.85              
ATOM    142  HN  VAL A  10      12.320 -11.697  -3.317  1.00  0.22              
ATOM    143  CA  VAL A  10      10.697 -12.753  -4.144  1.00  2.27              
ATOM    144  HA  VAL A  10       9.786 -12.361  -4.577  1.00  1.32              
ATOM    145  C   VAL A  10      10.299 -13.952  -3.289  1.00  2.00              
ATOM    146  O   VAL A  10      11.095 -14.527  -2.550  1.00  1.70              
ATOM    147  CB  VAL A  10      11.622 -13.180  -5.308  1.00  0.00              
ATOM    148  HB  VAL A  10      12.593 -13.510  -4.862  1.00  0.00              
ATOM    149  CG1 VAL A  10      11.072 -14.351  -6.149  1.00  0.00              
ATOM    150 HG11 VAL A  10      11.763 -14.581  -6.988  1.00  0.00              
ATOM    151 HG12 VAL A  10      10.967 -15.276  -5.545  1.00  0.00              
ATOM    152 HG13 VAL A  10      10.081 -14.094  -6.581  1.00  0.00              
ATOM    153  CG2 VAL A  10      11.949 -12.005  -6.251  1.00  0.00              
ATOM    154 HG21 VAL A  10      12.581 -12.346  -7.098  1.00  0.00              
ATOM    155 HG22 VAL A  10      11.016 -11.567  -6.665  1.00  0.00              
ATOM    156 HG23 VAL A  10      12.504 -11.205  -5.719  1.00  0.00              
ATOM    157  N   VAL A  11       9.023 -14.358  -3.391  1.00  1.85              
ATOM    158  HN  VAL A  11       8.407 -13.866  -4.014  1.00  0.22              
ATOM    159  CA  VAL A  11       8.436 -15.503  -2.721  1.00  2.27              
ATOM    160  HA  VAL A  11       8.948 -15.677  -1.784  1.00  1.32              
ATOM    161  C   VAL A  11       8.618 -16.743  -3.585  1.00  2.00              
ATOM    162  O   VAL A  11       9.134 -17.767  -3.140  1.00  1.70              
ATOM    163  CB  VAL A  11       6.932 -15.272  -2.444  1.00  0.00              
ATOM    164  HB  VAL A  11       6.439 -15.053  -3.423  1.00  0.00              
ATOM    165  CG1 VAL A  11       6.215 -16.488  -1.821  1.00  0.00              
ATOM    166 HG11 VAL A  11       5.151 -16.243  -1.613  1.00  0.00              
ATOM    167 HG12 VAL A  11       6.223 -17.362  -2.504  1.00  0.00              
ATOM    168 HG13 VAL A  11       6.694 -16.780  -0.863  1.00  0.00              
ATOM    169  CG2 VAL A  11       6.690 -14.043  -1.546  1.00  0.00              
ATOM    170 HG21 VAL A  11       5.607 -13.921  -1.329  1.00  0.00              
ATOM    171 HG22 VAL A  11       7.228 -14.153  -0.580  1.00  0.00              
ATOM    172 HG23 VAL A  11       7.040 -13.110  -2.035  1.00  0.00              
ATOM    173  N   ALA A  12       8.202 -16.672  -4.863  1.00  1.85              
ATOM    174  HN  ALA A  12       7.839 -15.814  -5.223  1.00  0.22              
ATOM    175  CA  ALA A  12       8.320 -17.764  -5.806  1.00  2.27              
ATOM    176  HA  ALA A  12       9.131 -18.417  -5.509  1.00  1.32              
ATOM    177  C   ALA A  12       8.677 -17.216  -7.179  1.00  2.00              
ATOM    178  O   ALA A  12       8.315 -16.091  -7.523  1.00  1.70              
ATOM    179  CB  ALA A  12       7.003 -18.569  -5.887  1.00  0.00              
ATOM    180  HB1 ALA A  12       6.760 -18.988  -4.887  1.00  0.00              
ATOM    181  HB2 ALA A  12       6.156 -17.919  -6.200  1.00  0.00              
ATOM    182  HB3 ALA A  12       7.083 -19.415  -6.603  1.00  0.00              
ATOM    183  N   ALA A  13       9.414 -17.988  -7.998  1.00  1.85              
ATOM    184  HN  ALA A  13       9.697 -18.902  -7.722  1.00  0.22              
ATOM    185  CA  ALA A  13       9.880 -17.527  -9.288  1.00  2.27              
ATOM    186  HA  ALA A  13       9.302 -16.665  -9.599  1.00  1.32              
ATOM    187  C   ALA A  13       9.705 -18.560 -10.392  1.00  2.00              
ATOM    188  O   ALA A  13       9.882 -19.763 -10.203  1.00  1.70              
ATOM    189  CB  ALA A  13      11.370 -17.118  -9.224  1.00  0.00              
ATOM    190  HB1 ALA A  13      11.499 -16.298  -8.485  1.00  0.00              
ATOM    191  HB2 ALA A  13      12.005 -17.972  -8.900  1.00  0.00              
ATOM    192  HB3 ALA A  13      11.738 -16.755 -10.207  1.00  0.00              
ATOM    193  N   THR A  14       9.363 -18.081 -11.598  1.00  1.85              
ATOM    194  HN  THR A  14       9.176 -17.103 -11.721  1.00  0.22              
ATOM    195  CA  THR A  14       9.296 -18.849 -12.835  1.00  2.27              
ATOM    196  HA  THR A  14       9.944 -19.711 -12.759  1.00  1.32              
ATOM    197  C   THR A  14       9.878 -17.943 -13.907  1.00  2.00              
ATOM    198  O   THR A  14      10.007 -16.749 -13.642  1.00  1.70              
ATOM    199  CB  THR A  14       7.837 -19.243 -13.163  1.00  0.00              
ATOM    200  HB  THR A  14       7.874 -19.782 -14.140  1.00  0.00              
ATOM    201  OG1 THR A  14       7.002 -18.104 -13.348  1.00  0.00              
ATOM    202  HG1 THR A  14       6.124 -18.456 -13.533  1.00  0.00              
ATOM    203  CG2 THR A  14       7.148 -20.162 -12.148  1.00  0.00              
ATOM    204 HG21 THR A  14       6.152 -20.483 -12.519  1.00  0.00              
ATOM    205 HG22 THR A  14       7.758 -21.074 -11.976  1.00  0.00              
ATOM    206 HG23 THR A  14       7.008 -19.649 -11.173  1.00  0.00              
ATOM    207  N   PRO A  15      10.259 -18.376 -15.111  1.00  1.85              
ATOM    208  CA  PRO A  15      10.854 -17.479 -16.112  1.00  2.27              
ATOM    209  HA  PRO A  15      11.561 -16.812 -15.639  1.00  1.32              
ATOM    210  C   PRO A  15       9.811 -16.610 -16.801  1.00  2.00              
ATOM    211  O   PRO A  15      10.169 -15.763 -17.614  1.00  1.70              
ATOM    212  CD  PRO A  15      10.492 -19.789 -15.469  1.00 52.80              
ATOM    213  HD1 PRO A  15      10.877 -19.482 -14.471  1.00  0.00              
ATOM    214  HD2 PRO A  15      10.061 -20.817 -15.422  1.00  0.00              
ATOM    215  CB  PRO A  15      11.522 -18.400 -17.121  1.00 52.39              
ATOM    216  HB1 PRO A  15      12.541 -18.660 -16.755  1.00  0.00              
ATOM    217  HB2 PRO A  15      11.606 -17.944 -18.128  1.00  0.00              
ATOM    218  CG  PRO A  15      11.597 -19.741 -16.486  1.00 52.57              
ATOM    219  HG1 PRO A  15      12.395 -20.378 -16.915  1.00  0.00              
ATOM    220  HG2 PRO A  15      10.614 -20.254 -16.596  1.00  0.00              
ATOM    221  N   THR A  16       8.522 -16.827 -16.511  1.00  1.85              
ATOM    222  HN  THR A  16       8.286 -17.581 -15.907  1.00  0.22              
ATOM    223  CA  THR A  16       7.378 -16.100 -17.038  1.00  2.27              
ATOM    224  HA  THR A  16       7.670 -15.533 -17.911  1.00  1.32              
ATOM    225  C   THR A  16       6.856 -15.103 -16.020  1.00  2.00              
ATOM    226  O   THR A  16       6.829 -13.895 -16.259  1.00  1.70              
ATOM    227  CB  THR A  16       6.231 -17.069 -17.408  1.00  0.00              
ATOM    228  HB  THR A  16       5.385 -16.427 -17.756  1.00  0.00              
ATOM    229  OG1 THR A  16       5.760 -17.800 -16.280  1.00  0.00              
ATOM    230  HG1 THR A  16       5.064 -18.374 -16.618  1.00  0.00              
ATOM    231  CG2 THR A  16       6.540 -18.078 -18.519  1.00  0.00              
ATOM    232 HG21 THR A  16       5.630 -18.651 -18.795  1.00  0.00              
ATOM    233 HG22 THR A  16       6.902 -17.554 -19.428  1.00  0.00              
ATOM    234 HG23 THR A  16       7.322 -18.800 -18.199  1.00  0.00              
ATOM    235  N   SER A  17       6.399 -15.606 -14.860  1.00  1.85              
ATOM    236  HN  SER A  17       6.360 -16.601 -14.761  1.00  0.22              
ATOM    237  CA  SER A  17       5.843 -14.830 -13.766  1.00  2.27              
ATOM    238  HA  SER A  17       5.889 -13.783 -14.024  1.00  1.32              
ATOM    239  C   SER A  17       6.634 -14.969 -12.470  1.00  2.00              
ATOM    240  O   SER A  17       7.424 -15.891 -12.280  1.00  1.70              
ATOM    241  CB  SER A  17       4.357 -15.187 -13.534  1.00  0.00              
ATOM    242  HB1 SER A  17       3.956 -14.509 -12.746  1.00  0.00              
ATOM    243  HB2 SER A  17       3.764 -15.001 -14.458  1.00  0.00              
ATOM    244  OG  SER A  17       4.181 -16.540 -13.091  1.00  0.00              
ATOM    245  HG1 SER A  17       3.278 -16.614 -12.759  1.00  0.00              
ATOM    246  N   LEU A  18       6.460 -14.009 -11.549  1.00  1.85              
ATOM    247  HN  LEU A  18       5.814 -13.257 -11.727  1.00  0.22              
ATOM    248  CA  LEU A  18       7.229 -13.879 -10.329  1.00  2.27              
ATOM    249  HA  LEU A  18       7.719 -14.811 -10.082  1.00  1.32              
ATOM    250  C   LEU A  18       6.290 -13.503  -9.197  1.00  2.00              
ATOM    251  O   LEU A  18       5.461 -12.615  -9.351  1.00  1.70              
ATOM    252  CB  LEU A  18       8.269 -12.741 -10.450  1.00  0.00              
ATOM    253  HB1 LEU A  18       7.781 -11.906 -11.002  1.00  0.00              
ATOM    254  HB2 LEU A  18       8.496 -12.349  -9.434  1.00  0.00              
ATOM    255  CG  LEU A  18       9.597 -13.063 -11.176  1.00  0.00              
ATOM    256  HG  LEU A  18       9.361 -13.342 -12.231  1.00  0.00              
ATOM    257  CD1 LEU A  18      10.281 -14.279 -10.532  1.00  0.00              
ATOM    258 HD11 LEU A  18      11.210 -14.539 -11.083  1.00  0.00              
ATOM    259 HD12 LEU A  18      10.550 -14.062  -9.476  1.00  0.00              
ATOM    260 HD13 LEU A  18       9.609 -15.162 -10.549  1.00  0.00              
ATOM    261  CD2 LEU A  18      10.558 -11.865 -11.206  1.00  0.00              
ATOM    262 HD21 LEU A  18      11.504 -12.142 -11.718  1.00  0.00              
ATOM    263 HD22 LEU A  18      10.121 -11.002 -11.748  1.00  0.00              
ATOM    264 HD23 LEU A  18      10.805 -11.539 -10.172  1.00  0.00              
ATOM    265  N   LEU A  19       6.367 -14.149  -8.023  1.00  1.85              
ATOM    266  HN  LEU A  19       7.061 -14.862  -7.869  1.00  0.22              
ATOM    267  CA  LEU A  19       5.512 -13.817  -6.894  1.00  2.27              
ATOM    268  HA  LEU A  19       4.685 -13.198  -7.214  1.00  1.32              
ATOM    269  C   LEU A  19       6.321 -13.024  -5.878  1.00  2.00              
ATOM    270  O   LEU A  19       7.347 -13.500  -5.393  1.00  1.70              
ATOM    271  CB  LEU A  19       4.915 -15.094  -6.257  1.00  0.00              
ATOM    272  HB1 LEU A  19       4.577 -15.750  -7.092  1.00  0.00              
ATOM    273  HB2 LEU A  19       5.725 -15.651  -5.737  1.00  0.00              
ATOM    274  CG  LEU A  19       3.720 -14.918  -5.292  1.00  0.00              
ATOM    275  HG  LEU A  19       4.101 -14.473  -4.340  1.00  0.00              
ATOM    276  CD1 LEU A  19       3.111 -16.283  -4.937  1.00  0.00              
ATOM    277 HD11 LEU A  19       2.282 -16.162  -4.206  1.00  0.00              
ATOM    278 HD12 LEU A  19       2.705 -16.778  -5.845  1.00  0.00              
ATOM    279 HD13 LEU A  19       3.876 -16.950  -4.487  1.00  0.00              
ATOM    280  CD2 LEU A  19       2.639 -13.982  -5.854  1.00  0.00              
ATOM    281 HD21 LEU A  19       1.791 -13.898  -5.140  1.00  0.00              
ATOM    282 HD22 LEU A  19       3.033 -12.961  -6.031  1.00  0.00              
ATOM    283 HD23 LEU A  19       2.245 -14.377  -6.816  1.00  0.00              
ATOM    284  N   ILE A  20       5.908 -11.787  -5.542  1.00  1.85              
ATOM    285  HN  ILE A  20       5.049 -11.423  -5.912  1.00  0.22              
ATOM    286  CA  ILE A  20       6.654 -10.911  -4.644  1.00  2.27              
ATOM    287  HA  ILE A  20       7.565 -11.403  -4.336  1.00  1.32              
ATOM    288  C   ILE A  20       5.897 -10.610  -3.356  1.00  2.00              
ATOM    289  O   ILE A  20       4.669 -10.671  -3.294  1.00  1.70              
ATOM    290  CB  ILE A  20       7.045  -9.594  -5.355  1.00  0.00              
ATOM    291  HB  ILE A  20       7.532  -8.979  -4.557  1.00  0.00              
ATOM    292  CG2 ILE A  20       8.104  -9.773  -6.466  1.00  0.00              
ATOM    293 HG21 ILE A  20       8.457  -8.786  -6.831  1.00  0.00              
ATOM    294 HG22 ILE A  20       8.986 -10.328  -6.087  1.00  0.00              
ATOM    295 HG23 ILE A  20       7.683 -10.331  -7.329  1.00  0.00              
ATOM    296  CG1 ILE A  20       5.829  -8.764  -5.837  1.00  0.00              
ATOM    297 HG11 ILE A  20       5.294  -9.312  -6.645  1.00  0.00              
ATOM    298 HG12 ILE A  20       5.114  -8.647  -4.990  1.00  0.00              
ATOM    299  CD  ILE A  20       6.190  -7.359  -6.347  1.00  0.00              
ATOM    300  HD1 ILE A  20       5.269  -6.799  -6.621  1.00  0.00              
ATOM    301  HD2 ILE A  20       6.727  -6.783  -5.563  1.00  0.00              
ATOM    302  HD3 ILE A  20       6.837  -7.416  -7.247  1.00  0.00              
ATOM    303  N   SER A  21       6.639 -10.269  -2.283  1.00  1.85              
ATOM    304  HN  SER A  21       7.644 -10.316  -2.334  1.00  0.22              
ATOM    305  CA  SER A  21       6.099  -9.753  -1.030  1.00  2.27              
ATOM    306  HA  SER A  21       5.030  -9.908  -1.011  1.00  1.32              
ATOM    307  C   SER A  21       6.332  -8.266  -0.874  1.00  2.00              
ATOM    308  O   SER A  21       7.255  -7.698  -1.451  1.00  1.70              
ATOM    309  CB  SER A  21       6.756 -10.451   0.184  1.00  0.00              
ATOM    310  HB1 SER A  21       6.252 -10.086   1.108  1.00  0.00              
ATOM    311  HB2 SER A  21       6.591 -11.551   0.134  1.00  0.00              
ATOM    312  OG  SER A  21       8.155 -10.159   0.293  1.00  0.00              
ATOM    313  HG1 SER A  21       8.435 -10.436   1.174  1.00  0.00              
ATOM    314  N   VAL A  22       6.276  -7.456   0.657  1.00 19.19              
ATOM    315  HN  VAL A  22       5.573  -8.159   0.725  1.00  0.00              
ATOM    316  CA  VAL A  22       5.768  -6.122   0.421  1.00 18.63              
ATOM    317  HA  VAL A  22       6.581  -5.442   0.195  1.00  0.00              
ATOM    318  C   VAL A  22       5.182  -5.704   1.758  1.00 20.13              
ATOM    319  O   VAL A  22       4.502  -6.495   2.414  1.00 19.16              
ATOM    320  CB  VAL A  22       4.643  -6.139  -0.640  1.00  0.00              
ATOM    321  HB  VAL A  22       3.850  -6.839  -0.278  1.00  0.00              
ATOM    322  CG1 VAL A  22       3.981  -4.764  -0.874  1.00  0.00              
ATOM    323 HG11 VAL A  22       3.211  -4.838  -1.672  1.00  0.00              
ATOM    324 HG12 VAL A  22       3.474  -4.393   0.040  1.00  0.00              
ATOM    325 HG13 VAL A  22       4.736  -4.014  -1.193  1.00  0.00              
ATOM    326  CG2 VAL A  22       5.130  -6.690  -1.995  1.00  0.00              
ATOM    327 HG21 VAL A  22       4.315  -6.654  -2.749  1.00  0.00              
ATOM    328 HG22 VAL A  22       5.984  -6.090  -2.375  1.00  0.00              
ATOM    329 HG23 VAL A  22       5.458  -7.746  -1.906  1.00  0.00              
ATOM    330  N   SER A  23       5.469  -4.478   2.176  1.00 21.25              
ATOM    331  HN  SER A  23       6.050  -3.831   1.683  1.00  0.00              
ATOM    332  CA  SER A  23       4.937  -3.967   3.431  1.00 23.78              
ATOM    333  HA  SER A  23       3.990  -4.466   3.592  1.00  0.00              
ATOM    334  C   SER A  23       4.649  -2.481   3.304  1.00 23.89              
ATOM    335  O   SER A  23       5.502  -1.708   2.870  1.00 24.72              
ATOM    336  CB  SER A  23       5.940  -4.190   4.588  1.00  0.00              
ATOM    337  HB1 SER A  23       6.099  -5.286   4.701  1.00  0.00              
ATOM    338  HB2 SER A  23       6.927  -3.740   4.336  1.00  0.00              
ATOM    339  OG  SER A  23       5.458  -3.677   5.837  1.00  0.00              
ATOM    340  HG1 SER A  23       6.019  -4.045   6.530  1.00  0.00              
ATOM    341  N   ALA A  24       3.440  -2.090   3.679  1.00 24.57              
ATOM    342  HN  ALA A  24       2.748  -2.724   4.022  1.00  0.00              
ATOM    343  CA  ALA A  24       3.034  -0.698   3.618  1.00 26.93              
ATOM    344  HA  ALA A  24       3.875  -0.024   3.734  1.00  0.00              
ATOM    345  C   ALA A  24       2.103  -0.426   4.789  1.00 28.19              
ATOM    346  O   ALA A  24       1.382  -1.320   5.240  1.00 27.40              
ATOM    347  CB  ALA A  24       2.309  -0.391   2.287  1.00  0.00              
ATOM    348  HB1 ALA A  24       2.992  -0.599   1.435  1.00  0.00              
ATOM    349  HB2 ALA A  24       1.407  -1.030   2.167  1.00  0.00              
ATOM    350  HB3 ALA A  24       2.000   0.675   2.226  1.00  0.00              
ATOM    351  N   THR A  25       2.121   0.807   5.280  1.00 28.77              
ATOM    352  HN  THR A  25       2.692   1.549   4.929  1.00  0.00              
ATOM    353  CA  THR A  25       1.279   1.183   6.406  1.00 29.43              
ATOM    354  HA  THR A  25       0.589   0.361   6.537  1.00  0.00              
ATOM    355  C   THR A  25       0.436   2.412   6.105  1.00 29.56              
ATOM    356  O   THR A  25       0.927   3.398   5.556  1.00 29.70              
ATOM    357  CB  THR A  25       2.133   1.475   7.662  1.00  0.00              
ATOM    358  HB  THR A  25       2.864   2.265   7.362  1.00  0.00              
ATOM    359  OG1 THR A  25       2.894   0.340   8.070  1.00  0.00              
ATOM    360  HG1 THR A  25       3.374   0.622   8.855  1.00  0.00              
ATOM    361  CG2 THR A  25       1.370   1.986   8.887  1.00  0.00              
ATOM    362 HG21 THR A  25       2.071   2.274   9.698  1.00  0.00              
ATOM    363 HG22 THR A  25       0.766   2.880   8.623  1.00  0.00              
ATOM    364 HG23 THR A  25       0.681   1.208   9.283  1.00  0.00              
ATOM    365  N   LYS A  28      -0.840   2.335   6.464  1.00 30.40              
ATOM    366  HN  LYS A  28      -1.230   1.519   6.889  1.00  0.00              
ATOM    367  CA  LYS A  28      -1.772   3.434   6.267  1.00 31.40              
ATOM    368  HA  LYS A  28      -2.750   3.065   6.549  1.00  0.00              
ATOM    369  C   LYS A  28      -1.855   3.869   4.804  1.00 30.27              
ATOM    370  O   LYS A  28      -1.380   4.950   4.433  1.00 27.39              
ATOM    371  CB  LYS A  28      -1.386   4.650   7.141  1.00  0.00              
ATOM    372  HB1 LYS A  28      -1.357   4.296   8.198  1.00  0.00              
ATOM    373  HB2 LYS A  28      -0.349   4.964   6.887  1.00  0.00              
ATOM    374  CG  LYS A  28      -2.338   5.861   7.062  1.00  0.00              
ATOM    375  HG1 LYS A  28      -1.856   6.736   7.556  1.00  0.00              
ATOM    376  HG2 LYS A  28      -2.495   6.130   5.992  1.00  0.00              
ATOM    377  CD  LYS A  28      -3.698   5.613   7.738  1.00  0.00              
ATOM    378  HD1 LYS A  28      -4.206   4.775   7.209  1.00  0.00              
ATOM    379  HD2 LYS A  28      -3.509   5.280   8.785  1.00  0.00              
ATOM    380  CE  LYS A  28      -4.588   6.864   7.737  1.00  0.00              
ATOM    381  HE1 LYS A  28      -4.097   7.692   8.298  1.00  0.00              
ATOM    382  HE2 LYS A  28      -4.777   7.209   6.697  1.00  0.00              
ATOM    383  NZ  LYS A  28      -5.872   6.579   8.371  1.00  0.00              
ATOM    384  HZ1 LYS A  28      -6.468   7.431   8.367  1.00  0.00              
ATOM    385  HZ2 LYS A  28      -6.354   5.818   7.849  1.00  0.00              
ATOM    386  HZ3 LYS A  28      -5.714   6.273   9.352  1.00  0.00              
ATOM    387  N   VAL A  29      -2.443   3.010   3.974  1.00 28.81              
ATOM    388  HN  VAL A  29      -2.798   2.122   4.253  1.00  0.00              
ATOM    389  CA  VAL A  29      -2.615   3.311   2.560  1.00 27.03              
ATOM    390  HA  VAL A  29      -2.501   4.381   2.433  1.00  0.00              
ATOM    391  C   VAL A  29      -4.019   2.947   2.112  1.00 26.10              
ATOM    392  O   VAL A  29      -4.741   2.227   2.803  1.00 25.03              
ATOM    393  CB  VAL A  29      -1.578   2.550   1.702  1.00  0.00              
ATOM    394  HB  VAL A  29      -1.770   2.809   0.632  1.00  0.00              
ATOM    395  CG1 VAL A  29      -0.112   2.921   2.015  1.00  0.00              
ATOM    396 HG11 VAL A  29       0.580   2.313   1.394  1.00  0.00              
ATOM    397 HG12 VAL A  29       0.096   3.989   1.794  1.00  0.00              
ATOM    398 HG13 VAL A  29       0.123   2.726   3.084  1.00  0.00              
ATOM    399  CG2 VAL A  29      -1.735   1.022   1.819  1.00  0.00              
ATOM    400 HG21 VAL A  29      -0.955   0.500   1.227  1.00  0.00              
ATOM    401 HG22 VAL A  29      -1.643   0.700   2.879  1.00  0.00              
ATOM    402 HG23 VAL A  29      -2.723   0.689   1.439  1.00  0.00              
ATOM    403  N   LYS A  30      -4.403   3.461   0.952  1.00 25.91              
ATOM    404  HN  LYS A  30      -3.817   4.049   0.397  1.00  0.00              
ATOM    405  CA  LYS A  30      -5.721   3.205   0.397  1.00 25.23              
ATOM    406  HA  LYS A  30      -6.143   2.345   0.902  1.00  0.00              
ATOM    407  C   LYS A  30      -5.558   2.834  -1.075  1.00 24.35              
ATOM    408  O   LYS A  30      -4.716   3.403  -1.771  1.00 23.45              
ATOM    409  CB  LYS A  30      -6.627   4.452   0.526  1.00  0.00              
ATOM    410  HB1 LYS A  30      -6.135   5.274  -0.041  1.00  0.00              
ATOM    411  HB2 LYS A  30      -7.593   4.251   0.013  1.00  0.00              
ATOM    412  CG  LYS A  30      -6.888   4.944   1.966  1.00  0.00              
ATOM    413  HG1 LYS A  30      -5.913   5.075   2.488  1.00  0.00              
ATOM    414  HG2 LYS A  30      -7.378   5.944   1.923  1.00  0.00              
ATOM    415  CD  LYS A  30      -7.756   3.977   2.792  1.00  0.00              
ATOM    416  HD1 LYS A  30      -7.335   2.951   2.688  1.00  0.00              
ATOM    417  HD2 LYS A  30      -7.670   4.265   3.866  1.00  0.00              
ATOM    418  CE  LYS A  30      -9.227   3.998   2.358  1.00  0.00              
ATOM    419  HE1 LYS A  30      -9.309   3.931   1.250  1.00  0.00              
ATOM    420  HE2 LYS A  30      -9.779   3.142   2.804  1.00  0.00              
ATOM    421  NZ  LYS A  30      -9.870   5.236   2.792  1.00  0.00              
ATOM    422  HZ1 LYS A  30     -10.867   5.244   2.494  1.00  0.00              
ATOM    423  HZ2 LYS A  30      -9.820   5.308   3.828  1.00  0.00              
ATOM    424  HZ3 LYS A  30      -9.377   6.048   2.368  1.00  0.00              
ATOM    425  N   TYR A  31      -4.333   3.008  -1.542  1.00  1.85              
ATOM    426  HN  TYR A  31      -3.729   3.729  -1.208  1.00  0.22              
ATOM    427  CA  TYR A  31      -3.985   2.400  -2.811  1.00  2.27              
ATOM    428  HA  TYR A  31      -4.635   1.560  -3.015  1.00  1.32              
ATOM    429  C   TYR A  31      -2.568   1.880  -2.697  1.00  2.00              
ATOM    430  O   TYR A  31      -1.677   2.594  -2.248  1.00  1.70              
ATOM    431  CB  TYR A  31      -4.056   3.435  -3.958  1.00  0.00              
ATOM    432  HB1 TYR A  31      -3.439   4.320  -3.688  1.00  0.00              
ATOM    433  HB2 TYR A  31      -3.633   3.013  -4.895  1.00  0.00              
ATOM    434  CG  TYR A  31      -5.459   3.935  -4.213  1.00  0.00              
ATOM    435  CD1 TYR A  31      -5.892   5.156  -3.665  1.00  0.00              
ATOM    436  HD1 TYR A  31      -5.201   5.767  -3.102  1.00  0.00              
ATOM    437  CE1 TYR A  31      -7.222   5.572  -3.825  1.00  0.00              
ATOM    438  HE1 TYR A  31      -7.560   6.505  -3.397  1.00  0.00              
ATOM    439  CZ  TYR A  31      -8.125   4.778  -4.536  1.00  0.00              
ATOM    440  OH  TYR A  31      -9.465   5.189  -4.664  1.00  0.00              
ATOM    441  HH  TYR A  31      -9.905   4.560  -5.238  1.00  0.00              
ATOM    442  CD2 TYR A  31      -6.373   3.153  -4.943  1.00  0.00              
ATOM    443  HD2 TYR A  31      -6.063   2.202  -5.355  1.00  0.00              
ATOM    444  CE2 TYR A  31      -7.703   3.570  -5.098  1.00  0.00              
ATOM    445  HE2 TYR A  31      -8.401   2.945  -5.634  1.00  0.00              
ATOM    446  N   TYR A  32      -2.303   0.628  -3.097  1.00  1.85              
ATOM    447  HN  TYR A  32      -3.023   0.018  -3.439  1.00  0.22              
ATOM    448  CA  TYR A  32      -0.951   0.109  -3.166  1.00  2.27              
ATOM    449  HA  TYR A  32      -0.248   0.844  -2.794  1.00  1.32              
ATOM    450  C   TYR A  32      -0.636  -0.111  -4.636  1.00  2.00              
ATOM    451  O   TYR A  32      -1.102  -1.066  -5.256  1.00  1.70              
ATOM    452  CB  TYR A  32      -0.816  -1.193  -2.343  1.00  0.00              
ATOM    453  HB1 TYR A  32      -1.149  -1.000  -1.300  1.00  0.00              
ATOM    454  HB2 TYR A  32      -1.474  -1.988  -2.756  1.00  0.00              
ATOM    455  CG  TYR A  32       0.605  -1.698  -2.269  1.00  0.00              
ATOM    456  CD1 TYR A  32       1.686  -0.828  -2.504  1.00  0.00              
ATOM    457  HD1 TYR A  32       1.500   0.223  -2.684  1.00  0.00              
ATOM    458  CE1 TYR A  32       3.000  -1.317  -2.527  1.00  0.00              
ATOM    459  HE1 TYR A  32       3.830  -0.653  -2.716  1.00  0.00              
ATOM    460  CZ  TYR A  32       3.245  -2.677  -2.312  1.00  0.00              
ATOM    461  OH  TYR A  32       4.563  -3.164  -2.370  1.00  0.00              
ATOM    462  HH  TYR A  32       4.538  -4.092  -2.128  1.00  0.00              
ATOM    463  CD2 TYR A  32       0.868  -3.060  -2.037  1.00  0.00              
ATOM    464  HD2 TYR A  32       0.049  -3.748  -1.874  1.00  0.00              
ATOM    465  CE2 TYR A  32       2.182  -3.549  -2.064  1.00  0.00              
ATOM    466  HE2 TYR A  32       2.366  -4.602  -1.914  1.00  0.00              
ATOM    467  N   ARG A  33       0.135   0.806  -5.240  1.00  1.85              
ATOM    468  HN  ARG A  33       0.527   1.558  -4.699  1.00  0.22              
ATOM    469  CA  ARG A  33       0.504   0.750  -6.641  1.00  2.27              
ATOM    470  HA  ARG A  33      -0.101   0.018  -7.158  1.00  1.32              
ATOM    471  C   ARG A  33       1.949   0.310  -6.760  1.00  2.00              
ATOM    472  O   ARG A  33       2.834   0.859  -6.110  1.00  1.70              
ATOM    473  CB  ARG A  33       0.298   2.123  -7.323  1.00  0.00              
ATOM    474  HB1 ARG A  33      -0.773   2.394  -7.166  1.00  0.00              
ATOM    475  HB2 ARG A  33       0.892   2.897  -6.788  1.00  0.00              
ATOM    476  CG  ARG A  33       0.586   2.175  -8.842  1.00  0.00              
ATOM    477  HG1 ARG A  33       1.641   1.865  -9.012  1.00  0.00              
ATOM    478  HG2 ARG A  33      -0.037   1.408  -9.355  1.00  0.00              
ATOM    479  CD  ARG A  33       0.282   3.536  -9.491  1.00  0.00              
ATOM    480  HD1 ARG A  33      -0.799   3.774  -9.360  1.00  0.00              
ATOM    481  HD2 ARG A  33       0.886   4.353  -9.032  1.00  0.00              
ATOM    482  NE  ARG A  33       0.642   3.423 -10.946  1.00  0.00              
ATOM    483  HE  ARG A  33       0.989   2.511 -11.198  1.00  0.00              
ATOM    484  CZ  ARG A  33       0.513   4.437 -11.812  1.00  0.00              
ATOM    485  NH1 ARG A  33       0.862   4.226 -13.079  1.00  0.00              
ATOM    486 HH11 ARG A  33       0.806   4.957 -13.746  1.00  0.00              
ATOM    487 HH12 ARG A  33       1.306   3.349 -13.278  1.00  0.00              
ATOM    488  NH2 ARG A  33       0.027   5.619 -11.449  1.00  0.00              
ATOM    489 HH21 ARG A  33      -0.136   6.317 -12.132  1.00  0.00              
ATOM    490 HH22 ARG A  33      -0.352   5.687 -10.535  1.00  0.00              
ATOM    491  N   ILE A  34       2.228  -0.719  -7.574  1.00  1.85              
ATOM    492  HN  ILE A  34       1.494  -1.185  -8.080  1.00  0.22              
ATOM    493  CA  ILE A  34       3.578  -1.234  -7.745  1.00  2.27              
ATOM    494  HA  ILE A  34       4.290  -0.573  -7.270  1.00  1.32              
ATOM    495  C   ILE A  34       3.922  -1.237  -9.223  1.00  2.00              
ATOM    496  O   ILE A  34       3.264  -1.903 -10.019  1.00  1.70              
ATOM    497  CB  ILE A  34       3.724  -2.631  -7.098  1.00  0.00              
ATOM    498  HB  ILE A  34       2.865  -3.220  -7.509  1.00  0.00              
ATOM    499  CG2 ILE A  34       5.004  -3.386  -7.519  1.00  0.00              
ATOM    500 HG21 ILE A  34       4.978  -4.433  -7.152  1.00  0.00              
ATOM    501 HG22 ILE A  34       5.099  -3.419  -8.624  1.00  0.00              
ATOM    502 HG23 ILE A  34       5.910  -2.895  -7.103  1.00  0.00              
ATOM    503  CG1 ILE A  34       3.527  -2.627  -5.561  1.00  0.00              
ATOM    504 HG11 ILE A  34       4.365  -2.077  -5.076  1.00  0.00              
ATOM    505 HG12 ILE A  34       2.588  -2.078  -5.318  1.00  0.00              
ATOM    506  CD  ILE A  34       3.430  -4.029  -4.937  1.00  0.00              
ATOM    507  HD1 ILE A  34       3.232  -3.953  -3.846  1.00  0.00              
ATOM    508  HD2 ILE A  34       2.602  -4.608  -5.400  1.00  0.00              
ATOM    509  HD3 ILE A  34       4.376  -4.593  -5.076  1.00  0.00              
ATOM    510  N   THR A  35       4.950  -0.464  -9.633  1.00  1.85              
ATOM    511  HN  THR A  35       5.504   0.044  -8.966  1.00  0.22              
ATOM    512  CA  THR A  35       5.370  -0.333 -11.031  1.00  2.27              
ATOM    513  HA  THR A  35       4.666  -0.853 -11.661  1.00  1.32              
ATOM    514  C   THR A  35       6.712  -1.004 -11.246  1.00  2.00              
ATOM    515  O   THR A  35       7.578  -0.978 -10.372  1.00  1.70              
ATOM    516  CB  THR A  35       5.435   1.154 -11.452  1.00  0.00              
ATOM    517  HB  THR A  35       5.805   1.161 -12.506  1.00  0.00              
ATOM    518  OG1 THR A  35       6.376   1.891 -10.677  1.00  0.00              
ATOM    519  HG1 THR A  35       6.330   2.795 -11.007  1.00  0.00              
ATOM    520  CG2 THR A  35       4.107   1.918 -11.418  1.00  0.00              
ATOM    521 HG21 THR A  35       4.227   2.937 -11.841  1.00  0.00              
ATOM    522 HG22 THR A  35       3.339   1.387 -12.019  1.00  0.00              
ATOM    523 HG23 THR A  35       3.728   2.016 -10.378  1.00  0.00              
ATOM    524  N   TYR A  36       6.937  -1.657 -12.404  1.00  1.85              
ATOM    525  HN  TYR A  36       6.225  -1.790 -13.099  1.00  0.22              
ATOM    526  CA  TYR A  36       8.193  -2.360 -12.624  1.00  2.27              
ATOM    527  HA  TYR A  36       8.975  -1.805 -12.124  1.00  1.32              
ATOM    528  C   TYR A  36       8.643  -2.374 -14.079  1.00  2.00              
ATOM    529  O   TYR A  36       7.853  -2.399 -15.024  1.00  1.70              
ATOM    530  CB  TYR A  36       8.148  -3.778 -12.008  1.00  0.00              
ATOM    531  HB1 TYR A  36       9.164  -4.227 -12.053  1.00  0.00              
ATOM    532  HB2 TYR A  36       7.857  -3.731 -10.935  1.00  0.00              
ATOM    533  CG  TYR A  36       7.216  -4.712 -12.746  1.00  0.00              
ATOM    534  CD1 TYR A  36       6.353  -4.218 -13.741  1.00  0.00              
ATOM    535  HD1 TYR A  36       6.393  -3.175 -14.019  1.00  0.00              
ATOM    536  CE1 TYR A  36       5.424  -5.070 -14.357  1.00  0.00              
ATOM    537  HE1 TYR A  36       4.753  -4.692 -15.116  1.00  0.00              
ATOM    538  CZ  TYR A  36       5.353  -6.416 -13.991  1.00  0.00              
ATOM    539  OH  TYR A  36       4.397  -7.253 -14.592  1.00  0.00              
ATOM    540  HH  TYR A  36       4.549  -8.144 -14.268  1.00  0.00              
ATOM    541  CD2 TYR A  36       7.147  -6.073 -12.398  1.00  0.00              
ATOM    542  HD2 TYR A  36       7.790  -6.465 -11.621  1.00  0.00              
ATOM    543  CE2 TYR A  36       6.216  -6.920 -13.013  1.00  0.00              
ATOM    544  HE2 TYR A  36       6.154  -7.956 -12.714  1.00  0.00              
ATOM    545  N   GLY A  37       9.972  -2.349 -14.296  1.00  1.85              
ATOM    546  HN  GLY A  37      10.607  -2.296 -13.516  1.00  0.22              
ATOM    547  CA  GLY A  37      10.567  -2.363 -15.626  1.00  2.17              
ATOM    548  C   GLY A  37      12.012  -2.763 -15.570  1.00  2.00              
ATOM    549  O   GLY A  37      12.614  -2.817 -14.504  1.00  1.70              
ATOM    550  HA1 GLY A  37      10.521  -1.360 -16.027  1.00  0.00              
ATOM    551  N   GLU A  38      12.634  -3.067 -16.718  1.00  1.85              
ATOM    552  HN  GLU A  38      12.187  -2.975 -17.600  1.00  0.22              
ATOM    553  CA  GLU A  38      14.004  -3.553 -16.748  1.00  2.27              
ATOM    554  HA  GLU A  38      14.158  -4.201 -15.894  1.00  1.32              
ATOM    555  C   GLU A  38      15.015  -2.421 -16.630  1.00  2.00              
ATOM    556  O   GLU A  38      14.896  -1.369 -17.258  1.00  1.70              
ATOM    557  CB  GLU A  38      14.259  -4.412 -18.008  1.00  0.00              
ATOM    558  HB1 GLU A  38      13.958  -3.816 -18.900  1.00  0.00              
ATOM    559  HB2 GLU A  38      15.349  -4.602 -18.122  1.00  0.00              
ATOM    560  CG  GLU A  38      13.504  -5.771 -18.061  1.00  0.00              
ATOM    561  HG1 GLU A  38      13.865  -6.426 -17.248  1.00  0.00              
ATOM    562  HG2 GLU A  38      12.410  -5.623 -17.951  1.00  0.00              
ATOM    563  CD  GLU A  38      13.713  -6.598 -19.332  1.00  0.00              
ATOM    564  OE1 GLU A  38      14.441  -6.057 -20.204  1.00  0.00              
ATOM    565  OE2 GLU A  38      13.164  -7.718 -19.450  1.00  0.00              
ATOM    566  N   THR A  39      16.042  -2.603 -15.781  1.00  1.85              
ATOM    567  HN  THR A  39      16.138  -3.469 -15.274  1.00  0.22              
ATOM    568  CA  THR A  39      17.005  -1.559 -15.432  1.00  2.27              
ATOM    569  HA  THR A  39      16.446  -0.697 -15.100  1.00  1.32              
ATOM    570  C   THR A  39      17.853  -1.138 -16.616  1.00  2.00              
ATOM    571  O   THR A  39      18.555  -1.943 -17.224  1.00  1.70              
ATOM    572  CB  THR A  39      17.930  -2.022 -14.282  1.00  0.00              
ATOM    573  HB  THR A  39      18.403  -2.973 -14.628  1.00  0.00              
ATOM    574  OG1 THR A  39      17.200  -2.329 -13.096  1.00  0.00              
ATOM    575  HG1 THR A  39      17.862  -2.591 -12.448  1.00  0.00              
ATOM    576  CG2 THR A  39      19.055  -1.056 -13.897  1.00  0.00              
ATOM    577 HG21 THR A  39      19.731  -1.516 -13.146  1.00  0.00              
ATOM    578 HG22 THR A  39      19.662  -0.793 -14.789  1.00  0.00              
ATOM    579 HG23 THR A  39      18.645  -0.116 -13.467  1.00  0.00              
ATOM    580  N   GLY A  40      17.770   0.151 -17.003  1.00  1.85              
ATOM    581  HN  GLY A  40      17.248   0.802 -16.454  1.00  0.22              
ATOM    582  CA  GLY A  40      18.383   0.666 -18.224  1.00  2.17              
ATOM    583  C   GLY A  40      17.363   1.024 -19.273  1.00  2.00              
ATOM    584  O   GLY A  40      17.655   1.754 -20.216  1.00  1.70              
ATOM    585  HA1 GLY A  40      19.031  -0.101 -18.626  1.00  0.00              
ATOM    586  N   GLY A  41      16.118   0.524 -19.140  1.00  1.85              
ATOM    587  HN  GLY A  41      15.904  -0.084 -18.369  1.00  0.22              
ATOM    588  CA  GLY A  41      15.019   0.845 -20.047  1.00  2.17              
ATOM    589  C   GLY A  41      14.363   2.170 -19.751  1.00  2.00              
ATOM    590  O   GLY A  41      14.492   2.731 -18.665  1.00  1.70              
ATOM    591  HA1 GLY A  41      14.252   0.093 -19.926  1.00  0.00              
ATOM    592  N   ASN A  42      13.628   2.717 -20.733  1.00  1.85              
ATOM    593  HN  ASN A  42      13.533   2.243 -21.604  1.00  0.22              
ATOM    594  CA  ASN A  42      12.975   4.011 -20.611  1.00  2.27              
ATOM    595  HA  ASN A  42      13.567   4.649 -19.966  1.00  1.32              
ATOM    596  C   ASN A  42      11.607   3.898 -19.948  1.00  2.00              
ATOM    597  O   ASN A  42      11.372   4.429 -18.864  1.00  1.70              
ATOM    598  CB  ASN A  42      12.828   4.689 -21.993  1.00  0.00              
ATOM    599  HB1 ASN A  42      12.319   3.971 -22.672  1.00  0.00              
ATOM    600  HB2 ASN A  42      12.184   5.588 -21.915  1.00  0.00              
ATOM    601  CG  ASN A  42      14.158   5.072 -22.651  1.00  0.00              
ATOM    602  OD1 ASN A  42      14.924   5.905 -22.163  1.00  0.00              
ATOM    603  ND2 ASN A  42      14.444   4.454 -23.819  1.00  0.00              
ATOM    604 HD21 ASN A  42      15.310   4.682 -24.257  1.00  0.00              
ATOM    605 HD22 ASN A  42      13.816   3.779 -24.193  1.00  0.00              
ATOM    606  N   SER A  43      10.657   3.197 -20.589  1.00  1.85              
ATOM    607  HN  SER A  43      10.843   2.750 -21.460  1.00  0.22              
ATOM    608  CA  SER A  43       9.322   2.972 -20.055  1.00  2.27              
ATOM    609  HA  SER A  43       9.018   3.860 -19.523  1.00  1.32              
ATOM    610  C   SER A  43       9.287   1.794 -19.083  1.00  2.00              
ATOM    611  O   SER A  43      10.166   0.929 -19.146  1.00  1.70              
ATOM    612  CB  SER A  43       8.308   2.711 -21.193  1.00  0.00              
ATOM    613  HB1 SER A  43       7.293   2.630 -20.741  1.00  0.00              
ATOM    614  HB2 SER A  43       8.285   3.573 -21.897  1.00  0.00              
ATOM    615  OG  SER A  43       8.581   1.494 -21.900  1.00  0.00              
ATOM    616  HG1 SER A  43       7.798   1.291 -22.428  1.00  0.00              
ATOM    617  N   PRO A  44       8.323   1.668 -18.172  1.00  1.85              
ATOM    618  CA  PRO A  44       8.135   0.434 -17.416  1.00  2.27              
ATOM    619  HA  PRO A  44       9.082   0.090 -17.029  1.00  1.32              
ATOM    620  C   PRO A  44       7.564  -0.674 -18.292  1.00  2.00              
ATOM    621  O   PRO A  44       7.182  -0.441 -19.439  1.00  1.70              
ATOM    622  CD  PRO A  44       7.495   2.764 -17.621  1.00 52.80              
ATOM    623  HD1 PRO A  44       8.589   2.972 -17.659  1.00  0.00              
ATOM    624  HD2 PRO A  44       6.914   3.681 -17.877  1.00  0.00              
ATOM    625  CB  PRO A  44       7.162   0.795 -16.305  1.00 52.39              
ATOM    626  HB1 PRO A  44       7.730   1.226 -15.451  1.00  0.00              
ATOM    627  HB2 PRO A  44       6.578  -0.077 -15.946  1.00  0.00              
ATOM    628  CG  PRO A  44       7.111   2.279 -16.252  1.00 52.57              
ATOM    629  HG1 PRO A  44       6.784   2.665 -15.266  1.00  0.00              
ATOM    630  HG2 PRO A  44       6.421   2.651 -17.043  1.00  0.00              
ATOM    631  N   VAL A  45       7.502  -1.902 -17.759  1.00  1.85              
ATOM    632  HN  VAL A  45       7.780  -2.041 -16.804  1.00  0.22              
ATOM    633  CA  VAL A  45       6.978  -3.071 -18.445  1.00  2.27              
ATOM    634  HA  VAL A  45       7.026  -2.928 -19.516  1.00  1.32              
ATOM    635  C   VAL A  45       5.515  -3.242 -18.088  1.00  2.00              
ATOM    636  O   VAL A  45       4.650  -3.351 -18.956  1.00  1.70              
ATOM    637  CB  VAL A  45       7.786  -4.337 -18.076  1.00  0.00              
ATOM    638  HB  VAL A  45       7.753  -4.446 -16.964  1.00  0.00              
ATOM    639  CG1 VAL A  45       7.227  -5.639 -18.689  1.00  0.00              
ATOM    640 HG11 VAL A  45       7.874  -6.501 -18.418  1.00  0.00              
ATOM    641 HG12 VAL A  45       6.207  -5.861 -18.317  1.00  0.00              
ATOM    642 HG13 VAL A  45       7.195  -5.569 -19.798  1.00  0.00              
ATOM    643  CG2 VAL A  45       9.274  -4.209 -18.460  1.00  0.00              
ATOM    644 HG21 VAL A  45       9.823  -5.145 -18.222  1.00  0.00              
ATOM    645 HG22 VAL A  45       9.380  -4.010 -19.548  1.00  0.00              
ATOM    646 HG23 VAL A  45       9.764  -3.383 -17.905  1.00  0.00              
ATOM    647  N   GLN A  46       5.200  -3.270 -16.782  1.00  1.85              
ATOM    648  HN  GLN A  46       5.889  -3.103 -16.076  1.00  0.22              
ATOM    649  CA  GLN A  46       3.877  -3.590 -16.300  1.00  2.27              
ATOM    650  HA  GLN A  46       3.135  -3.118 -16.931  1.00  1.32              
ATOM    651  C   GLN A  46       3.734  -2.988 -14.907  1.00  2.00              
ATOM    652  O   GLN A  46       4.720  -2.608 -14.272  1.00  1.70              
ATOM    653  CB  GLN A  46       3.644  -5.119 -16.298  1.00  0.00              
ATOM    654  HB1 GLN A  46       3.840  -5.476 -17.336  1.00  0.00              
ATOM    655  HB2 GLN A  46       4.409  -5.607 -15.652  1.00  0.00              
ATOM    656  CG  GLN A  46       2.222  -5.578 -15.875  1.00  0.00              
ATOM    657  HG1 GLN A  46       2.000  -5.247 -14.838  1.00  0.00              
ATOM    658  HG2 GLN A  46       1.453  -5.140 -16.545  1.00  0.00              
ATOM    659  CD  GLN A  46       2.072  -7.103 -15.883  1.00  0.00              
ATOM    660  OE1 GLN A  46       2.569  -7.802 -15.003  1.00  0.00              
ATOM    661  NE2 GLN A  46       1.360  -7.641 -16.901  1.00  0.00              
ATOM    662 HE21 GLN A  46       1.259  -8.631 -16.904  1.00  0.00              
ATOM    663 HE22 GLN A  46       0.982  -7.052 -17.607  1.00  0.00              
ATOM    664  N   GLU A  47       2.495  -2.845 -14.411  1.00  1.85              
ATOM    665  HN  GLU A  47       1.690  -3.092 -14.944  1.00  0.22              
ATOM    666  CA  GLU A  47       2.241  -2.432 -13.049  1.00  2.27              
ATOM    667  HA  GLU A  47       3.051  -2.778 -12.419  1.00  1.32              
ATOM    668  C   GLU A  47       0.977  -3.089 -12.531  1.00  2.00              
ATOM    669  O   GLU A  47       0.199  -3.658 -13.298  1.00  1.70              
ATOM    670  CB  GLU A  47       2.114  -0.893 -12.953  1.00  0.00              
ATOM    671  HB1 GLU A  47       2.040  -0.619 -11.876  1.00  0.00              
ATOM    672  HB2 GLU A  47       3.048  -0.414 -13.326  1.00  0.00              
ATOM    673  CG  GLU A  47       0.898  -0.269 -13.694  1.00  0.00              
ATOM    674  HG1 GLU A  47       0.952  -0.520 -14.769  1.00  0.00              
ATOM    675  HG2 GLU A  47      -0.057  -0.649 -13.279  1.00  0.00              
ATOM    676  CD  GLU A  47       0.817   1.259 -13.667  1.00  0.00              
ATOM    677  OE1 GLU A  47       0.770   1.770 -12.517  1.00  0.00              
ATOM    678  OE2 GLU A  47       0.783   1.905 -14.740  1.00  0.00              
ATOM    679  N   PHE A  48       0.720  -3.007 -11.213  1.00  1.85              
ATOM    680  HN  PHE A  48       1.399  -2.614 -10.590  1.00  0.22              
ATOM    681  CA  PHE A  48      -0.575  -3.354 -10.654  1.00  2.27              
ATOM    682  HA  PHE A  48      -1.322  -3.184 -11.417  1.00  1.32              
ATOM    683  C   PHE A  48      -0.969  -2.411  -9.529  1.00  2.00              
ATOM    684  O   PHE A  48      -0.136  -1.757  -8.901  1.00  1.70              
ATOM    685  CB  PHE A  48      -0.623  -4.847 -10.254  1.00  0.00              
ATOM    686  HB1 PHE A  48      -1.632  -5.084  -9.852  1.00  0.00              
ATOM    687  HB2 PHE A  48      -0.459  -5.503 -11.136  1.00  0.00              
ATOM    688  CG  PHE A  48       0.368  -5.193  -9.167  1.00  0.00              
ATOM    689  CD1 PHE A  48      -0.006  -5.111  -7.814  1.00  0.00              
ATOM    690  HD1 PHE A  48      -1.020  -4.836  -7.555  1.00  0.00              
ATOM    691  CE1 PHE A  48       0.922  -5.377  -6.800  1.00  0.00              
ATOM    692  HE1 PHE A  48       0.623  -5.315  -5.763  1.00  0.00              
ATOM    693  CZ  PHE A  48       2.236  -5.730  -7.130  1.00  0.00              
ATOM    694  HZ  PHE A  48       2.953  -5.940  -6.350  1.00  0.00              
ATOM    695  CD2 PHE A  48       1.688  -5.560  -9.486  1.00  0.00              
ATOM    696  HD2 PHE A  48       1.996  -5.619 -10.520  1.00  0.00              
ATOM    697  CE2 PHE A  48       2.619  -5.822  -8.474  1.00  0.00              
ATOM    698  HE2 PHE A  48       3.633  -6.095  -8.733  1.00  0.00              
ATOM    699  N   THR A  49      -2.285  -2.319  -9.265  1.00  1.85              
ATOM    700  HN  THR A  49      -2.942  -2.805  -9.836  1.00  0.22              
ATOM    701  CA  THR A  49      -2.865  -1.530  -8.186  1.00  2.27              
ATOM    702  HA  THR A  49      -2.083  -1.163  -7.538  1.00  1.32              
ATOM    703  C   THR A  49      -3.772  -2.402  -7.343  1.00  2.00              
ATOM    704  O   THR A  49      -4.779  -2.914  -7.833  1.00  1.70              
ATOM    705  CB  THR A  49      -3.699  -0.355  -8.746  1.00  0.00              
ATOM    706  HB  THR A  49      -4.140   0.162  -7.860  1.00  0.00              
ATOM    707  OG1 THR A  49      -4.787  -0.803  -9.549  1.00  0.00              
ATOM    708  HG1 THR A  49      -5.229  -0.003  -9.854  1.00  0.00              
ATOM    709  CG2 THR A  49      -2.923   0.689  -9.558  1.00  0.00              
ATOM    710 HG21 THR A  49      -3.575   1.547  -9.821  1.00  0.00              
ATOM    711 HG22 THR A  49      -2.067   1.079  -8.969  1.00  0.00              
ATOM    712 HG23 THR A  49      -2.527   0.251 -10.499  1.00  0.00              
ATOM    713  N   VAL A  50      -3.464  -2.588  -6.047  1.00  1.85              
ATOM    714  HN  VAL A  50      -2.634  -2.177  -5.658  1.00  0.22              
ATOM    715  CA  VAL A  50      -4.333  -3.309  -5.120  1.00  2.27              
ATOM    716  HA  VAL A  50      -5.192  -3.672  -5.663  1.00  1.32              
ATOM    717  C   VAL A  50      -4.856  -2.341  -4.055  1.00  2.00              
ATOM    718  O   VAL A  50      -4.182  -1.345  -3.764  1.00  1.70              
ATOM    719  CB  VAL A  50      -3.605  -4.534  -4.518  1.00  0.00              
ATOM    720  HB  VAL A  50      -4.311  -5.032  -3.811  1.00  0.00              
ATOM    721  CG1 VAL A  50      -3.176  -5.585  -5.565  1.00  0.00              
ATOM    722 HG11 VAL A  50      -2.627  -6.416  -5.074  1.00  0.00              
ATOM    723 HG12 VAL A  50      -4.052  -6.028  -6.084  1.00  0.00              
ATOM    724 HG13 VAL A  50      -2.504  -5.131  -6.326  1.00  0.00              
ATOM    725  CG2 VAL A  50      -2.369  -4.128  -3.693  1.00  0.00              
ATOM    726 HG21 VAL A  50      -1.842  -5.026  -3.306  1.00  0.00              
ATOM    727 HG22 VAL A  50      -1.656  -3.546  -4.317  1.00  0.00              
ATOM    728 HG23 VAL A  50      -2.655  -3.506  -2.820  1.00  0.00              
ATOM    729  N   GLY A  51      -7.432  -3.376  -1.825  1.00 14.46              
ATOM    730  HN  GLY A  51      -6.816  -4.164  -1.819  1.00  0.00              
ATOM    731  CA  GLY A  51      -6.865  -2.142  -2.325  1.00 15.58              
ATOM    732  C   GLY A  51      -6.405  -1.184  -1.244  1.00 16.59              
ATOM    733  O   GLY A  51      -5.870  -0.117  -1.556  1.00 18.79              
ATOM    734  HA1 GLY A  51      -7.625  -1.629  -2.898  1.00  0.00              
ATOM    735  N   LYS A  52      -6.608  -1.558   0.018  1.00 15.82              
ATOM    736  HN  LYS A  52      -7.047  -2.420   0.267  1.00  0.00              
ATOM    737  CA  LYS A  52      -6.198  -0.721   1.147  1.00 16.23              
ATOM    738  HA  LYS A  52      -5.835   0.213   0.735  1.00  0.00              
ATOM    739  C   LYS A  52      -5.045  -1.357   1.917  1.00 14.62              
ATOM    740  O   LYS A  52      -4.073  -0.680   2.259  1.00 16.32              
ATOM    741  CB  LYS A  52      -7.388  -0.453   2.098  1.00  0.00              
ATOM    742  HB1 LYS A  52      -8.204  -0.007   1.483  1.00  0.00              
ATOM    743  HB2 LYS A  52      -7.777  -1.427   2.473  1.00  0.00              
ATOM    744  CG  LYS A  52      -7.100   0.492   3.283  1.00  0.00              
ATOM    745  HG1 LYS A  52      -6.241   0.091   3.869  1.00  0.00              
ATOM    746  HG2 LYS A  52      -6.796   1.488   2.887  1.00  0.00              
ATOM    747  CD  LYS A  52      -8.299   0.657   4.235  1.00  0.00              
ATOM    748  HD1 LYS A  52      -8.655  -0.357   4.531  1.00  0.00              
ATOM    749  HD2 LYS A  52      -7.941   1.168   5.158  1.00  0.00              
ATOM    750  CE  LYS A  52      -9.442   1.460   3.600  1.00  0.00              
ATOM    751  HE1 LYS A  52      -9.081   2.463   3.276  1.00  0.00              
ATOM    752  HE2 LYS A  52      -9.846   0.929   2.710  1.00  0.00              
ATOM    753  NZ  LYS A  52     -10.528   1.649   4.557  1.00  0.00              
ATOM    754  HZ1 LYS A  52     -11.298   2.195   4.120  1.00  0.00              
ATOM    755  HZ2 LYS A  52     -10.890   0.721   4.858  1.00  0.00              
ATOM    756  HZ3 LYS A  52     -10.171   2.162   5.389  1.00  0.00              
ATOM    757  N   ILE A  53      -5.163  -2.650   2.208  1.00 14.50              
ATOM    758  HN  ILE A  53      -5.991  -3.190   2.075  1.00  0.00              
ATOM    759  CA  ILE A  53      -4.044  -3.401   2.766  1.00 14.53              
ATOM    760  HA  ILE A  53      -3.158  -2.788   2.657  1.00  0.00              
ATOM    761  C   ILE A  53      -3.821  -4.650   1.928  1.00 14.42              
ATOM    762  O   ILE A  53      -4.767  -5.201   1.366  1.00 14.54              
ATOM    763  CB  ILE A  53      -4.297  -3.749   4.252  1.00  0.00              
ATOM    764  HB  ILE A  53      -3.423  -4.384   4.543  1.00  0.00              
ATOM    765  CG2 ILE A  53      -4.272  -2.524   5.194  1.00  0.00              
ATOM    766 HG21 ILE A  53      -4.303  -2.848   6.256  1.00  0.00              
ATOM    767 HG22 ILE A  53      -3.344  -1.932   5.049  1.00  0.00              
ATOM    768 HG23 ILE A  53      -5.144  -1.862   5.008  1.00  0.00              
ATOM    769  CG1 ILE A  53      -5.549  -4.632   4.478  1.00  0.00              
ATOM    770 HG11 ILE A  53      -6.467  -4.060   4.216  1.00  0.00              
ATOM    771 HG12 ILE A  53      -5.501  -5.508   3.792  1.00  0.00              
ATOM    772  CD  ILE A  53      -5.691  -5.165   5.914  1.00  0.00              
ATOM    773  HD1 ILE A  53      -6.575  -5.835   5.992  1.00  0.00              
ATOM    774  HD2 ILE A  53      -4.789  -5.742   6.209  1.00  0.00              
ATOM    775  HD3 ILE A  53      -5.828  -4.332   6.635  1.00  0.00              
ATOM    776  N   SER A  54      -2.569  -5.087   1.832  1.00 14.43              
ATOM    777  HN  SER A  54      -1.791  -4.646   2.279  1.00  0.00              
ATOM    778  CA  SER A  54      -2.216  -6.277   1.049  1.00 14.28              
ATOM    779  HA  SER A  54      -2.846  -7.085   1.395  1.00  0.00              
ATOM    780  C   SER A  54      -0.784  -6.657   1.358  1.00 14.61              
ATOM    781  O   SER A  54       0.038  -5.802   1.705  1.00 15.88              
ATOM    782  CB  SER A  54      -2.321  -5.991  -0.468  1.00  0.00              
ATOM    783  HB1 SER A  54      -3.378  -5.727  -0.697  1.00  0.00              
ATOM    784  HB2 SER A  54      -1.697  -5.110  -0.740  1.00  0.00              
ATOM    785  OG  SER A  54      -1.960  -7.127  -1.265  1.00  0.00              
ATOM    786  HG1 SER A  54      -2.261  -6.949  -2.165  1.00  0.00              
ATOM    787  N   CYS A  55      -0.456  -7.929   1.207  1.00 15.08              
ATOM    788  HN  CYS A  55      -1.066  -8.678   0.954  1.00  0.00              
ATOM    789  CA  CYS A  55       0.927  -8.316   1.425  1.00 17.25              
ATOM    790  HA  CYS A  55       1.221  -7.868   2.366  1.00  0.00              
ATOM    791  C   CYS A  55       1.850  -7.769   0.341  1.00 17.19              
ATOM    792  O   CYS A  55       3.054  -7.696   0.550  1.00 18.89              
ATOM    793  CB  CYS A  55       1.058  -9.852   1.549  1.00  0.00              
ATOM    794  HB1 CYS A  55       2.124 -10.074   1.780  1.00  0.00              
ATOM    795  HB2 CYS A  55       0.473 -10.211   2.426  1.00  0.00              
ATOM    796  SG  CYS A  55       0.591 -10.763   0.026  1.00  0.00              
ATOM    797  HG1 CYS A  55       0.887 -11.987   0.467  1.00  0.00              
ATOM    798  N   THR A  56       1.001  -9.620  -0.850  1.00  1.85              
ATOM    799  HN  THR A  56       0.019  -9.734  -0.780  1.00  0.22              
ATOM    800  CA  THR A  56       1.677 -10.440  -1.857  1.00  2.27              
ATOM    801  HA  THR A  56       2.664 -10.041  -2.041  1.00  1.32              
ATOM    802  C   THR A  56       0.947 -10.409  -3.184  1.00  2.00              
ATOM    803  O   THR A  56      -0.283 -10.417  -3.226  1.00  1.70              
ATOM    804  CB  THR A  56       1.757 -11.917  -1.406  1.00  0.00              
ATOM    805  HB  THR A  56       2.241 -12.472  -2.246  1.00  0.00              
ATOM    806  OG1 THR A  56       0.467 -12.491  -1.217  1.00  0.00              
ATOM    807  HG1 THR A  56       0.628 -13.397  -0.929  1.00  0.00              
ATOM    808  CG2 THR A  56       2.574 -12.185  -0.137  1.00  0.00              
ATOM    809 HG21 THR A  56       2.670 -13.276   0.046  1.00  0.00              
ATOM    810 HG22 THR A  56       3.596 -11.764  -0.238  1.00  0.00              
ATOM    811 HG23 THR A  56       2.094 -11.724   0.753  1.00  0.00              
ATOM    812  N   ALA A  57       1.671 -10.415  -4.321  1.00  1.85              
ATOM    813  HN  ALA A  57       2.672 -10.406  -4.302  1.00  0.22              
ATOM    814  CA  ALA A  57       1.033 -10.577  -5.616  1.00  2.27              
ATOM    815  HA  ALA A  57       0.300 -11.369  -5.533  1.00  1.32              
ATOM    816  C   ALA A  57       2.017 -11.035  -6.675  1.00  2.00              
ATOM    817  O   ALA A  57       3.228 -11.101  -6.461  1.00  1.70              
ATOM    818  CB  ALA A  57       0.350  -9.264  -6.064  1.00  0.00              
ATOM    819  HB1 ALA A  57      -0.425  -8.975  -5.320  1.00  0.00              
ATOM    820  HB2 ALA A  57       1.086  -8.433  -6.131  1.00  0.00              
ATOM    821  HB3 ALA A  57      -0.148  -9.377  -7.051  1.00  0.00              
ATOM    822  N   THR A  58       1.479 -11.377  -7.857  1.00  1.85              
ATOM    823  HN  THR A  58       0.493 -11.318  -7.982  1.00  0.22              
ATOM    824  CA  THR A  58       2.228 -11.929  -8.973  1.00  2.27              
ATOM    825  HA  THR A  58       3.172 -12.303  -8.611  1.00  1.32              
ATOM    826  C   THR A  58       2.511 -10.876 -10.030  1.00  2.00              
ATOM    827  O   THR A  58       1.603 -10.276 -10.603  1.00  1.70              
ATOM    828  CB  THR A  58       1.462 -13.103  -9.627  1.00  0.00              
ATOM    829  HB  THR A  58       0.460 -12.698  -9.913  1.00  0.00              
ATOM    830  OG1 THR A  58       1.231 -14.170  -8.711  1.00  0.00              
ATOM    831  HG1 THR A  58       0.765 -14.845  -9.215  1.00  0.00              
ATOM    832  CG2 THR A  58       2.099 -13.701 -10.885  1.00  0.00              
ATOM    833 HG21 THR A  58       1.429 -14.456 -11.346  1.00  0.00              
ATOM    834 HG22 THR A  58       2.290 -12.907 -11.637  1.00  0.00              
ATOM    835 HG23 THR A  58       3.067 -14.194 -10.647  1.00  0.00              
ATOM    836  N   ILE A  59       3.799 -10.649 -10.337  1.00  1.85              
ATOM    837  HN  ILE A  59       4.506 -11.188  -9.866  1.00  0.22              
ATOM    838  CA  ILE A  59       4.295  -9.810 -11.418  1.00  2.27              
ATOM    839  HA  ILE A  59       3.518  -9.113 -11.701  1.00  1.32              
ATOM    840  C   ILE A  59       4.525 -10.729 -12.616  1.00  2.00              
ATOM    841  O   ILE A  59       4.885 -11.894 -12.453  1.00  1.70              
ATOM    842  CB  ILE A  59       5.546  -9.017 -10.973  1.00  0.00              
ATOM    843  HB  ILE A  59       5.208  -8.444 -10.073  1.00  0.00              
ATOM    844  CG2 ILE A  59       6.718  -9.907 -10.502  1.00  0.00              
ATOM    845 HG21 ILE A  59       7.521  -9.289 -10.051  1.00  0.00              
ATOM    846 HG22 ILE A  59       6.379 -10.632  -9.732  1.00  0.00              
ATOM    847 HG23 ILE A  59       7.152 -10.475 -11.351  1.00  0.00              
ATOM    848  CG1 ILE A  59       6.002  -7.948 -11.999  1.00  0.00              
ATOM    849 HG11 ILE A  59       6.424  -8.448 -12.899  1.00  0.00              
ATOM    850 HG12 ILE A  59       5.112  -7.367 -12.333  1.00  0.00              
ATOM    851  CD  ILE A  59       7.039  -6.955 -11.451  1.00  0.00              
ATOM    852  HD1 ILE A  59       7.278  -6.185 -12.217  1.00  0.00              
ATOM    853  HD2 ILE A  59       6.649  -6.438 -10.548  1.00  0.00              
ATOM    854  HD3 ILE A  59       7.983  -7.473 -11.181  1.00  0.00              
ATOM    855  N   SER A  60       4.296 -10.276 -13.867  1.00  1.85              
ATOM    856  HN  SER A  60       3.969  -9.347 -14.060  1.00  0.22              
ATOM    857  CA  SER A  60       4.504 -11.141 -15.023  1.00  2.27              
ATOM    858  HA  SER A  60       5.165 -11.952 -14.758  1.00  1.32              
ATOM    859  C   SER A  60       5.205 -10.418 -16.155  1.00  2.00              
ATOM    860  O   SER A  60       5.284  -9.193 -16.193  1.00  1.70              
ATOM    861  CB  SER A  60       3.165 -11.741 -15.513  1.00  0.00              
ATOM    862  HB1 SER A  60       2.742 -12.360 -14.689  1.00  0.00              
ATOM    863  HB2 SER A  60       2.431 -10.930 -15.722  1.00  0.00              
ATOM    864  OG  SER A  60       3.329 -12.580 -16.664  1.00  0.00              
ATOM    865  HG1 SER A  60       2.512 -13.083 -16.768  1.00  0.00              
ATOM    866  N   GLY A  61       5.757 -11.184 -17.116  1.00  1.85              
ATOM    867  HN  GLY A  61       5.677 -12.181 -17.024  1.00  0.22              
ATOM    868  CA  GLY A  61       6.368 -10.654 -18.333  1.00  2.17              
ATOM    869  C   GLY A  61       7.852 -10.427 -18.238  1.00  2.00              
ATOM    870  O   GLY A  61       8.422  -9.679 -19.027  1.00  1.70              
ATOM    871  HA1 GLY A  61       5.905  -9.702 -18.556  1.00  0.00              
ATOM    872  N   LEU A  62       8.520 -11.086 -17.279  1.00  1.85              
ATOM    873  HN  LEU A  62       8.027 -11.704 -16.673  1.00  0.22              
ATOM    874  CA  LEU A  62       9.947 -10.959 -17.041  1.00  2.27              
ATOM    875  HA  LEU A  62      10.247  -9.955 -17.306  1.00  1.32              
ATOM    876  C   LEU A  62      10.787 -11.880 -17.928  1.00  2.00              
ATOM    877  O   LEU A  62      10.296 -12.497 -18.873  1.00  1.70              
ATOM    878  CB  LEU A  62      10.277 -11.157 -15.543  1.00  0.00              
ATOM    879  HB1 LEU A  62      11.381 -11.053 -15.432  1.00  0.00              
ATOM    880  HB2 LEU A  62       9.830 -10.320 -14.961  1.00  0.00              
ATOM    881  CG  LEU A  62       9.869 -12.501 -14.894  1.00  0.00              
ATOM    882  HG  LEU A  62       9.873 -12.369 -13.785  1.00  0.00              
ATOM    883  CD1 LEU A  62      10.901 -13.591 -15.222  1.00  0.00              
ATOM    884 HD11 LEU A  62      10.634 -14.544 -14.717  1.00  0.00              
ATOM    885 HD12 LEU A  62      10.941 -13.774 -16.317  1.00  0.00              
ATOM    886 HD13 LEU A  62      11.914 -13.288 -14.880  1.00  0.00              
ATOM    887  CD2 LEU A  62       8.463 -12.955 -15.314  1.00  0.00              
ATOM    888 HD21 LEU A  62       8.216 -13.931 -14.842  1.00  0.00              
ATOM    889 HD22 LEU A  62       7.688 -12.227 -15.004  1.00  0.00              
ATOM    890 HD23 LEU A  62       8.407 -13.079 -16.417  1.00  0.00              
ATOM    891  N   LYS A  63      12.107 -11.956 -17.668  1.00  1.85              
ATOM    892  HN  LYS A  63      12.498 -11.487 -16.879  1.00  0.22              
ATOM    893  CA  LYS A  63      13.037 -12.790 -18.400  1.00  2.27              
ATOM    894  HA  LYS A  63      12.495 -13.469 -19.041  1.00  1.32              
ATOM    895  C   LYS A  63      13.857 -13.577 -17.384  1.00  2.00              
ATOM    896  O   LYS A  63      14.130 -13.037 -16.312  1.00  1.70              
ATOM    897  CB  LYS A  63      14.031 -11.928 -19.212  1.00  0.00              
ATOM    898  HB1 LYS A  63      14.502 -11.211 -18.500  1.00  0.00              
ATOM    899  HB2 LYS A  63      14.851 -12.580 -19.588  1.00  0.00              
ATOM    900  CG  LYS A  63      13.421 -11.122 -20.379  1.00  0.00              
ATOM    901  HG1 LYS A  63      12.913 -11.823 -21.080  1.00  0.00              
ATOM    902  HG2 LYS A  63      12.644 -10.433 -19.976  1.00  0.00              
ATOM    903  CD  LYS A  63      14.466 -10.316 -21.173  1.00  0.00              
ATOM    904  HD1 LYS A  63      14.959  -9.599 -20.477  1.00  0.00              
ATOM    905  HD2 LYS A  63      15.249 -11.023 -21.533  1.00  0.00              
ATOM    906  CE  LYS A  63      13.846  -9.569 -22.361  1.00  0.00              
ATOM    907  HE1 LYS A  63      14.639  -9.092 -22.979  1.00  0.00              
ATOM    908  HE2 LYS A  63      13.271 -10.269 -23.006  1.00  0.00              
ATOM    909  NZ  LYS A  63      12.940  -8.524 -21.890  1.00  0.00              
ATOM    910  HZ1 LYS A  63      12.525  -8.022 -22.701  1.00  0.00              
ATOM    911  HZ2 LYS A  63      12.180  -8.953 -21.324  1.00  0.00              
ATOM    912  HZ3 LYS A  63      13.467  -7.850 -21.299  1.00  0.00              
ATOM    913  N   PRO A  64      14.300 -14.803 -17.625  1.00  1.85              
ATOM    914  CA  PRO A  64      15.308 -15.449 -16.790  1.00  2.27              
ATOM    915  HA  PRO A  64      15.088 -15.309 -15.739  1.00  1.32              
ATOM    916  C   PRO A  64      16.710 -14.890 -17.040  1.00  2.00              
ATOM    917  O   PRO A  64      17.411 -15.352 -17.939  1.00  1.70              
ATOM    918  CD  PRO A  64      13.626 -15.784 -18.505  1.00 52.80              
ATOM    919  HD1 PRO A  64      12.950 -15.209 -17.833  1.00  0.00              
ATOM    920  HD2 PRO A  64      13.152 -15.932 -19.503  1.00  0.00              
ATOM    921  CB  PRO A  64      15.228 -16.925 -17.144  1.00 52.39              
ATOM    922  HB1 PRO A  64      14.426 -17.401 -16.537  1.00  0.00              
ATOM    923  HB2 PRO A  64      16.181 -17.462 -16.965  1.00  0.00              
ATOM    924  CG  PRO A  64      13.957 -17.114 -17.890  1.00 52.57              
ATOM    925  HG1 PRO A  64      13.581 -18.155 -17.848  1.00  0.00              
ATOM    926  HG2 PRO A  64      14.108 -16.817 -18.953  1.00  0.00              
ATOM    927  N   GLY A  65      17.160 -13.903 -16.242  1.00  1.85              
ATOM    928  HN  GLY A  65      16.566 -13.531 -15.504  1.00  0.22              
ATOM    929  CA  GLY A  65      18.504 -13.333 -16.301  1.00  2.17              
ATOM    930  C   GLY A  65      18.511 -11.860 -16.603  1.00  2.00              
ATOM    931  O   GLY A  65      19.207 -11.412 -17.511  1.00  1.70              
ATOM    932  HA1 GLY A  65      19.050 -13.836 -17.087  1.00  0.00              
ATOM    933  N   VAL A  66      17.754 -11.047 -15.843  1.00  1.85              
ATOM    934  HN  VAL A  66      17.169 -11.434 -15.114  1.00  0.22              
ATOM    935  CA  VAL A  66      17.729  -9.599 -16.040  1.00  2.27              
ATOM    936  HA  VAL A  66      18.706  -9.287 -16.382  1.00  1.32              
ATOM    937  C   VAL A  66      17.515  -8.885 -14.710  1.00  2.00              
ATOM    938  O   VAL A  66      16.967  -9.438 -13.762  1.00  1.70              
ATOM    939  CB  VAL A  66      16.689  -9.204 -17.113  1.00  0.00              
ATOM    940  HB  VAL A  66      16.912  -9.799 -18.034  1.00  0.00              
ATOM    941  CG1 VAL A  66      15.229  -9.500 -16.710  1.00  0.00              
ATOM    942 HG11 VAL A  66      14.533  -9.159 -17.506  1.00  0.00              
ATOM    943 HG12 VAL A  66      15.056 -10.586 -16.564  1.00  0.00              
ATOM    944 HG13 VAL A  66      14.965  -8.968 -15.771  1.00  0.00              
ATOM    945  CG2 VAL A  66      16.800  -7.720 -17.513  1.00  0.00              
ATOM    946 HG21 VAL A  66      16.017  -7.454 -18.254  1.00  0.00              
ATOM    947 HG22 VAL A  66      16.676  -7.066 -16.623  1.00  0.00              
ATOM    948 HG23 VAL A  66      17.786  -7.499 -17.971  1.00  0.00              
ATOM    949  N   ASP A  67      17.978  -7.628 -14.578  1.00  1.85              
ATOM    950  HN  ASP A  67      18.494  -7.203 -15.317  1.00  0.22              
ATOM    951  CA  ASP A  67      17.715  -6.794 -13.425  1.00  2.27              
ATOM    952  HA  ASP A  67      17.569  -7.418 -12.552  1.00  1.32              
ATOM    953  C   ASP A  67      16.423  -5.992 -13.634  1.00  2.00              
ATOM    954  O   ASP A  67      16.289  -5.224 -14.589  1.00  1.70              
ATOM    955  CB  ASP A  67      18.913  -5.860 -13.133  1.00  0.00              
ATOM    956  HB1 ASP A  67      19.848  -6.456 -13.136  1.00  0.00              
ATOM    957  HB2 ASP A  67      18.996  -5.077 -13.912  1.00  0.00              
ATOM    958  CG  ASP A  67      18.809  -5.183 -11.774  1.00  0.00              
ATOM    959  OD1 ASP A  67      17.775  -4.514 -11.528  1.00  0.00              
ATOM    960  OD2 ASP A  67      19.832  -5.170 -11.050  1.00  0.00              
ATOM    961  N   TYR A  68      15.435  -6.162 -12.738  1.00  1.85              
ATOM    962  HN  TYR A  68      15.561  -6.787 -11.957  1.00  0.22              
ATOM    963  CA  TYR A  68      14.194  -5.411 -12.749  1.00  2.27              
ATOM    964  HA  TYR A  68      14.062  -4.927 -13.708  1.00  1.32              
ATOM    965  C   TYR A  68      14.259  -4.302 -11.716  1.00  2.00              
ATOM    966  O   TYR A  68      14.557  -4.531 -10.550  1.00  1.70              
ATOM    967  CB  TYR A  68      12.990  -6.326 -12.425  1.00  0.00              
ATOM    968  HB1 TYR A  68      13.202  -6.888 -11.489  1.00  0.00              
ATOM    969  HB2 TYR A  68      12.074  -5.723 -12.247  1.00  0.00              
ATOM    970  CG  TYR A  68      12.723  -7.351 -13.503  1.00  0.00              
ATOM    971  CD1 TYR A  68      13.277  -7.197 -14.788  1.00  0.00              
ATOM    972  HD1 TYR A  68      13.944  -6.370 -14.988  1.00  0.00              
ATOM    973  CE1 TYR A  68      12.952  -8.096 -15.813  1.00  0.00              
ATOM    974  HE1 TYR A  68      13.369  -7.976 -16.802  1.00  0.00              
ATOM    975  CZ  TYR A  68      12.077  -9.156 -15.564  1.00  0.00              
ATOM    976  OH  TYR A  68      11.731 -10.035 -16.607  1.00  0.00              
ATOM    977  HH  TYR A  68      11.187 -10.729 -16.230  1.00  0.00              
ATOM    978  CD2 TYR A  68      11.856  -8.432 -13.262  1.00  0.00              
ATOM    979  HD2 TYR A  68      11.406  -8.555 -12.286  1.00  0.00              
ATOM    980  CE2 TYR A  68      11.531  -9.329 -14.288  1.00  0.00              
ATOM    981  HE2 TYR A  68      10.841 -10.137 -14.096  1.00  0.00              
ATOM    982  N   THR A  69      13.934  -3.062 -12.115  1.00  1.85              
ATOM    983  HN  THR A  69      13.635  -2.917 -13.066  1.00  0.22              
ATOM    984  CA  THR A  69      13.731  -1.941 -11.204  1.00  2.27              
ATOM    985  HA  THR A  69      14.277  -2.106 -10.286  1.00  1.32              
ATOM    986  C   THR A  69      12.258  -1.897 -10.863  1.00  2.00              
ATOM    987  O   THR A  69      11.402  -1.944 -11.744  1.00  1.70              
ATOM    988  CB  THR A  69      14.191  -0.614 -11.850  1.00  0.00              
ATOM    989  HB  THR A  69      13.624  -0.523 -12.809  1.00  0.00              
ATOM    990  OG1 THR A  69      15.576  -0.632 -12.188  1.00  0.00              
ATOM    991  HG1 THR A  69      15.759   0.234 -12.567  1.00  0.00              
ATOM    992  CG2 THR A  69      13.930   0.655 -11.033  1.00  0.00              
ATOM    993 HG21 THR A  69      14.187   1.562 -11.619  1.00  0.00              
ATOM    994 HG22 THR A  69      12.857   0.721 -10.753  1.00  0.00              
ATOM    995 HG23 THR A  69      14.533   0.661 -10.099  1.00  0.00              
ATOM    996  N   ILE A  70      11.923  -1.842  -9.563  1.00  1.85              
ATOM    997  HN  ILE A  70      12.638  -1.762  -8.858  1.00  0.22              
ATOM    998  CA  ILE A  70      10.559  -1.909  -9.073  1.00  2.27              
ATOM    999  HA  ILE A  70       9.881  -1.739  -9.896  1.00  1.32              
ATOM   1000  C   ILE A  70      10.311  -0.777  -8.087  1.00  2.00              
ATOM   1001  O   ILE A  70      11.117  -0.514  -7.195  1.00  1.70              
ATOM   1002  CB  ILE A  70      10.248  -3.309  -8.493  1.00  0.00              
ATOM   1003  HB  ILE A  70      10.463  -4.014  -9.335  1.00  0.00              
ATOM   1004  CG2 ILE A  70      11.178  -3.727  -7.332  1.00  0.00              
ATOM   1005 HG21 ILE A  70      11.014  -4.791  -7.063  1.00  0.00              
ATOM   1006 HG22 ILE A  70      12.245  -3.615  -7.620  1.00  0.00              
ATOM   1007 HG23 ILE A  70      10.992  -3.108  -6.430  1.00  0.00              
ATOM   1008  CG1 ILE A  70       8.752  -3.520  -8.145  1.00  0.00              
ATOM   1009 HG11 ILE A  70       8.481  -2.901  -7.261  1.00  0.00              
ATOM   1010 HG12 ILE A  70       8.131  -3.164  -8.998  1.00  0.00              
ATOM   1011  CD  ILE A  70       8.374  -4.982  -7.862  1.00  0.00              
ATOM   1012  HD1 ILE A  70       7.281  -5.069  -7.677  1.00  0.00              
ATOM   1013  HD2 ILE A  70       8.634  -5.630  -8.727  1.00  0.00              
ATOM   1014  HD3 ILE A  70       8.904  -5.364  -6.965  1.00  0.00              
ATOM   1015  N   THR A  71       9.195  -0.037  -8.256  1.00  1.85              
ATOM   1016  HN  THR A  71       8.540  -0.275  -8.983  1.00  0.22              
ATOM   1017  CA  THR A  71       8.842   1.096  -7.400  1.00  2.27              
ATOM   1018  HA  THR A  71       9.596   1.229  -6.639  1.00  1.32              
ATOM   1019  C   THR A  71       7.540   0.814  -6.696  1.00  2.00              
ATOM   1020  O   THR A  71       6.540   0.479  -7.326  1.00  1.70              
ATOM   1021  CB  THR A  71       8.701   2.393  -8.230  1.00  0.00              
ATOM   1022  HB  THR A  71       7.943   2.174  -9.021  1.00  0.00              
ATOM   1023  OG1 THR A  71       9.911   2.738  -8.899  1.00  0.00              
ATOM   1024  HG1 THR A  71       9.721   3.555  -9.371  1.00  0.00              
ATOM   1025  CG2 THR A  71       8.228   3.632  -7.462  1.00  0.00              
ATOM   1026 HG21 THR A  71       8.047   4.481  -8.154  1.00  0.00              
ATOM   1027 HG22 THR A  71       7.277   3.417  -6.929  1.00  0.00              
ATOM   1028 HG23 THR A  71       8.983   3.950  -6.710  1.00  0.00              
ATOM   1029  N   VAL A  72       7.516   0.935  -5.356  1.00  1.85              
ATOM   1030  HN  VAL A  72       8.335   1.229  -4.852  1.00  0.22              
ATOM   1031  CA  VAL A  72       6.340   0.655  -4.552  1.00  2.27              
ATOM   1032  HA  VAL A  72       5.568   0.230  -5.180  1.00  1.32              
ATOM   1033  C   VAL A  72       5.737   1.929  -3.967  1.00  2.00              
ATOM   1034  O   VAL A  72       6.375   2.705  -3.255  1.00  1.70              
ATOM   1035  CB  VAL A  72       6.655  -0.391  -3.457  1.00  0.00              
ATOM   1036  HB  VAL A  72       5.721  -0.551  -2.866  1.00  0.00              
ATOM   1037  CG1 VAL A  72       7.097  -1.763  -4.011  1.00  0.00              
ATOM   1038 HG11 VAL A  72       7.344  -2.453  -3.176  1.00  0.00              
ATOM   1039 HG12 VAL A  72       6.294  -2.242  -4.609  1.00  0.00              
ATOM   1040 HG13 VAL A  72       8.001  -1.657  -4.648  1.00  0.00              
ATOM   1041  CG2 VAL A  72       7.723   0.108  -2.465  1.00  0.00              
ATOM   1042 HG21 VAL A  72       7.960  -0.676  -1.715  1.00  0.00              
ATOM   1043 HG22 VAL A  72       8.660   0.373  -3.001  1.00  0.00              
ATOM   1044 HG23 VAL A  72       7.373   1.004  -1.914  1.00  0.00              
ATOM   1045  N   TYR A  73       4.455   2.185  -4.280  1.00  1.85              
ATOM   1046  HN  TYR A  73       3.955   1.590  -4.919  1.00  0.22              
ATOM   1047  CA  TYR A  73       3.712   3.342  -3.822  1.00  2.27              
ATOM   1048  HA  TYR A  73       4.350   4.003  -3.253  1.00  1.32              
ATOM   1049  C   TYR A  73       2.568   2.902  -2.916  1.00  2.00              
ATOM   1050  O   TYR A  73       1.468   2.598  -3.379  1.00  1.70              
ATOM   1051  CB  TYR A  73       3.085   4.104  -5.012  1.00  0.00              
ATOM   1052  HB1 TYR A  73       2.493   3.392  -5.629  1.00  0.00              
ATOM   1053  HB2 TYR A  73       2.385   4.888  -4.652  1.00  0.00              
ATOM   1054  CG  TYR A  73       4.119   4.724  -5.923  1.00  0.00              
ATOM   1055  CD1 TYR A  73       4.511   4.072  -7.106  1.00  0.00              
ATOM   1056  HD1 TYR A  73       4.031   3.146  -7.394  1.00  0.00              
ATOM   1057  CE1 TYR A  73       5.537   4.602  -7.902  1.00  0.00              
ATOM   1058  HE1 TYR A  73       5.846   4.098  -8.806  1.00  0.00              
ATOM   1059  CZ  TYR A  73       6.173   5.788  -7.526  1.00  0.00              
ATOM   1060  OH  TYR A  73       7.223   6.295  -8.314  1.00  0.00              
ATOM   1061  HH  TYR A  73       7.481   7.141  -7.941  1.00  0.00              
ATOM   1062  CD2 TYR A  73       4.755   5.926  -5.566  1.00  0.00              
ATOM   1063  HD2 TYR A  73       4.480   6.432  -4.650  1.00  0.00              
ATOM   1064  CE2 TYR A  73       5.783   6.453  -6.361  1.00  0.00              
ATOM   1065  HE2 TYR A  73       6.283   7.361  -6.058  1.00  0.00              
ATOM   1066  N   ALA A  74       2.779   2.879  -1.587  1.00  1.85              
ATOM   1067  HN  ALA A  74       3.684   3.048  -1.213  1.00  0.22              
ATOM   1068  CA  ALA A  74       1.709   2.677  -0.628  1.00  2.27              
ATOM   1069  HA  ALA A  74       0.943   2.040  -1.055  1.00  1.32              
ATOM   1070  C   ALA A  74       1.068   4.011  -0.269  1.00  2.00              
ATOM   1071  O   ALA A  74       1.530   4.720   0.622  1.00  1.70              
ATOM   1072  CB  ALA A  74       2.241   2.008   0.661  1.00  0.00              
ATOM   1073  HB1 ALA A  74       2.686   1.020   0.411  1.00  0.00              
ATOM   1074  HB2 ALA A  74       3.032   2.629   1.136  1.00  0.00              
ATOM   1075  HB3 ALA A  74       1.429   1.841   1.401  1.00  0.00              
ATOM   1076  N   VAL A  75      -0.003   4.409  -0.972  1.00  1.85              
ATOM   1077  HN  VAL A  75      -0.429   3.787  -1.639  1.00  0.22              
ATOM   1078  CA  VAL A  75      -0.604   5.730  -0.868  1.00  2.27              
ATOM   1079  HA  VAL A  75       0.184   6.458  -0.743  1.00  1.32              
ATOM   1080  C   VAL A  75      -1.525   5.823   0.337  1.00  2.00              
ATOM   1081  O   VAL A  75      -2.542   5.132   0.413  1.00  1.70              
ATOM   1082  CB  VAL A  75      -1.385   6.085  -2.155  1.00  0.00              
ATOM   1083  HB  VAL A  75      -2.145   5.282  -2.320  1.00  0.00              
ATOM   1084  CG1 VAL A  75      -2.135   7.432  -2.081  1.00  0.00              
ATOM   1085 HG11 VAL A  75      -2.641   7.644  -3.048  1.00  0.00              
ATOM   1086 HG12 VAL A  75      -2.917   7.422  -1.295  1.00  0.00              
ATOM   1087 HG13 VAL A  75      -1.430   8.264  -1.873  1.00  0.00              
ATOM   1088  CG2 VAL A  75      -0.477   6.093  -3.401  1.00  0.00              
ATOM   1089 HG21 VAL A  75      -1.053   6.389  -4.304  1.00  0.00              
ATOM   1090 HG22 VAL A  75       0.360   6.811  -3.270  1.00  0.00              
ATOM   1091 HG23 VAL A  75      -0.048   5.088  -3.593  1.00  0.00              
ATOM   1092  N   LEU A  76      -1.332   7.127   1.110  1.00 51.13              
ATOM   1093  HN  LEU A  76      -0.591   7.793   1.055  1.00  0.00              
ATOM   1094  CA  LEU A  76      -1.879   6.944   2.456  1.00 50.94              
ATOM   1095  HA  LEU A  76      -2.041   5.888   2.624  1.00  0.00              
ATOM   1096  C   LEU A  76      -3.234   7.623   2.475  1.00 54.70              
ATOM   1097  O   LEU A  76      -4.237   6.968   2.743  1.00 53.67              
ATOM   1098  CB  LEU A  76      -0.909   7.497   3.526  1.00  0.00              
ATOM   1099  HB1 LEU A  76      -0.718   8.566   3.276  1.00  0.00              
ATOM   1100  HB2 LEU A  76      -1.422   7.499   4.513  1.00  0.00              
ATOM   1101  CG  LEU A  76       0.466   6.801   3.671  1.00  0.00              
ATOM   1102  HG  LEU A  76       0.298   5.779   4.087  1.00  0.00              
ATOM   1103  CD1 LEU A  76       1.348   7.558   4.675  1.00  0.00              
ATOM   1104 HD11 LEU A  76       2.317   7.032   4.816  1.00  0.00              
ATOM   1105 HD12 LEU A  76       1.558   8.587   4.313  1.00  0.00              
ATOM   1106 HD13 LEU A  76       0.846   7.629   5.663  1.00  0.00              
ATOM   1107  CD2 LEU A  76       1.196   6.652   2.327  1.00  0.00              
ATOM   1108 HD21 LEU A  76       2.184   6.167   2.477  1.00  0.00              
ATOM   1109 HD22 LEU A  76       0.619   6.030   1.614  1.00  0.00              
ATOM   1110 HD23 LEU A  76       1.365   7.648   1.865  1.00  0.00              
ATOM   1111  N   TYR A  77      -3.263   8.915   2.095  1.00 52.59              
ATOM   1112  HN  TYR A  77      -2.410   9.375   1.855  1.00  0.00              
ATOM   1113  CA  TYR A  77      -4.457   9.754   1.990  1.00 52.90              
ATOM   1114  HA  TYR A  77      -5.214   9.183   1.465  1.00  0.00              
ATOM   1115  C   TYR A  77      -4.132  10.956   1.134  1.00 57.05              
ATOM   1116  O   TYR A  77      -3.231  11.734   1.463  1.00 55.98              
ATOM   1117  CB  TYR A  77      -4.956  10.184   3.389  1.00  0.00              
ATOM   1118  HB1 TYR A  77      -4.114  10.646   3.949  1.00  0.00              
ATOM   1119  HB2 TYR A  77      -5.754  10.951   3.303  1.00  0.00              
ATOM   1120  CG  TYR A  77      -5.454   9.022   4.219  1.00  0.00              
ATOM   1121  CD1 TYR A  77      -4.624   8.428   5.186  1.00  0.00              
ATOM   1122  HD1 TYR A  77      -3.643   8.840   5.377  1.00  0.00              
ATOM   1123  CE1 TYR A  77      -5.054   7.293   5.888  1.00  0.00              
ATOM   1124  HE1 TYR A  77      -4.416   6.829   6.626  1.00  0.00              
ATOM   1125  CZ  TYR A  77      -6.314   6.746   5.633  1.00  0.00              
ATOM   1126  OH  TYR A  77      -6.724   5.588   6.319  1.00  0.00              
ATOM   1127  HH  TYR A  77      -7.632   5.409   6.066  1.00  0.00              
ATOM   1128  CD2 TYR A  77      -6.727   8.473   3.983  1.00  0.00              
ATOM   1129  HD2 TYR A  77      -7.371   8.904   3.229  1.00  0.00              
ATOM   1130  CE2 TYR A  77      -7.154   7.336   4.684  1.00  0.00              
ATOM   1131  HE2 TYR A  77      -8.122   6.906   4.472  1.00  0.00              
ATOM   1132  N   GLN A  78      -4.884  11.108   0.038  1.00 55.37              
ATOM   1133  HN  GLN A  78      -5.603  10.450  -0.178  1.00  0.00              
ATOM   1134  CA  GLN A  78      -4.751  12.203  -0.931  1.00 56.32              
ATOM   1135  HA  GLN A  78      -5.361  11.929  -1.783  1.00  0.00              
ATOM   1136  C   GLN A  78      -3.321  12.385  -1.428  1.00 59.29              
ATOM   1137  O   GLN A  78      -2.856  11.543  -2.180  1.00 58.18              
ATOM   1138  CB  GLN A  78      -5.362  13.511  -0.374  1.00  0.00              
ATOM   1139  HB1 GLN A  78      -4.889  13.690   0.619  1.00  0.00              
ATOM   1140  HB2 GLN A  78      -5.059  14.364  -1.021  1.00  0.00              
ATOM   1141  CG  GLN A  78      -6.905  13.505  -0.195  1.00  0.00              
ATOM   1142  HG1 GLN A  78      -7.409  13.393  -1.179  1.00  0.00              
ATOM   1143  HG2 GLN A  78      -7.223  12.657   0.448  1.00  0.00              
ATOM   1144  CD  GLN A  78      -7.430  14.809   0.413  1.00  0.00              
ATOM   1145  OE1 GLN A  78      -6.669  15.721   0.730  1.00  0.00              
ATOM   1146  NE2 GLN A  78      -8.768  14.910   0.579  1.00  0.00              
ATOM   1147 HE21 GLN A  78      -9.111  15.760   0.971  1.00  0.00              
ATOM   1148 HE22 GLN A  78      -9.357  14.149   0.327  1.00  0.00              
ATOM   1149  N   ASP A  79      -2.628  13.465  -0.999  1.00 56.97              
ATOM   1150  HN  ASP A  79      -3.008  14.131  -0.364  1.00  0.00              
ATOM   1151  CA  ASP A  79      -1.250  13.784  -1.409  1.00 56.55              
ATOM   1152  HA  ASP A  79      -1.103  13.293  -2.365  1.00  0.00              
ATOM   1153  C   ASP A  79      -0.199  13.238  -0.473  1.00 58.06              
ATOM   1154  O   ASP A  79       0.986  13.445  -0.732  1.00 57.02              
ATOM   1155  CB  ASP A  79      -1.046  15.313  -1.519  1.00  0.00              
ATOM   1156  HB1 ASP A  79       0.015  15.523  -1.764  1.00  0.00              
ATOM   1157  HB2 ASP A  79      -1.680  15.734  -2.325  1.00  0.00              
ATOM   1158  CG  ASP A  79      -1.367  16.040  -0.222  1.00  0.00              
ATOM   1159  OD1 ASP A  79      -0.784  15.663   0.826  1.00  0.00              
ATOM   1160  OD2 ASP A  79      -2.326  16.848  -0.229  1.00  0.00              
ATOM   1161  N   ILE A  84      -0.611  12.594   0.604  1.00 54.33              
ATOM   1162  HN  ILE A  84      -1.573  12.457   0.832  1.00  0.00              
ATOM   1163  CA  ILE A  84       0.312  12.021   1.564  1.00 52.89              
ATOM   1164  HA  ILE A  84       1.234  12.588   1.522  1.00  0.00              
ATOM   1165  C   ILE A  84       0.637  10.625   1.093  1.00 55.38              
ATOM   1166  O   ILE A  84      -0.210   9.776   1.046  1.00 53.63              
ATOM   1167  CB  ILE A  84      -0.310  11.989   2.979  1.00  0.00              
ATOM   1168  HB  ILE A  84      -1.309  11.506   2.835  1.00  0.00              
ATOM   1169  CG2 ILE A  84       0.458  11.100   3.981  1.00  0.00              
ATOM   1170 HG21 ILE A  84      -0.114  10.991   4.926  1.00  0.00              
ATOM   1171 HG22 ILE A  84       0.619  10.082   3.567  1.00  0.00              
ATOM   1172 HG23 ILE A  84       1.449  11.539   4.225  1.00  0.00              
ATOM   1173  CG1 ILE A  84      -0.608  13.395   3.557  1.00  0.00              
ATOM   1174 HG11 ILE A  84       0.347  13.933   3.753  1.00  0.00              
ATOM   1175 HG12 ILE A  84      -1.168  13.987   2.796  1.00  0.00              
ATOM   1176  CD  ILE A  84      -1.441  13.379   4.850  1.00  0.00              
ATOM   1177  HD1 ILE A  84      -1.667  14.417   5.177  1.00  0.00              
ATOM   1178  HD2 ILE A  84      -2.404  12.848   4.691  1.00  0.00              
ATOM   1179  HD3 ILE A  84      -0.891  12.872   5.671  1.00  0.00              
ATOM   1180  N   THR A  85       1.882  10.430   0.693  1.00 51.01              
ATOM   1181  HN  THR A  85       2.597  11.125   0.760  1.00  0.00              
ATOM   1182  CA  THR A  85       2.320   9.182   0.117  1.00 48.64              
ATOM   1183  HA  THR A  85       1.547   8.464   0.356  1.00  0.00              
ATOM   1184  C   THR A  85       3.610   8.670   0.774  1.00 53.15              
ATOM   1185  O   THR A  85       4.265   9.390   1.534  1.00 53.16              
ATOM   1186  CB  THR A  85       2.540   9.323  -1.407  1.00  0.00              
ATOM   1187  HB  THR A  85       2.919   8.332  -1.758  1.00  0.00              
ATOM   1188  OG1 THR A  85       3.543  10.285  -1.719  1.00  0.00              
ATOM   1189  HG1 THR A  85       3.592  10.304  -2.681  1.00  0.00              
ATOM   1190  CG2 THR A  85       1.296   9.666  -2.233  1.00  0.00              
ATOM   1191 HG21 THR A  85       1.522   9.635  -3.319  1.00  0.00              
ATOM   1192 HG22 THR A  85       0.484   8.935  -2.033  1.00  0.00              
ATOM   1193 HG23 THR A  85       0.918  10.681  -1.986  1.00  0.00              
ATOM   1194  N   LEU A  86       3.968   7.426   0.435  1.00 48.18              
ATOM   1195  HN  LEU A  86       3.333   6.867  -0.095  1.00  0.00              
ATOM   1196  CA  LEU A  86       5.226   6.758   0.760  1.00 48.96              
ATOM   1197  HA  LEU A  86       5.969   7.500   1.025  1.00  0.00              
ATOM   1198  C   LEU A  86       5.671   6.106  -0.535  1.00 51.99              
ATOM   1199  O   LEU A  86       4.836   5.605  -1.302  1.00 52.19              
ATOM   1200  CB  LEU A  86       5.018   5.693   1.862  1.00  0.00              
ATOM   1201  HB1 LEU A  86       4.235   4.991   1.496  1.00  0.00              
ATOM   1202  HB2 LEU A  86       5.948   5.093   1.964  1.00  0.00              
ATOM   1203  CG  LEU A  86       4.579   6.190   3.261  1.00  0.00              
ATOM   1204  HG  LEU A  86       5.429   6.757   3.712  1.00  0.00              
ATOM   1205  CD1 LEU A  86       4.288   5.000   4.186  1.00  0.00              
ATOM   1206 HD11 LEU A  86       4.020   5.354   5.204  1.00  0.00              
ATOM   1207 HD12 LEU A  86       3.443   4.395   3.792  1.00  0.00              
ATOM   1208 HD13 LEU A  86       5.179   4.342   4.272  1.00  0.00              
ATOM   1209  CD2 LEU A  86       3.363   7.126   3.199  1.00  0.00              
ATOM   1210 HD21 LEU A  86       3.069   7.444   4.222  1.00  0.00              
ATOM   1211 HD22 LEU A  86       3.579   8.041   2.611  1.00  0.00              
ATOM   1212 HD23 LEU A  86       2.497   6.608   2.734  1.00  0.00              
ATOM   1213  N   SER A  87       6.974   6.135  -0.801  1.00 47.08              
ATOM   1214  HN  SER A  87       7.663   6.576  -0.226  1.00  0.00              
ATOM   1215  CA  SER A  87       7.510   5.504  -1.989  1.00 45.04              
ATOM   1216  HA  SER A  87       6.871   4.650  -2.170  1.00  0.00              
ATOM   1217  C   SER A  87       8.930   4.975  -1.797  1.00 46.68              
ATOM   1218  O   SER A  87       9.757   5.619  -1.136  1.00 46.16              
ATOM   1219  CB  SER A  87       7.468   6.472  -3.195  1.00  0.00              
ATOM   1220  HB1 SER A  87       6.403   6.733  -3.392  1.00  0.00              
ATOM   1221  HB2 SER A  87       7.997   7.420  -2.949  1.00  0.00              
ATOM   1222  OG  SER A  87       8.012   5.887  -4.385  1.00  0.00              
ATOM   1223  HG1 SER A  87       7.751   6.450  -5.124  1.00  0.00              
ATOM   1224  N   ILE A  88       9.337   4.037  -2.315  1.00  1.85              
ATOM   1225  HN  ILE A  88       8.639   3.394  -2.628  1.00  0.22              
ATOM   1226  CA  ILE A  88      10.723   3.633  -2.486  1.00  2.27              
ATOM   1227  HA  ILE A  88      11.323   4.520  -2.634  1.00  1.32              
ATOM   1228  C   ILE A  88      10.856   2.827  -3.765  1.00  2.00              
ATOM   1229  O   ILE A  88       9.951   2.092  -4.162  1.00  1.70              
ATOM   1230  CB  ILE A  88      11.241   2.889  -1.233  1.00  0.00              
ATOM   1231  HB  ILE A  88      11.078   3.611  -0.393  1.00  0.00              
ATOM   1232  CG2 ILE A  88      10.429   1.624  -0.875  1.00  0.00              
ATOM   1233 HG21 ILE A  88      10.744   1.224   0.111  1.00  0.00              
ATOM   1234 HG22 ILE A  88       9.344   1.853  -0.814  1.00  0.00              
ATOM   1235 HG23 ILE A  88      10.577   0.829  -1.635  1.00  0.00              
ATOM   1236  CG1 ILE A  88      12.766   2.616  -1.258  1.00  0.00              
ATOM   1237 HG11 ILE A  88      12.997   1.844  -2.026  1.00  0.00              
ATOM   1238 HG12 ILE A  88      13.294   3.548  -1.561  1.00  0.00              
ATOM   1239  CD  ILE A  88      13.344   2.161   0.092  1.00  0.00              
ATOM   1240  HD1 ILE A  88      14.447   2.039   0.017  1.00  0.00              
ATOM   1241  HD2 ILE A  88      13.129   2.911   0.883  1.00  0.00              
ATOM   1242  HD3 ILE A  88      12.912   1.187   0.403  1.00  0.00              
ATOM   1243  N   SER A  89      11.986   2.975  -4.478  1.00  1.85              
ATOM   1244  HN  SER A  89      12.682   3.637  -4.210  1.00  0.22              
ATOM   1245  CA  SER A  89      12.339   2.133  -5.607  1.00  2.27              
ATOM   1246  HA  SER A  89      11.548   1.420  -5.783  1.00  1.32              
ATOM   1247  C   SER A  89      13.575   1.316  -5.292  1.00  2.00              
ATOM   1248  O   SER A  89      14.514   1.786  -4.650  1.00  1.70              
ATOM   1249  CB  SER A  89      12.538   2.978  -6.887  1.00  0.00              
ATOM   1250  HB1 SER A  89      12.722   2.282  -7.736  1.00  0.00              
ATOM   1251  HB2 SER A  89      11.610   3.546  -7.124  1.00  0.00              
ATOM   1252  OG  SER A  89      13.658   3.867  -6.786  1.00  0.00              
ATOM   1253  HG1 SER A  89      13.849   4.185  -7.678  1.00  0.00              
ATOM   1254  N   ILE A  90      13.599   0.045  -5.728  1.00  1.85              
ATOM   1255  HN  ILE A  90      12.819  -0.324  -6.245  1.00  0.22              
ATOM   1256  CA  ILE A  90      14.760  -0.823  -5.600  1.00  2.27              
ATOM   1257  HA  ILE A  90      15.643  -0.221  -5.431  1.00  1.32              
ATOM   1258  C   ILE A  90      14.973  -1.525  -6.925  1.00  2.00              
ATOM   1259  O   ILE A  90      14.141  -1.443  -7.829  1.00  1.70              
ATOM   1260  CB  ILE A  90      14.566  -1.839  -4.450  1.00  0.00              
ATOM   1261  HB  ILE A  90      15.473  -2.493  -4.500  1.00  0.00              
ATOM   1262  CG2 ILE A  90      14.574  -1.200  -3.042  1.00  0.00              
ATOM   1263 HG21 ILE A  90      14.589  -1.986  -2.258  1.00  0.00              
ATOM   1264 HG22 ILE A  90      15.473  -0.566  -2.901  1.00  0.00              
ATOM   1265 HG23 ILE A  90      13.672  -0.572  -2.887  1.00  0.00              
ATOM   1266  CG1 ILE A  90      13.357  -2.785  -4.654  1.00  0.00              
ATOM   1267 HG11 ILE A  90      12.410  -2.202  -4.607  1.00  0.00              
ATOM   1268 HG12 ILE A  90      13.417  -3.233  -5.672  1.00  0.00              
ATOM   1269  CD  ILE A  90      13.281  -3.936  -3.636  1.00  0.00              
ATOM   1270  HD1 ILE A  90      12.426  -4.606  -3.875  1.00  0.00              
ATOM   1271  HD2 ILE A  90      14.213  -4.539  -3.656  1.00  0.00              
ATOM   1272  HD3 ILE A  90      13.134  -3.547  -2.607  1.00  0.00              
ATOM   1273  N   ASN A  91      16.087  -2.259  -7.084  1.00  1.85              
ATOM   1274  HN  ASN A  91      16.809  -2.262  -6.395  1.00  0.22              
ATOM   1275  CA  ASN A  91      16.273  -3.152  -8.208  1.00  2.27              
ATOM   1276  HA  ASN A  91      15.324  -3.256  -8.713  1.00  1.32              
ATOM   1277  C   ASN A  91      16.595  -4.569  -7.742  1.00  2.00              
ATOM   1278  O   ASN A  91      17.243  -4.779  -6.717  1.00  1.70              
ATOM   1279  CB  ASN A  91      17.265  -2.553  -9.232  1.00  0.00              
ATOM   1280  HB1 ASN A  91      17.318  -3.245 -10.101  1.00  0.00              
ATOM   1281  HB2 ASN A  91      16.891  -1.578  -9.606  1.00  0.00              
ATOM   1282  CG  ASN A  91      18.691  -2.379  -8.701  1.00  0.00              
ATOM   1283  OD1 ASN A  91      18.942  -1.761  -7.666  1.00  0.00              
ATOM   1284  ND2 ASN A  91      19.675  -2.933  -9.445  1.00  0.00              
ATOM   1285 HD21 ASN A  91      20.609  -2.841  -9.110  1.00  0.00              
ATOM   1286 HD22 ASN A  91      19.451  -3.434 -10.275  1.00  0.00              
ATOM   1287  N   TYR A  92      16.106  -5.581  -8.480  1.00  1.85              
ATOM   1288  HN  TYR A  92      15.600  -5.373  -9.326  1.00  0.22              
ATOM   1289  CA  TYR A  92      16.124  -6.976  -8.083  1.00  2.27              
ATOM   1290  HA  TYR A  92      16.920  -7.139  -7.367  1.00  1.32              
ATOM   1291  C   TYR A  92      16.395  -7.837  -9.317  1.00  2.00              
ATOM   1292  O   TYR A  92      15.781  -7.640 -10.365  1.00  1.70              
ATOM   1293  CB  TYR A  92      14.769  -7.393  -7.468  1.00  0.00              
ATOM   1294  HB1 TYR A  92      14.573  -6.775  -6.564  1.00  0.00              
ATOM   1295  HB2 TYR A  92      13.939  -7.204  -8.181  1.00  0.00              
ATOM   1296  CG  TYR A  92      14.742  -8.839  -7.028  1.00  0.00              
ATOM   1297  CD1 TYR A  92      15.364  -9.232  -5.830  1.00  0.00              
ATOM   1298  HD1 TYR A  92      15.819  -8.487  -5.191  1.00  0.00              
ATOM   1299  CE1 TYR A  92      15.421 -10.587  -5.471  1.00  0.00              
ATOM   1300  HE1 TYR A  92      15.905 -10.894  -4.557  1.00  0.00              
ATOM   1301  CZ  TYR A  92      14.851 -11.557  -6.302  1.00  0.00              
ATOM   1302  OH  TYR A  92      14.939 -12.915  -5.950  1.00  0.00              
ATOM   1303  HH  TYR A  92      14.434 -13.414  -6.596  1.00  0.00              
ATOM   1304  CD2 TYR A  92      14.157  -9.822  -7.847  1.00  0.00              
ATOM   1305  HD2 TYR A  92      13.692  -9.540  -8.781  1.00  0.00              
ATOM   1306  CE2 TYR A  92      14.217 -11.176  -7.489  1.00  0.00              
ATOM   1307  HE2 TYR A  92      13.790 -11.923  -8.141  1.00  0.00              
ATOM   1308  N   ARG A  93      17.314  -8.826  -9.253  1.00  1.85              
ATOM   1309  HN  ARG A  93      17.830  -9.007  -8.422  1.00  0.22              
ATOM   1310  CA  ARG A  93      17.556  -9.710 -10.387  1.00  2.27              
ATOM   1311  HA  ARG A  93      17.476  -9.137 -11.300  1.00  1.32              
ATOM   1312  C   ARG A  93      16.515 -10.824 -10.481  1.00  2.00              
ATOM   1313  O   ARG A  93      16.220 -11.516  -9.507  1.00  1.70              
ATOM   1314  CB  ARG A  93      18.966 -10.339 -10.306  1.00  0.00              
ATOM   1315  HB1 ARG A  93      19.160 -10.540  -9.225  1.00  0.00              
ATOM   1316  HB2 ARG A  93      18.960 -11.332 -10.807  1.00  0.00              
ATOM   1317  CG  ARG A  93      20.127  -9.469 -10.846  1.00  0.00              
ATOM   1318  HG1 ARG A  93      20.942 -10.143 -11.192  1.00  0.00              
ATOM   1319  HG2 ARG A  93      19.781  -8.927 -11.756  1.00  0.00              
ATOM   1320  CD  ARG A  93      20.642  -8.422  -9.844  1.00  0.00              
ATOM   1321  HD1 ARG A  93      21.335  -7.721 -10.364  1.00  0.00              
ATOM   1322  HD2 ARG A  93      19.805  -7.833  -9.401  1.00  0.00              
ATOM   1323  NE  ARG A  93      21.347  -9.169  -8.747  1.00  0.00              
ATOM   1324  HE  ARG A  93      21.369 -10.164  -8.896  1.00  0.00              
ATOM   1325  CZ  ARG A  93      21.887  -8.563  -7.680  1.00  0.00              
ATOM   1326  NH1 ARG A  93      22.488  -9.322  -6.766  1.00  0.00              
ATOM   1327 HH11 ARG A  93      22.879  -8.917  -5.951  1.00  0.00              
ATOM   1328 HH12 ARG A  93      22.400 -10.314  -6.886  1.00  0.00              
ATOM   1329  NH2 ARG A  93      21.861  -7.243  -7.529  1.00  0.00              
ATOM   1330 HH21 ARG A  93      22.345  -6.823  -6.773  1.00  0.00              
ATOM   1331 HH22 ARG A  93      21.533  -6.710  -8.296  1.00  0.00              
ATOM   1332  N   THR A  94      15.958 -11.035 -11.684  1.00  1.85              
ATOM   1333  HN  THR A  94      16.202 -10.464 -12.476  1.00  0.22              
ATOM   1334  CA  THR A  94      15.065 -12.137 -12.000  1.00  2.27              
ATOM   1335  HA  THR A  94      14.775 -12.652 -11.096  1.00  1.32              
ATOM   1336  C   THR A  94      15.827 -13.140 -12.890  1.00  2.00              
ATOM   1337  OT1 THR A  94      16.298 -12.729 -13.983  1.00  1.70              
ATOM   1338  OT2 THR A  94      15.956 -14.328 -12.505  1.00  1.70              
ATOM   1339  CB  THR A  94      13.806 -11.633 -12.743  1.00  0.00              
ATOM   1340  HB  THR A  94      13.204 -12.542 -12.986  1.00  0.00              
ATOM   1341  OG1 THR A  94      14.128 -11.006 -13.981  1.00  0.00              
ATOM   1342  HG1 THR A  94      13.285 -10.721 -14.352  1.00  0.00              
ATOM   1343  CG2 THR A  94      12.905 -10.673 -11.958  1.00  0.00              
ATOM   1344 HG21 THR A  94      11.975 -10.455 -12.522  1.00  0.00              
ATOM   1345 HG22 THR A  94      12.617 -11.122 -10.984  1.00  0.00              
ATOM   1346 HG23 THR A  94      13.424  -9.711 -11.757  1.00  0.00              
ATOM   1347  N   ASP C   1     -21.279   5.978  -2.770  1.00  1.85              
ATOM   1348  HT1 ASP C   1     -21.967   5.933  -3.534  1.00  0.22              
ATOM   1349  HT2 ASP C   1     -21.741   6.399  -1.952  1.00  0.22              
ATOM   1350  HT3 ASP C   1     -21.008   5.016  -2.523  1.00  0.22              
ATOM   1351  CA  ASP C   1     -20.093   6.766  -3.176  1.00  2.27              
ATOM   1352  HA  ASP C   1     -19.733   6.319  -4.093  1.00  1.32              
ATOM   1353  CB  ASP C   1     -20.577   8.221  -3.423  1.00  2.17              
ATOM   1354  HB1 ASP C   1     -21.527   8.229  -3.998  1.00  1.32              
ATOM   1355  HB2 ASP C   1     -20.739   8.757  -2.465  1.00  1.32              
ATOM   1356  CG  ASP C   1     -19.555   8.951  -4.253  1.00  2.00              
ATOM   1357  OD1 ASP C   1     -18.819   9.784  -3.677  1.00  1.70              
ATOM   1358  OD2 ASP C   1     -19.434   8.640  -5.458  1.00  1.70              
ATOM   1359  C   ASP C   1     -18.971   6.629  -2.140  1.00  2.00              
ATOM   1360  O   ASP C   1     -18.823   5.582  -1.510  1.00  1.70              
ATOM   1361  N   TYR C   2     -18.144   7.671  -1.937  1.00  1.85              
ATOM   1362  HN  TYR C   2     -18.260   8.507  -2.494  1.00  0.22              
ATOM   1363  CA  TYR C   2     -17.043   7.676  -0.989  1.00  2.27              
ATOM   1364  HA  TYR C   2     -16.719   6.659  -0.801  1.00  1.32              
ATOM   1365  CB  TYR C   2     -15.845   8.494  -1.538  1.00  2.17              
ATOM   1366  HB1 TYR C   2     -16.166   9.506  -1.865  1.00  1.32              
ATOM   1367  HB2 TYR C   2     -15.051   8.594  -0.764  1.00  1.32              
ATOM   1368  CG  TYR C   2     -15.242   7.785  -2.720  1.00  1.99              
ATOM   1369  CD1 TYR C   2     -15.652   8.083  -4.032  1.00  1.99              
ATOM   1370  HD1 TYR C   2     -16.411   8.834  -4.199  1.00  1.36              
ATOM   1371  CE1 TYR C   2     -15.094   7.403  -5.124  1.00  1.99              
ATOM   1372  HE1 TYR C   2     -15.418   7.632  -6.128  1.00  1.36              
ATOM   1373  CZ  TYR C   2     -14.118   6.425  -4.912  1.00  1.99              
ATOM   1374  OH  TYR C   2     -13.560   5.747  -6.010  1.00  1.77              
ATOM   1375  HH  TYR C   2     -12.909   5.122  -5.664  1.00  0.22              
ATOM   1376  CD2 TYR C   2     -14.260   6.800  -2.520  1.00  1.99              
ATOM   1377  HD2 TYR C   2     -13.939   6.565  -1.513  1.00  1.36              
ATOM   1378  CE2 TYR C   2     -13.699   6.121  -3.612  1.00  1.99              
ATOM   1379  HE2 TYR C   2     -12.945   5.366  -3.444  1.00  1.36              
ATOM   1380  C   TYR C   2     -17.494   8.224   0.358  1.00  2.00              
ATOM   1381  O   TYR C   2     -17.873   7.465   1.249  1.00  1.70              
ATOM   1382  N   LYS C   3     -17.469   9.564   0.529  1.00  1.85              
ATOM   1383  HN  LYS C   3     -17.179  10.145  -0.226  1.00  0.22              
ATOM   1384  CA  LYS C   3     -17.818  10.265   1.756  1.00  2.27              
ATOM   1385  HA  LYS C   3     -17.648  11.308   1.534  1.00  1.32              
ATOM   1386  CB  LYS C   3     -19.333  10.136   2.097  1.00  2.17              
ATOM   1387  HB1 LYS C   3     -19.907  10.534   1.231  1.00  1.32              
ATOM   1388  HB2 LYS C   3     -19.590   9.057   2.186  1.00  1.32              
ATOM   1389  CG  LYS C   3     -19.819  10.850   3.375  1.00  2.17              
ATOM   1390  HG1 LYS C   3     -20.919  10.696   3.461  1.00  1.32              
ATOM   1391  HG2 LYS C   3     -19.359  10.355   4.255  1.00  1.32              
ATOM   1392  CD  LYS C   3     -19.529  12.358   3.428  1.00  2.17              
ATOM   1393  HD1 LYS C   3     -18.440  12.552   3.316  1.00  1.32              
ATOM   1394  HD2 LYS C   3     -20.043  12.839   2.565  1.00  1.32              
ATOM   1395  CE  LYS C   3     -20.027  13.037   4.713  1.00  2.17              
ATOM   1396  HE1 LYS C   3     -19.962  14.141   4.605  1.00  1.32              
ATOM   1397  HE2 LYS C   3     -21.084  12.758   4.914  1.00  1.32              
ATOM   1398  NZ  LYS C   3     -19.215  12.654   5.878  1.00  1.85              
ATOM   1399  HZ1 LYS C   3     -19.568  13.123   6.723  1.00  0.22              
ATOM   1400  HZ2 LYS C   3     -19.224  11.620   6.063  1.00  0.22              
ATOM   1401  HZ3 LYS C   3     -18.231  12.937   5.756  1.00  0.22              
ATOM   1402  C   LYS C   3     -16.870   9.978   2.922  1.00  2.00              
ATOM   1403  O   LYS C   3     -15.869  10.672   3.094  1.00  1.70              
ATOM   1404  N   ASP C   4     -17.151   8.957   3.750  1.00  1.85              
ATOM   1405  HN  ASP C   4     -17.939   8.379   3.558  1.00  0.22              
ATOM   1406  CA  ASP C   4     -16.341   8.613   4.900  1.00  2.27              
ATOM   1407  HA  ASP C   4     -15.578   9.366   5.063  1.00  1.32              
ATOM   1408  CB  ASP C   4     -17.212   8.509   6.178  1.00  2.17              
ATOM   1409  HB1 ASP C   4     -18.050   7.801   6.017  1.00  1.32              
ATOM   1410  HB2 ASP C   4     -16.601   8.160   7.035  1.00  1.32              
ATOM   1411  CG  ASP C   4     -17.770   9.865   6.526  1.00  2.00              
ATOM   1412  OD1 ASP C   4     -16.977  10.816   6.731  1.00  1.70              
ATOM   1413  OD2 ASP C   4     -19.014  10.024   6.597  1.00  1.70              
ATOM   1414  C   ASP C   4     -15.597   7.306   4.647  1.00  2.00              
ATOM   1415  O   ASP C   4     -16.115   6.212   4.868  1.00  1.70              
ATOM   1416  N   ASP C   5     -14.337   7.393   4.182  1.00  1.85              
ATOM   1417  HN  ASP C   5     -13.937   8.279   3.965  1.00  0.22              
ATOM   1418  CA  ASP C   5     -13.482   6.237   3.996  1.00  2.27              
ATOM   1419  HA  ASP C   5     -14.080   5.400   3.656  1.00  1.32              
ATOM   1420  CB  ASP C   5     -12.375   6.542   2.954  1.00  2.17              
ATOM   1421  HB1 ASP C   5     -11.839   7.472   3.231  1.00  1.32              
ATOM   1422  HB2 ASP C   5     -11.641   5.710   2.901  1.00  1.32              
ATOM   1423  CG  ASP C   5     -12.965   6.702   1.574  1.00  2.00              
ATOM   1424  OD1 ASP C   5     -13.518   5.708   1.046  1.00  1.70              
ATOM   1425  OD2 ASP C   5     -12.829   7.803   0.989  1.00  1.70              
ATOM   1426  C   ASP C   5     -12.826   5.805   5.311  1.00  2.00              
ATOM   1427  O   ASP C   5     -12.826   6.527   6.310  1.00  1.70              
ATOM   1428  N   ASP C   6     -12.240   4.596   5.341  1.00  1.85              
ATOM   1429  HN  ASP C   6     -12.267   4.000   4.543  1.00  0.22              
ATOM   1430  CA  ASP C   6     -11.529   4.087   6.497  1.00  2.27              
ATOM   1431  HA  ASP C   6     -12.010   4.449   7.398  1.00  1.32              
ATOM   1432  CB  ASP C   6     -11.546   2.538   6.497  1.00  2.17              
ATOM   1433  HB1 ASP C   6     -11.094   2.150   5.561  1.00  1.32              
ATOM   1434  HB2 ASP C   6     -10.985   2.130   7.363  1.00  1.32              
ATOM   1435  CG  ASP C   6     -12.968   2.046   6.596  1.00  2.00              
ATOM   1436  OD1 ASP C   6     -13.610   2.278   7.648  1.00  1.70              
ATOM   1437  OD2 ASP C   6     -13.454   1.411   5.631  1.00  1.70              
ATOM   1438  C   ASP C   6     -10.082   4.584   6.543  1.00  2.00              
ATOM   1439  O   ASP C   6      -9.564   5.173   5.595  1.00  1.70              
ATOM   1440  N   ASP C   7      -9.395   4.356   7.674  1.00  1.85              
ATOM   1441  HN  ASP C   7      -9.821   3.888   8.442  1.00  0.22              
ATOM   1442  CA  ASP C   7      -8.012   4.734   7.862  1.00  2.27              
ATOM   1443  HA  ASP C   7      -7.804   5.639   7.301  1.00  1.32              
ATOM   1444  CB  ASP C   7      -7.725   4.979   9.362  1.00  2.17              
ATOM   1445  HB1 ASP C   7      -7.968   4.068   9.947  1.00  1.32              
ATOM   1446  HB2 ASP C   7      -6.656   5.231   9.515  1.00  1.32              
ATOM   1447  CG  ASP C   7      -8.560   6.129   9.862  1.00  2.00              
ATOM   1448  OD1 ASP C   7      -9.437   5.904  10.730  1.00  1.70              
ATOM   1449  OD2 ASP C   7      -8.339   7.276   9.403  1.00  1.70              
ATOM   1450  C   ASP C   7      -7.058   3.629   7.334  1.00  2.00              
ATOM   1451  OT1 ASP C   7      -7.136   2.468   7.810  1.00  1.70              
ATOM   1452  OT2 ASP C   7      -6.218   3.930   6.450  1.00  1.70              
END
