# Supplementary material for: Extracellular Peptide-Ligand Dimerization Actuator Receptor Design for Reversible and Spatially Dosed 3D Cell-Material Communication
Source: ACS Synth Biol. 2024 Dec 20;14(7):2494–513. doi: 10.1021/acssynbio.4c00482 (PMC12281622; doi:10.1021/acssynbio.4c00482)
Supplement: Supplementary file 2 [file sb4c00482_si_002.zip › structures_for_publication/HA_7.pdb]

ATOM      0  N   VAL A   1       4.452   3.749  12.930  1.00  1.85              
ATOM      1  HT1 VAL A   1       3.642   3.937  13.537  1.00  0.22              
ATOM      2  HT2 VAL A   1       4.219   4.041  11.945  1.00  0.22              
ATOM      3  HT3 VAL A   1       5.233   4.350  13.236  1.00  0.22              
ATOM      4  CA  VAL A   1       4.852   2.314  12.986  1.00  2.27              
ATOM      5  HA  VAL A   1       5.198   2.126  13.990  1.00  1.32              
ATOM      6  C   VAL A   1       6.044   2.046  12.078  1.00  2.00              
ATOM      7  O   VAL A   1       6.949   2.872  11.969  1.00  1.70              
ATOM      8  CB  VAL A   1       3.642   1.391  12.711  1.00  0.00              
ATOM      9  HB  VAL A   1       4.006   0.336  12.751  1.00  0.00              
ATOM     10  CG1 VAL A   1       2.502   1.530  13.743  1.00  0.00              
ATOM     11 HG11 VAL A   1       1.650   0.871  13.467  1.00  0.00              
ATOM     12 HG12 VAL A   1       2.832   1.234  14.761  1.00  0.00              
ATOM     13 HG13 VAL A   1       2.129   2.576  13.779  1.00  0.00              
ATOM     14  CG2 VAL A   1       3.059   1.601  11.301  1.00  0.00              
ATOM     15 HG21 VAL A   1       2.167   0.957  11.144  1.00  0.00              
ATOM     16 HG22 VAL A   1       2.754   2.661  11.158  1.00  0.00              
ATOM     17 HG23 VAL A   1       3.800   1.344  10.516  1.00  0.00              
ATOM     18  N   SER A   2       6.115   0.901  11.369  1.00  1.85              
ATOM     19  HN  SER A   2       5.497   0.140  11.544  1.00  0.22              
ATOM     20  CA  SER A   2       7.062   0.718  10.272  1.00  2.27              
ATOM     21  HA  SER A   2       8.009   1.174  10.524  1.00  1.32              
ATOM     22  C   SER A   2       6.536   1.386   9.014  1.00  2.00              
ATOM     23  O   SER A   2       6.107   0.721   8.076  1.00  1.70              
ATOM     24  CB  SER A   2       7.276  -0.784   9.969  1.00  0.00              
ATOM     25  HB1 SER A   2       6.280  -1.241   9.769  1.00  0.00              
ATOM     26  HB2 SER A   2       7.886  -0.911   9.047  1.00  0.00              
ATOM     27  OG  SER A   2       7.875  -1.483  11.069  1.00  0.00              
ATOM     28  HG1 SER A   2       7.769  -2.427  10.896  1.00  0.00              
ATOM     29  N   ASP A   3       6.527   2.734   8.970  1.00  1.85              
ATOM     30  HN  ASP A   3       6.912   3.242   9.741  1.00  0.22              
ATOM     31  CA  ASP A   3       5.756   3.530   8.024  1.00  2.27              
ATOM     32  HA  ASP A   3       4.777   3.075   7.927  1.00  1.32              
ATOM     33  C   ASP A   3       6.356   3.623   6.608  1.00  2.00              
ATOM     34  O   ASP A   3       6.376   4.686   5.989  1.00  1.70              
ATOM     35  CB  ASP A   3       5.568   4.975   8.541  1.00  0.00              
ATOM     36  HB1 ASP A   3       6.559   5.407   8.786  1.00  0.00              
ATOM     37  HB2 ASP A   3       5.093   5.608   7.768  1.00  0.00              
ATOM     38  CG  ASP A   3       4.722   5.037   9.804  1.00  0.00              
ATOM     39  OD1 ASP A   3       3.622   4.428   9.809  1.00  0.00              
ATOM     40  OD2 ASP A   3       5.071   5.841  10.701  1.00  0.00              
ATOM     41  N   VAL A   4       6.862   2.507   6.058  1.00  1.85              
ATOM     42  HN  VAL A   4       6.757   1.643   6.560  1.00  0.22              
ATOM     43  CA  VAL A   4       7.558   2.447   4.785  1.00  2.27              
ATOM     44  HA  VAL A   4       7.433   3.384   4.263  1.00  1.32              
ATOM     45  C   VAL A   4       6.942   1.318   3.964  1.00  2.00              
ATOM     46  O   VAL A   4       6.649   0.269   4.545  1.00  1.70              
ATOM     47  CB  VAL A   4       9.066   2.172   4.991  1.00  0.00              
ATOM     48  HB  VAL A   4       9.158   1.221   5.571  1.00  0.00              
ATOM     49  CG1 VAL A   4       9.856   1.995   3.677  1.00  0.00              
ATOM     50 HG11 VAL A   4      10.935   1.840   3.894  1.00  0.00              
ATOM     51 HG12 VAL A   4       9.505   1.113   3.103  1.00  0.00              
ATOM     52 HG13 VAL A   4       9.762   2.898   3.036  1.00  0.00              
ATOM     53  CG2 VAL A   4       9.747   3.268   5.833  1.00  0.00              
ATOM     54 HG21 VAL A   4      10.835   3.068   5.933  1.00  0.00              
ATOM     55 HG22 VAL A   4       9.617   4.264   5.356  1.00  0.00              
ATOM     56 HG23 VAL A   4       9.320   3.314   6.856  1.00  0.00              
ATOM     57  N   PRO A   5       6.719   1.409   2.651  1.00  1.85              
ATOM     58  CA  PRO A   5       6.491   0.235   1.810  1.00  2.27              
ATOM     59  HA  PRO A   5       5.726  -0.400   2.233  1.00  1.32              
ATOM     60  C   PRO A   5       7.755  -0.617   1.672  1.00  2.00              
ATOM     61  O   PRO A   5       8.530  -0.459   0.733  1.00  1.70              
ATOM     62  CD  PRO A   5       6.460   2.658   1.902  1.00 52.80              
ATOM     63  HD1 PRO A   5       5.858   2.530   2.830  1.00  0.00              
ATOM     64  HD2 PRO A   5       6.766   3.724   1.780  1.00  0.00              
ATOM     65  CB  PRO A   5       6.025   0.790   0.473  1.00 52.39              
ATOM     66  HB1 PRO A   5       4.927   0.967   0.517  1.00  0.00              
ATOM     67  HB2 PRO A   5       6.247   0.111  -0.374  1.00  0.00              
ATOM     68  CG  PRO A   5       5.665   2.212   0.708  1.00 52.57              
ATOM     69  HG1 PRO A   5       4.950   2.606  -0.041  1.00  0.00              
ATOM     70  HG2 PRO A   5       6.591   2.831   0.697  1.00  0.00              
ATOM     71  N   ARG A   6       7.995  -1.505   2.647  1.00  1.85              
ATOM     72  HN  ARG A   6       7.348  -1.551   3.403  1.00  0.22              
ATOM     73  CA  ARG A   6       9.211  -2.280   2.784  1.00  2.27              
ATOM     74  HA  ARG A   6       9.948  -1.935   2.072  1.00  1.32              
ATOM     75  C   ARG A   6       8.990  -3.769   2.510  1.00  2.00              
ATOM     76  O   ARG A   6       7.961  -4.175   1.976  1.00  1.70              
ATOM     77  CB  ARG A   6       9.807  -2.127   4.202  1.00  0.00              
ATOM     78  HB1 ARG A   6      10.783  -2.668   4.193  1.00  0.00              
ATOM     79  HB2 ARG A   6      10.051  -1.058   4.389  1.00  0.00              
ATOM     80  CG  ARG A   6       8.954  -2.698   5.360  1.00  0.00              
ATOM     81  HG1 ARG A   6       7.940  -2.244   5.310  1.00  0.00              
ATOM     82  HG2 ARG A   6       8.801  -3.789   5.194  1.00  0.00              
ATOM     83  CD  ARG A   6       9.588  -2.521   6.751  1.00  0.00              
ATOM     84  HD1 ARG A   6      10.561  -3.063   6.785  1.00  0.00              
ATOM     85  HD2 ARG A   6       9.770  -1.446   6.984  1.00  0.00              
ATOM     86  NE  ARG A   6       8.618  -3.080   7.753  1.00  0.00              
ATOM     87  HE  ARG A   6       8.008  -2.381   8.145  1.00  0.00              
ATOM     88  CZ  ARG A   6       8.576  -4.377   8.086  1.00  0.00              
ATOM     89  NH1 ARG A   6       7.675  -4.764   8.986  1.00  0.00              
ATOM     90 HH11 ARG A   6       7.627  -5.709   9.279  1.00  0.00              
ATOM     91 HH12 ARG A   6       7.157  -4.034   9.438  1.00  0.00              
ATOM     92  NH2 ARG A   6       9.379  -5.276   7.528  1.00  0.00              
ATOM     93 HH21 ARG A   6       9.263  -6.238   7.733  1.00  0.00              
ATOM     94 HH22 ARG A   6       9.933  -4.971   6.764  1.00  0.00              
ATOM     95  N   ASP A   7       9.971  -4.619   2.895  1.00  1.85              
ATOM     96  HN  ASP A   7      10.782  -4.244   3.335  1.00  0.22              
ATOM     97  CA  ASP A   7       9.939  -6.076   2.846  1.00  2.27              
ATOM     98  HA  ASP A   7      10.925  -6.402   3.150  1.00  1.32              
ATOM     99  C   ASP A   7       9.778  -6.637   1.432  1.00  2.00              
ATOM    100  O   ASP A   7       9.061  -7.610   1.175  1.00  1.70              
ATOM    101  CB  ASP A   7       8.914  -6.641   3.857  1.00  0.00              
ATOM    102  HB1 ASP A   7       7.961  -6.081   3.762  1.00  0.00              
ATOM    103  HB2 ASP A   7       8.712  -7.710   3.652  1.00  0.00              
ATOM    104  CG  ASP A   7       9.379  -6.504   5.300  1.00  0.00              
ATOM    105  OD1 ASP A   7      10.582  -6.202   5.505  1.00  0.00              
ATOM    106  OD2 ASP A   7       8.595  -6.881   6.203  1.00  0.00              
ATOM    107  N   LEU A   8      10.495  -6.019   0.480  1.00  1.85              
ATOM    108  HN  LEU A   8      11.099  -5.272   0.735  1.00  0.22              
ATOM    109  CA  LEU A   8      10.387  -6.289  -0.937  1.00  2.27              
ATOM    110  HA  LEU A   8       9.360  -6.535  -1.165  1.00  1.32              
ATOM    111  C   LEU A   8      11.249  -7.477  -1.342  1.00  2.00              
ATOM    112  O   LEU A   8      12.466  -7.369  -1.489  1.00  1.70              
ATOM    113  CB  LEU A   8      10.789  -5.049  -1.768  1.00  0.00              
ATOM    114  HB1 LEU A   8      11.820  -4.764  -1.456  1.00  0.00              
ATOM    115  HB2 LEU A   8      10.859  -5.338  -2.839  1.00  0.00              
ATOM    116  CG  LEU A   8       9.901  -3.787  -1.642  1.00  0.00              
ATOM    117  HG  LEU A   8       8.911  -4.008  -2.109  1.00  0.00              
ATOM    118  CD1 LEU A   8      10.517  -2.616  -2.421  1.00  0.00              
ATOM    119 HD11 LEU A   8       9.857  -1.725  -2.371  1.00  0.00              
ATOM    120 HD12 LEU A   8      11.507  -2.343  -1.998  1.00  0.00              
ATOM    121 HD13 LEU A   8      10.655  -2.886  -3.490  1.00  0.00              
ATOM    122  CD2 LEU A   8       9.655  -3.383  -0.180  1.00  0.00              
ATOM    123 HD21 LEU A   8       9.032  -2.465  -0.133  1.00  0.00              
ATOM    124 HD22 LEU A   8       9.126  -4.179   0.382  1.00  0.00              
ATOM    125 HD23 LEU A   8      10.619  -3.175   0.333  1.00  0.00              
ATOM    126  N   GLU A   9      10.637  -8.664  -1.499  1.00  1.85              
ATOM    127  HN  GLU A   9       9.649  -8.753  -1.376  1.00  0.22              
ATOM    128  CA  GLU A   9      11.383  -9.888  -1.703  1.00  2.27              
ATOM    129  HA  GLU A   9      12.314  -9.670  -2.206  1.00  1.32              
ATOM    130  C   GLU A   9      10.614 -10.833  -2.606  1.00  2.00              
ATOM    131  O   GLU A   9       9.388 -10.790  -2.687  1.00  1.70              
ATOM    132  CB  GLU A   9      11.699 -10.575  -0.354  1.00  0.00              
ATOM    133  HB1 GLU A   9      12.248  -9.845   0.285  1.00  0.00              
ATOM    134  HB2 GLU A   9      10.752 -10.800   0.185  1.00  0.00              
ATOM    135  CG  GLU A   9      12.550 -11.873  -0.442  1.00  0.00              
ATOM    136  HG1 GLU A   9      11.966 -12.663  -0.947  1.00  0.00              
ATOM    137  HG2 GLU A   9      13.488 -11.697  -1.006  1.00  0.00              
ATOM    138  CD  GLU A   9      12.948 -12.498   0.897  1.00  0.00              
ATOM    139  OE1 GLU A   9      11.986 -12.791   1.655  1.00  0.00              
ATOM    140  OE2 GLU A   9      14.159 -12.667   1.177  1.00  0.00              
ATOM    141  N   VAL A  10      11.319 -11.714  -3.339  1.00  1.85              
ATOM    142  HN  VAL A  10      12.320 -11.697  -3.317  1.00  0.22              
ATOM    143  CA  VAL A  10      10.697 -12.753  -4.144  1.00  2.27              
ATOM    144  HA  VAL A  10       9.786 -12.361  -4.577  1.00  1.32              
ATOM    145  C   VAL A  10      10.299 -13.952  -3.289  1.00  2.00              
ATOM    146  O   VAL A  10      11.095 -14.527  -2.550  1.00  1.70              
ATOM    147  CB  VAL A  10      11.622 -13.180  -5.308  1.00  0.00              
ATOM    148  HB  VAL A  10      12.593 -13.510  -4.862  1.00  0.00              
ATOM    149  CG1 VAL A  10      11.072 -14.351  -6.149  1.00  0.00              
ATOM    150 HG11 VAL A  10      11.763 -14.581  -6.988  1.00  0.00              
ATOM    151 HG12 VAL A  10      10.967 -15.276  -5.545  1.00  0.00              
ATOM    152 HG13 VAL A  10      10.081 -14.094  -6.581  1.00  0.00              
ATOM    153  CG2 VAL A  10      11.949 -12.005  -6.251  1.00  0.00              
ATOM    154 HG21 VAL A  10      12.581 -12.346  -7.098  1.00  0.00              
ATOM    155 HG22 VAL A  10      11.016 -11.567  -6.665  1.00  0.00              
ATOM    156 HG23 VAL A  10      12.504 -11.205  -5.719  1.00  0.00              
ATOM    157  N   VAL A  11       9.023 -14.358  -3.391  1.00  1.85              
ATOM    158  HN  VAL A  11       8.407 -13.866  -4.014  1.00  0.22              
ATOM    159  CA  VAL A  11       8.436 -15.503  -2.721  1.00  2.27              
ATOM    160  HA  VAL A  11       8.948 -15.677  -1.784  1.00  1.32              
ATOM    161  C   VAL A  11       8.618 -16.743  -3.585  1.00  2.00              
ATOM    162  O   VAL A  11       9.134 -17.767  -3.140  1.00  1.70              
ATOM    163  CB  VAL A  11       6.932 -15.272  -2.444  1.00  0.00              
ATOM    164  HB  VAL A  11       6.439 -15.053  -3.423  1.00  0.00              
ATOM    165  CG1 VAL A  11       6.215 -16.488  -1.821  1.00  0.00              
ATOM    166 HG11 VAL A  11       5.151 -16.243  -1.613  1.00  0.00              
ATOM    167 HG12 VAL A  11       6.223 -17.362  -2.504  1.00  0.00              
ATOM    168 HG13 VAL A  11       6.694 -16.780  -0.863  1.00  0.00              
ATOM    169  CG2 VAL A  11       6.690 -14.043  -1.546  1.00  0.00              
ATOM    170 HG21 VAL A  11       5.607 -13.921  -1.329  1.00  0.00              
ATOM    171 HG22 VAL A  11       7.228 -14.153  -0.580  1.00  0.00              
ATOM    172 HG23 VAL A  11       7.040 -13.110  -2.035  1.00  0.00              
ATOM    173  N   ALA A  12       8.202 -16.672  -4.863  1.00  1.85              
ATOM    174  HN  ALA A  12       7.839 -15.814  -5.223  1.00  0.22              
ATOM    175  CA  ALA A  12       8.320 -17.764  -5.806  1.00  2.27              
ATOM    176  HA  ALA A  12       9.131 -18.417  -5.509  1.00  1.32              
ATOM    177  C   ALA A  12       8.677 -17.216  -7.179  1.00  2.00              
ATOM    178  O   ALA A  12       8.315 -16.091  -7.523  1.00  1.70              
ATOM    179  CB  ALA A  12       7.003 -18.569  -5.887  1.00  0.00              
ATOM    180  HB1 ALA A  12       6.760 -18.988  -4.887  1.00  0.00              
ATOM    181  HB2 ALA A  12       6.156 -17.919  -6.200  1.00  0.00              
ATOM    182  HB3 ALA A  12       7.083 -19.415  -6.603  1.00  0.00              
ATOM    183  N   ALA A  13       9.414 -17.988  -7.998  1.00  1.85              
ATOM    184  HN  ALA A  13       9.697 -18.902  -7.722  1.00  0.22              
ATOM    185  CA  ALA A  13       9.880 -17.527  -9.288  1.00  2.27              
ATOM    186  HA  ALA A  13       9.302 -16.665  -9.599  1.00  1.32              
ATOM    187  C   ALA A  13       9.705 -18.560 -10.392  1.00  2.00              
ATOM    188  O   ALA A  13       9.882 -19.763 -10.203  1.00  1.70              
ATOM    189  CB  ALA A  13      11.370 -17.118  -9.224  1.00  0.00              
ATOM    190  HB1 ALA A  13      11.499 -16.298  -8.485  1.00  0.00              
ATOM    191  HB2 ALA A  13      12.005 -17.972  -8.900  1.00  0.00              
ATOM    192  HB3 ALA A  13      11.738 -16.755 -10.207  1.00  0.00              
ATOM    193  N   THR A  14       9.363 -18.081 -11.598  1.00  1.85              
ATOM    194  HN  THR A  14       9.176 -17.103 -11.721  1.00  0.22              
ATOM    195  CA  THR A  14       9.296 -18.849 -12.835  1.00  2.27              
ATOM    196  HA  THR A  14       9.944 -19.711 -12.759  1.00  1.32              
ATOM    197  C   THR A  14       9.878 -17.943 -13.907  1.00  2.00              
ATOM    198  O   THR A  14      10.007 -16.749 -13.642  1.00  1.70              
ATOM    199  CB  THR A  14       7.837 -19.243 -13.163  1.00  0.00              
ATOM    200  HB  THR A  14       7.874 -19.782 -14.140  1.00  0.00              
ATOM    201  OG1 THR A  14       7.002 -18.104 -13.348  1.00  0.00              
ATOM    202  HG1 THR A  14       6.124 -18.456 -13.533  1.00  0.00              
ATOM    203  CG2 THR A  14       7.148 -20.162 -12.148  1.00  0.00              
ATOM    204 HG21 THR A  14       6.152 -20.483 -12.519  1.00  0.00              
ATOM    205 HG22 THR A  14       7.758 -21.074 -11.976  1.00  0.00              
ATOM    206 HG23 THR A  14       7.008 -19.649 -11.173  1.00  0.00              
ATOM    207  N   PRO A  15      10.259 -18.376 -15.111  1.00  1.85              
ATOM    208  CA  PRO A  15      10.854 -17.479 -16.112  1.00  2.27              
ATOM    209  HA  PRO A  15      11.561 -16.812 -15.639  1.00  1.32              
ATOM    210  C   PRO A  15       9.811 -16.610 -16.801  1.00  2.00              
ATOM    211  O   PRO A  15      10.169 -15.763 -17.614  1.00  1.70              
ATOM    212  CD  PRO A  15      10.492 -19.789 -15.469  1.00 52.80              
ATOM    213  HD1 PRO A  15      10.877 -19.482 -14.471  1.00  0.00              
ATOM    214  HD2 PRO A  15      10.061 -20.817 -15.422  1.00  0.00              
ATOM    215  CB  PRO A  15      11.522 -18.400 -17.121  1.00 52.39              
ATOM    216  HB1 PRO A  15      12.541 -18.660 -16.755  1.00  0.00              
ATOM    217  HB2 PRO A  15      11.606 -17.944 -18.128  1.00  0.00              
ATOM    218  CG  PRO A  15      11.597 -19.741 -16.486  1.00 52.57              
ATOM    219  HG1 PRO A  15      12.395 -20.378 -16.915  1.00  0.00              
ATOM    220  HG2 PRO A  15      10.614 -20.254 -16.596  1.00  0.00              
ATOM    221  N   THR A  16       8.522 -16.827 -16.511  1.00  1.85              
ATOM    222  HN  THR A  16       8.286 -17.581 -15.907  1.00  0.22              
ATOM    223  CA  THR A  16       7.378 -16.100 -17.038  1.00  2.27              
ATOM    224  HA  THR A  16       7.670 -15.533 -17.911  1.00  1.32              
ATOM    225  C   THR A  16       6.856 -15.103 -16.020  1.00  2.00              
ATOM    226  O   THR A  16       6.829 -13.895 -16.259  1.00  1.70              
ATOM    227  CB  THR A  16       6.231 -17.069 -17.408  1.00  0.00              
ATOM    228  HB  THR A  16       5.385 -16.427 -17.756  1.00  0.00              
ATOM    229  OG1 THR A  16       5.760 -17.800 -16.280  1.00  0.00              
ATOM    230  HG1 THR A  16       5.064 -18.374 -16.618  1.00  0.00              
ATOM    231  CG2 THR A  16       6.540 -18.078 -18.519  1.00  0.00              
ATOM    232 HG21 THR A  16       5.630 -18.651 -18.795  1.00  0.00              
ATOM    233 HG22 THR A  16       6.902 -17.554 -19.428  1.00  0.00              
ATOM    234 HG23 THR A  16       7.322 -18.800 -18.199  1.00  0.00              
ATOM    235  N   SER A  17       6.399 -15.606 -14.860  1.00  1.85              
ATOM    236  HN  SER A  17       6.360 -16.601 -14.761  1.00  0.22              
ATOM    237  CA  SER A  17       5.843 -14.830 -13.766  1.00  2.27              
ATOM    238  HA  SER A  17       5.889 -13.783 -14.024  1.00  1.32              
ATOM    239  C   SER A  17       6.634 -14.969 -12.470  1.00  2.00              
ATOM    240  O   SER A  17       7.424 -15.891 -12.280  1.00  1.70              
ATOM    241  CB  SER A  17       4.357 -15.187 -13.534  1.00  0.00              
ATOM    242  HB1 SER A  17       3.956 -14.509 -12.746  1.00  0.00              
ATOM    243  HB2 SER A  17       3.764 -15.001 -14.458  1.00  0.00              
ATOM    244  OG  SER A  17       4.181 -16.540 -13.091  1.00  0.00              
ATOM    245  HG1 SER A  17       3.278 -16.614 -12.759  1.00  0.00              
ATOM    246  N   LEU A  18       6.460 -14.009 -11.549  1.00  1.85              
ATOM    247  HN  LEU A  18       5.814 -13.257 -11.727  1.00  0.22              
ATOM    248  CA  LEU A  18       7.229 -13.879 -10.329  1.00  2.27              
ATOM    249  HA  LEU A  18       7.719 -14.811 -10.082  1.00  1.32              
ATOM    250  C   LEU A  18       6.290 -13.503  -9.197  1.00  2.00              
ATOM    251  O   LEU A  18       5.461 -12.615  -9.351  1.00  1.70              
ATOM    252  CB  LEU A  18       8.269 -12.741 -10.450  1.00  0.00              
ATOM    253  HB1 LEU A  18       7.781 -11.906 -11.002  1.00  0.00              
ATOM    254  HB2 LEU A  18       8.496 -12.349  -9.434  1.00  0.00              
ATOM    255  CG  LEU A  18       9.597 -13.063 -11.176  1.00  0.00              
ATOM    256  HG  LEU A  18       9.361 -13.342 -12.231  1.00  0.00              
ATOM    257  CD1 LEU A  18      10.281 -14.279 -10.532  1.00  0.00              
ATOM    258 HD11 LEU A  18      11.210 -14.539 -11.083  1.00  0.00              
ATOM    259 HD12 LEU A  18      10.550 -14.062  -9.476  1.00  0.00              
ATOM    260 HD13 LEU A  18       9.609 -15.162 -10.549  1.00  0.00              
ATOM    261  CD2 LEU A  18      10.558 -11.865 -11.206  1.00  0.00              
ATOM    262 HD21 LEU A  18      11.504 -12.142 -11.718  1.00  0.00              
ATOM    263 HD22 LEU A  18      10.121 -11.002 -11.748  1.00  0.00              
ATOM    264 HD23 LEU A  18      10.805 -11.539 -10.172  1.00  0.00              
ATOM    265  N   LEU A  19       6.367 -14.149  -8.023  1.00  1.85              
ATOM    266  HN  LEU A  19       7.061 -14.862  -7.869  1.00  0.22              
ATOM    267  CA  LEU A  19       5.512 -13.817  -6.894  1.00  2.27              
ATOM    268  HA  LEU A  19       4.685 -13.198  -7.214  1.00  1.32              
ATOM    269  C   LEU A  19       6.321 -13.024  -5.878  1.00  2.00              
ATOM    270  O   LEU A  19       7.347 -13.500  -5.393  1.00  1.70              
ATOM    271  CB  LEU A  19       4.915 -15.094  -6.257  1.00  0.00              
ATOM    272  HB1 LEU A  19       4.577 -15.750  -7.092  1.00  0.00              
ATOM    273  HB2 LEU A  19       5.725 -15.651  -5.737  1.00  0.00              
ATOM    274  CG  LEU A  19       3.720 -14.918  -5.292  1.00  0.00              
ATOM    275  HG  LEU A  19       4.101 -14.473  -4.340  1.00  0.00              
ATOM    276  CD1 LEU A  19       3.111 -16.283  -4.937  1.00  0.00              
ATOM    277 HD11 LEU A  19       2.282 -16.162  -4.206  1.00  0.00              
ATOM    278 HD12 LEU A  19       2.705 -16.778  -5.845  1.00  0.00              
ATOM    279 HD13 LEU A  19       3.876 -16.950  -4.487  1.00  0.00              
ATOM    280  CD2 LEU A  19       2.639 -13.982  -5.854  1.00  0.00              
ATOM    281 HD21 LEU A  19       1.791 -13.898  -5.140  1.00  0.00              
ATOM    282 HD22 LEU A  19       3.033 -12.961  -6.031  1.00  0.00              
ATOM    283 HD23 LEU A  19       2.245 -14.377  -6.816  1.00  0.00              
ATOM    284  N   ILE A  20       5.908 -11.787  -5.542  1.00  1.85              
ATOM    285  HN  ILE A  20       5.049 -11.423  -5.912  1.00  0.22              
ATOM    286  CA  ILE A  20       6.654 -10.911  -4.644  1.00  2.27              
ATOM    287  HA  ILE A  20       7.565 -11.403  -4.336  1.00  1.32              
ATOM    288  C   ILE A  20       5.897 -10.610  -3.356  1.00  2.00              
ATOM    289  O   ILE A  20       4.669 -10.671  -3.294  1.00  1.70              
ATOM    290  CB  ILE A  20       7.045  -9.594  -5.355  1.00  0.00              
ATOM    291  HB  ILE A  20       7.532  -8.979  -4.557  1.00  0.00              
ATOM    292  CG2 ILE A  20       8.104  -9.773  -6.466  1.00  0.00              
ATOM    293 HG21 ILE A  20       8.457  -8.786  -6.831  1.00  0.00              
ATOM    294 HG22 ILE A  20       8.986 -10.328  -6.087  1.00  0.00              
ATOM    295 HG23 ILE A  20       7.683 -10.331  -7.329  1.00  0.00              
ATOM    296  CG1 ILE A  20       5.829  -8.764  -5.837  1.00  0.00              
ATOM    297 HG11 ILE A  20       5.294  -9.312  -6.645  1.00  0.00              
ATOM    298 HG12 ILE A  20       5.114  -8.647  -4.990  1.00  0.00              
ATOM    299  CD  ILE A  20       6.190  -7.359  -6.347  1.00  0.00              
ATOM    300  HD1 ILE A  20       5.269  -6.799  -6.621  1.00  0.00              
ATOM    301  HD2 ILE A  20       6.727  -6.783  -5.563  1.00  0.00              
ATOM    302  HD3 ILE A  20       6.837  -7.416  -7.247  1.00  0.00              
ATOM    303  N   SER A  21       6.639 -10.269  -2.283  1.00  1.85              
ATOM    304  HN  SER A  21       7.644 -10.316  -2.334  1.00  0.22              
ATOM    305  CA  SER A  21       6.099  -9.753  -1.030  1.00  2.27              
ATOM    306  HA  SER A  21       5.030  -9.908  -1.011  1.00  1.32              
ATOM    307  C   SER A  21       6.332  -8.266  -0.874  1.00  2.00              
ATOM    308  O   SER A  21       7.255  -7.698  -1.451  1.00  1.70              
ATOM    309  CB  SER A  21       6.756 -10.451   0.184  1.00  0.00              
ATOM    310  HB1 SER A  21       6.252 -10.086   1.108  1.00  0.00              
ATOM    311  HB2 SER A  21       6.591 -11.551   0.134  1.00  0.00              
ATOM    312  OG  SER A  21       8.155 -10.159   0.293  1.00  0.00              
ATOM    313  HG1 SER A  21       8.435 -10.436   1.174  1.00  0.00              
ATOM    314  N   ALA A  22       6.121  -7.646   0.461  1.00 11.85              
ATOM    315  HN  ALA A  22       5.605  -8.226  -0.168  1.00  0.00              
ATOM    316  CA  ALA A  22       5.765  -6.233   0.444  1.00 12.57              
ATOM    317  HA  ALA A  22       6.640  -5.625   0.248  1.00  0.00              
ATOM    318  C   ALA A  22       5.213  -5.773   1.804  1.00 12.60              
ATOM    319  O   ALA A  22       4.713  -6.580   2.541  1.00 12.04              
ATOM    320  CB  ALA A  22       4.729  -5.937  -0.665  1.00  0.00              
ATOM    321  HB1 ALA A  22       5.157  -6.207  -1.655  1.00  0.00              
ATOM    322  HB2 ALA A  22       3.804  -6.536  -0.518  1.00  0.00              
ATOM    323  HB3 ALA A  22       4.455  -4.861  -0.693  1.00  0.00              
ATOM    324  N   ALA A  23       5.358  -4.492   2.133  1.00 12.77              
ATOM    325  HN  ALA A  23       5.892  -3.865   1.566  1.00  0.00              
ATOM    326  CA  ALA A  23       4.748  -3.889   3.355  1.00 13.35              
ATOM    327  HA  ALA A  23       4.226  -4.642   3.933  1.00  0.00              
ATOM    328  C   ALA A  23       3.689  -2.815   2.978  1.00 12.60              
ATOM    329  O   ALA A  23       3.977  -1.869   2.192  1.00 12.91              
ATOM    330  CB  ALA A  23       5.836  -3.311   4.290  1.00  0.00              
ATOM    331  HB1 ALA A  23       6.528  -4.123   4.602  1.00  0.00              
ATOM    332  HB2 ALA A  23       6.436  -2.532   3.770  1.00  0.00              
ATOM    333  HB3 ALA A  23       5.394  -2.865   5.206  1.00  0.00              
ATOM    334  N   VAL A  24       2.482  -2.935   3.532  1.00 12.71              
ATOM    335  HN  VAL A  24       2.204  -3.676   4.137  1.00  0.00              
ATOM    336  CA  VAL A  24       1.422  -1.922   3.270  1.00 13.38              
ATOM    337  HA  VAL A  24       1.916  -1.076   2.810  1.00  0.00              
ATOM    338  C   VAL A  24       0.729  -1.412   4.552  1.00 14.45              
ATOM    339  O   VAL A  24       0.407  -2.223   5.424  1.00 14.89              
ATOM    340  CB  VAL A  24       0.362  -2.472   2.288  1.00  0.00              
ATOM    341  HB  VAL A  24      -0.048  -3.415   2.727  1.00  0.00              
ATOM    342  CG1 VAL A  24      -0.824  -1.515   2.045  1.00  0.00              
ATOM    343 HG11 VAL A  24      -1.526  -1.952   1.302  1.00  0.00              
ATOM    344 HG12 VAL A  24      -1.400  -1.332   2.975  1.00  0.00              
ATOM    345 HG13 VAL A  24      -0.468  -0.540   1.648  1.00  0.00              
ATOM    346  CG2 VAL A  24       0.975  -2.853   0.926  1.00  0.00              
ATOM    347 HG21 VAL A  24       0.189  -3.208   0.226  1.00  0.00              
ATOM    348 HG22 VAL A  24       1.482  -1.978   0.467  1.00  0.00              
ATOM    349 HG23 VAL A  24       1.720  -3.670   1.034  1.00  0.00              
ATOM    350  N   GLY A  25       0.471  -0.090   4.666  1.00 14.67              
ATOM    351  HN  GLY A  25       0.602   0.584   3.940  1.00  0.00              
ATOM    352  CA  GLY A  25      -0.039   0.434   5.929  1.00 14.02              
ATOM    353  C   GLY A  25       1.001   0.947   6.908  1.00 13.84              
ATOM    354  O   GLY A  25       2.182   0.854   6.681  1.00 14.72              
ATOM    355  HA1 GLY A  25      -0.568  -0.362   6.435  1.00  0.00              
ATOM    356  N   PRO A  27       0.560   1.530   8.020  1.00 13.63              
ATOM    357  CA  PRO A  27      -0.849   1.699   8.273  1.00 12.50              
ATOM    358  HA  PRO A  27      -1.405   0.862   7.866  1.00  0.00              
ATOM    359  C   PRO A  27      -1.382   2.981   7.682  1.00 11.80              
ATOM    360  O   PRO A  27      -0.639   3.923   7.438  1.00 10.21              
ATOM    361  CD  PRO A  27       1.346   1.472   9.281  1.00 52.80              
ATOM    362  HD1 PRO A  27       1.465   0.587   8.617  1.00  0.00              
ATOM    363  HD2 PRO A  27       2.316   1.730   9.767  1.00  0.00              
ATOM    364  CB  PRO A  27      -0.980   1.710   9.788  1.00 52.39              
ATOM    365  HB1 PRO A  27      -1.044   0.661  10.154  1.00  0.00              
ATOM    366  HB2 PRO A  27      -1.872   2.268  10.137  1.00  0.00              
ATOM    367  CG  PRO A  27       0.304   1.194  10.328  1.00 52.57              
ATOM    368  HG1 PRO A  27       0.206   0.773  11.348  1.00  0.00              
ATOM    369  HG2 PRO A  27       1.054   2.018  10.338  1.00  0.00              
ATOM    370  N   PHE A  28      -2.709   2.997   7.494  1.00 12.74              
ATOM    371  HN  PHE A  28      -3.273   2.203   7.717  1.00  0.00              
ATOM    372  CA  PHE A  28      -3.446   4.125   6.965  1.00 11.10              
ATOM    373  HA  PHE A  28      -4.500   3.894   7.061  1.00  0.00              
ATOM    374  C   PHE A  28      -3.147   4.254   5.466  1.00 12.58              
ATOM    375  O   PHE A  28      -2.730   5.353   5.035  1.00 13.62              
ATOM    376  CB  PHE A  28      -3.073   5.427   7.711  1.00  0.00              
ATOM    377  HB1 PHE A  28      -1.966   5.524   7.744  1.00  0.00              
ATOM    378  HB2 PHE A  28      -3.464   6.320   7.178  1.00  0.00              
ATOM    379  CG  PHE A  28      -3.550   5.435   9.146  1.00  0.00              
ATOM    380  CD1 PHE A  28      -4.512   4.506   9.579  1.00  0.00              
ATOM    381  HD1 PHE A  28      -4.882   3.758   8.890  1.00  0.00              
ATOM    382  CE1 PHE A  28      -4.999   4.542  10.891  1.00  0.00              
ATOM    383  HE1 PHE A  28      -5.736   3.820  11.214  1.00  0.00              
ATOM    384  CZ  PHE A  28      -4.526   5.510  11.785  1.00  0.00              
ATOM    385  HZ  PHE A  28      -4.898   5.538  12.800  1.00  0.00              
ATOM    386  CD2 PHE A  28      -3.075   6.396  10.056  1.00  0.00              
ATOM    387  HD2 PHE A  28      -2.342   7.125   9.739  1.00  0.00              
ATOM    388  CE2 PHE A  28      -3.563   6.437  11.367  1.00  0.00              
ATOM    389  HE2 PHE A  28      -3.195   7.186  12.055  1.00  0.00              
ATOM    390  N   THR A  29      -3.393   3.165   4.697  1.00 11.02              
ATOM    391  HN  THR A  29      -3.732   2.308   5.083  1.00  0.00              
ATOM    392  CA  THR A  29      -3.189   3.132   3.247  1.00 11.72              
ATOM    393  HA  THR A  29      -2.950   4.152   2.978  1.00  0.00              
ATOM    394  C   THR A  29      -4.463   2.751   2.448  1.00 13.61              
ATOM    395  O   THR A  29      -5.259   1.887   2.908  1.00 12.82              
ATOM    396  CB  THR A  29      -2.047   2.159   2.871  1.00  0.00              
ATOM    397  HB  THR A  29      -2.327   1.169   3.309  1.00  0.00              
ATOM    398  OG1 THR A  29      -0.804   2.535   3.459  1.00  0.00              
ATOM    399  HG1 THR A  29      -0.168   1.879   3.156  1.00  0.00              
ATOM    400  CG2 THR A  29      -1.808   1.954   1.372  1.00  0.00              
ATOM    401 HG21 THR A  29      -1.052   1.160   1.197  1.00  0.00              
ATOM    402 HG22 THR A  29      -2.749   1.648   0.868  1.00  0.00              
ATOM    403 HG23 THR A  29      -1.446   2.890   0.893  1.00  0.00              
ATOM    404  N   TYR A  30      -4.625   3.405   1.264  1.00 13.47              
ATOM    405  HN  TYR A  30      -3.941   4.033   0.896  1.00  0.00              
ATOM    406  CA  TYR A  30      -5.815   3.242   0.425  1.00 14.41              
ATOM    407  HA  TYR A  30      -6.427   2.487   0.905  1.00  0.00              
ATOM    408  C   TYR A  30      -5.453   2.715  -0.958  1.00 13.93              
ATOM    409  O   TYR A  30      -4.779   3.406  -1.721  1.00 14.66              
ATOM    410  CB  TYR A  30      -6.571   4.582   0.271  1.00  0.00              
ATOM    411  HB1 TYR A  30      -5.861   5.362  -0.084  1.00  0.00              
ATOM    412  HB2 TYR A  30      -7.373   4.496  -0.493  1.00  0.00              
ATOM    413  CG  TYR A  30      -7.158   5.079   1.571  1.00  0.00              
ATOM    414  CD1 TYR A  30      -6.481   6.045   2.337  1.00  0.00              
ATOM    415  HD1 TYR A  30      -5.561   6.476   1.968  1.00  0.00              
ATOM    416  CE1 TYR A  30      -6.981   6.436   3.588  1.00  0.00              
ATOM    417  HE1 TYR A  30      -6.458   7.171   4.183  1.00  0.00              
ATOM    418  CZ  TYR A  30      -8.160   5.871   4.080  1.00  0.00              
ATOM    419  OH  TYR A  30      -8.636   6.245   5.350  1.00  0.00              
ATOM    420  HH  TYR A  30      -9.482   5.812   5.480  1.00  0.00              
ATOM    421  CD2 TYR A  30      -8.354   4.531   2.069  1.00  0.00              
ATOM    422  HD2 TYR A  30      -8.878   3.773   1.504  1.00  0.00              
ATOM    423  CE2 TYR A  30      -8.850   4.920   3.322  1.00  0.00              
ATOM    424  HE2 TYR A  30      -9.752   4.469   3.705  1.00  0.00              
ATOM    425  N   TYR A  31      -4.333   3.008  -1.542  1.00  1.85              
ATOM    426  HN  TYR A  31      -3.729   3.729  -1.208  1.00  0.22              
ATOM    427  CA  TYR A  31      -3.985   2.400  -2.811  1.00  2.27              
ATOM    428  HA  TYR A  31      -4.635   1.560  -3.015  1.00  1.32              
ATOM    429  C   TYR A  31      -2.568   1.880  -2.697  1.00  2.00              
ATOM    430  O   TYR A  31      -1.677   2.594  -2.248  1.00  1.70              
ATOM    431  CB  TYR A  31      -4.056   3.435  -3.958  1.00  0.00              
ATOM    432  HB1 TYR A  31      -3.439   4.320  -3.688  1.00  0.00              
ATOM    433  HB2 TYR A  31      -3.633   3.013  -4.895  1.00  0.00              
ATOM    434  CG  TYR A  31      -5.459   3.935  -4.213  1.00  0.00              
ATOM    435  CD1 TYR A  31      -5.892   5.156  -3.665  1.00  0.00              
ATOM    436  HD1 TYR A  31      -5.201   5.767  -3.102  1.00  0.00              
ATOM    437  CE1 TYR A  31      -7.222   5.572  -3.825  1.00  0.00              
ATOM    438  HE1 TYR A  31      -7.560   6.505  -3.397  1.00  0.00              
ATOM    439  CZ  TYR A  31      -8.125   4.778  -4.536  1.00  0.00              
ATOM    440  OH  TYR A  31      -9.465   5.189  -4.664  1.00  0.00              
ATOM    441  HH  TYR A  31      -9.905   4.560  -5.238  1.00  0.00              
ATOM    442  CD2 TYR A  31      -6.373   3.153  -4.943  1.00  0.00              
ATOM    443  HD2 TYR A  31      -6.063   2.202  -5.355  1.00  0.00              
ATOM    444  CE2 TYR A  31      -7.703   3.570  -5.098  1.00  0.00              
ATOM    445  HE2 TYR A  31      -8.401   2.945  -5.634  1.00  0.00              
ATOM    446  N   TYR A  32      -2.303   0.628  -3.097  1.00  1.85              
ATOM    447  HN  TYR A  32      -3.023   0.018  -3.439  1.00  0.22              
ATOM    448  CA  TYR A  32      -0.951   0.109  -3.166  1.00  2.27              
ATOM    449  HA  TYR A  32      -0.248   0.844  -2.794  1.00  1.32              
ATOM    450  C   TYR A  32      -0.636  -0.111  -4.636  1.00  2.00              
ATOM    451  O   TYR A  32      -1.102  -1.066  -5.256  1.00  1.70              
ATOM    452  CB  TYR A  32      -0.816  -1.193  -2.343  1.00  0.00              
ATOM    453  HB1 TYR A  32      -1.149  -1.000  -1.300  1.00  0.00              
ATOM    454  HB2 TYR A  32      -1.474  -1.988  -2.756  1.00  0.00              
ATOM    455  CG  TYR A  32       0.605  -1.698  -2.269  1.00  0.00              
ATOM    456  CD1 TYR A  32       1.686  -0.828  -2.504  1.00  0.00              
ATOM    457  HD1 TYR A  32       1.500   0.223  -2.684  1.00  0.00              
ATOM    458  CE1 TYR A  32       3.000  -1.317  -2.527  1.00  0.00              
ATOM    459  HE1 TYR A  32       3.830  -0.653  -2.716  1.00  0.00              
ATOM    460  CZ  TYR A  32       3.245  -2.677  -2.312  1.00  0.00              
ATOM    461  OH  TYR A  32       4.563  -3.164  -2.370  1.00  0.00              
ATOM    462  HH  TYR A  32       4.538  -4.092  -2.128  1.00  0.00              
ATOM    463  CD2 TYR A  32       0.868  -3.060  -2.037  1.00  0.00              
ATOM    464  HD2 TYR A  32       0.049  -3.748  -1.874  1.00  0.00              
ATOM    465  CE2 TYR A  32       2.182  -3.549  -2.064  1.00  0.00              
ATOM    466  HE2 TYR A  32       2.366  -4.602  -1.914  1.00  0.00              
ATOM    467  N   ARG A  33       0.135   0.806  -5.240  1.00  1.85              
ATOM    468  HN  ARG A  33       0.527   1.558  -4.699  1.00  0.22              
ATOM    469  CA  ARG A  33       0.504   0.750  -6.641  1.00  2.27              
ATOM    470  HA  ARG A  33      -0.101   0.018  -7.158  1.00  1.32              
ATOM    471  C   ARG A  33       1.949   0.310  -6.760  1.00  2.00              
ATOM    472  O   ARG A  33       2.834   0.859  -6.110  1.00  1.70              
ATOM    473  CB  ARG A  33       0.298   2.123  -7.323  1.00  0.00              
ATOM    474  HB1 ARG A  33      -0.773   2.394  -7.166  1.00  0.00              
ATOM    475  HB2 ARG A  33       0.892   2.897  -6.788  1.00  0.00              
ATOM    476  CG  ARG A  33       0.586   2.175  -8.842  1.00  0.00              
ATOM    477  HG1 ARG A  33       1.641   1.865  -9.012  1.00  0.00              
ATOM    478  HG2 ARG A  33      -0.037   1.408  -9.355  1.00  0.00              
ATOM    479  CD  ARG A  33       0.282   3.536  -9.491  1.00  0.00              
ATOM    480  HD1 ARG A  33      -0.799   3.774  -9.360  1.00  0.00              
ATOM    481  HD2 ARG A  33       0.886   4.353  -9.032  1.00  0.00              
ATOM    482  NE  ARG A  33       0.642   3.423 -10.946  1.00  0.00              
ATOM    483  HE  ARG A  33       0.989   2.511 -11.198  1.00  0.00              
ATOM    484  CZ  ARG A  33       0.513   4.437 -11.812  1.00  0.00              
ATOM    485  NH1 ARG A  33       0.862   4.226 -13.079  1.00  0.00              
ATOM    486 HH11 ARG A  33       0.806   4.957 -13.746  1.00  0.00              
ATOM    487 HH12 ARG A  33       1.306   3.349 -13.278  1.00  0.00              
ATOM    488  NH2 ARG A  33       0.027   5.619 -11.449  1.00  0.00              
ATOM    489 HH21 ARG A  33      -0.136   6.317 -12.132  1.00  0.00              
ATOM    490 HH22 ARG A  33      -0.352   5.687 -10.535  1.00  0.00              
ATOM    491  N   ILE A  34       2.228  -0.719  -7.574  1.00  1.85              
ATOM    492  HN  ILE A  34       1.494  -1.185  -8.080  1.00  0.22              
ATOM    493  CA  ILE A  34       3.578  -1.234  -7.745  1.00  2.27              
ATOM    494  HA  ILE A  34       4.290  -0.573  -7.270  1.00  1.32              
ATOM    495  C   ILE A  34       3.922  -1.237  -9.223  1.00  2.00              
ATOM    496  O   ILE A  34       3.264  -1.903 -10.019  1.00  1.70              
ATOM    497  CB  ILE A  34       3.724  -2.631  -7.098  1.00  0.00              
ATOM    498  HB  ILE A  34       2.865  -3.220  -7.509  1.00  0.00              
ATOM    499  CG2 ILE A  34       5.004  -3.386  -7.519  1.00  0.00              
ATOM    500 HG21 ILE A  34       4.978  -4.433  -7.152  1.00  0.00              
ATOM    501 HG22 ILE A  34       5.099  -3.419  -8.624  1.00  0.00              
ATOM    502 HG23 ILE A  34       5.910  -2.895  -7.103  1.00  0.00              
ATOM    503  CG1 ILE A  34       3.527  -2.627  -5.561  1.00  0.00              
ATOM    504 HG11 ILE A  34       4.365  -2.077  -5.076  1.00  0.00              
ATOM    505 HG12 ILE A  34       2.588  -2.078  -5.318  1.00  0.00              
ATOM    506  CD  ILE A  34       3.430  -4.029  -4.937  1.00  0.00              
ATOM    507  HD1 ILE A  34       3.232  -3.953  -3.846  1.00  0.00              
ATOM    508  HD2 ILE A  34       2.602  -4.608  -5.400  1.00  0.00              
ATOM    509  HD3 ILE A  34       4.376  -4.593  -5.076  1.00  0.00              
ATOM    510  N   THR A  35       4.950  -0.464  -9.633  1.00  1.85              
ATOM    511  HN  THR A  35       5.504   0.044  -8.966  1.00  0.22              
ATOM    512  CA  THR A  35       5.370  -0.333 -11.031  1.00  2.27              
ATOM    513  HA  THR A  35       4.666  -0.853 -11.661  1.00  1.32              
ATOM    514  C   THR A  35       6.712  -1.004 -11.246  1.00  2.00              
ATOM    515  O   THR A  35       7.578  -0.978 -10.372  1.00  1.70              
ATOM    516  CB  THR A  35       5.435   1.154 -11.452  1.00  0.00              
ATOM    517  HB  THR A  35       5.805   1.161 -12.506  1.00  0.00              
ATOM    518  OG1 THR A  35       6.376   1.891 -10.677  1.00  0.00              
ATOM    519  HG1 THR A  35       6.330   2.795 -11.007  1.00  0.00              
ATOM    520  CG2 THR A  35       4.107   1.918 -11.418  1.00  0.00              
ATOM    521 HG21 THR A  35       4.227   2.937 -11.841  1.00  0.00              
ATOM    522 HG22 THR A  35       3.339   1.387 -12.019  1.00  0.00              
ATOM    523 HG23 THR A  35       3.728   2.016 -10.378  1.00  0.00              
ATOM    524  N   TYR A  36       6.937  -1.657 -12.404  1.00  1.85              
ATOM    525  HN  TYR A  36       6.225  -1.790 -13.099  1.00  0.22              
ATOM    526  CA  TYR A  36       8.193  -2.360 -12.624  1.00  2.27              
ATOM    527  HA  TYR A  36       8.975  -1.805 -12.124  1.00  1.32              
ATOM    528  C   TYR A  36       8.643  -2.374 -14.079  1.00  2.00              
ATOM    529  O   TYR A  36       7.853  -2.399 -15.024  1.00  1.70              
ATOM    530  CB  TYR A  36       8.148  -3.778 -12.008  1.00  0.00              
ATOM    531  HB1 TYR A  36       9.164  -4.227 -12.053  1.00  0.00              
ATOM    532  HB2 TYR A  36       7.857  -3.731 -10.935  1.00  0.00              
ATOM    533  CG  TYR A  36       7.216  -4.712 -12.746  1.00  0.00              
ATOM    534  CD1 TYR A  36       6.353  -4.218 -13.741  1.00  0.00              
ATOM    535  HD1 TYR A  36       6.393  -3.175 -14.019  1.00  0.00              
ATOM    536  CE1 TYR A  36       5.424  -5.070 -14.357  1.00  0.00              
ATOM    537  HE1 TYR A  36       4.753  -4.692 -15.116  1.00  0.00              
ATOM    538  CZ  TYR A  36       5.353  -6.416 -13.991  1.00  0.00              
ATOM    539  OH  TYR A  36       4.397  -7.253 -14.592  1.00  0.00              
ATOM    540  HH  TYR A  36       4.549  -8.144 -14.268  1.00  0.00              
ATOM    541  CD2 TYR A  36       7.147  -6.073 -12.398  1.00  0.00              
ATOM    542  HD2 TYR A  36       7.790  -6.465 -11.621  1.00  0.00              
ATOM    543  CE2 TYR A  36       6.216  -6.920 -13.013  1.00  0.00              
ATOM    544  HE2 TYR A  36       6.154  -7.956 -12.714  1.00  0.00              
ATOM    545  N   GLY A  37       9.972  -2.349 -14.296  1.00  1.85              
ATOM    546  HN  GLY A  37      10.607  -2.296 -13.516  1.00  0.22              
ATOM    547  CA  GLY A  37      10.567  -2.363 -15.626  1.00  2.17              
ATOM    548  C   GLY A  37      12.012  -2.763 -15.570  1.00  2.00              
ATOM    549  O   GLY A  37      12.614  -2.817 -14.504  1.00  1.70              
ATOM    550  HA1 GLY A  37      10.521  -1.360 -16.027  1.00  0.00              
ATOM    551  N   GLU A  38      12.634  -3.067 -16.718  1.00  1.85              
ATOM    552  HN  GLU A  38      12.187  -2.975 -17.600  1.00  0.22              
ATOM    553  CA  GLU A  38      14.004  -3.553 -16.748  1.00  2.27              
ATOM    554  HA  GLU A  38      14.158  -4.201 -15.894  1.00  1.32              
ATOM    555  C   GLU A  38      15.015  -2.421 -16.630  1.00  2.00              
ATOM    556  O   GLU A  38      14.896  -1.369 -17.258  1.00  1.70              
ATOM    557  CB  GLU A  38      14.259  -4.412 -18.008  1.00  0.00              
ATOM    558  HB1 GLU A  38      13.958  -3.816 -18.900  1.00  0.00              
ATOM    559  HB2 GLU A  38      15.349  -4.602 -18.122  1.00  0.00              
ATOM    560  CG  GLU A  38      13.504  -5.771 -18.061  1.00  0.00              
ATOM    561  HG1 GLU A  38      13.865  -6.426 -17.248  1.00  0.00              
ATOM    562  HG2 GLU A  38      12.410  -5.623 -17.951  1.00  0.00              
ATOM    563  CD  GLU A  38      13.713  -6.598 -19.332  1.00  0.00              
ATOM    564  OE1 GLU A  38      14.441  -6.057 -20.204  1.00  0.00              
ATOM    565  OE2 GLU A  38      13.164  -7.718 -19.450  1.00  0.00              
ATOM    566  N   THR A  39      16.042  -2.603 -15.781  1.00  1.85              
ATOM    567  HN  THR A  39      16.138  -3.469 -15.274  1.00  0.22              
ATOM    568  CA  THR A  39      17.005  -1.559 -15.432  1.00  2.27              
ATOM    569  HA  THR A  39      16.446  -0.697 -15.100  1.00  1.32              
ATOM    570  C   THR A  39      17.853  -1.138 -16.616  1.00  2.00              
ATOM    571  O   THR A  39      18.555  -1.943 -17.224  1.00  1.70              
ATOM    572  CB  THR A  39      17.930  -2.022 -14.282  1.00  0.00              
ATOM    573  HB  THR A  39      18.403  -2.973 -14.628  1.00  0.00              
ATOM    574  OG1 THR A  39      17.200  -2.329 -13.096  1.00  0.00              
ATOM    575  HG1 THR A  39      17.862  -2.591 -12.448  1.00  0.00              
ATOM    576  CG2 THR A  39      19.055  -1.056 -13.897  1.00  0.00              
ATOM    577 HG21 THR A  39      19.731  -1.516 -13.146  1.00  0.00              
ATOM    578 HG22 THR A  39      19.662  -0.793 -14.789  1.00  0.00              
ATOM    579 HG23 THR A  39      18.645  -0.116 -13.467  1.00  0.00              
ATOM    580  N   GLY A  40      17.770   0.151 -17.003  1.00  1.85              
ATOM    581  HN  GLY A  40      17.248   0.802 -16.454  1.00  0.22              
ATOM    582  CA  GLY A  40      18.383   0.666 -18.224  1.00  2.17              
ATOM    583  C   GLY A  40      17.363   1.024 -19.273  1.00  2.00              
ATOM    584  O   GLY A  40      17.655   1.754 -20.216  1.00  1.70              
ATOM    585  HA1 GLY A  40      19.031  -0.101 -18.626  1.00  0.00              
ATOM    586  N   GLY A  41      16.118   0.524 -19.140  1.00  1.85              
ATOM    587  HN  GLY A  41      15.904  -0.084 -18.369  1.00  0.22              
ATOM    588  CA  GLY A  41      15.019   0.845 -20.047  1.00  2.17              
ATOM    589  C   GLY A  41      14.363   2.170 -19.751  1.00  2.00              
ATOM    590  O   GLY A  41      14.492   2.731 -18.665  1.00  1.70              
ATOM    591  HA1 GLY A  41      14.252   0.093 -19.926  1.00  0.00              
ATOM    592  N   ASN A  42      13.628   2.717 -20.733  1.00  1.85              
ATOM    593  HN  ASN A  42      13.533   2.243 -21.604  1.00  0.22              
ATOM    594  CA  ASN A  42      12.975   4.011 -20.611  1.00  2.27              
ATOM    595  HA  ASN A  42      13.567   4.649 -19.966  1.00  1.32              
ATOM    596  C   ASN A  42      11.607   3.898 -19.948  1.00  2.00              
ATOM    597  O   ASN A  42      11.372   4.429 -18.864  1.00  1.70              
ATOM    598  CB  ASN A  42      12.828   4.689 -21.993  1.00  0.00              
ATOM    599  HB1 ASN A  42      12.319   3.971 -22.672  1.00  0.00              
ATOM    600  HB2 ASN A  42      12.184   5.588 -21.915  1.00  0.00              
ATOM    601  CG  ASN A  42      14.158   5.072 -22.651  1.00  0.00              
ATOM    602  OD1 ASN A  42      14.924   5.905 -22.163  1.00  0.00              
ATOM    603  ND2 ASN A  42      14.444   4.454 -23.819  1.00  0.00              
ATOM    604 HD21 ASN A  42      15.310   4.682 -24.257  1.00  0.00              
ATOM    605 HD22 ASN A  42      13.816   3.779 -24.193  1.00  0.00              
ATOM    606  N   SER A  43      10.657   3.197 -20.589  1.00  1.85              
ATOM    607  HN  SER A  43      10.843   2.750 -21.460  1.00  0.22              
ATOM    608  CA  SER A  43       9.322   2.972 -20.055  1.00  2.27              
ATOM    609  HA  SER A  43       9.018   3.860 -19.523  1.00  1.32              
ATOM    610  C   SER A  43       9.287   1.794 -19.083  1.00  2.00              
ATOM    611  O   SER A  43      10.166   0.929 -19.146  1.00  1.70              
ATOM    612  CB  SER A  43       8.308   2.711 -21.193  1.00  0.00              
ATOM    613  HB1 SER A  43       7.293   2.630 -20.741  1.00  0.00              
ATOM    614  HB2 SER A  43       8.285   3.573 -21.897  1.00  0.00              
ATOM    615  OG  SER A  43       8.581   1.494 -21.900  1.00  0.00              
ATOM    616  HG1 SER A  43       7.798   1.291 -22.428  1.00  0.00              
ATOM    617  N   PRO A  44       8.323   1.668 -18.172  1.00  1.85              
ATOM    618  CA  PRO A  44       8.135   0.434 -17.416  1.00  2.27              
ATOM    619  HA  PRO A  44       9.082   0.090 -17.029  1.00  1.32              
ATOM    620  C   PRO A  44       7.564  -0.674 -18.292  1.00  2.00              
ATOM    621  O   PRO A  44       7.182  -0.441 -19.439  1.00  1.70              
ATOM    622  CD  PRO A  44       7.495   2.764 -17.621  1.00 52.80              
ATOM    623  HD1 PRO A  44       8.589   2.972 -17.659  1.00  0.00              
ATOM    624  HD2 PRO A  44       6.914   3.681 -17.877  1.00  0.00              
ATOM    625  CB  PRO A  44       7.162   0.795 -16.305  1.00 52.39              
ATOM    626  HB1 PRO A  44       7.730   1.226 -15.451  1.00  0.00              
ATOM    627  HB2 PRO A  44       6.578  -0.077 -15.946  1.00  0.00              
ATOM    628  CG  PRO A  44       7.111   2.279 -16.252  1.00 52.57              
ATOM    629  HG1 PRO A  44       6.784   2.665 -15.266  1.00  0.00              
ATOM    630  HG2 PRO A  44       6.421   2.651 -17.043  1.00  0.00              
ATOM    631  N   VAL A  45       7.502  -1.902 -17.759  1.00  1.85              
ATOM    632  HN  VAL A  45       7.780  -2.041 -16.804  1.00  0.22              
ATOM    633  CA  VAL A  45       6.978  -3.071 -18.445  1.00  2.27              
ATOM    634  HA  VAL A  45       7.026  -2.928 -19.516  1.00  1.32              
ATOM    635  C   VAL A  45       5.515  -3.242 -18.088  1.00  2.00              
ATOM    636  O   VAL A  45       4.650  -3.351 -18.956  1.00  1.70              
ATOM    637  CB  VAL A  45       7.786  -4.337 -18.076  1.00  0.00              
ATOM    638  HB  VAL A  45       7.753  -4.446 -16.964  1.00  0.00              
ATOM    639  CG1 VAL A  45       7.227  -5.639 -18.689  1.00  0.00              
ATOM    640 HG11 VAL A  45       7.874  -6.501 -18.418  1.00  0.00              
ATOM    641 HG12 VAL A  45       6.207  -5.861 -18.317  1.00  0.00              
ATOM    642 HG13 VAL A  45       7.195  -5.569 -19.798  1.00  0.00              
ATOM    643  CG2 VAL A  45       9.274  -4.209 -18.460  1.00  0.00              
ATOM    644 HG21 VAL A  45       9.823  -5.145 -18.222  1.00  0.00              
ATOM    645 HG22 VAL A  45       9.380  -4.010 -19.548  1.00  0.00              
ATOM    646 HG23 VAL A  45       9.764  -3.383 -17.905  1.00  0.00              
ATOM    647  N   GLN A  46       5.200  -3.270 -16.782  1.00  1.85              
ATOM    648  HN  GLN A  46       5.889  -3.103 -16.076  1.00  0.22              
ATOM    649  CA  GLN A  46       3.877  -3.590 -16.300  1.00  2.27              
ATOM    650  HA  GLN A  46       3.135  -3.118 -16.931  1.00  1.32              
ATOM    651  C   GLN A  46       3.734  -2.988 -14.907  1.00  2.00              
ATOM    652  O   GLN A  46       4.720  -2.608 -14.272  1.00  1.70              
ATOM    653  CB  GLN A  46       3.644  -5.119 -16.298  1.00  0.00              
ATOM    654  HB1 GLN A  46       3.840  -5.476 -17.336  1.00  0.00              
ATOM    655  HB2 GLN A  46       4.409  -5.607 -15.652  1.00  0.00              
ATOM    656  CG  GLN A  46       2.222  -5.578 -15.875  1.00  0.00              
ATOM    657  HG1 GLN A  46       2.000  -5.247 -14.838  1.00  0.00              
ATOM    658  HG2 GLN A  46       1.453  -5.140 -16.545  1.00  0.00              
ATOM    659  CD  GLN A  46       2.072  -7.103 -15.883  1.00  0.00              
ATOM    660  OE1 GLN A  46       2.569  -7.802 -15.003  1.00  0.00              
ATOM    661  NE2 GLN A  46       1.360  -7.641 -16.901  1.00  0.00              
ATOM    662 HE21 GLN A  46       1.259  -8.631 -16.904  1.00  0.00              
ATOM    663 HE22 GLN A  46       0.982  -7.052 -17.607  1.00  0.00              
ATOM    664  N   GLU A  47       2.495  -2.845 -14.411  1.00  1.85              
ATOM    665  HN  GLU A  47       1.690  -3.092 -14.944  1.00  0.22              
ATOM    666  CA  GLU A  47       2.241  -2.432 -13.049  1.00  2.27              
ATOM    667  HA  GLU A  47       3.051  -2.778 -12.419  1.00  1.32              
ATOM    668  C   GLU A  47       0.977  -3.089 -12.531  1.00  2.00              
ATOM    669  O   GLU A  47       0.199  -3.658 -13.298  1.00  1.70              
ATOM    670  CB  GLU A  47       2.114  -0.893 -12.953  1.00  0.00              
ATOM    671  HB1 GLU A  47       2.040  -0.619 -11.876  1.00  0.00              
ATOM    672  HB2 GLU A  47       3.048  -0.414 -13.326  1.00  0.00              
ATOM    673  CG  GLU A  47       0.898  -0.269 -13.694  1.00  0.00              
ATOM    674  HG1 GLU A  47       0.952  -0.520 -14.769  1.00  0.00              
ATOM    675  HG2 GLU A  47      -0.057  -0.649 -13.279  1.00  0.00              
ATOM    676  CD  GLU A  47       0.817   1.259 -13.667  1.00  0.00              
ATOM    677  OE1 GLU A  47       0.770   1.770 -12.517  1.00  0.00              
ATOM    678  OE2 GLU A  47       0.783   1.905 -14.740  1.00  0.00              
ATOM    679  N   PHE A  48       0.720  -3.007 -11.213  1.00  1.85              
ATOM    680  HN  PHE A  48       1.399  -2.614 -10.590  1.00  0.22              
ATOM    681  CA  PHE A  48      -0.575  -3.354 -10.654  1.00  2.27              
ATOM    682  HA  PHE A  48      -1.322  -3.184 -11.417  1.00  1.32              
ATOM    683  C   PHE A  48      -0.969  -2.411  -9.529  1.00  2.00              
ATOM    684  O   PHE A  48      -0.136  -1.757  -8.901  1.00  1.70              
ATOM    685  CB  PHE A  48      -0.623  -4.847 -10.254  1.00  0.00              
ATOM    686  HB1 PHE A  48      -1.632  -5.084  -9.852  1.00  0.00              
ATOM    687  HB2 PHE A  48      -0.459  -5.503 -11.136  1.00  0.00              
ATOM    688  CG  PHE A  48       0.368  -5.193  -9.167  1.00  0.00              
ATOM    689  CD1 PHE A  48      -0.006  -5.111  -7.814  1.00  0.00              
ATOM    690  HD1 PHE A  48      -1.020  -4.836  -7.555  1.00  0.00              
ATOM    691  CE1 PHE A  48       0.922  -5.377  -6.800  1.00  0.00              
ATOM    692  HE1 PHE A  48       0.623  -5.315  -5.763  1.00  0.00              
ATOM    693  CZ  PHE A  48       2.236  -5.730  -7.130  1.00  0.00              
ATOM    694  HZ  PHE A  48       2.953  -5.940  -6.350  1.00  0.00              
ATOM    695  CD2 PHE A  48       1.688  -5.560  -9.486  1.00  0.00              
ATOM    696  HD2 PHE A  48       1.996  -5.619 -10.520  1.00  0.00              
ATOM    697  CE2 PHE A  48       2.619  -5.822  -8.474  1.00  0.00              
ATOM    698  HE2 PHE A  48       3.633  -6.095  -8.733  1.00  0.00              
ATOM    699  N   THR A  49      -2.285  -2.319  -9.265  1.00  1.85              
ATOM    700  HN  THR A  49      -2.942  -2.805  -9.836  1.00  0.22              
ATOM    701  CA  THR A  49      -2.865  -1.530  -8.186  1.00  2.27              
ATOM    702  HA  THR A  49      -2.083  -1.163  -7.538  1.00  1.32              
ATOM    703  C   THR A  49      -3.772  -2.402  -7.343  1.00  2.00              
ATOM    704  O   THR A  49      -4.779  -2.914  -7.833  1.00  1.70              
ATOM    705  CB  THR A  49      -3.699  -0.355  -8.746  1.00  0.00              
ATOM    706  HB  THR A  49      -4.140   0.162  -7.860  1.00  0.00              
ATOM    707  OG1 THR A  49      -4.787  -0.803  -9.549  1.00  0.00              
ATOM    708  HG1 THR A  49      -5.229  -0.003  -9.854  1.00  0.00              
ATOM    709  CG2 THR A  49      -2.923   0.689  -9.558  1.00  0.00              
ATOM    710 HG21 THR A  49      -3.575   1.547  -9.821  1.00  0.00              
ATOM    711 HG22 THR A  49      -2.067   1.079  -8.969  1.00  0.00              
ATOM    712 HG23 THR A  49      -2.527   0.251 -10.499  1.00  0.00              
ATOM    713  N   VAL A  50      -3.464  -2.588  -6.047  1.00  1.85              
ATOM    714  HN  VAL A  50      -2.634  -2.177  -5.658  1.00  0.22              
ATOM    715  CA  VAL A  50      -4.333  -3.309  -5.120  1.00  2.27              
ATOM    716  HA  VAL A  50      -5.192  -3.672  -5.663  1.00  1.32              
ATOM    717  C   VAL A  50      -4.856  -2.341  -4.055  1.00  2.00              
ATOM    718  O   VAL A  50      -4.182  -1.345  -3.764  1.00  1.70              
ATOM    719  CB  VAL A  50      -3.605  -4.534  -4.518  1.00  0.00              
ATOM    720  HB  VAL A  50      -4.311  -5.032  -3.811  1.00  0.00              
ATOM    721  CG1 VAL A  50      -3.176  -5.585  -5.565  1.00  0.00              
ATOM    722 HG11 VAL A  50      -2.627  -6.416  -5.074  1.00  0.00              
ATOM    723 HG12 VAL A  50      -4.052  -6.028  -6.084  1.00  0.00              
ATOM    724 HG13 VAL A  50      -2.504  -5.131  -6.326  1.00  0.00              
ATOM    725  CG2 VAL A  50      -2.369  -4.128  -3.693  1.00  0.00              
ATOM    726 HG21 VAL A  50      -1.842  -5.026  -3.306  1.00  0.00              
ATOM    727 HG22 VAL A  50      -1.656  -3.546  -4.317  1.00  0.00              
ATOM    728 HG23 VAL A  50      -2.655  -3.506  -2.820  1.00  0.00              
ATOM    729  N   ARG A  51      -5.341  -1.410  -2.043  1.00 29.09              
ATOM    730  HN  ARG A  51      -4.827  -1.710  -2.842  1.00  0.00              
ATOM    731  CA  ARG A  51      -6.790  -1.512  -2.121  1.00 70.95              
ATOM    732  HA  ARG A  51      -7.247  -0.568  -1.847  1.00  0.00              
ATOM    733  C   ARG A  51      -7.234  -2.546  -1.057  1.00 37.31              
ATOM    734  O   ARG A  51      -7.982  -2.233  -0.119  1.00 39.41              
ATOM    735  CB  ARG A  51      -7.252  -1.722  -3.582  1.00  0.00              
ATOM    736  HB1 ARG A  51      -6.689  -2.606  -3.966  1.00  0.00              
ATOM    737  HB2 ARG A  51      -8.325  -2.012  -3.595  1.00  0.00              
ATOM    738  CG  ARG A  51      -6.999  -0.539  -4.548  1.00  0.00              
ATOM    739  HG1 ARG A  51      -7.472   0.373  -4.122  1.00  0.00              
ATOM    740  HG2 ARG A  51      -5.906  -0.324  -4.578  1.00  0.00              
ATOM    741  CD  ARG A  51      -7.464  -0.799  -5.991  1.00  0.00              
ATOM    742  HD1 ARG A  51      -7.137   0.042  -6.643  1.00  0.00              
ATOM    743  HD2 ARG A  51      -7.037  -1.748  -6.393  1.00  0.00              
ATOM    744  NE  ARG A  51      -8.963  -0.914  -5.959  1.00  0.00              
ATOM    745  HE  ARG A  51      -9.285  -1.866  -5.900  1.00  0.00              
ATOM    746  CZ  ARG A  51      -9.778   0.148  -6.003  1.00  0.00              
ATOM    747  NH1 ARG A  51     -11.091  -0.068  -5.969  1.00  0.00              
ATOM    748 HH11 ARG A  51     -11.728   0.688  -6.025  1.00  0.00              
ATOM    749 HH12 ARG A  51     -11.385  -1.025  -6.021  1.00  0.00              
ATOM    750  NH2 ARG A  51      -9.315   1.394  -6.053  1.00  0.00              
ATOM    751 HH21 ARG A  51      -9.943   2.156  -5.997  1.00  0.00              
ATOM    752 HH22 ARG A  51      -8.338   1.513  -5.935  1.00  0.00              
ATOM    753  N   ASN A  52      -6.703  -3.765  -1.131  1.00 52.19              
ATOM    754  HN  ASN A  52      -6.039  -4.034  -1.827  1.00  0.00              
ATOM    755  CA  ASN A  52      -7.050  -4.812  -0.196  1.00 15.80              
ATOM    756  HA  ASN A  52      -8.098  -4.606  -0.008  1.00  0.00              
ATOM    757  C   ASN A  52      -6.337  -4.888   1.172  1.00 20.69              
ATOM    758  O   ASN A  52      -6.615  -5.818   1.949  1.00 37.36              
ATOM    759  CB  ASN A  52      -6.956  -6.203  -0.864  1.00  0.00              
ATOM    760  HB1 ASN A  52      -5.945  -6.297  -1.316  1.00  0.00              
ATOM    761  HB2 ASN A  52      -7.057  -7.004  -0.104  1.00  0.00              
ATOM    762  CG  ASN A  52      -7.978  -6.434  -1.983  1.00  0.00              
ATOM    763  OD1 ASN A  52      -9.192  -6.454  -1.779  1.00  0.00              
ATOM    764  ND2 ASN A  52      -7.470  -6.634  -3.220  1.00  0.00              
ATOM    765 HD21 ASN A  52      -8.119  -6.775  -3.964  1.00  0.00              
ATOM    766 HD22 ASN A  52      -6.486  -6.607  -3.366  1.00  0.00              
ATOM    767  N   ASN A  53      -5.430  -3.964   1.526  1.00 27.72              
ATOM    768  HN  ASN A  53      -5.152  -3.173   0.982  1.00  0.00              
ATOM    769  CA  ASN A  53      -4.746  -4.081   2.838  1.00 22.19              
ATOM    770  HA  ASN A  53      -3.989  -3.304   2.815  1.00  0.00              
ATOM    771  C   ASN A  53      -4.042  -5.402   3.067  1.00 51.64              
ATOM    772  O   ASN A  53      -4.201  -6.095   4.095  1.00 25.10              
ATOM    773  CB  ASN A  53      -5.740  -3.859   4.001  1.00  0.00              
ATOM    774  HB1 ASN A  53      -6.697  -4.359   3.731  1.00  0.00              
ATOM    775  HB2 ASN A  53      -5.363  -4.339   4.927  1.00  0.00              
ATOM    776  CG  ASN A  53      -6.061  -2.388   4.285  1.00  0.00              
ATOM    777  OD1 ASN A  53      -6.122  -1.539   3.394  1.00  0.00              
ATOM    778  ND2 ASN A  53      -6.259  -2.061   5.581  1.00  0.00              
ATOM    779 HD21 ASN A  53      -6.480  -1.111   5.785  1.00  0.00              
ATOM    780 HD22 ASN A  53      -6.212  -2.763   6.285  1.00  0.00              
ATOM    781  N   ARG A  54      -3.248  -5.755   2.092  1.00 19.87              
ATOM    782  HN  ARG A  54      -3.106  -5.209   1.270  1.00  0.00              
ATOM    783  CA  ARG A  54      -2.518  -7.007   2.180  1.00 45.11              
ATOM    784  HA  ARG A  54      -2.293  -7.194   3.223  1.00  0.00              
ATOM    785  C   ARG A  54      -1.157  -6.929   1.440  1.00 33.21              
ATOM    786  O   ARG A  54      -0.923  -5.980   0.729  1.00 30.35              
ATOM    787  CB  ARG A  54      -3.322  -8.162   1.540  1.00  0.00              
ATOM    788  HB1 ARG A  54      -3.580  -7.831   0.506  1.00  0.00              
ATOM    789  HB2 ARG A  54      -2.667  -9.052   1.423  1.00  0.00              
ATOM    790  CG  ARG A  54      -4.638  -8.551   2.258  1.00  0.00              
ATOM    791  HG1 ARG A  54      -4.402  -8.794   3.318  1.00  0.00              
ATOM    792  HG2 ARG A  54      -5.305  -7.659   2.297  1.00  0.00              
ATOM    793  CD  ARG A  54      -5.414  -9.687   1.572  1.00  0.00              
ATOM    794  HD1 ARG A  54      -5.702  -9.369   0.543  1.00  0.00              
ATOM    795  HD2 ARG A  54      -4.801 -10.616   1.500  1.00  0.00              
ATOM    796  NE  ARG A  54      -6.626  -9.968   2.416  1.00  0.00              
ATOM    797  HE  ARG A  54      -6.478 -10.702   3.087  1.00  0.00              
ATOM    798  CZ  ARG A  54      -7.780  -9.301   2.280  1.00  0.00              
ATOM    799  NH1 ARG A  54      -8.791  -9.632   3.081  1.00  0.00              
ATOM    800 HH11 ARG A  54      -9.669  -9.181   2.997  1.00  0.00              
ATOM    801 HH12 ARG A  54      -8.653 -10.437   3.662  1.00  0.00              
ATOM    802  NH2 ARG A  54      -7.931  -8.317   1.399  1.00  0.00              
ATOM    803 HH21 ARG A  54      -8.768  -7.790   1.386  1.00  0.00              
ATOM    804 HH22 ARG A  54      -7.114  -8.011   0.926  1.00  0.00              
ATOM    805  N   ILE A  55      -0.268  -7.933   1.552  1.00 27.30              
ATOM    806  HN  ILE A  55      -0.451  -8.727   2.127  1.00  0.00              
ATOM    807  CA  ILE A  55       1.053  -7.974   0.851  1.00 16.81              
ATOM    808  HA  ILE A  55       1.046  -7.177   0.118  1.00  0.00              
ATOM    809  C   ILE A  55       1.193  -9.318   0.056  1.00 28.91              
ATOM    810  O   ILE A  55       0.902 -10.394   0.574  1.00 32.83              
ATOM    811  CB  ILE A  55       2.218  -7.849   1.859  1.00  0.00              
ATOM    812  HB  ILE A  55       1.996  -8.618   2.641  1.00  0.00              
ATOM    813  CG2 ILE A  55       3.598  -8.217   1.272  1.00  0.00              
ATOM    814 HG21 ILE A  55       4.365  -8.259   2.074  1.00  0.00              
ATOM    815 HG22 ILE A  55       3.568  -9.213   0.783  1.00  0.00              
ATOM    816 HG23 ILE A  55       3.924  -7.467   0.520  1.00  0.00              
ATOM    817  CG1 ILE A  55       2.246  -6.492   2.609  1.00  0.00              
ATOM    818 HG11 ILE A  55       2.490  -5.673   1.895  1.00  0.00              
ATOM    819 HG12 ILE A  55       1.230  -6.283   3.016  1.00  0.00              
ATOM    820  CD  ILE A  55       3.244  -6.442   3.778  1.00  0.00              
ATOM    821  HD1 ILE A  55       3.172  -5.466   4.305  1.00  0.00              
ATOM    822  HD2 ILE A  55       3.031  -7.249   4.511  1.00  0.00              
ATOM    823  HD3 ILE A  55       4.288  -6.560   3.416  1.00  0.00              
ATOM    824  N   THR A  56       1.001  -9.620  -0.850  1.00  1.85              
ATOM    825  HN  THR A  56       0.019  -9.734  -0.780  1.00  0.22              
ATOM    826  CA  THR A  56       1.677 -10.440  -1.857  1.00  2.27              
ATOM    827  HA  THR A  56       2.664 -10.041  -2.041  1.00  1.32              
ATOM    828  C   THR A  56       0.947 -10.409  -3.184  1.00  2.00              
ATOM    829  O   THR A  56      -0.283 -10.417  -3.226  1.00  1.70              
ATOM    830  CB  THR A  56       1.757 -11.917  -1.406  1.00  0.00              
ATOM    831  HB  THR A  56       2.241 -12.472  -2.246  1.00  0.00              
ATOM    832  OG1 THR A  56       0.467 -12.491  -1.217  1.00  0.00              
ATOM    833  HG1 THR A  56       0.628 -13.397  -0.929  1.00  0.00              
ATOM    834  CG2 THR A  56       2.574 -12.185  -0.137  1.00  0.00              
ATOM    835 HG21 THR A  56       2.670 -13.276   0.046  1.00  0.00              
ATOM    836 HG22 THR A  56       3.596 -11.764  -0.238  1.00  0.00              
ATOM    837 HG23 THR A  56       2.094 -11.724   0.753  1.00  0.00              
ATOM    838  N   ALA A  57       1.671 -10.415  -4.321  1.00  1.85              
ATOM    839  HN  ALA A  57       2.672 -10.406  -4.302  1.00  0.22              
ATOM    840  CA  ALA A  57       1.033 -10.577  -5.616  1.00  2.27              
ATOM    841  HA  ALA A  57       0.300 -11.369  -5.533  1.00  1.32              
ATOM    842  C   ALA A  57       2.017 -11.035  -6.675  1.00  2.00              
ATOM    843  O   ALA A  57       3.228 -11.101  -6.461  1.00  1.70              
ATOM    844  CB  ALA A  57       0.350  -9.264  -6.064  1.00  0.00              
ATOM    845  HB1 ALA A  57      -0.425  -8.975  -5.320  1.00  0.00              
ATOM    846  HB2 ALA A  57       1.086  -8.433  -6.131  1.00  0.00              
ATOM    847  HB3 ALA A  57      -0.148  -9.377  -7.051  1.00  0.00              
ATOM    848  N   THR A  58       1.479 -11.377  -7.857  1.00  1.85              
ATOM    849  HN  THR A  58       0.493 -11.318  -7.982  1.00  0.22              
ATOM    850  CA  THR A  58       2.228 -11.929  -8.973  1.00  2.27              
ATOM    851  HA  THR A  58       3.172 -12.303  -8.611  1.00  1.32              
ATOM    852  C   THR A  58       2.511 -10.876 -10.030  1.00  2.00              
ATOM    853  O   THR A  58       1.603 -10.276 -10.603  1.00  1.70              
ATOM    854  CB  THR A  58       1.462 -13.103  -9.627  1.00  0.00              
ATOM    855  HB  THR A  58       0.460 -12.698  -9.913  1.00  0.00              
ATOM    856  OG1 THR A  58       1.231 -14.170  -8.711  1.00  0.00              
ATOM    857  HG1 THR A  58       0.765 -14.845  -9.215  1.00  0.00              
ATOM    858  CG2 THR A  58       2.099 -13.701 -10.885  1.00  0.00              
ATOM    859 HG21 THR A  58       1.429 -14.456 -11.346  1.00  0.00              
ATOM    860 HG22 THR A  58       2.290 -12.907 -11.637  1.00  0.00              
ATOM    861 HG23 THR A  58       3.067 -14.194 -10.647  1.00  0.00              
ATOM    862  N   ILE A  59       3.799 -10.649 -10.337  1.00  1.85              
ATOM    863  HN  ILE A  59       4.506 -11.188  -9.866  1.00  0.22              
ATOM    864  CA  ILE A  59       4.295  -9.810 -11.418  1.00  2.27              
ATOM    865  HA  ILE A  59       3.518  -9.113 -11.701  1.00  1.32              
ATOM    866  C   ILE A  59       4.525 -10.729 -12.616  1.00  2.00              
ATOM    867  O   ILE A  59       4.885 -11.894 -12.453  1.00  1.70              
ATOM    868  CB  ILE A  59       5.546  -9.017 -10.973  1.00  0.00              
ATOM    869  HB  ILE A  59       5.208  -8.444 -10.073  1.00  0.00              
ATOM    870  CG2 ILE A  59       6.718  -9.907 -10.502  1.00  0.00              
ATOM    871 HG21 ILE A  59       7.521  -9.289 -10.051  1.00  0.00              
ATOM    872 HG22 ILE A  59       6.379 -10.632  -9.732  1.00  0.00              
ATOM    873 HG23 ILE A  59       7.152 -10.475 -11.351  1.00  0.00              
ATOM    874  CG1 ILE A  59       6.002  -7.948 -11.999  1.00  0.00              
ATOM    875 HG11 ILE A  59       6.424  -8.448 -12.899  1.00  0.00              
ATOM    876 HG12 ILE A  59       5.112  -7.367 -12.333  1.00  0.00              
ATOM    877  CD  ILE A  59       7.039  -6.955 -11.451  1.00  0.00              
ATOM    878  HD1 ILE A  59       7.278  -6.185 -12.217  1.00  0.00              
ATOM    879  HD2 ILE A  59       6.649  -6.438 -10.548  1.00  0.00              
ATOM    880  HD3 ILE A  59       7.983  -7.473 -11.181  1.00  0.00              
ATOM    881  N   SER A  60       4.296 -10.276 -13.867  1.00  1.85              
ATOM    882  HN  SER A  60       3.969  -9.347 -14.060  1.00  0.22              
ATOM    883  CA  SER A  60       4.504 -11.141 -15.023  1.00  2.27              
ATOM    884  HA  SER A  60       5.165 -11.952 -14.758  1.00  1.32              
ATOM    885  C   SER A  60       5.205 -10.418 -16.155  1.00  2.00              
ATOM    886  O   SER A  60       5.284  -9.193 -16.193  1.00  1.70              
ATOM    887  CB  SER A  60       3.165 -11.741 -15.513  1.00  0.00              
ATOM    888  HB1 SER A  60       2.742 -12.360 -14.689  1.00  0.00              
ATOM    889  HB2 SER A  60       2.431 -10.930 -15.722  1.00  0.00              
ATOM    890  OG  SER A  60       3.329 -12.580 -16.664  1.00  0.00              
ATOM    891  HG1 SER A  60       2.512 -13.083 -16.768  1.00  0.00              
ATOM    892  N   GLY A  61       5.757 -11.184 -17.116  1.00  1.85              
ATOM    893  HN  GLY A  61       5.677 -12.181 -17.024  1.00  0.22              
ATOM    894  CA  GLY A  61       6.368 -10.654 -18.333  1.00  2.17              
ATOM    895  C   GLY A  61       7.852 -10.427 -18.238  1.00  2.00              
ATOM    896  O   GLY A  61       8.422  -9.679 -19.027  1.00  1.70              
ATOM    897  HA1 GLY A  61       5.905  -9.702 -18.556  1.00  0.00              
ATOM    898  N   LEU A  62       8.520 -11.086 -17.279  1.00  1.85              
ATOM    899  HN  LEU A  62       8.027 -11.704 -16.673  1.00  0.22              
ATOM    900  CA  LEU A  62       9.947 -10.959 -17.041  1.00  2.27              
ATOM    901  HA  LEU A  62      10.247  -9.955 -17.306  1.00  1.32              
ATOM    902  C   LEU A  62      10.787 -11.880 -17.928  1.00  2.00              
ATOM    903  O   LEU A  62      10.296 -12.497 -18.873  1.00  1.70              
ATOM    904  CB  LEU A  62      10.277 -11.157 -15.543  1.00  0.00              
ATOM    905  HB1 LEU A  62      11.381 -11.053 -15.432  1.00  0.00              
ATOM    906  HB2 LEU A  62       9.830 -10.320 -14.961  1.00  0.00              
ATOM    907  CG  LEU A  62       9.869 -12.501 -14.894  1.00  0.00              
ATOM    908  HG  LEU A  62       9.873 -12.369 -13.785  1.00  0.00              
ATOM    909  CD1 LEU A  62      10.901 -13.591 -15.222  1.00  0.00              
ATOM    910 HD11 LEU A  62      10.634 -14.544 -14.717  1.00  0.00              
ATOM    911 HD12 LEU A  62      10.941 -13.774 -16.317  1.00  0.00              
ATOM    912 HD13 LEU A  62      11.914 -13.288 -14.880  1.00  0.00              
ATOM    913  CD2 LEU A  62       8.463 -12.955 -15.314  1.00  0.00              
ATOM    914 HD21 LEU A  62       8.216 -13.931 -14.842  1.00  0.00              
ATOM    915 HD22 LEU A  62       7.688 -12.227 -15.004  1.00  0.00              
ATOM    916 HD23 LEU A  62       8.407 -13.079 -16.417  1.00  0.00              
ATOM    917  N   LYS A  63      12.107 -11.956 -17.668  1.00  1.85              
ATOM    918  HN  LYS A  63      12.498 -11.487 -16.879  1.00  0.22              
ATOM    919  CA  LYS A  63      13.037 -12.790 -18.400  1.00  2.27              
ATOM    920  HA  LYS A  63      12.495 -13.469 -19.041  1.00  1.32              
ATOM    921  C   LYS A  63      13.857 -13.577 -17.384  1.00  2.00              
ATOM    922  O   LYS A  63      14.130 -13.037 -16.312  1.00  1.70              
ATOM    923  CB  LYS A  63      14.031 -11.928 -19.212  1.00  0.00              
ATOM    924  HB1 LYS A  63      14.502 -11.211 -18.500  1.00  0.00              
ATOM    925  HB2 LYS A  63      14.851 -12.580 -19.588  1.00  0.00              
ATOM    926  CG  LYS A  63      13.421 -11.122 -20.379  1.00  0.00              
ATOM    927  HG1 LYS A  63      12.913 -11.823 -21.080  1.00  0.00              
ATOM    928  HG2 LYS A  63      12.644 -10.433 -19.976  1.00  0.00              
ATOM    929  CD  LYS A  63      14.466 -10.316 -21.173  1.00  0.00              
ATOM    930  HD1 LYS A  63      14.959  -9.599 -20.477  1.00  0.00              
ATOM    931  HD2 LYS A  63      15.249 -11.023 -21.533  1.00  0.00              
ATOM    932  CE  LYS A  63      13.846  -9.569 -22.361  1.00  0.00              
ATOM    933  HE1 LYS A  63      14.639  -9.092 -22.979  1.00  0.00              
ATOM    934  HE2 LYS A  63      13.271 -10.269 -23.006  1.00  0.00              
ATOM    935  NZ  LYS A  63      12.940  -8.524 -21.890  1.00  0.00              
ATOM    936  HZ1 LYS A  63      12.525  -8.022 -22.701  1.00  0.00              
ATOM    937  HZ2 LYS A  63      12.180  -8.953 -21.324  1.00  0.00              
ATOM    938  HZ3 LYS A  63      13.467  -7.850 -21.299  1.00  0.00              
ATOM    939  N   PRO A  64      14.300 -14.803 -17.625  1.00  1.85              
ATOM    940  CA  PRO A  64      15.308 -15.449 -16.790  1.00  2.27              
ATOM    941  HA  PRO A  64      15.088 -15.309 -15.739  1.00  1.32              
ATOM    942  C   PRO A  64      16.710 -14.890 -17.040  1.00  2.00              
ATOM    943  O   PRO A  64      17.411 -15.352 -17.939  1.00  1.70              
ATOM    944  CD  PRO A  64      13.626 -15.784 -18.505  1.00 52.80              
ATOM    945  HD1 PRO A  64      12.950 -15.209 -17.833  1.00  0.00              
ATOM    946  HD2 PRO A  64      13.152 -15.932 -19.503  1.00  0.00              
ATOM    947  CB  PRO A  64      15.228 -16.925 -17.144  1.00 52.39              
ATOM    948  HB1 PRO A  64      14.426 -17.401 -16.537  1.00  0.00              
ATOM    949  HB2 PRO A  64      16.181 -17.462 -16.965  1.00  0.00              
ATOM    950  CG  PRO A  64      13.957 -17.114 -17.890  1.00 52.57              
ATOM    951  HG1 PRO A  64      13.581 -18.155 -17.848  1.00  0.00              
ATOM    952  HG2 PRO A  64      14.108 -16.817 -18.953  1.00  0.00              
ATOM    953  N   GLY A  65      17.160 -13.903 -16.242  1.00  1.85              
ATOM    954  HN  GLY A  65      16.566 -13.531 -15.504  1.00  0.22              
ATOM    955  CA  GLY A  65      18.504 -13.333 -16.301  1.00  2.17              
ATOM    956  C   GLY A  65      18.511 -11.860 -16.603  1.00  2.00              
ATOM    957  O   GLY A  65      19.207 -11.412 -17.511  1.00  1.70              
ATOM    958  HA1 GLY A  65      19.050 -13.836 -17.087  1.00  0.00              
ATOM    959  N   VAL A  66      17.754 -11.047 -15.843  1.00  1.85              
ATOM    960  HN  VAL A  66      17.169 -11.434 -15.114  1.00  0.22              
ATOM    961  CA  VAL A  66      17.729  -9.599 -16.040  1.00  2.27              
ATOM    962  HA  VAL A  66      18.706  -9.287 -16.382  1.00  1.32              
ATOM    963  C   VAL A  66      17.515  -8.885 -14.710  1.00  2.00              
ATOM    964  O   VAL A  66      16.967  -9.438 -13.762  1.00  1.70              
ATOM    965  CB  VAL A  66      16.689  -9.204 -17.113  1.00  0.00              
ATOM    966  HB  VAL A  66      16.912  -9.799 -18.034  1.00  0.00              
ATOM    967  CG1 VAL A  66      15.229  -9.500 -16.710  1.00  0.00              
ATOM    968 HG11 VAL A  66      14.533  -9.159 -17.506  1.00  0.00              
ATOM    969 HG12 VAL A  66      15.056 -10.586 -16.564  1.00  0.00              
ATOM    970 HG13 VAL A  66      14.965  -8.968 -15.771  1.00  0.00              
ATOM    971  CG2 VAL A  66      16.800  -7.720 -17.513  1.00  0.00              
ATOM    972 HG21 VAL A  66      16.017  -7.454 -18.254  1.00  0.00              
ATOM    973 HG22 VAL A  66      16.676  -7.066 -16.623  1.00  0.00              
ATOM    974 HG23 VAL A  66      17.786  -7.499 -17.971  1.00  0.00              
ATOM    975  N   ASP A  67      17.978  -7.628 -14.578  1.00  1.85              
ATOM    976  HN  ASP A  67      18.494  -7.203 -15.317  1.00  0.22              
ATOM    977  CA  ASP A  67      17.715  -6.794 -13.425  1.00  2.27              
ATOM    978  HA  ASP A  67      17.569  -7.418 -12.552  1.00  1.32              
ATOM    979  C   ASP A  67      16.423  -5.992 -13.634  1.00  2.00              
ATOM    980  O   ASP A  67      16.289  -5.224 -14.589  1.00  1.70              
ATOM    981  CB  ASP A  67      18.913  -5.860 -13.133  1.00  0.00              
ATOM    982  HB1 ASP A  67      19.848  -6.456 -13.136  1.00  0.00              
ATOM    983  HB2 ASP A  67      18.996  -5.077 -13.912  1.00  0.00              
ATOM    984  CG  ASP A  67      18.809  -5.183 -11.774  1.00  0.00              
ATOM    985  OD1 ASP A  67      17.775  -4.514 -11.528  1.00  0.00              
ATOM    986  OD2 ASP A  67      19.832  -5.170 -11.050  1.00  0.00              
ATOM    987  N   TYR A  68      15.435  -6.162 -12.738  1.00  1.85              
ATOM    988  HN  TYR A  68      15.561  -6.787 -11.957  1.00  0.22              
ATOM    989  CA  TYR A  68      14.194  -5.411 -12.749  1.00  2.27              
ATOM    990  HA  TYR A  68      14.062  -4.927 -13.708  1.00  1.32              
ATOM    991  C   TYR A  68      14.259  -4.302 -11.716  1.00  2.00              
ATOM    992  O   TYR A  68      14.557  -4.531 -10.550  1.00  1.70              
ATOM    993  CB  TYR A  68      12.990  -6.326 -12.425  1.00  0.00              
ATOM    994  HB1 TYR A  68      13.202  -6.888 -11.489  1.00  0.00              
ATOM    995  HB2 TYR A  68      12.074  -5.723 -12.247  1.00  0.00              
ATOM    996  CG  TYR A  68      12.723  -7.351 -13.503  1.00  0.00              
ATOM    997  CD1 TYR A  68      13.277  -7.197 -14.788  1.00  0.00              
ATOM    998  HD1 TYR A  68      13.944  -6.370 -14.988  1.00  0.00              
ATOM    999  CE1 TYR A  68      12.952  -8.096 -15.813  1.00  0.00              
ATOM   1000  HE1 TYR A  68      13.369  -7.976 -16.802  1.00  0.00              
ATOM   1001  CZ  TYR A  68      12.077  -9.156 -15.564  1.00  0.00              
ATOM   1002  OH  TYR A  68      11.731 -10.035 -16.607  1.00  0.00              
ATOM   1003  HH  TYR A  68      11.187 -10.729 -16.230  1.00  0.00              
ATOM   1004  CD2 TYR A  68      11.856  -8.432 -13.262  1.00  0.00              
ATOM   1005  HD2 TYR A  68      11.406  -8.555 -12.286  1.00  0.00              
ATOM   1006  CE2 TYR A  68      11.531  -9.329 -14.288  1.00  0.00              
ATOM   1007  HE2 TYR A  68      10.841 -10.137 -14.096  1.00  0.00              
ATOM   1008  N   THR A  69      13.934  -3.062 -12.115  1.00  1.85              
ATOM   1009  HN  THR A  69      13.635  -2.917 -13.066  1.00  0.22              
ATOM   1010  CA  THR A  69      13.731  -1.941 -11.204  1.00  2.27              
ATOM   1011  HA  THR A  69      14.277  -2.106 -10.286  1.00  1.32              
ATOM   1012  C   THR A  69      12.258  -1.897 -10.863  1.00  2.00              
ATOM   1013  O   THR A  69      11.402  -1.944 -11.744  1.00  1.70              
ATOM   1014  CB  THR A  69      14.191  -0.614 -11.850  1.00  0.00              
ATOM   1015  HB  THR A  69      13.624  -0.523 -12.809  1.00  0.00              
ATOM   1016  OG1 THR A  69      15.576  -0.632 -12.188  1.00  0.00              
ATOM   1017  HG1 THR A  69      15.759   0.234 -12.567  1.00  0.00              
ATOM   1018  CG2 THR A  69      13.930   0.655 -11.033  1.00  0.00              
ATOM   1019 HG21 THR A  69      14.187   1.562 -11.619  1.00  0.00              
ATOM   1020 HG22 THR A  69      12.857   0.721 -10.753  1.00  0.00              
ATOM   1021 HG23 THR A  69      14.533   0.661 -10.099  1.00  0.00              
ATOM   1022  N   ILE A  70      11.923  -1.842  -9.563  1.00  1.85              
ATOM   1023  HN  ILE A  70      12.638  -1.762  -8.858  1.00  0.22              
ATOM   1024  CA  ILE A  70      10.559  -1.909  -9.073  1.00  2.27              
ATOM   1025  HA  ILE A  70       9.881  -1.739  -9.896  1.00  1.32              
ATOM   1026  C   ILE A  70      10.311  -0.777  -8.087  1.00  2.00              
ATOM   1027  O   ILE A  70      11.117  -0.514  -7.195  1.00  1.70              
ATOM   1028  CB  ILE A  70      10.248  -3.309  -8.493  1.00  0.00              
ATOM   1029  HB  ILE A  70      10.463  -4.014  -9.335  1.00  0.00              
ATOM   1030  CG2 ILE A  70      11.178  -3.727  -7.332  1.00  0.00              
ATOM   1031 HG21 ILE A  70      11.014  -4.791  -7.063  1.00  0.00              
ATOM   1032 HG22 ILE A  70      12.245  -3.615  -7.620  1.00  0.00              
ATOM   1033 HG23 ILE A  70      10.992  -3.108  -6.430  1.00  0.00              
ATOM   1034  CG1 ILE A  70       8.752  -3.520  -8.145  1.00  0.00              
ATOM   1035 HG11 ILE A  70       8.481  -2.901  -7.261  1.00  0.00              
ATOM   1036 HG12 ILE A  70       8.131  -3.164  -8.998  1.00  0.00              
ATOM   1037  CD  ILE A  70       8.374  -4.982  -7.862  1.00  0.00              
ATOM   1038  HD1 ILE A  70       7.281  -5.069  -7.677  1.00  0.00              
ATOM   1039  HD2 ILE A  70       8.634  -5.630  -8.727  1.00  0.00              
ATOM   1040  HD3 ILE A  70       8.904  -5.364  -6.965  1.00  0.00              
ATOM   1041  N   THR A  71       9.195  -0.037  -8.256  1.00  1.85              
ATOM   1042  HN  THR A  71       8.540  -0.275  -8.983  1.00  0.22              
ATOM   1043  CA  THR A  71       8.842   1.096  -7.400  1.00  2.27              
ATOM   1044  HA  THR A  71       9.596   1.229  -6.639  1.00  1.32              
ATOM   1045  C   THR A  71       7.540   0.814  -6.696  1.00  2.00              
ATOM   1046  O   THR A  71       6.540   0.479  -7.326  1.00  1.70              
ATOM   1047  CB  THR A  71       8.701   2.393  -8.230  1.00  0.00              
ATOM   1048  HB  THR A  71       7.943   2.174  -9.021  1.00  0.00              
ATOM   1049  OG1 THR A  71       9.911   2.738  -8.899  1.00  0.00              
ATOM   1050  HG1 THR A  71       9.721   3.555  -9.371  1.00  0.00              
ATOM   1051  CG2 THR A  71       8.228   3.632  -7.462  1.00  0.00              
ATOM   1052 HG21 THR A  71       8.047   4.481  -8.154  1.00  0.00              
ATOM   1053 HG22 THR A  71       7.277   3.417  -6.929  1.00  0.00              
ATOM   1054 HG23 THR A  71       8.983   3.950  -6.710  1.00  0.00              
ATOM   1055  N   VAL A  72       7.516   0.935  -5.356  1.00  1.85              
ATOM   1056  HN  VAL A  72       8.335   1.229  -4.852  1.00  0.22              
ATOM   1057  CA  VAL A  72       6.340   0.655  -4.552  1.00  2.27              
ATOM   1058  HA  VAL A  72       5.568   0.230  -5.180  1.00  1.32              
ATOM   1059  C   VAL A  72       5.737   1.929  -3.967  1.00  2.00              
ATOM   1060  O   VAL A  72       6.375   2.705  -3.255  1.00  1.70              
ATOM   1061  CB  VAL A  72       6.655  -0.391  -3.457  1.00  0.00              
ATOM   1062  HB  VAL A  72       5.721  -0.551  -2.866  1.00  0.00              
ATOM   1063  CG1 VAL A  72       7.097  -1.763  -4.011  1.00  0.00              
ATOM   1064 HG11 VAL A  72       7.344  -2.453  -3.176  1.00  0.00              
ATOM   1065 HG12 VAL A  72       6.294  -2.242  -4.609  1.00  0.00              
ATOM   1066 HG13 VAL A  72       8.001  -1.657  -4.648  1.00  0.00              
ATOM   1067  CG2 VAL A  72       7.723   0.108  -2.465  1.00  0.00              
ATOM   1068 HG21 VAL A  72       7.960  -0.676  -1.715  1.00  0.00              
ATOM   1069 HG22 VAL A  72       8.660   0.373  -3.001  1.00  0.00              
ATOM   1070 HG23 VAL A  72       7.373   1.004  -1.914  1.00  0.00              
ATOM   1071  N   TYR A  73       4.455   2.185  -4.280  1.00  1.85              
ATOM   1072  HN  TYR A  73       3.955   1.590  -4.919  1.00  0.22              
ATOM   1073  CA  TYR A  73       3.712   3.342  -3.822  1.00  2.27              
ATOM   1074  HA  TYR A  73       4.350   4.003  -3.253  1.00  1.32              
ATOM   1075  C   TYR A  73       2.568   2.902  -2.916  1.00  2.00              
ATOM   1076  O   TYR A  73       1.468   2.598  -3.379  1.00  1.70              
ATOM   1077  CB  TYR A  73       3.085   4.104  -5.012  1.00  0.00              
ATOM   1078  HB1 TYR A  73       2.493   3.392  -5.629  1.00  0.00              
ATOM   1079  HB2 TYR A  73       2.385   4.888  -4.652  1.00  0.00              
ATOM   1080  CG  TYR A  73       4.119   4.724  -5.923  1.00  0.00              
ATOM   1081  CD1 TYR A  73       4.511   4.072  -7.106  1.00  0.00              
ATOM   1082  HD1 TYR A  73       4.031   3.146  -7.394  1.00  0.00              
ATOM   1083  CE1 TYR A  73       5.537   4.602  -7.902  1.00  0.00              
ATOM   1084  HE1 TYR A  73       5.846   4.098  -8.806  1.00  0.00              
ATOM   1085  CZ  TYR A  73       6.173   5.788  -7.526  1.00  0.00              
ATOM   1086  OH  TYR A  73       7.223   6.295  -8.314  1.00  0.00              
ATOM   1087  HH  TYR A  73       7.481   7.141  -7.941  1.00  0.00              
ATOM   1088  CD2 TYR A  73       4.755   5.926  -5.566  1.00  0.00              
ATOM   1089  HD2 TYR A  73       4.480   6.432  -4.650  1.00  0.00              
ATOM   1090  CE2 TYR A  73       5.783   6.453  -6.361  1.00  0.00              
ATOM   1091  HE2 TYR A  73       6.283   7.361  -6.058  1.00  0.00              
ATOM   1092  N   ALA A  74       2.779   2.879  -1.587  1.00  1.85              
ATOM   1093  HN  ALA A  74       3.684   3.048  -1.213  1.00  0.22              
ATOM   1094  CA  ALA A  74       1.709   2.677  -0.628  1.00  2.27              
ATOM   1095  HA  ALA A  74       0.943   2.040  -1.055  1.00  1.32              
ATOM   1096  C   ALA A  74       1.068   4.011  -0.269  1.00  2.00              
ATOM   1097  O   ALA A  74       1.530   4.720   0.622  1.00  1.70              
ATOM   1098  CB  ALA A  74       2.241   2.008   0.661  1.00  0.00              
ATOM   1099  HB1 ALA A  74       2.686   1.020   0.411  1.00  0.00              
ATOM   1100  HB2 ALA A  74       3.032   2.629   1.136  1.00  0.00              
ATOM   1101  HB3 ALA A  74       1.429   1.841   1.401  1.00  0.00              
ATOM   1102  N   VAL A  75      -0.003   4.409  -0.972  1.00  1.85              
ATOM   1103  HN  VAL A  75      -0.429   3.787  -1.639  1.00  0.22              
ATOM   1104  CA  VAL A  75      -0.604   5.730  -0.868  1.00  2.27              
ATOM   1105  HA  VAL A  75       0.184   6.458  -0.743  1.00  1.32              
ATOM   1106  C   VAL A  75      -1.525   5.823   0.337  1.00  2.00              
ATOM   1107  O   VAL A  75      -2.542   5.132   0.413  1.00  1.70              
ATOM   1108  CB  VAL A  75      -1.385   6.085  -2.155  1.00  0.00              
ATOM   1109  HB  VAL A  75      -2.145   5.282  -2.320  1.00  0.00              
ATOM   1110  CG1 VAL A  75      -2.135   7.432  -2.081  1.00  0.00              
ATOM   1111 HG11 VAL A  75      -2.641   7.644  -3.048  1.00  0.00              
ATOM   1112 HG12 VAL A  75      -2.917   7.422  -1.295  1.00  0.00              
ATOM   1113 HG13 VAL A  75      -1.430   8.264  -1.873  1.00  0.00              
ATOM   1114  CG2 VAL A  75      -0.477   6.093  -3.401  1.00  0.00              
ATOM   1115 HG21 VAL A  75      -1.053   6.389  -4.304  1.00  0.00              
ATOM   1116 HG22 VAL A  75       0.360   6.811  -3.270  1.00  0.00              
ATOM   1117 HG23 VAL A  75      -0.048   5.088  -3.593  1.00  0.00              
ATOM   1118  N   ILE A  76      -1.347   7.384   1.188  1.00 17.07              
ATOM   1119  HN  ILE A  76      -0.792   8.204   1.306  1.00  0.00              
ATOM   1120  CA  ILE A  76      -1.773   6.765   2.437  1.00 19.59              
ATOM   1121  HA  ILE A  76      -1.556   5.708   2.346  1.00  0.00              
ATOM   1122  C   ILE A  76      -3.293   6.893   2.620  1.00 17.51              
ATOM   1123  O   ILE A  76      -3.887   7.955   2.382  1.00 18.86              
ATOM   1124  CB  ILE A  76      -1.055   7.409   3.645  1.00  0.00              
ATOM   1125  HB  ILE A  76      -1.207   8.509   3.507  1.00  0.00              
ATOM   1126  CG2 ILE A  76      -1.685   7.055   5.010  1.00  0.00              
ATOM   1127 HG21 ILE A  76      -1.230   7.663   5.820  1.00  0.00              
ATOM   1128 HG22 ILE A  76      -2.776   7.260   5.008  1.00  0.00              
ATOM   1129 HG23 ILE A  76      -1.529   5.982   5.254  1.00  0.00              
ATOM   1130  CG1 ILE A  76       0.481   7.198   3.639  1.00  0.00              
ATOM   1131 HG11 ILE A  76       0.714   6.121   3.799  1.00  0.00              
ATOM   1132 HG12 ILE A  76       0.879   7.476   2.636  1.00  0.00              
ATOM   1133  CD  ILE A  76       1.232   8.028   4.693  1.00  0.00              
ATOM   1134  HD1 ILE A  76       2.329   7.874   4.596  1.00  0.00              
ATOM   1135  HD2 ILE A  76       1.021   9.111   4.564  1.00  0.00              
ATOM   1136  HD3 ILE A  76       0.934   7.731   5.721  1.00  0.00              
ATOM   1137  N   LYS A  77      -3.938   5.816   3.082  1.00 17.57              
ATOM   1138  HN  LYS A  77      -3.472   4.954   3.275  1.00  0.00              
ATOM   1139  CA  LYS A  77      -5.379   5.816   3.344  1.00 21.09              
ATOM   1140  HA  LYS A  77      -5.872   6.043   2.407  1.00  0.00              
ATOM   1141  C   LYS A  77      -5.767   6.911   4.340  1.00 21.11              
ATOM   1142  O   LYS A  77      -5.034   7.157   5.318  1.00 20.81              
ATOM   1143  CB  LYS A  77      -5.842   4.444   3.887  1.00  0.00              
ATOM   1144  HB1 LYS A  77      -5.523   3.674   3.147  1.00  0.00              
ATOM   1145  HB2 LYS A  77      -5.289   4.222   4.827  1.00  0.00              
ATOM   1146  CG  LYS A  77      -7.360   4.293   4.120  1.00  0.00              
ATOM   1147  HG1 LYS A  77      -7.698   5.072   4.841  1.00  0.00              
ATOM   1148  HG2 LYS A  77      -7.895   4.475   3.159  1.00  0.00              
ATOM   1149  CD  LYS A  77      -7.756   2.913   4.678  1.00  0.00              
ATOM   1150  HD1 LYS A  77      -7.122   2.700   5.569  1.00  0.00              
ATOM   1151  HD2 LYS A  77      -8.812   2.970   5.026  1.00  0.00              
ATOM   1152  CE  LYS A  77      -7.605   1.797   3.636  1.00  0.00              
ATOM   1153  HE1 LYS A  77      -6.642   1.903   3.088  1.00  0.00              
ATOM   1154  HE2 LYS A  77      -7.622   0.799   4.126  1.00  0.00              
ATOM   1155  NZ  LYS A  77      -8.695   1.854   2.665  1.00  0.00              
ATOM   1156  HZ1 LYS A  77      -8.586   1.096   1.961  1.00  0.00              
ATOM   1157  HZ2 LYS A  77      -9.605   1.740   3.158  1.00  0.00              
ATOM   1158  HZ3 LYS A  77      -8.681   2.776   2.184  1.00  0.00              
ATOM   1159  N   GLY A  78      -6.850   7.615   4.022  1.00 21.44              
ATOM   1160  HN  GLY A  78      -7.386   7.509   3.185  1.00  0.00              
ATOM   1161  CA  GLY A  78      -7.318   8.627   4.939  1.00 23.90              
ATOM   1162  C   GLY A  78      -7.455   9.979   4.289  1.00 26.24              
ATOM   1163  O   GLY A  78      -7.475  10.118   3.074  1.00 23.57              
ATOM   1164  HA1 GLY A  78      -6.592   8.723   5.734  1.00  0.00              
ATOM   1165  N   ASP A  79      -7.598  11.016   5.120  1.00 22.43              
ATOM   1166  HN  ASP A  79      -7.507  11.026   6.112  1.00  0.00              
ATOM   1167  CA  ASP A  79      -7.930  12.320   4.568  1.00 23.73              
ATOM   1168  HA  ASP A  79      -8.453  12.123   3.639  1.00  0.00              
ATOM   1169  C   ASP A  79      -6.713  13.166   4.218  1.00 24.95              
ATOM   1170  O   ASP A  79      -6.886  14.275   3.729  1.00 31.18              
ATOM   1171  CB  ASP A  79      -8.824  13.121   5.543  1.00  0.00              
ATOM   1172  HB1 ASP A  79      -8.333  13.167   6.535  1.00  0.00              
ATOM   1173  HB2 ASP A  79      -8.971  14.156   5.178  1.00  0.00              
ATOM   1174  CG  ASP A  79     -10.190  12.481   5.742  1.00  0.00              
ATOM   1175  OD1 ASP A  79     -10.845  12.156   4.719  1.00  0.00              
ATOM   1176  OD2 ASP A  79     -10.672  12.482   6.900  1.00  0.00              
ATOM   1177  N   ASP A  80      -5.503  12.710   4.457  1.00 21.47              
ATOM   1178  HN  ASP A  80      -5.270  11.808   4.810  1.00  0.00              
ATOM   1179  CA  ASP A  80      -4.338  13.539   4.210  1.00 20.16              
ATOM   1180  HA  ASP A  80      -4.664  14.572   4.194  1.00  0.00              
ATOM   1181  C   ASP A  80      -3.783  13.236   2.837  1.00 20.86              
ATOM   1182  O   ASP A  80      -3.642  12.067   2.464  1.00 21.86              
ATOM   1183  CB  ASP A  80      -3.221  13.243   5.238  1.00  0.00              
ATOM   1184  HB1 ASP A  80      -3.005  12.157   5.239  1.00  0.00              
ATOM   1185  HB2 ASP A  80      -2.292  13.784   4.973  1.00  0.00              
ATOM   1186  CG  ASP A  80      -3.616  13.629   6.656  1.00  0.00              
ATOM   1187  OD1 ASP A  80      -4.087  14.779   6.846  1.00  0.00              
ATOM   1188  OD2 ASP A  80      -3.279  12.858   7.586  1.00  0.00              
ATOM   1189  N   GLU A  83      -3.283  14.265   2.167  1.00 20.66              
ATOM   1190  HN  GLU A  83      -3.292  15.221   2.447  1.00  0.00              
ATOM   1191  CA  GLU A  83      -2.636  14.029   0.868  1.00 19.61              
ATOM   1192  HA  GLU A  83      -3.060  13.147   0.403  1.00  0.00              
ATOM   1193  C   GLU A  83      -1.163  13.738   1.131  1.00 19.81              
ATOM   1194  O   GLU A  83      -0.254  14.553   0.907  1.00 20.23              
ATOM   1195  CB  GLU A  83      -2.832  15.238  -0.076  1.00  0.00              
ATOM   1196  HB1 GLU A  83      -2.424  16.143   0.430  1.00  0.00              
ATOM   1197  HB2 GLU A  83      -2.222  15.102  -0.997  1.00  0.00              
ATOM   1198  CG  GLU A  83      -4.302  15.540  -0.488  1.00  0.00              
ATOM   1199  HG1 GLU A  83      -4.970  15.369   0.376  1.00  0.00              
ATOM   1200  HG2 GLU A  83      -4.411  16.588  -0.830  1.00  0.00              
ATOM   1201  CD  GLU A  83      -4.879  14.651  -1.591  1.00  0.00              
ATOM   1202  OE1 GLU A  83      -4.981  13.432  -1.293  1.00  0.00              
ATOM   1203  OE2 GLU A  83      -5.194  15.147  -2.698  1.00  0.00              
ATOM   1204  N   LEU A  84      -0.935  12.499   1.544  1.00 18.44              
ATOM   1205  HN  LEU A  84      -1.663  11.817   1.511  1.00  0.00              
ATOM   1206  CA  LEU A  84       0.325  12.002   2.066  1.00 17.70              
ATOM   1207  HA  LEU A  84       1.095  12.744   1.902  1.00  0.00              
ATOM   1208  C   LEU A  84       0.672  10.781   1.214  1.00 16.96              
ATOM   1209  O   LEU A  84      -0.150   9.854   1.110  1.00 18.27              
ATOM   1210  CB  LEU A  84       0.188  11.601   3.553  1.00  0.00              
ATOM   1211  HB1 LEU A  84      -0.315  12.447   4.077  1.00  0.00              
ATOM   1212  HB2 LEU A  84      -0.507  10.735   3.632  1.00  0.00              
ATOM   1213  CG  LEU A  84       1.487  11.281   4.328  1.00  0.00              
ATOM   1214  HG  LEU A  84       2.249  12.054   4.070  1.00  0.00              
ATOM   1215  CD1 LEU A  84       2.055   9.923   3.887  1.00  0.00              
ATOM   1216 HD11 LEU A  84       3.014   9.714   4.409  1.00  0.00              
ATOM   1217 HD12 LEU A  84       1.343   9.105   4.125  1.00  0.00              
ATOM   1218 HD13 LEU A  84       2.246   9.915   2.793  1.00  0.00              
ATOM   1219  CD2 LEU A  84       1.287  11.303   5.851  1.00  0.00              
ATOM   1220 HD21 LEU A  84       2.236  11.050   6.370  1.00  0.00              
ATOM   1221 HD22 LEU A  84       0.964  12.302   6.207  1.00  0.00              
ATOM   1222 HD23 LEU A  84       0.517  10.560   6.153  1.00  0.00              
ATOM   1223  N   PHE A  85       1.916  10.754   0.716  1.00 14.55              
ATOM   1224  HN  PHE A  85       2.610  11.436   0.944  1.00  0.00              
ATOM   1225  CA  PHE A  85       2.368   9.715  -0.212  1.00 15.79              
ATOM   1226  HA  PHE A  85       1.609   8.942  -0.209  1.00  0.00              
ATOM   1227  C   PHE A  85       3.640   9.088   0.295  1.00 16.43              
ATOM   1228  O   PHE A  85       4.418   9.715   1.018  1.00 18.72              
ATOM   1229  CB  PHE A  85       2.632  10.305  -1.617  1.00  0.00              
ATOM   1230  HB1 PHE A  85       3.298  11.189  -1.521  1.00  0.00              
ATOM   1231  HB2 PHE A  85       3.153   9.571  -2.268  1.00  0.00              
ATOM   1232  CG  PHE A  85       1.370  10.787  -2.294  1.00  0.00              
ATOM   1233  CD1 PHE A  85       1.019  12.148  -2.256  1.00  0.00              
ATOM   1234  HD1 PHE A  85       1.677  12.857  -1.770  1.00  0.00              
ATOM   1235  CE1 PHE A  85      -0.176  12.593  -2.834  1.00  0.00              
ATOM   1236  HE1 PHE A  85      -0.434  13.642  -2.801  1.00  0.00              
ATOM   1237  CZ  PHE A  85      -1.032  11.680  -3.460  1.00  0.00              
ATOM   1238  HZ  PHE A  85      -1.953  12.022  -3.911  1.00  0.00              
ATOM   1239  CD2 PHE A  85       0.507   9.881  -2.935  1.00  0.00              
ATOM   1240  HD2 PHE A  85       0.754   8.829  -2.969  1.00  0.00              
ATOM   1241  CE2 PHE A  85      -0.691  10.323  -3.512  1.00  0.00              
ATOM   1242  HE2 PHE A  85      -1.349   9.615  -3.995  1.00  0.00              
ATOM   1243  N   VAL A  86       3.884   7.852  -0.145  1.00 15.57              
ATOM   1244  HN  VAL A  86       3.281   7.351  -0.761  1.00  0.00              
ATOM   1245  CA  VAL A  86       5.095   7.113   0.255  1.00 16.35              
ATOM   1246  HA  VAL A  86       5.850   7.823   0.567  1.00  0.00              
ATOM   1247  C   VAL A  86       5.631   6.386  -0.973  1.00 19.75              
ATOM   1248  O   VAL A  86       4.873   5.924  -1.848  1.00 20.09              
ATOM   1249  CB  VAL A  86       4.779   6.104   1.384  1.00  0.00              
ATOM   1250  HB  VAL A  86       4.279   6.668   2.210  1.00  0.00              
ATOM   1251  CG1 VAL A  86       3.831   4.963   0.958  1.00  0.00              
ATOM   1252 HG11 VAL A  86       3.677   4.255   1.800  1.00  0.00              
ATOM   1253 HG12 VAL A  86       2.833   5.347   0.663  1.00  0.00              
ATOM   1254 HG13 VAL A  86       4.260   4.393   0.105  1.00  0.00              
ATOM   1255  CG2 VAL A  86       6.056   5.486   1.985  1.00  0.00              
ATOM   1256 HG21 VAL A  86       5.800   4.737   2.765  1.00  0.00              
ATOM   1257 HG22 VAL A  86       6.654   4.980   1.197  1.00  0.00              
ATOM   1258 HG23 VAL A  86       6.693   6.261   2.461  1.00  0.00              
ATOM   1259  N   GLY A  87       6.942   6.252  -1.013  1.00 16.73              
ATOM   1260  HN  GLY A  87       7.575   6.612  -0.329  1.00  0.00              
ATOM   1261  CA  GLY A  87       7.553   5.537  -2.118  1.00 18.28              
ATOM   1262  C   GLY A  87       9.040   5.417  -1.953  1.00 19.44              
ATOM   1263  O   GLY A  87       9.593   5.768  -0.910  1.00 19.31              
ATOM   1264  HA1 GLY A  87       7.369   6.096  -3.025  1.00  0.00              
ATOM   1265  N   ILE A  88       9.337   4.037  -2.315  1.00  1.85              
ATOM   1266  HN  ILE A  88       8.639   3.394  -2.628  1.00  0.22              
ATOM   1267  CA  ILE A  88      10.723   3.633  -2.486  1.00  2.27              
ATOM   1268  HA  ILE A  88      11.323   4.520  -2.634  1.00  1.32              
ATOM   1269  C   ILE A  88      10.856   2.827  -3.765  1.00  2.00              
ATOM   1270  O   ILE A  88       9.951   2.092  -4.162  1.00  1.70              
ATOM   1271  CB  ILE A  88      11.241   2.889  -1.233  1.00  0.00              
ATOM   1272  HB  ILE A  88      11.078   3.611  -0.393  1.00  0.00              
ATOM   1273  CG2 ILE A  88      10.429   1.624  -0.875  1.00  0.00              
ATOM   1274 HG21 ILE A  88      10.744   1.224   0.111  1.00  0.00              
ATOM   1275 HG22 ILE A  88       9.344   1.853  -0.814  1.00  0.00              
ATOM   1276 HG23 ILE A  88      10.577   0.829  -1.635  1.00  0.00              
ATOM   1277  CG1 ILE A  88      12.766   2.616  -1.258  1.00  0.00              
ATOM   1278 HG11 ILE A  88      12.997   1.844  -2.026  1.00  0.00              
ATOM   1279 HG12 ILE A  88      13.294   3.548  -1.561  1.00  0.00              
ATOM   1280  CD  ILE A  88      13.344   2.161   0.092  1.00  0.00              
ATOM   1281  HD1 ILE A  88      14.447   2.039   0.017  1.00  0.00              
ATOM   1282  HD2 ILE A  88      13.129   2.911   0.883  1.00  0.00              
ATOM   1283  HD3 ILE A  88      12.912   1.187   0.403  1.00  0.00              
ATOM   1284  N   SER A  89      11.986   2.975  -4.478  1.00  1.85              
ATOM   1285  HN  SER A  89      12.682   3.637  -4.210  1.00  0.22              
ATOM   1286  CA  SER A  89      12.339   2.133  -5.607  1.00  2.27              
ATOM   1287  HA  SER A  89      11.548   1.420  -5.783  1.00  1.32              
ATOM   1288  C   SER A  89      13.575   1.316  -5.292  1.00  2.00              
ATOM   1289  O   SER A  89      14.514   1.786  -4.650  1.00  1.70              
ATOM   1290  CB  SER A  89      12.538   2.978  -6.887  1.00  0.00              
ATOM   1291  HB1 SER A  89      12.722   2.282  -7.736  1.00  0.00              
ATOM   1292  HB2 SER A  89      11.610   3.546  -7.124  1.00  0.00              
ATOM   1293  OG  SER A  89      13.658   3.867  -6.786  1.00  0.00              
ATOM   1294  HG1 SER A  89      13.849   4.185  -7.678  1.00  0.00              
ATOM   1295  N   ILE A  90      13.599   0.045  -5.728  1.00  1.85              
ATOM   1296  HN  ILE A  90      12.819  -0.324  -6.245  1.00  0.22              
ATOM   1297  CA  ILE A  90      14.760  -0.823  -5.600  1.00  2.27              
ATOM   1298  HA  ILE A  90      15.643  -0.221  -5.431  1.00  1.32              
ATOM   1299  C   ILE A  90      14.973  -1.525  -6.925  1.00  2.00              
ATOM   1300  O   ILE A  90      14.141  -1.443  -7.829  1.00  1.70              
ATOM   1301  CB  ILE A  90      14.566  -1.839  -4.450  1.00  0.00              
ATOM   1302  HB  ILE A  90      15.473  -2.493  -4.500  1.00  0.00              
ATOM   1303  CG2 ILE A  90      14.574  -1.200  -3.042  1.00  0.00              
ATOM   1304 HG21 ILE A  90      14.589  -1.986  -2.258  1.00  0.00              
ATOM   1305 HG22 ILE A  90      15.473  -0.566  -2.901  1.00  0.00              
ATOM   1306 HG23 ILE A  90      13.672  -0.572  -2.887  1.00  0.00              
ATOM   1307  CG1 ILE A  90      13.357  -2.785  -4.654  1.00  0.00              
ATOM   1308 HG11 ILE A  90      12.410  -2.202  -4.607  1.00  0.00              
ATOM   1309 HG12 ILE A  90      13.417  -3.233  -5.672  1.00  0.00              
ATOM   1310  CD  ILE A  90      13.281  -3.936  -3.636  1.00  0.00              
ATOM   1311  HD1 ILE A  90      12.426  -4.606  -3.875  1.00  0.00              
ATOM   1312  HD2 ILE A  90      14.213  -4.539  -3.656  1.00  0.00              
ATOM   1313  HD3 ILE A  90      13.134  -3.547  -2.607  1.00  0.00              
ATOM   1314  N   ASN A  91      16.087  -2.259  -7.084  1.00  1.85              
ATOM   1315  HN  ASN A  91      16.809  -2.262  -6.395  1.00  0.22              
ATOM   1316  CA  ASN A  91      16.273  -3.152  -8.208  1.00  2.27              
ATOM   1317  HA  ASN A  91      15.324  -3.256  -8.713  1.00  1.32              
ATOM   1318  C   ASN A  91      16.595  -4.569  -7.742  1.00  2.00              
ATOM   1319  O   ASN A  91      17.243  -4.779  -6.717  1.00  1.70              
ATOM   1320  CB  ASN A  91      17.265  -2.553  -9.232  1.00  0.00              
ATOM   1321  HB1 ASN A  91      17.318  -3.245 -10.101  1.00  0.00              
ATOM   1322  HB2 ASN A  91      16.891  -1.578  -9.606  1.00  0.00              
ATOM   1323  CG  ASN A  91      18.691  -2.379  -8.701  1.00  0.00              
ATOM   1324  OD1 ASN A  91      18.942  -1.761  -7.666  1.00  0.00              
ATOM   1325  ND2 ASN A  91      19.675  -2.933  -9.445  1.00  0.00              
ATOM   1326 HD21 ASN A  91      20.609  -2.841  -9.110  1.00  0.00              
ATOM   1327 HD22 ASN A  91      19.451  -3.434 -10.275  1.00  0.00              
ATOM   1328  N   TYR A  92      16.106  -5.581  -8.480  1.00  1.85              
ATOM   1329  HN  TYR A  92      15.600  -5.373  -9.326  1.00  0.22              
ATOM   1330  CA  TYR A  92      16.124  -6.976  -8.083  1.00  2.27              
ATOM   1331  HA  TYR A  92      16.920  -7.139  -7.367  1.00  1.32              
ATOM   1332  C   TYR A  92      16.395  -7.837  -9.317  1.00  2.00              
ATOM   1333  O   TYR A  92      15.781  -7.640 -10.365  1.00  1.70              
ATOM   1334  CB  TYR A  92      14.769  -7.393  -7.468  1.00  0.00              
ATOM   1335  HB1 TYR A  92      14.573  -6.775  -6.564  1.00  0.00              
ATOM   1336  HB2 TYR A  92      13.939  -7.204  -8.181  1.00  0.00              
ATOM   1337  CG  TYR A  92      14.742  -8.839  -7.028  1.00  0.00              
ATOM   1338  CD1 TYR A  92      15.364  -9.232  -5.830  1.00  0.00              
ATOM   1339  HD1 TYR A  92      15.819  -8.487  -5.191  1.00  0.00              
ATOM   1340  CE1 TYR A  92      15.421 -10.587  -5.471  1.00  0.00              
ATOM   1341  HE1 TYR A  92      15.905 -10.894  -4.557  1.00  0.00              
ATOM   1342  CZ  TYR A  92      14.851 -11.557  -6.302  1.00  0.00              
ATOM   1343  OH  TYR A  92      14.939 -12.915  -5.950  1.00  0.00              
ATOM   1344  HH  TYR A  92      14.434 -13.414  -6.596  1.00  0.00              
ATOM   1345  CD2 TYR A  92      14.157  -9.822  -7.847  1.00  0.00              
ATOM   1346  HD2 TYR A  92      13.692  -9.540  -8.781  1.00  0.00              
ATOM   1347  CE2 TYR A  92      14.217 -11.176  -7.489  1.00  0.00              
ATOM   1348  HE2 TYR A  92      13.790 -11.923  -8.141  1.00  0.00              
ATOM   1349  N   ARG A  93      17.314  -8.826  -9.253  1.00  1.85              
ATOM   1350  HN  ARG A  93      17.830  -9.007  -8.422  1.00  0.22              
ATOM   1351  CA  ARG A  93      17.556  -9.710 -10.387  1.00  2.27              
ATOM   1352  HA  ARG A  93      17.476  -9.137 -11.300  1.00  1.32              
ATOM   1353  C   ARG A  93      16.515 -10.824 -10.481  1.00  2.00              
ATOM   1354  O   ARG A  93      16.220 -11.516  -9.507  1.00  1.70              
ATOM   1355  CB  ARG A  93      18.966 -10.339 -10.306  1.00  0.00              
ATOM   1356  HB1 ARG A  93      19.160 -10.540  -9.225  1.00  0.00              
ATOM   1357  HB2 ARG A  93      18.960 -11.332 -10.807  1.00  0.00              
ATOM   1358  CG  ARG A  93      20.127  -9.469 -10.846  1.00  0.00              
ATOM   1359  HG1 ARG A  93      20.942 -10.143 -11.192  1.00  0.00              
ATOM   1360  HG2 ARG A  93      19.781  -8.927 -11.756  1.00  0.00              
ATOM   1361  CD  ARG A  93      20.642  -8.422  -9.844  1.00  0.00              
ATOM   1362  HD1 ARG A  93      21.335  -7.721 -10.364  1.00  0.00              
ATOM   1363  HD2 ARG A  93      19.805  -7.833  -9.401  1.00  0.00              
ATOM   1364  NE  ARG A  93      21.347  -9.169  -8.747  1.00  0.00              
ATOM   1365  HE  ARG A  93      21.369 -10.164  -8.896  1.00  0.00              
ATOM   1366  CZ  ARG A  93      21.887  -8.563  -7.680  1.00  0.00              
ATOM   1367  NH1 ARG A  93      22.488  -9.322  -6.766  1.00  0.00              
ATOM   1368 HH11 ARG A  93      22.879  -8.917  -5.951  1.00  0.00              
ATOM   1369 HH12 ARG A  93      22.400 -10.314  -6.886  1.00  0.00              
ATOM   1370  NH2 ARG A  93      21.861  -7.243  -7.529  1.00  0.00              
ATOM   1371 HH21 ARG A  93      22.345  -6.823  -6.773  1.00  0.00              
ATOM   1372 HH22 ARG A  93      21.533  -6.710  -8.296  1.00  0.00              
ATOM   1373  N   THR A  94      15.958 -11.035 -11.684  1.00  1.85              
ATOM   1374  HN  THR A  94      16.202 -10.464 -12.476  1.00  0.22              
ATOM   1375  CA  THR A  94      15.065 -12.137 -12.000  1.00  2.27              
ATOM   1376  HA  THR A  94      14.775 -12.652 -11.096  1.00  1.32              
ATOM   1377  C   THR A  94      15.827 -13.140 -12.890  1.00  2.00              
ATOM   1378  OT1 THR A  94      16.298 -12.729 -13.983  1.00  1.70              
ATOM   1379  OT2 THR A  94      15.956 -14.328 -12.505  1.00  1.70              
ATOM   1380  CB  THR A  94      13.806 -11.633 -12.743  1.00  0.00              
ATOM   1381  HB  THR A  94      13.204 -12.542 -12.986  1.00  0.00              
ATOM   1382  OG1 THR A  94      14.128 -11.006 -13.981  1.00  0.00              
ATOM   1383  HG1 THR A  94      13.285 -10.721 -14.352  1.00  0.00              
ATOM   1384  CG2 THR A  94      12.905 -10.673 -11.958  1.00  0.00              
ATOM   1385 HG21 THR A  94      11.975 -10.455 -12.522  1.00  0.00              
ATOM   1386 HG22 THR A  94      12.617 -11.122 -10.984  1.00  0.00              
ATOM   1387 HG23 THR A  94      13.424  -9.711 -11.757  1.00  0.00              
ATOM   1388  N   TYR D  58     -12.941  -8.540  -6.972  1.00 31.95              
ATOM   1389  HT1 TYR D  58     -13.514  -9.194  -7.544  1.00  0.00              
ATOM   1390  HT2 TYR D  58     -13.289  -8.543  -5.992  1.00  0.00              
ATOM   1391  HT3 TYR D  58     -11.948  -8.846  -6.987  1.00  0.00              
ATOM   1392  CA  TYR D  58     -13.044  -7.189  -7.523  1.00 28.71              
ATOM   1393  HA  TYR D  58     -12.602  -7.196  -8.512  1.00  0.00              
ATOM   1394  CB  TYR D  58     -14.503  -6.697  -7.535  1.00 22.68              
ATOM   1395  HB1 TYR D  58     -15.178  -7.564  -7.707  1.00  0.00              
ATOM   1396  HB2 TYR D  58     -14.777  -6.257  -6.552  1.00  0.00              
ATOM   1397  CG  TYR D  58     -14.791  -5.696  -8.631  1.00 19.78              
ATOM   1398  CD1 TYR D  58     -15.183  -6.110  -9.890  1.00 21.86              
ATOM   1399  HD1 TYR D  58     -15.276  -7.167 -10.103  1.00  0.00              
ATOM   1400  CE1 TYR D  58     -15.441  -5.200 -10.901  1.00 20.28              
ATOM   1401  HE1 TYR D  58     -15.769  -5.537 -11.873  1.00  0.00              
ATOM   1402  CZ  TYR D  58     -15.273  -3.858 -10.672  1.00 21.27              
ATOM   1403  OH  TYR D  58     -15.538  -2.964 -11.691  1.00 22.01              
ATOM   1404  HH  TYR D  58     -15.437  -2.081 -11.332  1.00  0.00              
ATOM   1405  CD2 TYR D  58     -14.611  -4.337  -8.424  1.00 26.94              
ATOM   1406  HD2 TYR D  58     -14.237  -3.980  -7.474  1.00  0.00              
ATOM   1407  CE2 TYR D  58     -14.857  -3.416  -9.441  1.00 13.15              
ATOM   1408  HE2 TYR D  58     -14.699  -2.363  -9.261  1.00  0.00              
ATOM   1409  C   TYR D  58     -12.198  -6.274  -6.662  1.00 20.27              
ATOM   1410  O   TYR D  58     -12.207  -6.394  -5.435  1.00 20.35              
ATOM   1411  N   PRO D  59     -11.429  -5.383  -7.302  1.00 34.85              
ATOM   1412  CD  PRO D  59     -11.262  -5.295  -8.767  1.00 36.61              
ATOM   1413  HD1 PRO D  59     -11.060  -6.307  -8.348  1.00  0.00              
ATOM   1414  HD2 PRO D  59     -11.784  -5.377  -9.748  1.00  0.00              
ATOM   1415  CA  PRO D  59     -10.549  -4.463  -6.570  1.00 13.64              
ATOM   1416  HA  PRO D  59      -9.891  -5.023  -5.916  1.00  0.00              
ATOM   1417  CB  PRO D  59      -9.788  -3.729  -7.682  1.00 15.57              
ATOM   1418  HB1 PRO D  59      -8.907  -4.340  -7.983  1.00  0.00              
ATOM   1419  HB2 PRO D  59      -9.440  -2.723  -7.371  1.00  0.00              
ATOM   1420  CG  PRO D  59      -9.979  -4.541  -8.931  1.00 26.26              
ATOM   1421  HG1 PRO D  59      -9.183  -4.370  -9.682  1.00  0.00              
ATOM   1422  HG2 PRO D  59     -10.970  -4.297  -9.379  1.00  0.00              
ATOM   1423  C   PRO D  59     -11.321  -3.444  -5.746  1.00 13.52              
ATOM   1424  O   PRO D  59     -12.088  -2.677  -6.316  1.00 48.04              
ATOM   1425  N   TYR D  60     -11.028  -3.383  -4.449  1.00 27.78              
ATOM   1426  HN  TYR D  60     -10.317  -3.956  -4.045  1.00  0.00              
ATOM   1427  CA  TYR D  60     -11.699  -2.496  -3.506  1.00 13.43              
ATOM   1428  HA  TYR D  60     -12.192  -1.759  -4.127  1.00  0.00              
ATOM   1429  CB  TYR D  60     -12.668  -3.292  -2.661  1.00 21.42              
ATOM   1430  HB1 TYR D  60     -13.305  -2.590  -2.081  1.00  0.00              
ATOM   1431  HB2 TYR D  60     -13.344  -3.897  -3.303  1.00  0.00              
ATOM   1432  CG  TYR D  60     -12.039  -4.214  -1.639  1.00 13.38              
ATOM   1433  CD1 TYR D  60     -11.541  -5.461  -2.003  1.00 20.08              
ATOM   1434  HD1 TYR D  60     -11.579  -5.774  -3.037  1.00  0.00              
ATOM   1435  CE1 TYR D  60     -11.000  -6.349  -1.035  1.00 13.53              
ATOM   1436  HE1 TYR D  60     -10.600  -7.307  -1.331  1.00  0.00              
ATOM   1437  CZ  TYR D  60     -10.993  -5.983   0.288  1.00 26.08              
ATOM   1438  OH  TYR D  60     -10.465  -6.846   1.226  1.00 26.87              
ATOM   1439  HH  TYR D  60     -10.481  -6.395   2.073  1.00  0.00              
ATOM   1440  CD2 TYR D  60     -12.045  -3.888  -0.286  1.00 23.08              
ATOM   1441  HD2 TYR D  60     -12.502  -2.965   0.046  1.00  0.00              
ATOM   1442  CE2 TYR D  60     -11.514  -4.758   0.674  1.00 23.31              
ATOM   1443  HE2 TYR D  60     -11.530  -4.480   1.717  1.00  0.00              
ATOM   1444  C   TYR D  60     -10.778  -1.739  -2.555  1.00 23.45              
ATOM   1445  O   TYR D  60      -9.589  -2.054  -2.420  1.00 23.27              
ATOM   1446  N   ASP D  61     -11.356  -0.728  -1.909  1.00 19.88              
ATOM   1447  HN  ASP D  61     -12.261  -0.379  -2.138  1.00  0.00              
ATOM   1448  CA  ASP D  61     -10.735  -0.015  -0.795  1.00 26.00              
ATOM   1449  HA  ASP D  61      -9.945  -0.634  -0.387  1.00  0.00              
ATOM   1450  CB  ASP D  61     -10.261   1.367  -1.225  1.00 21.89              
ATOM   1451  HB1 ASP D  61      -9.773   1.869  -0.366  1.00  0.00              
ATOM   1452  HB2 ASP D  61      -9.524   1.288  -2.048  1.00  0.00              
ATOM   1453  CG  ASP D  61     -11.411   2.252  -1.682  1.00 38.90              
ATOM   1454  OD1 ASP D  61     -11.820   2.139  -2.855  1.00 46.21              
ATOM   1455  OD2 ASP D  61     -11.909   3.063  -0.875  1.00 43.51              
ATOM   1456  C   ASP D  61     -11.788   0.139   0.305  1.00 26.87              
ATOM   1457  O   ASP D  61     -12.998   0.200   0.015  1.00 19.60              
ATOM   1458  N   VAL D  62     -11.348   0.163   1.561  1.00 26.62              
ATOM   1459  HN  VAL D  62     -10.410  -0.018   1.847  1.00  0.00              
ATOM   1460  CA  VAL D  62     -12.260   0.470   2.652  1.00 19.81              
ATOM   1461  HA  VAL D  62     -13.231   0.683   2.222  1.00  0.00              
ATOM   1462  CB  VAL D  62     -12.338  -0.659   3.682  1.00 19.27              
ATOM   1463  HB  VAL D  62     -11.384  -0.650   4.265  1.00  0.00              
ATOM   1464  CG1 VAL D  62     -13.518  -0.424   4.630  1.00 15.75              
ATOM   1465 HG11 VAL D  62     -13.603  -1.262   5.356  1.00  0.00              
ATOM   1466 HG12 VAL D  62     -13.393   0.510   5.216  1.00  0.00              
ATOM   1467 HG13 VAL D  62     -14.471  -0.364   4.063  1.00  0.00              
ATOM   1468  CG2 VAL D  62     -12.438  -2.016   2.998  1.00 20.79              
ATOM   1469 HG21 VAL D  62     -12.535  -2.829   3.749  1.00  0.00              
ATOM   1470 HG22 VAL D  62     -13.324  -2.052   2.329  1.00  0.00              
ATOM   1471 HG23 VAL D  62     -11.534  -2.228   2.390  1.00  0.00              
ATOM   1472  C   VAL D  62     -11.801   1.724   3.385  1.00 23.64              
ATOM   1473  O   VAL D  62     -10.907   1.647   4.232  1.00 24.37              
ATOM   1474  N   PRO D  63     -12.462   2.865   3.120  1.00 28.02              
ATOM   1475  CD  PRO D  63     -13.601   2.964   2.185  1.00 29.89              
ATOM   1476  HD1 PRO D  63     -12.606   2.702   1.759  1.00  0.00              
ATOM   1477  HD2 PRO D  63     -14.410   2.415   1.652  1.00  0.00              
ATOM   1478  CA  PRO D  63     -12.159   4.159   3.745  1.00 29.64              
ATOM   1479  HA  PRO D  63     -11.246   4.564   3.324  1.00  0.00              
ATOM   1480  CB  PRO D  63     -13.371   5.013   3.384  1.00 14.88              
ATOM   1481  HB1 PRO D  63     -13.216   5.456   2.375  1.00  0.00              
ATOM   1482  HB2 PRO D  63     -13.552   5.830   4.111  1.00  0.00              
ATOM   1483  CG  PRO D  63     -13.832   4.451   2.081  1.00 26.99              
ATOM   1484  HG1 PRO D  63     -14.421   5.174   1.483  1.00  0.00              
ATOM   1485  HG2 PRO D  63     -14.446   3.541   2.271  1.00  0.00              
ATOM   1486  C   PRO D  63     -12.013   4.073   5.268  1.00 43.00              
ATOM   1487  O   PRO D  63     -11.267   4.853   5.856  1.00 52.59              
ATOM   1488  N   ASP D  64     -12.722   3.153   5.904  1.00 46.23              
ATOM   1489  HN  ASP D  64     -13.384   2.523   5.506  1.00  0.00              
ATOM   1490  CA  ASP D  64     -12.574   2.987   7.334  1.00 42.48              
ATOM   1491  HA  ASP D  64     -11.832   3.702   7.670  1.00  0.00              
ATOM   1492  CB  ASP D  64     -13.928   3.177   8.023  1.00 43.61              
ATOM   1493  HB1 ASP D  64     -14.514   3.941   7.473  1.00  0.00              
ATOM   1494  HB2 ASP D  64     -14.503   2.230   8.022  1.00  0.00              
ATOM   1495  CG  ASP D  64     -13.788   3.653   9.449  1.00 57.06              
ATOM   1496  OD1 ASP D  64     -12.710   4.215   9.769  1.00 63.64              
ATOM   1497  OD2 ASP D  64     -14.741   3.462  10.245  1.00 51.01              
ATOM   1498  C   ASP D  64     -12.020   1.599   7.647  1.00 34.83              
ATOM   1499  O   ASP D  64     -12.498   0.952   8.576  1.00 35.18              
ATOM   1500  N   TYR D  65     -11.015   1.150   6.884  1.00 29.94              
ATOM   1501  HN  TYR D  65     -10.591   1.695   6.163  1.00  0.00              
ATOM   1502  CA  TYR D  65     -10.440  -0.209   7.048  1.00 34.59              
ATOM   1503  HA  TYR D  65     -11.197  -0.897   6.689  1.00  0.00              
ATOM   1504  CB  TYR D  65      -9.131  -0.406   6.251  1.00 21.78              
ATOM   1505  HB1 TYR D  65      -9.258   0.020   5.232  1.00  0.00              
ATOM   1506  HB2 TYR D  65      -8.292   0.140   6.733  1.00  0.00              
ATOM   1507  CG  TYR D  65      -8.738  -1.874   6.067  1.00 15.46              
ATOM   1508  CD1 TYR D  65      -9.182  -2.587   4.956  1.00 24.50              
ATOM   1509  HD1 TYR D  65      -9.810  -2.102   4.222  1.00  0.00              
ATOM   1510  CE1 TYR D  65      -8.863  -3.919   4.762  1.00 21.84              
ATOM   1511  HE1 TYR D  65      -9.227  -4.450   3.895  1.00  0.00              
ATOM   1512  CZ  TYR D  65      -8.080  -4.584   5.683  1.00 34.72              
ATOM   1513  OH  TYR D  65      -7.772  -5.914   5.454  1.00 40.39              
ATOM   1514  HH  TYR D  65      -7.169  -6.193   6.146  1.00  0.00              
ATOM   1515  CD2 TYR D  65      -7.958  -2.554   7.005  1.00 21.10              
ATOM   1516  HD2 TYR D  65      -7.641  -2.054   7.910  1.00  0.00              
ATOM   1517  CE2 TYR D  65      -7.613  -3.918   6.814  1.00 27.18              
ATOM   1518  HE2 TYR D  65      -7.014  -4.428   7.554  1.00  0.00              
ATOM   1519  C   TYR D  65     -10.172  -0.557   8.505  1.00 35.95              
ATOM   1520  O   TYR D  65     -10.725  -1.527   9.028  1.00 34.51              
ATOM   1521  N   ALA D  66      -9.300   0.221   9.143  1.00 28.72              
ATOM   1522  HN  ALA D  66      -8.906   1.051   8.750  1.00  0.00              
ATOM   1523  CA  ALA D  66      -8.856  -0.105  10.493  1.00 24.81              
ATOM   1524  HA  ALA D  66      -8.274  -1.020  10.471  1.00  0.00              
ATOM   1525  CB  ALA D  66      -7.933   0.985  11.020  1.00 21.80              
ATOM   1526  HB1 ALA D  66      -7.077   1.118  10.324  1.00  0.00              
ATOM   1527  HB2 ALA D  66      -8.466   1.959  11.095  1.00  0.00              
ATOM   1528  HB3 ALA D  66      -7.524   0.728  12.021  1.00  0.00              
ATOM   1529  C   ALA D  66     -10.003  -0.347  11.473  1.00 16.70              
ATOM   1530  OT1 ALA D  66     -11.181  -0.247  11.040  1.00  0.00              
ATOM   1531  OT2 ALA D  66      -9.711  -0.635  12.665  1.00  0.00              
END
