# Supplementary material for: Extracellular Peptide-Ligand Dimerization Actuator Receptor Design for Reversible and Spatially Dosed 3D Cell-Material Communication
Source: ACS Synth Biol. 2024 Dec 20;14(7):2494–513. doi: 10.1021/acssynbio.4c00482 (PMC12281622; doi:10.1021/acssynbio.4c00482)
Supplement: Supplementary file 2 [file sb4c00482_si_002.zip › structures_for_publication/HA_8.pdb]

ATOM      0  N   VAL A   1       4.452   3.749  12.930  1.00  1.85              
ATOM      1  HT1 VAL A   1       3.642   3.937  13.537  1.00  0.22              
ATOM      2  HT2 VAL A   1       4.219   4.041  11.945  1.00  0.22              
ATOM      3  HT3 VAL A   1       5.233   4.350  13.236  1.00  0.22              
ATOM      4  CA  VAL A   1       4.852   2.314  12.986  1.00  2.27              
ATOM      5  HA  VAL A   1       5.198   2.126  13.990  1.00  1.32              
ATOM      6  C   VAL A   1       6.044   2.046  12.078  1.00  2.00              
ATOM      7  O   VAL A   1       6.949   2.872  11.969  1.00  1.70              
ATOM      8  CB  VAL A   1       3.642   1.391  12.711  1.00  0.00              
ATOM      9  HB  VAL A   1       4.006   0.336  12.751  1.00  0.00              
ATOM     10  CG1 VAL A   1       2.502   1.530  13.743  1.00  0.00              
ATOM     11 HG11 VAL A   1       1.650   0.871  13.467  1.00  0.00              
ATOM     12 HG12 VAL A   1       2.832   1.234  14.761  1.00  0.00              
ATOM     13 HG13 VAL A   1       2.129   2.576  13.779  1.00  0.00              
ATOM     14  CG2 VAL A   1       3.059   1.601  11.301  1.00  0.00              
ATOM     15 HG21 VAL A   1       2.167   0.957  11.144  1.00  0.00              
ATOM     16 HG22 VAL A   1       2.754   2.661  11.158  1.00  0.00              
ATOM     17 HG23 VAL A   1       3.800   1.344  10.516  1.00  0.00              
ATOM     18  N   SER A   2       6.115   0.901  11.369  1.00  1.85              
ATOM     19  HN  SER A   2       5.497   0.140  11.544  1.00  0.22              
ATOM     20  CA  SER A   2       7.062   0.718  10.272  1.00  2.27              
ATOM     21  HA  SER A   2       8.009   1.174  10.524  1.00  1.32              
ATOM     22  C   SER A   2       6.536   1.386   9.014  1.00  2.00              
ATOM     23  O   SER A   2       6.107   0.721   8.076  1.00  1.70              
ATOM     24  CB  SER A   2       7.276  -0.784   9.969  1.00  0.00              
ATOM     25  HB1 SER A   2       6.280  -1.241   9.769  1.00  0.00              
ATOM     26  HB2 SER A   2       7.886  -0.911   9.047  1.00  0.00              
ATOM     27  OG  SER A   2       7.875  -1.483  11.069  1.00  0.00              
ATOM     28  HG1 SER A   2       7.769  -2.427  10.896  1.00  0.00              
ATOM     29  N   ASP A   3       6.527   2.734   8.970  1.00  1.85              
ATOM     30  HN  ASP A   3       6.912   3.242   9.741  1.00  0.22              
ATOM     31  CA  ASP A   3       5.756   3.530   8.024  1.00  2.27              
ATOM     32  HA  ASP A   3       4.777   3.075   7.927  1.00  1.32              
ATOM     33  C   ASP A   3       6.356   3.623   6.608  1.00  2.00              
ATOM     34  O   ASP A   3       6.376   4.686   5.989  1.00  1.70              
ATOM     35  CB  ASP A   3       5.568   4.975   8.541  1.00  0.00              
ATOM     36  HB1 ASP A   3       6.559   5.407   8.786  1.00  0.00              
ATOM     37  HB2 ASP A   3       5.093   5.608   7.768  1.00  0.00              
ATOM     38  CG  ASP A   3       4.722   5.037   9.804  1.00  0.00              
ATOM     39  OD1 ASP A   3       3.622   4.428   9.809  1.00  0.00              
ATOM     40  OD2 ASP A   3       5.071   5.841  10.701  1.00  0.00              
ATOM     41  N   VAL A   4       6.862   2.507   6.058  1.00  1.85              
ATOM     42  HN  VAL A   4       6.757   1.643   6.560  1.00  0.22              
ATOM     43  CA  VAL A   4       7.558   2.447   4.785  1.00  2.27              
ATOM     44  HA  VAL A   4       7.433   3.384   4.263  1.00  1.32              
ATOM     45  C   VAL A   4       6.942   1.318   3.964  1.00  2.00              
ATOM     46  O   VAL A   4       6.649   0.269   4.545  1.00  1.70              
ATOM     47  CB  VAL A   4       9.066   2.172   4.991  1.00  0.00              
ATOM     48  HB  VAL A   4       9.158   1.221   5.571  1.00  0.00              
ATOM     49  CG1 VAL A   4       9.856   1.995   3.677  1.00  0.00              
ATOM     50 HG11 VAL A   4      10.935   1.840   3.894  1.00  0.00              
ATOM     51 HG12 VAL A   4       9.505   1.113   3.103  1.00  0.00              
ATOM     52 HG13 VAL A   4       9.762   2.898   3.036  1.00  0.00              
ATOM     53  CG2 VAL A   4       9.747   3.268   5.833  1.00  0.00              
ATOM     54 HG21 VAL A   4      10.835   3.068   5.933  1.00  0.00              
ATOM     55 HG22 VAL A   4       9.617   4.264   5.356  1.00  0.00              
ATOM     56 HG23 VAL A   4       9.320   3.314   6.856  1.00  0.00              
ATOM     57  N   PRO A   5       6.719   1.409   2.651  1.00  1.85              
ATOM     58  CA  PRO A   5       6.491   0.235   1.810  1.00  2.27              
ATOM     59  HA  PRO A   5       5.726  -0.400   2.233  1.00  1.32              
ATOM     60  C   PRO A   5       7.755  -0.617   1.672  1.00  2.00              
ATOM     61  O   PRO A   5       8.530  -0.459   0.733  1.00  1.70              
ATOM     62  CD  PRO A   5       6.460   2.658   1.902  1.00 52.80              
ATOM     63  HD1 PRO A   5       5.858   2.530   2.830  1.00  0.00              
ATOM     64  HD2 PRO A   5       6.766   3.724   1.780  1.00  0.00              
ATOM     65  CB  PRO A   5       6.025   0.790   0.473  1.00 52.39              
ATOM     66  HB1 PRO A   5       4.927   0.967   0.517  1.00  0.00              
ATOM     67  HB2 PRO A   5       6.247   0.111  -0.374  1.00  0.00              
ATOM     68  CG  PRO A   5       5.665   2.212   0.708  1.00 52.57              
ATOM     69  HG1 PRO A   5       4.950   2.606  -0.041  1.00  0.00              
ATOM     70  HG2 PRO A   5       6.591   2.831   0.697  1.00  0.00              
ATOM     71  N   ARG A   6       7.995  -1.505   2.647  1.00  1.85              
ATOM     72  HN  ARG A   6       7.348  -1.551   3.403  1.00  0.22              
ATOM     73  CA  ARG A   6       9.211  -2.280   2.784  1.00  2.27              
ATOM     74  HA  ARG A   6       9.948  -1.935   2.072  1.00  1.32              
ATOM     75  C   ARG A   6       8.990  -3.769   2.510  1.00  2.00              
ATOM     76  O   ARG A   6       7.961  -4.175   1.976  1.00  1.70              
ATOM     77  CB  ARG A   6       9.807  -2.127   4.202  1.00  0.00              
ATOM     78  HB1 ARG A   6      10.783  -2.668   4.193  1.00  0.00              
ATOM     79  HB2 ARG A   6      10.051  -1.058   4.389  1.00  0.00              
ATOM     80  CG  ARG A   6       8.954  -2.698   5.360  1.00  0.00              
ATOM     81  HG1 ARG A   6       7.940  -2.244   5.310  1.00  0.00              
ATOM     82  HG2 ARG A   6       8.801  -3.789   5.194  1.00  0.00              
ATOM     83  CD  ARG A   6       9.588  -2.521   6.751  1.00  0.00              
ATOM     84  HD1 ARG A   6      10.561  -3.063   6.785  1.00  0.00              
ATOM     85  HD2 ARG A   6       9.770  -1.446   6.984  1.00  0.00              
ATOM     86  NE  ARG A   6       8.618  -3.080   7.753  1.00  0.00              
ATOM     87  HE  ARG A   6       8.008  -2.381   8.145  1.00  0.00              
ATOM     88  CZ  ARG A   6       8.576  -4.377   8.086  1.00  0.00              
ATOM     89  NH1 ARG A   6       7.675  -4.764   8.986  1.00  0.00              
ATOM     90 HH11 ARG A   6       7.627  -5.709   9.279  1.00  0.00              
ATOM     91 HH12 ARG A   6       7.157  -4.034   9.438  1.00  0.00              
ATOM     92  NH2 ARG A   6       9.379  -5.276   7.528  1.00  0.00              
ATOM     93 HH21 ARG A   6       9.263  -6.238   7.733  1.00  0.00              
ATOM     94 HH22 ARG A   6       9.933  -4.971   6.764  1.00  0.00              
ATOM     95  N   ASP A   7       9.971  -4.619   2.895  1.00  1.85              
ATOM     96  HN  ASP A   7      10.782  -4.244   3.335  1.00  0.22              
ATOM     97  CA  ASP A   7       9.939  -6.076   2.846  1.00  2.27              
ATOM     98  HA  ASP A   7      10.925  -6.402   3.150  1.00  1.32              
ATOM     99  C   ASP A   7       9.778  -6.637   1.432  1.00  2.00              
ATOM    100  O   ASP A   7       9.061  -7.610   1.175  1.00  1.70              
ATOM    101  CB  ASP A   7       8.914  -6.641   3.857  1.00  0.00              
ATOM    102  HB1 ASP A   7       7.961  -6.081   3.762  1.00  0.00              
ATOM    103  HB2 ASP A   7       8.712  -7.710   3.652  1.00  0.00              
ATOM    104  CG  ASP A   7       9.379  -6.504   5.300  1.00  0.00              
ATOM    105  OD1 ASP A   7      10.582  -6.202   5.505  1.00  0.00              
ATOM    106  OD2 ASP A   7       8.595  -6.881   6.203  1.00  0.00              
ATOM    107  N   LEU A   8      10.495  -6.019   0.480  1.00  1.85              
ATOM    108  HN  LEU A   8      11.099  -5.272   0.735  1.00  0.22              
ATOM    109  CA  LEU A   8      10.387  -6.289  -0.937  1.00  2.27              
ATOM    110  HA  LEU A   8       9.360  -6.535  -1.165  1.00  1.32              
ATOM    111  C   LEU A   8      11.249  -7.477  -1.342  1.00  2.00              
ATOM    112  O   LEU A   8      12.466  -7.369  -1.489  1.00  1.70              
ATOM    113  CB  LEU A   8      10.789  -5.049  -1.768  1.00  0.00              
ATOM    114  HB1 LEU A   8      11.820  -4.764  -1.456  1.00  0.00              
ATOM    115  HB2 LEU A   8      10.859  -5.338  -2.839  1.00  0.00              
ATOM    116  CG  LEU A   8       9.901  -3.787  -1.642  1.00  0.00              
ATOM    117  HG  LEU A   8       8.911  -4.008  -2.109  1.00  0.00              
ATOM    118  CD1 LEU A   8      10.517  -2.616  -2.421  1.00  0.00              
ATOM    119 HD11 LEU A   8       9.857  -1.725  -2.371  1.00  0.00              
ATOM    120 HD12 LEU A   8      11.507  -2.343  -1.998  1.00  0.00              
ATOM    121 HD13 LEU A   8      10.655  -2.886  -3.490  1.00  0.00              
ATOM    122  CD2 LEU A   8       9.655  -3.383  -0.180  1.00  0.00              
ATOM    123 HD21 LEU A   8       9.032  -2.465  -0.133  1.00  0.00              
ATOM    124 HD22 LEU A   8       9.126  -4.179   0.382  1.00  0.00              
ATOM    125 HD23 LEU A   8      10.619  -3.175   0.333  1.00  0.00              
ATOM    126  N   GLU A   9      10.637  -8.664  -1.499  1.00  1.85              
ATOM    127  HN  GLU A   9       9.649  -8.753  -1.376  1.00  0.22              
ATOM    128  CA  GLU A   9      11.383  -9.888  -1.703  1.00  2.27              
ATOM    129  HA  GLU A   9      12.314  -9.670  -2.206  1.00  1.32              
ATOM    130  C   GLU A   9      10.614 -10.833  -2.606  1.00  2.00              
ATOM    131  O   GLU A   9       9.388 -10.790  -2.687  1.00  1.70              
ATOM    132  CB  GLU A   9      11.699 -10.575  -0.354  1.00  0.00              
ATOM    133  HB1 GLU A   9      12.248  -9.845   0.285  1.00  0.00              
ATOM    134  HB2 GLU A   9      10.752 -10.800   0.185  1.00  0.00              
ATOM    135  CG  GLU A   9      12.550 -11.873  -0.442  1.00  0.00              
ATOM    136  HG1 GLU A   9      11.966 -12.663  -0.947  1.00  0.00              
ATOM    137  HG2 GLU A   9      13.488 -11.697  -1.006  1.00  0.00              
ATOM    138  CD  GLU A   9      12.948 -12.498   0.897  1.00  0.00              
ATOM    139  OE1 GLU A   9      11.986 -12.791   1.655  1.00  0.00              
ATOM    140  OE2 GLU A   9      14.159 -12.667   1.177  1.00  0.00              
ATOM    141  N   VAL A  10      11.319 -11.714  -3.339  1.00  1.85              
ATOM    142  HN  VAL A  10      12.320 -11.697  -3.317  1.00  0.22              
ATOM    143  CA  VAL A  10      10.697 -12.753  -4.144  1.00  2.27              
ATOM    144  HA  VAL A  10       9.786 -12.361  -4.577  1.00  1.32              
ATOM    145  C   VAL A  10      10.299 -13.952  -3.289  1.00  2.00              
ATOM    146  O   VAL A  10      11.095 -14.527  -2.550  1.00  1.70              
ATOM    147  CB  VAL A  10      11.622 -13.180  -5.308  1.00  0.00              
ATOM    148  HB  VAL A  10      12.593 -13.510  -4.862  1.00  0.00              
ATOM    149  CG1 VAL A  10      11.072 -14.351  -6.149  1.00  0.00              
ATOM    150 HG11 VAL A  10      11.763 -14.581  -6.988  1.00  0.00              
ATOM    151 HG12 VAL A  10      10.967 -15.276  -5.545  1.00  0.00              
ATOM    152 HG13 VAL A  10      10.081 -14.094  -6.581  1.00  0.00              
ATOM    153  CG2 VAL A  10      11.949 -12.005  -6.251  1.00  0.00              
ATOM    154 HG21 VAL A  10      12.581 -12.346  -7.098  1.00  0.00              
ATOM    155 HG22 VAL A  10      11.016 -11.567  -6.665  1.00  0.00              
ATOM    156 HG23 VAL A  10      12.504 -11.205  -5.719  1.00  0.00              
ATOM    157  N   VAL A  11       9.023 -14.358  -3.391  1.00  1.85              
ATOM    158  HN  VAL A  11       8.407 -13.866  -4.014  1.00  0.22              
ATOM    159  CA  VAL A  11       8.436 -15.503  -2.721  1.00  2.27              
ATOM    160  HA  VAL A  11       8.948 -15.677  -1.784  1.00  1.32              
ATOM    161  C   VAL A  11       8.618 -16.743  -3.585  1.00  2.00              
ATOM    162  O   VAL A  11       9.134 -17.767  -3.140  1.00  1.70              
ATOM    163  CB  VAL A  11       6.932 -15.272  -2.444  1.00  0.00              
ATOM    164  HB  VAL A  11       6.439 -15.053  -3.423  1.00  0.00              
ATOM    165  CG1 VAL A  11       6.215 -16.488  -1.821  1.00  0.00              
ATOM    166 HG11 VAL A  11       5.151 -16.243  -1.613  1.00  0.00              
ATOM    167 HG12 VAL A  11       6.223 -17.362  -2.504  1.00  0.00              
ATOM    168 HG13 VAL A  11       6.694 -16.780  -0.863  1.00  0.00              
ATOM    169  CG2 VAL A  11       6.690 -14.043  -1.546  1.00  0.00              
ATOM    170 HG21 VAL A  11       5.607 -13.921  -1.329  1.00  0.00              
ATOM    171 HG22 VAL A  11       7.228 -14.153  -0.580  1.00  0.00              
ATOM    172 HG23 VAL A  11       7.040 -13.110  -2.035  1.00  0.00              
ATOM    173  N   ALA A  12       8.202 -16.672  -4.863  1.00  1.85              
ATOM    174  HN  ALA A  12       7.839 -15.814  -5.223  1.00  0.22              
ATOM    175  CA  ALA A  12       8.320 -17.764  -5.806  1.00  2.27              
ATOM    176  HA  ALA A  12       9.131 -18.417  -5.509  1.00  1.32              
ATOM    177  C   ALA A  12       8.677 -17.216  -7.179  1.00  2.00              
ATOM    178  O   ALA A  12       8.315 -16.091  -7.523  1.00  1.70              
ATOM    179  CB  ALA A  12       7.003 -18.569  -5.887  1.00  0.00              
ATOM    180  HB1 ALA A  12       6.760 -18.988  -4.887  1.00  0.00              
ATOM    181  HB2 ALA A  12       6.156 -17.919  -6.200  1.00  0.00              
ATOM    182  HB3 ALA A  12       7.083 -19.415  -6.603  1.00  0.00              
ATOM    183  N   ALA A  13       9.414 -17.988  -7.998  1.00  1.85              
ATOM    184  HN  ALA A  13       9.697 -18.902  -7.722  1.00  0.22              
ATOM    185  CA  ALA A  13       9.880 -17.527  -9.288  1.00  2.27              
ATOM    186  HA  ALA A  13       9.302 -16.665  -9.599  1.00  1.32              
ATOM    187  C   ALA A  13       9.705 -18.560 -10.392  1.00  2.00              
ATOM    188  O   ALA A  13       9.882 -19.763 -10.203  1.00  1.70              
ATOM    189  CB  ALA A  13      11.370 -17.118  -9.224  1.00  0.00              
ATOM    190  HB1 ALA A  13      11.499 -16.298  -8.485  1.00  0.00              
ATOM    191  HB2 ALA A  13      12.005 -17.972  -8.900  1.00  0.00              
ATOM    192  HB3 ALA A  13      11.738 -16.755 -10.207  1.00  0.00              
ATOM    193  N   THR A  14       9.363 -18.081 -11.598  1.00  1.85              
ATOM    194  HN  THR A  14       9.176 -17.103 -11.721  1.00  0.22              
ATOM    195  CA  THR A  14       9.296 -18.849 -12.835  1.00  2.27              
ATOM    196  HA  THR A  14       9.944 -19.711 -12.759  1.00  1.32              
ATOM    197  C   THR A  14       9.878 -17.943 -13.907  1.00  2.00              
ATOM    198  O   THR A  14      10.007 -16.749 -13.642  1.00  1.70              
ATOM    199  CB  THR A  14       7.837 -19.243 -13.163  1.00  0.00              
ATOM    200  HB  THR A  14       7.874 -19.782 -14.140  1.00  0.00              
ATOM    201  OG1 THR A  14       7.002 -18.104 -13.348  1.00  0.00              
ATOM    202  HG1 THR A  14       6.124 -18.456 -13.533  1.00  0.00              
ATOM    203  CG2 THR A  14       7.148 -20.162 -12.148  1.00  0.00              
ATOM    204 HG21 THR A  14       6.152 -20.483 -12.519  1.00  0.00              
ATOM    205 HG22 THR A  14       7.758 -21.074 -11.976  1.00  0.00              
ATOM    206 HG23 THR A  14       7.008 -19.649 -11.173  1.00  0.00              
ATOM    207  N   PRO A  15      10.259 -18.376 -15.111  1.00  1.85              
ATOM    208  CA  PRO A  15      10.854 -17.479 -16.112  1.00  2.27              
ATOM    209  HA  PRO A  15      11.561 -16.812 -15.639  1.00  1.32              
ATOM    210  C   PRO A  15       9.811 -16.610 -16.801  1.00  2.00              
ATOM    211  O   PRO A  15      10.169 -15.763 -17.614  1.00  1.70              
ATOM    212  CD  PRO A  15      10.492 -19.789 -15.469  1.00 52.80              
ATOM    213  HD1 PRO A  15      10.877 -19.482 -14.471  1.00  0.00              
ATOM    214  HD2 PRO A  15      10.061 -20.817 -15.422  1.00  0.00              
ATOM    215  CB  PRO A  15      11.522 -18.400 -17.121  1.00 52.39              
ATOM    216  HB1 PRO A  15      12.541 -18.660 -16.755  1.00  0.00              
ATOM    217  HB2 PRO A  15      11.606 -17.944 -18.128  1.00  0.00              
ATOM    218  CG  PRO A  15      11.597 -19.741 -16.486  1.00 52.57              
ATOM    219  HG1 PRO A  15      12.395 -20.378 -16.915  1.00  0.00              
ATOM    220  HG2 PRO A  15      10.614 -20.254 -16.596  1.00  0.00              
ATOM    221  N   THR A  16       8.522 -16.827 -16.511  1.00  1.85              
ATOM    222  HN  THR A  16       8.286 -17.581 -15.907  1.00  0.22              
ATOM    223  CA  THR A  16       7.378 -16.100 -17.038  1.00  2.27              
ATOM    224  HA  THR A  16       7.670 -15.533 -17.911  1.00  1.32              
ATOM    225  C   THR A  16       6.856 -15.103 -16.020  1.00  2.00              
ATOM    226  O   THR A  16       6.829 -13.895 -16.259  1.00  1.70              
ATOM    227  CB  THR A  16       6.231 -17.069 -17.408  1.00  0.00              
ATOM    228  HB  THR A  16       5.385 -16.427 -17.756  1.00  0.00              
ATOM    229  OG1 THR A  16       5.760 -17.800 -16.280  1.00  0.00              
ATOM    230  HG1 THR A  16       5.064 -18.374 -16.618  1.00  0.00              
ATOM    231  CG2 THR A  16       6.540 -18.078 -18.519  1.00  0.00              
ATOM    232 HG21 THR A  16       5.630 -18.651 -18.795  1.00  0.00              
ATOM    233 HG22 THR A  16       6.902 -17.554 -19.428  1.00  0.00              
ATOM    234 HG23 THR A  16       7.322 -18.800 -18.199  1.00  0.00              
ATOM    235  N   SER A  17       6.399 -15.606 -14.860  1.00  1.85              
ATOM    236  HN  SER A  17       6.360 -16.601 -14.761  1.00  0.22              
ATOM    237  CA  SER A  17       5.843 -14.830 -13.766  1.00  2.27              
ATOM    238  HA  SER A  17       5.889 -13.783 -14.024  1.00  1.32              
ATOM    239  C   SER A  17       6.634 -14.969 -12.470  1.00  2.00              
ATOM    240  O   SER A  17       7.424 -15.891 -12.280  1.00  1.70              
ATOM    241  CB  SER A  17       4.357 -15.187 -13.534  1.00  0.00              
ATOM    242  HB1 SER A  17       3.956 -14.509 -12.746  1.00  0.00              
ATOM    243  HB2 SER A  17       3.764 -15.001 -14.458  1.00  0.00              
ATOM    244  OG  SER A  17       4.181 -16.540 -13.091  1.00  0.00              
ATOM    245  HG1 SER A  17       3.278 -16.614 -12.759  1.00  0.00              
ATOM    246  N   LEU A  18       6.460 -14.009 -11.549  1.00  1.85              
ATOM    247  HN  LEU A  18       5.814 -13.257 -11.727  1.00  0.22              
ATOM    248  CA  LEU A  18       7.229 -13.879 -10.329  1.00  2.27              
ATOM    249  HA  LEU A  18       7.719 -14.811 -10.082  1.00  1.32              
ATOM    250  C   LEU A  18       6.290 -13.503  -9.197  1.00  2.00              
ATOM    251  O   LEU A  18       5.461 -12.615  -9.351  1.00  1.70              
ATOM    252  CB  LEU A  18       8.269 -12.741 -10.450  1.00  0.00              
ATOM    253  HB1 LEU A  18       7.781 -11.906 -11.002  1.00  0.00              
ATOM    254  HB2 LEU A  18       8.496 -12.349  -9.434  1.00  0.00              
ATOM    255  CG  LEU A  18       9.597 -13.063 -11.176  1.00  0.00              
ATOM    256  HG  LEU A  18       9.361 -13.342 -12.231  1.00  0.00              
ATOM    257  CD1 LEU A  18      10.281 -14.279 -10.532  1.00  0.00              
ATOM    258 HD11 LEU A  18      11.210 -14.539 -11.083  1.00  0.00              
ATOM    259 HD12 LEU A  18      10.550 -14.062  -9.476  1.00  0.00              
ATOM    260 HD13 LEU A  18       9.609 -15.162 -10.549  1.00  0.00              
ATOM    261  CD2 LEU A  18      10.558 -11.865 -11.206  1.00  0.00              
ATOM    262 HD21 LEU A  18      11.504 -12.142 -11.718  1.00  0.00              
ATOM    263 HD22 LEU A  18      10.121 -11.002 -11.748  1.00  0.00              
ATOM    264 HD23 LEU A  18      10.805 -11.539 -10.172  1.00  0.00              
ATOM    265  N   LEU A  19       6.367 -14.149  -8.023  1.00  1.85              
ATOM    266  HN  LEU A  19       7.061 -14.862  -7.869  1.00  0.22              
ATOM    267  CA  LEU A  19       5.512 -13.817  -6.894  1.00  2.27              
ATOM    268  HA  LEU A  19       4.685 -13.198  -7.214  1.00  1.32              
ATOM    269  C   LEU A  19       6.321 -13.024  -5.878  1.00  2.00              
ATOM    270  O   LEU A  19       7.347 -13.500  -5.393  1.00  1.70              
ATOM    271  CB  LEU A  19       4.915 -15.094  -6.257  1.00  0.00              
ATOM    272  HB1 LEU A  19       4.577 -15.750  -7.092  1.00  0.00              
ATOM    273  HB2 LEU A  19       5.725 -15.651  -5.737  1.00  0.00              
ATOM    274  CG  LEU A  19       3.720 -14.918  -5.292  1.00  0.00              
ATOM    275  HG  LEU A  19       4.101 -14.473  -4.340  1.00  0.00              
ATOM    276  CD1 LEU A  19       3.111 -16.283  -4.937  1.00  0.00              
ATOM    277 HD11 LEU A  19       2.282 -16.162  -4.206  1.00  0.00              
ATOM    278 HD12 LEU A  19       2.705 -16.778  -5.845  1.00  0.00              
ATOM    279 HD13 LEU A  19       3.876 -16.950  -4.487  1.00  0.00              
ATOM    280  CD2 LEU A  19       2.639 -13.982  -5.854  1.00  0.00              
ATOM    281 HD21 LEU A  19       1.791 -13.898  -5.140  1.00  0.00              
ATOM    282 HD22 LEU A  19       3.033 -12.961  -6.031  1.00  0.00              
ATOM    283 HD23 LEU A  19       2.245 -14.377  -6.816  1.00  0.00              
ATOM    284  N   ILE A  20       5.908 -11.787  -5.542  1.00  1.85              
ATOM    285  HN  ILE A  20       5.049 -11.423  -5.912  1.00  0.22              
ATOM    286  CA  ILE A  20       6.654 -10.911  -4.644  1.00  2.27              
ATOM    287  HA  ILE A  20       7.565 -11.403  -4.336  1.00  1.32              
ATOM    288  C   ILE A  20       5.897 -10.610  -3.356  1.00  2.00              
ATOM    289  O   ILE A  20       4.669 -10.671  -3.294  1.00  1.70              
ATOM    290  CB  ILE A  20       7.045  -9.594  -5.355  1.00  0.00              
ATOM    291  HB  ILE A  20       7.532  -8.979  -4.557  1.00  0.00              
ATOM    292  CG2 ILE A  20       8.104  -9.773  -6.466  1.00  0.00              
ATOM    293 HG21 ILE A  20       8.457  -8.786  -6.831  1.00  0.00              
ATOM    294 HG22 ILE A  20       8.986 -10.328  -6.087  1.00  0.00              
ATOM    295 HG23 ILE A  20       7.683 -10.331  -7.329  1.00  0.00              
ATOM    296  CG1 ILE A  20       5.829  -8.764  -5.837  1.00  0.00              
ATOM    297 HG11 ILE A  20       5.294  -9.312  -6.645  1.00  0.00              
ATOM    298 HG12 ILE A  20       5.114  -8.647  -4.990  1.00  0.00              
ATOM    299  CD  ILE A  20       6.190  -7.359  -6.347  1.00  0.00              
ATOM    300  HD1 ILE A  20       5.269  -6.799  -6.621  1.00  0.00              
ATOM    301  HD2 ILE A  20       6.727  -6.783  -5.563  1.00  0.00              
ATOM    302  HD3 ILE A  20       6.837  -7.416  -7.247  1.00  0.00              
ATOM    303  N   SER A  21       6.639 -10.269  -2.283  1.00  1.85              
ATOM    304  HN  SER A  21       7.644 -10.316  -2.334  1.00  0.22              
ATOM    305  CA  SER A  21       6.099  -9.753  -1.030  1.00  2.27              
ATOM    306  HA  SER A  21       5.030  -9.908  -1.011  1.00  1.32              
ATOM    307  C   SER A  21       6.332  -8.266  -0.874  1.00  2.00              
ATOM    308  O   SER A  21       7.255  -7.698  -1.451  1.00  1.70              
ATOM    309  CB  SER A  21       6.756 -10.451   0.184  1.00  0.00              
ATOM    310  HB1 SER A  21       6.252 -10.086   1.108  1.00  0.00              
ATOM    311  HB2 SER A  21       6.591 -11.551   0.134  1.00  0.00              
ATOM    312  OG  SER A  21       8.155 -10.159   0.293  1.00  0.00              
ATOM    313  HG1 SER A  21       8.435 -10.436   1.174  1.00  0.00              
ATOM    314  N   ILE A  22       5.911  -7.706   0.637  1.00  2.00              
ATOM    315  HN  ILE A  22       5.041  -8.178   0.770  1.00  0.00              
ATOM    316  CA  ILE A  22       5.785  -6.269   0.429  1.00  2.00              
ATOM    317  HA  ILE A  22       6.765  -5.876   0.192  1.00  0.00              
ATOM    318  C   ILE A  22       5.379  -5.666   1.751  1.00  4.40              
ATOM    319  O   ILE A  22       4.592  -6.282   2.470  1.00  7.33              
ATOM    320  CB  ILE A  22       4.691  -5.956  -0.619  1.00  0.00              
ATOM    321  HB  ILE A  22       3.797  -6.533  -0.271  1.00  0.00              
ATOM    322  CG2 ILE A  22       4.261  -4.474  -0.652  1.00  0.00              
ATOM    323 HG21 ILE A  22       3.373  -4.339  -1.305  1.00  0.00              
ATOM    324 HG22 ILE A  22       3.988  -4.117   0.364  1.00  0.00              
ATOM    325 HG23 ILE A  22       5.079  -3.830  -1.041  1.00  0.00              
ATOM    326  CG1 ILE A  22       5.013  -6.502  -2.033  1.00  0.00              
ATOM    327 HG11 ILE A  22       5.883  -5.954  -2.459  1.00  0.00              
ATOM    328 HG12 ILE A  22       5.308  -7.574  -1.948  1.00  0.00              
ATOM    329  CD  ILE A  22       3.838  -6.412  -3.022  1.00  0.00              
ATOM    330  HD1 ILE A  22       4.118  -6.872  -3.995  1.00  0.00              
ATOM    331  HD2 ILE A  22       2.950  -6.949  -2.627  1.00  0.00              
ATOM    332  HD3 ILE A  22       3.557  -5.355  -3.210  1.00  0.00              
ATOM    333  N   THR A  23       5.827  -4.466   2.088  1.00  3.31              
ATOM    334  HN  THR A  23       6.482  -3.913   1.575  1.00  0.00              
ATOM    335  CA  THR A  23       5.354  -3.848   3.313  1.00  5.08              
ATOM    336  HA  THR A  23       4.616  -4.501   3.759  1.00  0.00              
ATOM    337  C   THR A  23       4.616  -2.598   2.876  1.00  2.00              
ATOM    338  O   THR A  23       5.159  -1.686   2.252  1.00  3.41              
ATOM    339  CB  THR A  23       6.533  -3.520   4.258  1.00  0.00              
ATOM    340  HB  THR A  23       7.232  -2.876   3.669  1.00  0.00              
ATOM    341  OG1 THR A  23       7.262  -4.686   4.634  1.00  0.00              
ATOM    342  HG1 THR A  23       7.957  -4.376   5.223  1.00  0.00              
ATOM    343  CG2 THR A  23       6.173  -2.764   5.541  1.00  0.00              
ATOM    344 HG21 THR A  23       7.088  -2.474   6.099  1.00  0.00              
ATOM    345 HG22 THR A  23       5.611  -1.838   5.300  1.00  0.00              
ATOM    346 HG23 THR A  23       5.542  -3.389   6.210  1.00  0.00              
ATOM    347  N   ALA A  24       3.316  -2.669   3.091  1.00  2.69              
ATOM    348  HN  ALA A  24       2.873  -3.490   3.449  1.00  0.00              
ATOM    349  CA  ALA A  24       2.434  -1.554   2.823  1.00  4.02              
ATOM    350  HA  ALA A  24       2.864  -0.831   2.140  1.00  0.00              
ATOM    351  C   ALA A  24       2.248  -0.829   4.157  1.00  4.45              
ATOM    352  O   ALA A  24       1.853  -1.458   5.164  1.00  8.28              
ATOM    353  CB  ALA A  24       1.050  -2.047   2.340  1.00  0.00              
ATOM    354  HB1 ALA A  24       1.171  -2.637   1.405  1.00  0.00              
ATOM    355  HB2 ALA A  24       0.573  -2.704   3.099  1.00  0.00              
ATOM    356  HB3 ALA A  24       0.366  -1.199   2.123  1.00  0.00              
ATOM    357  N   PRO A  25       2.579   0.455   4.272  1.00  2.66              
ATOM    358  CA  PRO A  25       2.384   1.243   5.486  1.00  7.70              
ATOM    359  HA  PRO A  25       2.840   0.754   6.338  1.00  0.00              
ATOM    360  C   PRO A  25       0.902   1.460   5.770  1.00  9.37              
ATOM    361  O   PRO A  25       0.069   1.480   4.857  1.00 12.51              
ATOM    362  CD  PRO A  25       3.374   1.203   3.272  1.00 52.80              
ATOM    363  HD1 PRO A  25       3.800   0.219   3.574  1.00  0.00              
ATOM    364  HD2 PRO A  25       3.529   1.378   2.182  1.00  0.00              
ATOM    365  CB  PRO A  25       3.135   2.542   5.240  1.00 52.39              
ATOM    366  HB1 PRO A  25       4.205   2.399   5.510  1.00  0.00              
ATOM    367  HB2 PRO A  25       2.727   3.391   5.824  1.00  0.00              
ATOM    368  CG  PRO A  25       4.014   2.307   4.065  1.00 52.57              
ATOM    369  HG1 PRO A  25       4.883   2.993   4.031  1.00  0.00              
ATOM    370  HG2 PRO A  25       3.417   2.419   3.132  1.00  0.00              
ATOM    371  N   ALA A  27       0.549   1.629   7.040  1.00  9.79              
ATOM    372  HN  ALA A  27       1.201   1.592   7.797  1.00  0.00              
ATOM    373  CA  ALA A  27      -0.837   1.886   7.419  1.00  6.41              
ATOM    374  HA  ALA A  27      -1.517   1.137   7.030  1.00  0.00              
ATOM    375  C   ALA A  27      -1.243   3.205   6.782  1.00  6.69              
ATOM    376  O   ALA A  27      -0.390   4.084   6.615  1.00 12.61              
ATOM    377  CB  ALA A  27      -0.974   2.022   8.954  1.00  0.00              
ATOM    378  HB1 ALA A  27      -0.641   1.081   9.442  1.00  0.00              
ATOM    379  HB2 ALA A  27      -0.340   2.850   9.339  1.00  0.00              
ATOM    380  HB3 ALA A  27      -2.027   2.211   9.256  1.00  0.00              
ATOM    381  N   GLY A  28      -2.502   3.370   6.402  1.00  5.87              
ATOM    382  HN  GLY A  28      -3.231   2.703   6.545  1.00  0.00              
ATOM    383  CA  GLY A  28      -2.892   4.587   5.728  1.00  7.96              
ATOM    384  C   GLY A  28      -2.899   4.391   4.219  1.00  8.14              
ATOM    385  O   GLY A  28      -3.359   5.264   3.494  1.00 12.79              
ATOM    386  HA1 GLY A  28      -2.161   5.350   5.959  1.00  0.00              
ATOM    387  N   THR A  29      -2.370   3.288   3.681  1.00  7.87              
ATOM    388  HN  THR A  29      -1.868   2.591   4.192  1.00  0.00              
ATOM    389  CA  THR A  29      -2.493   3.014   2.258  1.00 10.01              
ATOM    390  HA  THR A  29      -2.176   3.898   1.721  1.00  0.00              
ATOM    391  C   THR A  29      -3.994   2.845   1.975  1.00 12.83              
ATOM    392  O   THR A  29      -4.761   2.350   2.818  1.00 13.84              
ATOM    393  CB  THR A  29      -1.709   1.738   1.871  1.00  0.00              
ATOM    394  HB  THR A  29      -2.105   0.922   2.523  1.00  0.00              
ATOM    395  OG1 THR A  29      -0.317   1.857   2.155  1.00  0.00              
ATOM    396  HG1 THR A  29       0.075   1.025   1.869  1.00  0.00              
ATOM    397  CG2 THR A  29      -1.848   1.282   0.416  1.00  0.00              
ATOM    398 HG21 THR A  29      -1.347   0.304   0.259  1.00  0.00              
ATOM    399 HG22 THR A  29      -2.920   1.164   0.148  1.00  0.00              
ATOM    400 HG23 THR A  29      -1.396   2.021  -0.281  1.00  0.00              
ATOM    401  N   THR A  30      -4.399   3.283   0.788  1.00 10.52              
ATOM    402  HN  THR A  30      -3.767   3.704   0.137  1.00  0.00              
ATOM    403  CA  THR A  30      -5.764   3.201   0.323  1.00 11.12              
ATOM    404  HA  THR A  30      -6.194   2.290   0.718  1.00  0.00              
ATOM    405  C   THR A  30      -5.700   3.028  -1.201  1.00  8.46              
ATOM    406  O   THR A  30      -4.670   3.308  -1.827  1.00  7.25              
ATOM    407  CB  THR A  30      -6.563   4.461   0.729  1.00  0.00              
ATOM    408  HB  THR A  30      -5.999   5.333   0.316  1.00  0.00              
ATOM    409  OG1 THR A  30      -6.614   4.632   2.143  1.00  0.00              
ATOM    410  HG1 THR A  30      -7.137   5.428   2.287  1.00  0.00              
ATOM    411  CG2 THR A  30      -7.999   4.543   0.201  1.00  0.00              
ATOM    412 HG21 THR A  30      -8.454   5.525   0.445  1.00  0.00              
ATOM    413 HG22 THR A  30      -8.012   4.425  -0.904  1.00  0.00              
ATOM    414 HG23 THR A  30      -8.634   3.745   0.642  1.00  0.00              
ATOM    415  N   TYR A  31      -4.333   3.008  -1.542  1.00  1.85              
ATOM    416  HN  TYR A  31      -3.729   3.729  -1.208  1.00  0.22              
ATOM    417  CA  TYR A  31      -3.985   2.400  -2.811  1.00  2.27              
ATOM    418  HA  TYR A  31      -4.635   1.560  -3.015  1.00  1.32              
ATOM    419  C   TYR A  31      -2.568   1.880  -2.697  1.00  2.00              
ATOM    420  O   TYR A  31      -1.677   2.594  -2.248  1.00  1.70              
ATOM    421  CB  TYR A  31      -4.056   3.435  -3.958  1.00  0.00              
ATOM    422  HB1 TYR A  31      -3.439   4.320  -3.688  1.00  0.00              
ATOM    423  HB2 TYR A  31      -3.633   3.013  -4.895  1.00  0.00              
ATOM    424  CG  TYR A  31      -5.459   3.935  -4.213  1.00  0.00              
ATOM    425  CD1 TYR A  31      -5.892   5.156  -3.665  1.00  0.00              
ATOM    426  HD1 TYR A  31      -5.201   5.767  -3.102  1.00  0.00              
ATOM    427  CE1 TYR A  31      -7.222   5.572  -3.825  1.00  0.00              
ATOM    428  HE1 TYR A  31      -7.560   6.505  -3.397  1.00  0.00              
ATOM    429  CZ  TYR A  31      -8.125   4.778  -4.536  1.00  0.00              
ATOM    430  OH  TYR A  31      -9.465   5.189  -4.664  1.00  0.00              
ATOM    431  HH  TYR A  31      -9.905   4.560  -5.238  1.00  0.00              
ATOM    432  CD2 TYR A  31      -6.373   3.153  -4.943  1.00  0.00              
ATOM    433  HD2 TYR A  31      -6.063   2.202  -5.355  1.00  0.00              
ATOM    434  CE2 TYR A  31      -7.703   3.570  -5.098  1.00  0.00              
ATOM    435  HE2 TYR A  31      -8.401   2.945  -5.634  1.00  0.00              
ATOM    436  N   TYR A  32      -2.303   0.628  -3.097  1.00  1.85              
ATOM    437  HN  TYR A  32      -3.023   0.018  -3.439  1.00  0.22              
ATOM    438  CA  TYR A  32      -0.951   0.109  -3.166  1.00  2.27              
ATOM    439  HA  TYR A  32      -0.248   0.844  -2.794  1.00  1.32              
ATOM    440  C   TYR A  32      -0.636  -0.111  -4.636  1.00  2.00              
ATOM    441  O   TYR A  32      -1.102  -1.066  -5.256  1.00  1.70              
ATOM    442  CB  TYR A  32      -0.816  -1.193  -2.343  1.00  0.00              
ATOM    443  HB1 TYR A  32      -1.149  -1.000  -1.300  1.00  0.00              
ATOM    444  HB2 TYR A  32      -1.474  -1.988  -2.756  1.00  0.00              
ATOM    445  CG  TYR A  32       0.605  -1.698  -2.269  1.00  0.00              
ATOM    446  CD1 TYR A  32       1.686  -0.828  -2.504  1.00  0.00              
ATOM    447  HD1 TYR A  32       1.500   0.223  -2.684  1.00  0.00              
ATOM    448  CE1 TYR A  32       3.000  -1.317  -2.527  1.00  0.00              
ATOM    449  HE1 TYR A  32       3.830  -0.653  -2.716  1.00  0.00              
ATOM    450  CZ  TYR A  32       3.245  -2.677  -2.312  1.00  0.00              
ATOM    451  OH  TYR A  32       4.563  -3.164  -2.370  1.00  0.00              
ATOM    452  HH  TYR A  32       4.538  -4.092  -2.128  1.00  0.00              
ATOM    453  CD2 TYR A  32       0.868  -3.060  -2.037  1.00  0.00              
ATOM    454  HD2 TYR A  32       0.049  -3.748  -1.874  1.00  0.00              
ATOM    455  CE2 TYR A  32       2.182  -3.549  -2.064  1.00  0.00              
ATOM    456  HE2 TYR A  32       2.366  -4.602  -1.914  1.00  0.00              
ATOM    457  N   ARG A  33       0.135   0.806  -5.240  1.00  1.85              
ATOM    458  HN  ARG A  33       0.527   1.558  -4.699  1.00  0.22              
ATOM    459  CA  ARG A  33       0.504   0.750  -6.641  1.00  2.27              
ATOM    460  HA  ARG A  33      -0.101   0.018  -7.158  1.00  1.32              
ATOM    461  C   ARG A  33       1.949   0.310  -6.760  1.00  2.00              
ATOM    462  O   ARG A  33       2.834   0.859  -6.110  1.00  1.70              
ATOM    463  CB  ARG A  33       0.298   2.123  -7.323  1.00  0.00              
ATOM    464  HB1 ARG A  33      -0.773   2.394  -7.166  1.00  0.00              
ATOM    465  HB2 ARG A  33       0.892   2.897  -6.788  1.00  0.00              
ATOM    466  CG  ARG A  33       0.586   2.175  -8.842  1.00  0.00              
ATOM    467  HG1 ARG A  33       1.641   1.865  -9.012  1.00  0.00              
ATOM    468  HG2 ARG A  33      -0.037   1.408  -9.355  1.00  0.00              
ATOM    469  CD  ARG A  33       0.282   3.536  -9.491  1.00  0.00              
ATOM    470  HD1 ARG A  33      -0.799   3.774  -9.360  1.00  0.00              
ATOM    471  HD2 ARG A  33       0.886   4.353  -9.032  1.00  0.00              
ATOM    472  NE  ARG A  33       0.642   3.423 -10.946  1.00  0.00              
ATOM    473  HE  ARG A  33       0.989   2.511 -11.198  1.00  0.00              
ATOM    474  CZ  ARG A  33       0.513   4.437 -11.812  1.00  0.00              
ATOM    475  NH1 ARG A  33       0.862   4.226 -13.079  1.00  0.00              
ATOM    476 HH11 ARG A  33       0.806   4.957 -13.746  1.00  0.00              
ATOM    477 HH12 ARG A  33       1.306   3.349 -13.278  1.00  0.00              
ATOM    478  NH2 ARG A  33       0.027   5.619 -11.449  1.00  0.00              
ATOM    479 HH21 ARG A  33      -0.136   6.317 -12.132  1.00  0.00              
ATOM    480 HH22 ARG A  33      -0.352   5.687 -10.535  1.00  0.00              
ATOM    481  N   ILE A  34       2.228  -0.719  -7.574  1.00  1.85              
ATOM    482  HN  ILE A  34       1.494  -1.185  -8.080  1.00  0.22              
ATOM    483  CA  ILE A  34       3.578  -1.234  -7.745  1.00  2.27              
ATOM    484  HA  ILE A  34       4.290  -0.573  -7.270  1.00  1.32              
ATOM    485  C   ILE A  34       3.922  -1.237  -9.223  1.00  2.00              
ATOM    486  O   ILE A  34       3.264  -1.903 -10.019  1.00  1.70              
ATOM    487  CB  ILE A  34       3.724  -2.631  -7.098  1.00  0.00              
ATOM    488  HB  ILE A  34       2.865  -3.220  -7.509  1.00  0.00              
ATOM    489  CG2 ILE A  34       5.004  -3.386  -7.519  1.00  0.00              
ATOM    490 HG21 ILE A  34       4.978  -4.433  -7.152  1.00  0.00              
ATOM    491 HG22 ILE A  34       5.099  -3.419  -8.624  1.00  0.00              
ATOM    492 HG23 ILE A  34       5.910  -2.895  -7.103  1.00  0.00              
ATOM    493  CG1 ILE A  34       3.527  -2.627  -5.561  1.00  0.00              
ATOM    494 HG11 ILE A  34       4.365  -2.077  -5.076  1.00  0.00              
ATOM    495 HG12 ILE A  34       2.588  -2.078  -5.318  1.00  0.00              
ATOM    496  CD  ILE A  34       3.430  -4.029  -4.937  1.00  0.00              
ATOM    497  HD1 ILE A  34       3.232  -3.953  -3.846  1.00  0.00              
ATOM    498  HD2 ILE A  34       2.602  -4.608  -5.400  1.00  0.00              
ATOM    499  HD3 ILE A  34       4.376  -4.593  -5.076  1.00  0.00              
ATOM    500  N   THR A  35       4.950  -0.464  -9.633  1.00  1.85              
ATOM    501  HN  THR A  35       5.504   0.044  -8.966  1.00  0.22              
ATOM    502  CA  THR A  35       5.370  -0.333 -11.031  1.00  2.27              
ATOM    503  HA  THR A  35       4.666  -0.853 -11.661  1.00  1.32              
ATOM    504  C   THR A  35       6.712  -1.004 -11.246  1.00  2.00              
ATOM    505  O   THR A  35       7.578  -0.978 -10.372  1.00  1.70              
ATOM    506  CB  THR A  35       5.435   1.154 -11.452  1.00  0.00              
ATOM    507  HB  THR A  35       5.805   1.161 -12.506  1.00  0.00              
ATOM    508  OG1 THR A  35       6.376   1.891 -10.677  1.00  0.00              
ATOM    509  HG1 THR A  35       6.330   2.795 -11.007  1.00  0.00              
ATOM    510  CG2 THR A  35       4.107   1.918 -11.418  1.00  0.00              
ATOM    511 HG21 THR A  35       4.227   2.937 -11.841  1.00  0.00              
ATOM    512 HG22 THR A  35       3.339   1.387 -12.019  1.00  0.00              
ATOM    513 HG23 THR A  35       3.728   2.016 -10.378  1.00  0.00              
ATOM    514  N   TYR A  36       6.937  -1.657 -12.404  1.00  1.85              
ATOM    515  HN  TYR A  36       6.225  -1.790 -13.099  1.00  0.22              
ATOM    516  CA  TYR A  36       8.193  -2.360 -12.624  1.00  2.27              
ATOM    517  HA  TYR A  36       8.975  -1.805 -12.124  1.00  1.32              
ATOM    518  C   TYR A  36       8.643  -2.374 -14.079  1.00  2.00              
ATOM    519  O   TYR A  36       7.853  -2.399 -15.024  1.00  1.70              
ATOM    520  CB  TYR A  36       8.148  -3.778 -12.008  1.00  0.00              
ATOM    521  HB1 TYR A  36       9.164  -4.227 -12.053  1.00  0.00              
ATOM    522  HB2 TYR A  36       7.857  -3.731 -10.935  1.00  0.00              
ATOM    523  CG  TYR A  36       7.216  -4.712 -12.746  1.00  0.00              
ATOM    524  CD1 TYR A  36       6.353  -4.218 -13.741  1.00  0.00              
ATOM    525  HD1 TYR A  36       6.393  -3.175 -14.019  1.00  0.00              
ATOM    526  CE1 TYR A  36       5.424  -5.070 -14.357  1.00  0.00              
ATOM    527  HE1 TYR A  36       4.753  -4.692 -15.116  1.00  0.00              
ATOM    528  CZ  TYR A  36       5.353  -6.416 -13.991  1.00  0.00              
ATOM    529  OH  TYR A  36       4.397  -7.253 -14.592  1.00  0.00              
ATOM    530  HH  TYR A  36       4.549  -8.144 -14.268  1.00  0.00              
ATOM    531  CD2 TYR A  36       7.147  -6.073 -12.398  1.00  0.00              
ATOM    532  HD2 TYR A  36       7.790  -6.465 -11.621  1.00  0.00              
ATOM    533  CE2 TYR A  36       6.216  -6.920 -13.013  1.00  0.00              
ATOM    534  HE2 TYR A  36       6.154  -7.956 -12.714  1.00  0.00              
ATOM    535  N   GLY A  37       9.972  -2.349 -14.296  1.00  1.85              
ATOM    536  HN  GLY A  37      10.607  -2.296 -13.516  1.00  0.22              
ATOM    537  CA  GLY A  37      10.567  -2.363 -15.626  1.00  2.17              
ATOM    538  C   GLY A  37      12.012  -2.763 -15.570  1.00  2.00              
ATOM    539  O   GLY A  37      12.614  -2.817 -14.504  1.00  1.70              
ATOM    540  HA1 GLY A  37      10.521  -1.360 -16.027  1.00  0.00              
ATOM    541  N   GLU A  38      12.634  -3.067 -16.718  1.00  1.85              
ATOM    542  HN  GLU A  38      12.187  -2.975 -17.600  1.00  0.22              
ATOM    543  CA  GLU A  38      14.004  -3.553 -16.748  1.00  2.27              
ATOM    544  HA  GLU A  38      14.158  -4.201 -15.894  1.00  1.32              
ATOM    545  C   GLU A  38      15.015  -2.421 -16.630  1.00  2.00              
ATOM    546  O   GLU A  38      14.896  -1.369 -17.258  1.00  1.70              
ATOM    547  CB  GLU A  38      14.259  -4.412 -18.008  1.00  0.00              
ATOM    548  HB1 GLU A  38      13.958  -3.816 -18.900  1.00  0.00              
ATOM    549  HB2 GLU A  38      15.349  -4.602 -18.122  1.00  0.00              
ATOM    550  CG  GLU A  38      13.504  -5.771 -18.061  1.00  0.00              
ATOM    551  HG1 GLU A  38      13.865  -6.426 -17.248  1.00  0.00              
ATOM    552  HG2 GLU A  38      12.410  -5.623 -17.951  1.00  0.00              
ATOM    553  CD  GLU A  38      13.713  -6.598 -19.332  1.00  0.00              
ATOM    554  OE1 GLU A  38      14.441  -6.057 -20.204  1.00  0.00              
ATOM    555  OE2 GLU A  38      13.164  -7.718 -19.450  1.00  0.00              
ATOM    556  N   THR A  39      16.042  -2.603 -15.781  1.00  1.85              
ATOM    557  HN  THR A  39      16.138  -3.469 -15.274  1.00  0.22              
ATOM    558  CA  THR A  39      17.005  -1.559 -15.432  1.00  2.27              
ATOM    559  HA  THR A  39      16.446  -0.697 -15.100  1.00  1.32              
ATOM    560  C   THR A  39      17.853  -1.138 -16.616  1.00  2.00              
ATOM    561  O   THR A  39      18.555  -1.943 -17.224  1.00  1.70              
ATOM    562  CB  THR A  39      17.930  -2.022 -14.282  1.00  0.00              
ATOM    563  HB  THR A  39      18.403  -2.973 -14.628  1.00  0.00              
ATOM    564  OG1 THR A  39      17.200  -2.329 -13.096  1.00  0.00              
ATOM    565  HG1 THR A  39      17.862  -2.591 -12.448  1.00  0.00              
ATOM    566  CG2 THR A  39      19.055  -1.056 -13.897  1.00  0.00              
ATOM    567 HG21 THR A  39      19.731  -1.516 -13.146  1.00  0.00              
ATOM    568 HG22 THR A  39      19.662  -0.793 -14.789  1.00  0.00              
ATOM    569 HG23 THR A  39      18.645  -0.116 -13.467  1.00  0.00              
ATOM    570  N   GLY A  40      17.770   0.151 -17.003  1.00  1.85              
ATOM    571  HN  GLY A  40      17.248   0.802 -16.454  1.00  0.22              
ATOM    572  CA  GLY A  40      18.383   0.666 -18.224  1.00  2.17              
ATOM    573  C   GLY A  40      17.363   1.024 -19.273  1.00  2.00              
ATOM    574  O   GLY A  40      17.655   1.754 -20.216  1.00  1.70              
ATOM    575  HA1 GLY A  40      19.031  -0.101 -18.626  1.00  0.00              
ATOM    576  N   GLY A  41      16.118   0.524 -19.140  1.00  1.85              
ATOM    577  HN  GLY A  41      15.904  -0.084 -18.369  1.00  0.22              
ATOM    578  CA  GLY A  41      15.019   0.845 -20.047  1.00  2.17              
ATOM    579  C   GLY A  41      14.363   2.170 -19.751  1.00  2.00              
ATOM    580  O   GLY A  41      14.492   2.731 -18.665  1.00  1.70              
ATOM    581  HA1 GLY A  41      14.252   0.093 -19.926  1.00  0.00              
ATOM    582  N   ASN A  42      13.628   2.717 -20.733  1.00  1.85              
ATOM    583  HN  ASN A  42      13.533   2.243 -21.604  1.00  0.22              
ATOM    584  CA  ASN A  42      12.975   4.011 -20.611  1.00  2.27              
ATOM    585  HA  ASN A  42      13.567   4.649 -19.966  1.00  1.32              
ATOM    586  C   ASN A  42      11.607   3.898 -19.948  1.00  2.00              
ATOM    587  O   ASN A  42      11.372   4.429 -18.864  1.00  1.70              
ATOM    588  CB  ASN A  42      12.828   4.689 -21.993  1.00  0.00              
ATOM    589  HB1 ASN A  42      12.319   3.971 -22.672  1.00  0.00              
ATOM    590  HB2 ASN A  42      12.184   5.588 -21.915  1.00  0.00              
ATOM    591  CG  ASN A  42      14.158   5.072 -22.651  1.00  0.00              
ATOM    592  OD1 ASN A  42      14.924   5.905 -22.163  1.00  0.00              
ATOM    593  ND2 ASN A  42      14.444   4.454 -23.819  1.00  0.00              
ATOM    594 HD21 ASN A  42      15.310   4.682 -24.257  1.00  0.00              
ATOM    595 HD22 ASN A  42      13.816   3.779 -24.193  1.00  0.00              
ATOM    596  N   SER A  43      10.657   3.197 -20.589  1.00  1.85              
ATOM    597  HN  SER A  43      10.843   2.750 -21.460  1.00  0.22              
ATOM    598  CA  SER A  43       9.322   2.972 -20.055  1.00  2.27              
ATOM    599  HA  SER A  43       9.018   3.860 -19.523  1.00  1.32              
ATOM    600  C   SER A  43       9.287   1.794 -19.083  1.00  2.00              
ATOM    601  O   SER A  43      10.166   0.929 -19.146  1.00  1.70              
ATOM    602  CB  SER A  43       8.308   2.711 -21.193  1.00  0.00              
ATOM    603  HB1 SER A  43       7.293   2.630 -20.741  1.00  0.00              
ATOM    604  HB2 SER A  43       8.285   3.573 -21.897  1.00  0.00              
ATOM    605  OG  SER A  43       8.581   1.494 -21.900  1.00  0.00              
ATOM    606  HG1 SER A  43       7.798   1.291 -22.428  1.00  0.00              
ATOM    607  N   PRO A  44       8.323   1.668 -18.172  1.00  1.85              
ATOM    608  CA  PRO A  44       8.135   0.434 -17.416  1.00  2.27              
ATOM    609  HA  PRO A  44       9.082   0.090 -17.029  1.00  1.32              
ATOM    610  C   PRO A  44       7.564  -0.674 -18.292  1.00  2.00              
ATOM    611  O   PRO A  44       7.182  -0.441 -19.439  1.00  1.70              
ATOM    612  CD  PRO A  44       7.495   2.764 -17.621  1.00 52.80              
ATOM    613  HD1 PRO A  44       8.589   2.972 -17.659  1.00  0.00              
ATOM    614  HD2 PRO A  44       6.914   3.681 -17.877  1.00  0.00              
ATOM    615  CB  PRO A  44       7.162   0.795 -16.305  1.00 52.39              
ATOM    616  HB1 PRO A  44       7.730   1.226 -15.451  1.00  0.00              
ATOM    617  HB2 PRO A  44       6.578  -0.077 -15.946  1.00  0.00              
ATOM    618  CG  PRO A  44       7.111   2.279 -16.252  1.00 52.57              
ATOM    619  HG1 PRO A  44       6.784   2.665 -15.266  1.00  0.00              
ATOM    620  HG2 PRO A  44       6.421   2.651 -17.043  1.00  0.00              
ATOM    621  N   VAL A  45       7.502  -1.902 -17.759  1.00  1.85              
ATOM    622  HN  VAL A  45       7.780  -2.041 -16.804  1.00  0.22              
ATOM    623  CA  VAL A  45       6.978  -3.071 -18.445  1.00  2.27              
ATOM    624  HA  VAL A  45       7.026  -2.928 -19.516  1.00  1.32              
ATOM    625  C   VAL A  45       5.515  -3.242 -18.088  1.00  2.00              
ATOM    626  O   VAL A  45       4.650  -3.351 -18.956  1.00  1.70              
ATOM    627  CB  VAL A  45       7.786  -4.337 -18.076  1.00  0.00              
ATOM    628  HB  VAL A  45       7.753  -4.446 -16.964  1.00  0.00              
ATOM    629  CG1 VAL A  45       7.227  -5.639 -18.689  1.00  0.00              
ATOM    630 HG11 VAL A  45       7.874  -6.501 -18.418  1.00  0.00              
ATOM    631 HG12 VAL A  45       6.207  -5.861 -18.317  1.00  0.00              
ATOM    632 HG13 VAL A  45       7.195  -5.569 -19.798  1.00  0.00              
ATOM    633  CG2 VAL A  45       9.274  -4.209 -18.460  1.00  0.00              
ATOM    634 HG21 VAL A  45       9.823  -5.145 -18.222  1.00  0.00              
ATOM    635 HG22 VAL A  45       9.380  -4.010 -19.548  1.00  0.00              
ATOM    636 HG23 VAL A  45       9.764  -3.383 -17.905  1.00  0.00              
ATOM    637  N   GLN A  46       5.200  -3.270 -16.782  1.00  1.85              
ATOM    638  HN  GLN A  46       5.889  -3.103 -16.076  1.00  0.22              
ATOM    639  CA  GLN A  46       3.877  -3.590 -16.300  1.00  2.27              
ATOM    640  HA  GLN A  46       3.135  -3.118 -16.931  1.00  1.32              
ATOM    641  C   GLN A  46       3.734  -2.988 -14.907  1.00  2.00              
ATOM    642  O   GLN A  46       4.720  -2.608 -14.272  1.00  1.70              
ATOM    643  CB  GLN A  46       3.644  -5.119 -16.298  1.00  0.00              
ATOM    644  HB1 GLN A  46       3.840  -5.476 -17.336  1.00  0.00              
ATOM    645  HB2 GLN A  46       4.409  -5.607 -15.652  1.00  0.00              
ATOM    646  CG  GLN A  46       2.222  -5.578 -15.875  1.00  0.00              
ATOM    647  HG1 GLN A  46       2.000  -5.247 -14.838  1.00  0.00              
ATOM    648  HG2 GLN A  46       1.453  -5.140 -16.545  1.00  0.00              
ATOM    649  CD  GLN A  46       2.072  -7.103 -15.883  1.00  0.00              
ATOM    650  OE1 GLN A  46       2.569  -7.802 -15.003  1.00  0.00              
ATOM    651  NE2 GLN A  46       1.360  -7.641 -16.901  1.00  0.00              
ATOM    652 HE21 GLN A  46       1.259  -8.631 -16.904  1.00  0.00              
ATOM    653 HE22 GLN A  46       0.982  -7.052 -17.607  1.00  0.00              
ATOM    654  N   GLU A  47       2.495  -2.845 -14.411  1.00  1.85              
ATOM    655  HN  GLU A  47       1.690  -3.092 -14.944  1.00  0.22              
ATOM    656  CA  GLU A  47       2.241  -2.432 -13.049  1.00  2.27              
ATOM    657  HA  GLU A  47       3.051  -2.778 -12.419  1.00  1.32              
ATOM    658  C   GLU A  47       0.977  -3.089 -12.531  1.00  2.00              
ATOM    659  O   GLU A  47       0.199  -3.658 -13.298  1.00  1.70              
ATOM    660  CB  GLU A  47       2.114  -0.893 -12.953  1.00  0.00              
ATOM    661  HB1 GLU A  47       2.040  -0.619 -11.876  1.00  0.00              
ATOM    662  HB2 GLU A  47       3.048  -0.414 -13.326  1.00  0.00              
ATOM    663  CG  GLU A  47       0.898  -0.269 -13.694  1.00  0.00              
ATOM    664  HG1 GLU A  47       0.952  -0.520 -14.769  1.00  0.00              
ATOM    665  HG2 GLU A  47      -0.057  -0.649 -13.279  1.00  0.00              
ATOM    666  CD  GLU A  47       0.817   1.259 -13.667  1.00  0.00              
ATOM    667  OE1 GLU A  47       0.770   1.770 -12.517  1.00  0.00              
ATOM    668  OE2 GLU A  47       0.783   1.905 -14.740  1.00  0.00              
ATOM    669  N   PHE A  48       0.720  -3.007 -11.213  1.00  1.85              
ATOM    670  HN  PHE A  48       1.399  -2.614 -10.590  1.00  0.22              
ATOM    671  CA  PHE A  48      -0.575  -3.354 -10.654  1.00  2.27              
ATOM    672  HA  PHE A  48      -1.322  -3.184 -11.417  1.00  1.32              
ATOM    673  C   PHE A  48      -0.969  -2.411  -9.529  1.00  2.00              
ATOM    674  O   PHE A  48      -0.136  -1.757  -8.901  1.00  1.70              
ATOM    675  CB  PHE A  48      -0.623  -4.847 -10.254  1.00  0.00              
ATOM    676  HB1 PHE A  48      -1.632  -5.084  -9.852  1.00  0.00              
ATOM    677  HB2 PHE A  48      -0.459  -5.503 -11.136  1.00  0.00              
ATOM    678  CG  PHE A  48       0.368  -5.193  -9.167  1.00  0.00              
ATOM    679  CD1 PHE A  48      -0.006  -5.111  -7.814  1.00  0.00              
ATOM    680  HD1 PHE A  48      -1.020  -4.836  -7.555  1.00  0.00              
ATOM    681  CE1 PHE A  48       0.922  -5.377  -6.800  1.00  0.00              
ATOM    682  HE1 PHE A  48       0.623  -5.315  -5.763  1.00  0.00              
ATOM    683  CZ  PHE A  48       2.236  -5.730  -7.130  1.00  0.00              
ATOM    684  HZ  PHE A  48       2.953  -5.940  -6.350  1.00  0.00              
ATOM    685  CD2 PHE A  48       1.688  -5.560  -9.486  1.00  0.00              
ATOM    686  HD2 PHE A  48       1.996  -5.619 -10.520  1.00  0.00              
ATOM    687  CE2 PHE A  48       2.619  -5.822  -8.474  1.00  0.00              
ATOM    688  HE2 PHE A  48       3.633  -6.095  -8.733  1.00  0.00              
ATOM    689  N   THR A  49      -2.285  -2.319  -9.265  1.00  1.85              
ATOM    690  HN  THR A  49      -2.942  -2.805  -9.836  1.00  0.22              
ATOM    691  CA  THR A  49      -2.865  -1.530  -8.186  1.00  2.27              
ATOM    692  HA  THR A  49      -2.083  -1.163  -7.538  1.00  1.32              
ATOM    693  C   THR A  49      -3.772  -2.402  -7.343  1.00  2.00              
ATOM    694  O   THR A  49      -4.779  -2.914  -7.833  1.00  1.70              
ATOM    695  CB  THR A  49      -3.699  -0.355  -8.746  1.00  0.00              
ATOM    696  HB  THR A  49      -4.140   0.162  -7.860  1.00  0.00              
ATOM    697  OG1 THR A  49      -4.787  -0.803  -9.549  1.00  0.00              
ATOM    698  HG1 THR A  49      -5.229  -0.003  -9.854  1.00  0.00              
ATOM    699  CG2 THR A  49      -2.923   0.689  -9.558  1.00  0.00              
ATOM    700 HG21 THR A  49      -3.575   1.547  -9.821  1.00  0.00              
ATOM    701 HG22 THR A  49      -2.067   1.079  -8.969  1.00  0.00              
ATOM    702 HG23 THR A  49      -2.527   0.251 -10.499  1.00  0.00              
ATOM    703  N   VAL A  50      -3.464  -2.588  -6.047  1.00  1.85              
ATOM    704  HN  VAL A  50      -2.634  -2.177  -5.658  1.00  0.22              
ATOM    705  CA  VAL A  50      -4.333  -3.309  -5.120  1.00  2.27              
ATOM    706  HA  VAL A  50      -5.192  -3.672  -5.663  1.00  1.32              
ATOM    707  C   VAL A  50      -4.856  -2.341  -4.055  1.00  2.00              
ATOM    708  O   VAL A  50      -4.182  -1.345  -3.764  1.00  1.70              
ATOM    709  CB  VAL A  50      -3.605  -4.534  -4.518  1.00  0.00              
ATOM    710  HB  VAL A  50      -4.311  -5.032  -3.811  1.00  0.00              
ATOM    711  CG1 VAL A  50      -3.176  -5.585  -5.565  1.00  0.00              
ATOM    712 HG11 VAL A  50      -2.627  -6.416  -5.074  1.00  0.00              
ATOM    713 HG12 VAL A  50      -4.052  -6.028  -6.084  1.00  0.00              
ATOM    714 HG13 VAL A  50      -2.504  -5.131  -6.326  1.00  0.00              
ATOM    715  CG2 VAL A  50      -2.369  -4.128  -3.693  1.00  0.00              
ATOM    716 HG21 VAL A  50      -1.842  -5.026  -3.306  1.00  0.00              
ATOM    717 HG22 VAL A  50      -1.656  -3.546  -4.317  1.00  0.00              
ATOM    718 HG23 VAL A  50      -2.655  -3.506  -2.820  1.00  0.00              
ATOM    719  N   GLN A  51      -5.262  -1.750  -2.529  1.00 24.79              
ATOM    720  HN  GLN A  51      -5.126  -2.006  -3.483  1.00  0.00              
ATOM    721  CA  GLN A  51      -6.662  -1.496  -2.161  1.00 28.19              
ATOM    722  HA  GLN A  51      -6.715  -0.480  -1.790  1.00  0.00              
ATOM    723  C   GLN A  51      -7.100  -2.415  -1.040  1.00 31.70              
ATOM    724  O   GLN A  51      -7.790  -1.993  -0.115  1.00 28.15              
ATOM    725  CB  GLN A  51      -7.600  -1.714  -3.371  1.00  0.00              
ATOM    726  HB1 GLN A  51      -7.199  -1.093  -4.205  1.00  0.00              
ATOM    727  HB2 GLN A  51      -7.526  -2.772  -3.709  1.00  0.00              
ATOM    728  CG  GLN A  51      -9.088  -1.334  -3.141  1.00  0.00              
ATOM    729  HG1 GLN A  51      -9.680  -1.511  -4.064  1.00  0.00              
ATOM    730  HG2 GLN A  51      -9.529  -1.949  -2.330  1.00  0.00              
ATOM    731  CD  GLN A  51      -9.268   0.146  -2.789  1.00  0.00              
ATOM    732  OE1 GLN A  51      -9.843   0.497  -1.761  1.00  0.00              
ATOM    733  NE2 GLN A  51      -8.757   1.048  -3.659  1.00  0.00              
ATOM    734 HE21 GLN A  51      -8.870   2.010  -3.429  1.00  0.00              
ATOM    735 HE22 GLN A  51      -8.310   0.735  -4.490  1.00  0.00              
ATOM    736  N   LYS A  52      -6.678  -3.673  -1.140  1.00 28.42              
ATOM    737  HN  LYS A  52      -5.980  -3.941  -1.803  1.00  0.00              
ATOM    738  CA  LYS A  52      -7.186  -4.752  -0.310  1.00 23.73              
ATOM    739  HA  LYS A  52      -8.195  -4.475  -0.033  1.00  0.00              
ATOM    740  C   LYS A  52      -6.398  -4.926   0.969  1.00 22.42              
ATOM    741  O   LYS A  52      -6.777  -5.718   1.827  1.00 28.28              
ATOM    742  CB  LYS A  52      -7.136  -6.101  -1.065  1.00  0.00              
ATOM    743  HB1 LYS A  52      -6.073  -6.278  -1.349  1.00  0.00              
ATOM    744  HB2 LYS A  52      -7.414  -6.918  -0.364  1.00  0.00              
ATOM    745  CG  LYS A  52      -8.000  -6.187  -2.342  1.00  0.00              
ATOM    746  HG1 LYS A  52      -7.719  -5.355  -3.028  1.00  0.00              
ATOM    747  HG2 LYS A  52      -7.774  -7.142  -2.869  1.00  0.00              
ATOM    748  CD  LYS A  52      -9.510  -6.094  -2.062  1.00  0.00              
ATOM    749  HD1 LYS A  52      -9.778  -6.873  -1.311  1.00  0.00              
ATOM    750  HD2 LYS A  52      -9.718  -5.101  -1.601  1.00  0.00              
ATOM    751  CE  LYS A  52     -10.351  -6.268  -3.335  1.00  0.00              
ATOM    752  HE1 LYS A  52     -10.107  -5.472  -4.074  1.00  0.00              
ATOM    753  HE2 LYS A  52     -10.151  -7.257  -3.803  1.00  0.00              
ATOM    754  NZ  LYS A  52     -11.774  -6.185  -3.022  1.00  0.00              
ATOM    755  HZ1 LYS A  52     -12.337  -6.303  -3.889  1.00  0.00              
ATOM    756  HZ2 LYS A  52     -12.025  -6.933  -2.344  1.00  0.00              
ATOM    757  HZ3 LYS A  52     -11.982  -5.257  -2.600  1.00  0.00              
ATOM    758  N   GLY A  53      -5.279  -4.226   1.089  1.00 25.18              
ATOM    759  HN  GLY A  53      -4.966  -3.574   0.400  1.00  0.00              
ATOM    760  CA  GLY A  53      -4.419  -4.370   2.259  1.00 29.53              
ATOM    761  C   GLY A  53      -3.589  -5.648   2.281  1.00 28.42              
ATOM    762  O   GLY A  53      -3.110  -6.081   3.329  1.00 24.62              
ATOM    763  HA1 GLY A  53      -5.047  -4.388   3.139  1.00  0.00              
ATOM    764  N   VAL A  54      -3.409  -6.248   1.113  1.00 24.62              
ATOM    765  HN  VAL A  54      -3.741  -5.887   0.245  1.00  0.00              
ATOM    766  CA  VAL A  54      -2.695  -7.514   1.005  1.00 21.67              
ATOM    767  HA  VAL A  54      -2.714  -7.970   1.986  1.00  0.00              
ATOM    768  C   VAL A  54      -1.224  -7.319   0.616  1.00 21.66              
ATOM    769  O   VAL A  54      -0.913  -6.537  -0.272  1.00 21.74              
ATOM    770  CB  VAL A  54      -3.390  -8.456  -0.006  1.00  0.00              
ATOM    771  HB  VAL A  54      -3.450  -7.916  -0.983  1.00  0.00              
ATOM    772  CG1 VAL A  54      -2.635  -9.780  -0.249  1.00  0.00              
ATOM    773 HG11 VAL A  54      -3.205 -10.425  -0.952  1.00  0.00              
ATOM    774 HG12 VAL A  54      -1.636  -9.605  -0.698  1.00  0.00              
ATOM    775 HG13 VAL A  54      -2.505 -10.340   0.702  1.00  0.00              
ATOM    776  CG2 VAL A  54      -4.839  -8.782   0.406  1.00  0.00              
ATOM    777 HG21 VAL A  54      -5.302  -9.491  -0.313  1.00  0.00              
ATOM    778 HG22 VAL A  54      -4.863  -9.245   1.416  1.00  0.00              
ATOM    779 HG23 VAL A  54      -5.467  -7.868   0.427  1.00  0.00              
ATOM    780  N   THR A  55      -0.325  -8.015   1.303  1.00 18.47              
ATOM    781  HN  THR A  55      -0.541  -8.618   2.071  1.00  0.00              
ATOM    782  CA  THR A  55       1.095  -7.949   0.976  1.00 21.88              
ATOM    783  HA  THR A  55       1.248  -6.981   0.516  1.00  0.00              
ATOM    784  C   THR A  55       1.468  -8.996  -0.078  1.00 24.42              
ATOM    785  O   THR A  55       1.144 -10.183   0.066  1.00 23.77              
ATOM    786  CB  THR A  55       1.964  -8.140   2.241  1.00  0.00              
ATOM    787  HB  THR A  55       1.650  -9.115   2.688  1.00  0.00              
ATOM    788  OG1 THR A  55       1.715  -7.135   3.221  1.00  0.00              
ATOM    789  HG1 THR A  55       2.307  -7.337   3.952  1.00  0.00              
ATOM    790  CG2 THR A  55       3.477  -8.198   2.011  1.00  0.00              
ATOM    791 HG21 THR A  55       4.010  -8.449   2.952  1.00  0.00              
ATOM    792 HG22 THR A  55       3.725  -8.977   1.259  1.00  0.00              
ATOM    793 HG23 THR A  55       3.864  -7.223   1.641  1.00  0.00              
ATOM    794  N   THR A  56       1.001  -9.620  -0.850  1.00  1.85              
ATOM    795  HN  THR A  56       0.019  -9.734  -0.780  1.00  0.22              
ATOM    796  CA  THR A  56       1.677 -10.440  -1.857  1.00  2.27              
ATOM    797  HA  THR A  56       2.664 -10.041  -2.041  1.00  1.32              
ATOM    798  C   THR A  56       0.947 -10.409  -3.184  1.00  2.00              
ATOM    799  O   THR A  56      -0.283 -10.417  -3.226  1.00  1.70              
ATOM    800  CB  THR A  56       1.757 -11.917  -1.406  1.00  0.00              
ATOM    801  HB  THR A  56       2.241 -12.472  -2.246  1.00  0.00              
ATOM    802  OG1 THR A  56       0.467 -12.491  -1.217  1.00  0.00              
ATOM    803  HG1 THR A  56       0.628 -13.397  -0.929  1.00  0.00              
ATOM    804  CG2 THR A  56       2.574 -12.185  -0.137  1.00  0.00              
ATOM    805 HG21 THR A  56       2.670 -13.276   0.046  1.00  0.00              
ATOM    806 HG22 THR A  56       3.596 -11.764  -0.238  1.00  0.00              
ATOM    807 HG23 THR A  56       2.094 -11.724   0.753  1.00  0.00              
ATOM    808  N   ALA A  57       1.671 -10.415  -4.321  1.00  1.85              
ATOM    809  HN  ALA A  57       2.672 -10.406  -4.302  1.00  0.22              
ATOM    810  CA  ALA A  57       1.033 -10.577  -5.616  1.00  2.27              
ATOM    811  HA  ALA A  57       0.300 -11.369  -5.533  1.00  1.32              
ATOM    812  C   ALA A  57       2.017 -11.035  -6.675  1.00  2.00              
ATOM    813  O   ALA A  57       3.228 -11.101  -6.461  1.00  1.70              
ATOM    814  CB  ALA A  57       0.350  -9.264  -6.064  1.00  0.00              
ATOM    815  HB1 ALA A  57      -0.425  -8.975  -5.320  1.00  0.00              
ATOM    816  HB2 ALA A  57       1.086  -8.433  -6.131  1.00  0.00              
ATOM    817  HB3 ALA A  57      -0.148  -9.377  -7.051  1.00  0.00              
ATOM    818  N   THR A  58       1.479 -11.377  -7.857  1.00  1.85              
ATOM    819  HN  THR A  58       0.493 -11.318  -7.982  1.00  0.22              
ATOM    820  CA  THR A  58       2.228 -11.929  -8.973  1.00  2.27              
ATOM    821  HA  THR A  58       3.172 -12.303  -8.611  1.00  1.32              
ATOM    822  C   THR A  58       2.511 -10.876 -10.030  1.00  2.00              
ATOM    823  O   THR A  58       1.603 -10.276 -10.603  1.00  1.70              
ATOM    824  CB  THR A  58       1.462 -13.103  -9.627  1.00  0.00              
ATOM    825  HB  THR A  58       0.460 -12.698  -9.913  1.00  0.00              
ATOM    826  OG1 THR A  58       1.231 -14.170  -8.711  1.00  0.00              
ATOM    827  HG1 THR A  58       0.765 -14.845  -9.215  1.00  0.00              
ATOM    828  CG2 THR A  58       2.099 -13.701 -10.885  1.00  0.00              
ATOM    829 HG21 THR A  58       1.429 -14.456 -11.346  1.00  0.00              
ATOM    830 HG22 THR A  58       2.290 -12.907 -11.637  1.00  0.00              
ATOM    831 HG23 THR A  58       3.067 -14.194 -10.647  1.00  0.00              
ATOM    832  N   ILE A  59       3.799 -10.649 -10.337  1.00  1.85              
ATOM    833  HN  ILE A  59       4.506 -11.188  -9.866  1.00  0.22              
ATOM    834  CA  ILE A  59       4.295  -9.810 -11.418  1.00  2.27              
ATOM    835  HA  ILE A  59       3.518  -9.113 -11.701  1.00  1.32              
ATOM    836  C   ILE A  59       4.525 -10.729 -12.616  1.00  2.00              
ATOM    837  O   ILE A  59       4.885 -11.894 -12.453  1.00  1.70              
ATOM    838  CB  ILE A  59       5.546  -9.017 -10.973  1.00  0.00              
ATOM    839  HB  ILE A  59       5.208  -8.444 -10.073  1.00  0.00              
ATOM    840  CG2 ILE A  59       6.718  -9.907 -10.502  1.00  0.00              
ATOM    841 HG21 ILE A  59       7.521  -9.289 -10.051  1.00  0.00              
ATOM    842 HG22 ILE A  59       6.379 -10.632  -9.732  1.00  0.00              
ATOM    843 HG23 ILE A  59       7.152 -10.475 -11.351  1.00  0.00              
ATOM    844  CG1 ILE A  59       6.002  -7.948 -11.999  1.00  0.00              
ATOM    845 HG11 ILE A  59       6.424  -8.448 -12.899  1.00  0.00              
ATOM    846 HG12 ILE A  59       5.112  -7.367 -12.333  1.00  0.00              
ATOM    847  CD  ILE A  59       7.039  -6.955 -11.451  1.00  0.00              
ATOM    848  HD1 ILE A  59       7.278  -6.185 -12.217  1.00  0.00              
ATOM    849  HD2 ILE A  59       6.649  -6.438 -10.548  1.00  0.00              
ATOM    850  HD3 ILE A  59       7.983  -7.473 -11.181  1.00  0.00              
ATOM    851  N   SER A  60       4.296 -10.276 -13.867  1.00  1.85              
ATOM    852  HN  SER A  60       3.969  -9.347 -14.060  1.00  0.22              
ATOM    853  CA  SER A  60       4.504 -11.141 -15.023  1.00  2.27              
ATOM    854  HA  SER A  60       5.165 -11.952 -14.758  1.00  1.32              
ATOM    855  C   SER A  60       5.205 -10.418 -16.155  1.00  2.00              
ATOM    856  O   SER A  60       5.284  -9.193 -16.193  1.00  1.70              
ATOM    857  CB  SER A  60       3.165 -11.741 -15.513  1.00  0.00              
ATOM    858  HB1 SER A  60       2.742 -12.360 -14.689  1.00  0.00              
ATOM    859  HB2 SER A  60       2.431 -10.930 -15.722  1.00  0.00              
ATOM    860  OG  SER A  60       3.329 -12.580 -16.664  1.00  0.00              
ATOM    861  HG1 SER A  60       2.512 -13.083 -16.768  1.00  0.00              
ATOM    862  N   GLY A  61       5.757 -11.184 -17.116  1.00  1.85              
ATOM    863  HN  GLY A  61       5.677 -12.181 -17.024  1.00  0.22              
ATOM    864  CA  GLY A  61       6.368 -10.654 -18.333  1.00  2.17              
ATOM    865  C   GLY A  61       7.852 -10.427 -18.238  1.00  2.00              
ATOM    866  O   GLY A  61       8.422  -9.679 -19.027  1.00  1.70              
ATOM    867  HA1 GLY A  61       5.905  -9.702 -18.556  1.00  0.00              
ATOM    868  N   LEU A  62       8.520 -11.086 -17.279  1.00  1.85              
ATOM    869  HN  LEU A  62       8.027 -11.704 -16.673  1.00  0.22              
ATOM    870  CA  LEU A  62       9.947 -10.959 -17.041  1.00  2.27              
ATOM    871  HA  LEU A  62      10.247  -9.955 -17.306  1.00  1.32              
ATOM    872  C   LEU A  62      10.787 -11.880 -17.928  1.00  2.00              
ATOM    873  O   LEU A  62      10.296 -12.497 -18.873  1.00  1.70              
ATOM    874  CB  LEU A  62      10.277 -11.157 -15.543  1.00  0.00              
ATOM    875  HB1 LEU A  62      11.381 -11.053 -15.432  1.00  0.00              
ATOM    876  HB2 LEU A  62       9.830 -10.320 -14.961  1.00  0.00              
ATOM    877  CG  LEU A  62       9.869 -12.501 -14.894  1.00  0.00              
ATOM    878  HG  LEU A  62       9.873 -12.369 -13.785  1.00  0.00              
ATOM    879  CD1 LEU A  62      10.901 -13.591 -15.222  1.00  0.00              
ATOM    880 HD11 LEU A  62      10.634 -14.544 -14.717  1.00  0.00              
ATOM    881 HD12 LEU A  62      10.941 -13.774 -16.317  1.00  0.00              
ATOM    882 HD13 LEU A  62      11.914 -13.288 -14.880  1.00  0.00              
ATOM    883  CD2 LEU A  62       8.463 -12.955 -15.314  1.00  0.00              
ATOM    884 HD21 LEU A  62       8.216 -13.931 -14.842  1.00  0.00              
ATOM    885 HD22 LEU A  62       7.688 -12.227 -15.004  1.00  0.00              
ATOM    886 HD23 LEU A  62       8.407 -13.079 -16.417  1.00  0.00              
ATOM    887  N   LYS A  63      12.107 -11.956 -17.668  1.00  1.85              
ATOM    888  HN  LYS A  63      12.498 -11.487 -16.879  1.00  0.22              
ATOM    889  CA  LYS A  63      13.037 -12.790 -18.400  1.00  2.27              
ATOM    890  HA  LYS A  63      12.495 -13.469 -19.041  1.00  1.32              
ATOM    891  C   LYS A  63      13.857 -13.577 -17.384  1.00  2.00              
ATOM    892  O   LYS A  63      14.130 -13.037 -16.312  1.00  1.70              
ATOM    893  CB  LYS A  63      14.031 -11.928 -19.212  1.00  0.00              
ATOM    894  HB1 LYS A  63      14.502 -11.211 -18.500  1.00  0.00              
ATOM    895  HB2 LYS A  63      14.851 -12.580 -19.588  1.00  0.00              
ATOM    896  CG  LYS A  63      13.421 -11.122 -20.379  1.00  0.00              
ATOM    897  HG1 LYS A  63      12.913 -11.823 -21.080  1.00  0.00              
ATOM    898  HG2 LYS A  63      12.644 -10.433 -19.976  1.00  0.00              
ATOM    899  CD  LYS A  63      14.466 -10.316 -21.173  1.00  0.00              
ATOM    900  HD1 LYS A  63      14.959  -9.599 -20.477  1.00  0.00              
ATOM    901  HD2 LYS A  63      15.249 -11.023 -21.533  1.00  0.00              
ATOM    902  CE  LYS A  63      13.846  -9.569 -22.361  1.00  0.00              
ATOM    903  HE1 LYS A  63      14.639  -9.092 -22.979  1.00  0.00              
ATOM    904  HE2 LYS A  63      13.271 -10.269 -23.006  1.00  0.00              
ATOM    905  NZ  LYS A  63      12.940  -8.524 -21.890  1.00  0.00              
ATOM    906  HZ1 LYS A  63      12.525  -8.022 -22.701  1.00  0.00              
ATOM    907  HZ2 LYS A  63      12.180  -8.953 -21.324  1.00  0.00              
ATOM    908  HZ3 LYS A  63      13.467  -7.850 -21.299  1.00  0.00              
ATOM    909  N   PRO A  64      14.300 -14.803 -17.625  1.00  1.85              
ATOM    910  CA  PRO A  64      15.308 -15.449 -16.790  1.00  2.27              
ATOM    911  HA  PRO A  64      15.088 -15.309 -15.739  1.00  1.32              
ATOM    912  C   PRO A  64      16.710 -14.890 -17.040  1.00  2.00              
ATOM    913  O   PRO A  64      17.411 -15.352 -17.939  1.00  1.70              
ATOM    914  CD  PRO A  64      13.626 -15.784 -18.505  1.00 52.80              
ATOM    915  HD1 PRO A  64      12.950 -15.209 -17.833  1.00  0.00              
ATOM    916  HD2 PRO A  64      13.152 -15.932 -19.503  1.00  0.00              
ATOM    917  CB  PRO A  64      15.228 -16.925 -17.144  1.00 52.39              
ATOM    918  HB1 PRO A  64      14.426 -17.401 -16.537  1.00  0.00              
ATOM    919  HB2 PRO A  64      16.181 -17.462 -16.965  1.00  0.00              
ATOM    920  CG  PRO A  64      13.957 -17.114 -17.890  1.00 52.57              
ATOM    921  HG1 PRO A  64      13.581 -18.155 -17.848  1.00  0.00              
ATOM    922  HG2 PRO A  64      14.108 -16.817 -18.953  1.00  0.00              
ATOM    923  N   GLY A  65      17.160 -13.903 -16.242  1.00  1.85              
ATOM    924  HN  GLY A  65      16.566 -13.531 -15.504  1.00  0.22              
ATOM    925  CA  GLY A  65      18.504 -13.333 -16.301  1.00  2.17              
ATOM    926  C   GLY A  65      18.511 -11.860 -16.603  1.00  2.00              
ATOM    927  O   GLY A  65      19.207 -11.412 -17.511  1.00  1.70              
ATOM    928  HA1 GLY A  65      19.050 -13.836 -17.087  1.00  0.00              
ATOM    929  N   VAL A  66      17.754 -11.047 -15.843  1.00  1.85              
ATOM    930  HN  VAL A  66      17.169 -11.434 -15.114  1.00  0.22              
ATOM    931  CA  VAL A  66      17.729  -9.599 -16.040  1.00  2.27              
ATOM    932  HA  VAL A  66      18.706  -9.287 -16.382  1.00  1.32              
ATOM    933  C   VAL A  66      17.515  -8.885 -14.710  1.00  2.00              
ATOM    934  O   VAL A  66      16.967  -9.438 -13.762  1.00  1.70              
ATOM    935  CB  VAL A  66      16.689  -9.204 -17.113  1.00  0.00              
ATOM    936  HB  VAL A  66      16.912  -9.799 -18.034  1.00  0.00              
ATOM    937  CG1 VAL A  66      15.229  -9.500 -16.710  1.00  0.00              
ATOM    938 HG11 VAL A  66      14.533  -9.159 -17.506  1.00  0.00              
ATOM    939 HG12 VAL A  66      15.056 -10.586 -16.564  1.00  0.00              
ATOM    940 HG13 VAL A  66      14.965  -8.968 -15.771  1.00  0.00              
ATOM    941  CG2 VAL A  66      16.800  -7.720 -17.513  1.00  0.00              
ATOM    942 HG21 VAL A  66      16.017  -7.454 -18.254  1.00  0.00              
ATOM    943 HG22 VAL A  66      16.676  -7.066 -16.623  1.00  0.00              
ATOM    944 HG23 VAL A  66      17.786  -7.499 -17.971  1.00  0.00              
ATOM    945  N   ASP A  67      17.978  -7.628 -14.578  1.00  1.85              
ATOM    946  HN  ASP A  67      18.494  -7.203 -15.317  1.00  0.22              
ATOM    947  CA  ASP A  67      17.715  -6.794 -13.425  1.00  2.27              
ATOM    948  HA  ASP A  67      17.569  -7.418 -12.552  1.00  1.32              
ATOM    949  C   ASP A  67      16.423  -5.992 -13.634  1.00  2.00              
ATOM    950  O   ASP A  67      16.289  -5.224 -14.589  1.00  1.70              
ATOM    951  CB  ASP A  67      18.913  -5.860 -13.133  1.00  0.00              
ATOM    952  HB1 ASP A  67      19.848  -6.456 -13.136  1.00  0.00              
ATOM    953  HB2 ASP A  67      18.996  -5.077 -13.912  1.00  0.00              
ATOM    954  CG  ASP A  67      18.809  -5.183 -11.774  1.00  0.00              
ATOM    955  OD1 ASP A  67      17.775  -4.514 -11.528  1.00  0.00              
ATOM    956  OD2 ASP A  67      19.832  -5.170 -11.050  1.00  0.00              
ATOM    957  N   TYR A  68      15.435  -6.162 -12.738  1.00  1.85              
ATOM    958  HN  TYR A  68      15.561  -6.787 -11.957  1.00  0.22              
ATOM    959  CA  TYR A  68      14.194  -5.411 -12.749  1.00  2.27              
ATOM    960  HA  TYR A  68      14.062  -4.927 -13.708  1.00  1.32              
ATOM    961  C   TYR A  68      14.259  -4.302 -11.716  1.00  2.00              
ATOM    962  O   TYR A  68      14.557  -4.531 -10.550  1.00  1.70              
ATOM    963  CB  TYR A  68      12.990  -6.326 -12.425  1.00  0.00              
ATOM    964  HB1 TYR A  68      13.202  -6.888 -11.489  1.00  0.00              
ATOM    965  HB2 TYR A  68      12.074  -5.723 -12.247  1.00  0.00              
ATOM    966  CG  TYR A  68      12.723  -7.351 -13.503  1.00  0.00              
ATOM    967  CD1 TYR A  68      13.277  -7.197 -14.788  1.00  0.00              
ATOM    968  HD1 TYR A  68      13.944  -6.370 -14.988  1.00  0.00              
ATOM    969  CE1 TYR A  68      12.952  -8.096 -15.813  1.00  0.00              
ATOM    970  HE1 TYR A  68      13.369  -7.976 -16.802  1.00  0.00              
ATOM    971  CZ  TYR A  68      12.077  -9.156 -15.564  1.00  0.00              
ATOM    972  OH  TYR A  68      11.731 -10.035 -16.607  1.00  0.00              
ATOM    973  HH  TYR A  68      11.187 -10.729 -16.230  1.00  0.00              
ATOM    974  CD2 TYR A  68      11.856  -8.432 -13.262  1.00  0.00              
ATOM    975  HD2 TYR A  68      11.406  -8.555 -12.286  1.00  0.00              
ATOM    976  CE2 TYR A  68      11.531  -9.329 -14.288  1.00  0.00              
ATOM    977  HE2 TYR A  68      10.841 -10.137 -14.096  1.00  0.00              
ATOM    978  N   THR A  69      13.934  -3.062 -12.115  1.00  1.85              
ATOM    979  HN  THR A  69      13.635  -2.917 -13.066  1.00  0.22              
ATOM    980  CA  THR A  69      13.731  -1.941 -11.204  1.00  2.27              
ATOM    981  HA  THR A  69      14.277  -2.106 -10.286  1.00  1.32              
ATOM    982  C   THR A  69      12.258  -1.897 -10.863  1.00  2.00              
ATOM    983  O   THR A  69      11.402  -1.944 -11.744  1.00  1.70              
ATOM    984  CB  THR A  69      14.191  -0.614 -11.850  1.00  0.00              
ATOM    985  HB  THR A  69      13.624  -0.523 -12.809  1.00  0.00              
ATOM    986  OG1 THR A  69      15.576  -0.632 -12.188  1.00  0.00              
ATOM    987  HG1 THR A  69      15.759   0.234 -12.567  1.00  0.00              
ATOM    988  CG2 THR A  69      13.930   0.655 -11.033  1.00  0.00              
ATOM    989 HG21 THR A  69      14.187   1.562 -11.619  1.00  0.00              
ATOM    990 HG22 THR A  69      12.857   0.721 -10.753  1.00  0.00              
ATOM    991 HG23 THR A  69      14.533   0.661 -10.099  1.00  0.00              
ATOM    992  N   ILE A  70      11.923  -1.842  -9.563  1.00  1.85              
ATOM    993  HN  ILE A  70      12.638  -1.762  -8.858  1.00  0.22              
ATOM    994  CA  ILE A  70      10.559  -1.909  -9.073  1.00  2.27              
ATOM    995  HA  ILE A  70       9.881  -1.739  -9.896  1.00  1.32              
ATOM    996  C   ILE A  70      10.311  -0.777  -8.087  1.00  2.00              
ATOM    997  O   ILE A  70      11.117  -0.514  -7.195  1.00  1.70              
ATOM    998  CB  ILE A  70      10.248  -3.309  -8.493  1.00  0.00              
ATOM    999  HB  ILE A  70      10.463  -4.014  -9.335  1.00  0.00              
ATOM   1000  CG2 ILE A  70      11.178  -3.727  -7.332  1.00  0.00              
ATOM   1001 HG21 ILE A  70      11.014  -4.791  -7.063  1.00  0.00              
ATOM   1002 HG22 ILE A  70      12.245  -3.615  -7.620  1.00  0.00              
ATOM   1003 HG23 ILE A  70      10.992  -3.108  -6.430  1.00  0.00              
ATOM   1004  CG1 ILE A  70       8.752  -3.520  -8.145  1.00  0.00              
ATOM   1005 HG11 ILE A  70       8.481  -2.901  -7.261  1.00  0.00              
ATOM   1006 HG12 ILE A  70       8.131  -3.164  -8.998  1.00  0.00              
ATOM   1007  CD  ILE A  70       8.374  -4.982  -7.862  1.00  0.00              
ATOM   1008  HD1 ILE A  70       7.281  -5.069  -7.677  1.00  0.00              
ATOM   1009  HD2 ILE A  70       8.634  -5.630  -8.727  1.00  0.00              
ATOM   1010  HD3 ILE A  70       8.904  -5.364  -6.965  1.00  0.00              
ATOM   1011  N   THR A  71       9.195  -0.037  -8.256  1.00  1.85              
ATOM   1012  HN  THR A  71       8.540  -0.275  -8.983  1.00  0.22              
ATOM   1013  CA  THR A  71       8.842   1.096  -7.400  1.00  2.27              
ATOM   1014  HA  THR A  71       9.596   1.229  -6.639  1.00  1.32              
ATOM   1015  C   THR A  71       7.540   0.814  -6.696  1.00  2.00              
ATOM   1016  O   THR A  71       6.540   0.479  -7.326  1.00  1.70              
ATOM   1017  CB  THR A  71       8.701   2.393  -8.230  1.00  0.00              
ATOM   1018  HB  THR A  71       7.943   2.174  -9.021  1.00  0.00              
ATOM   1019  OG1 THR A  71       9.911   2.738  -8.899  1.00  0.00              
ATOM   1020  HG1 THR A  71       9.721   3.555  -9.371  1.00  0.00              
ATOM   1021  CG2 THR A  71       8.228   3.632  -7.462  1.00  0.00              
ATOM   1022 HG21 THR A  71       8.047   4.481  -8.154  1.00  0.00              
ATOM   1023 HG22 THR A  71       7.277   3.417  -6.929  1.00  0.00              
ATOM   1024 HG23 THR A  71       8.983   3.950  -6.710  1.00  0.00              
ATOM   1025  N   VAL A  72       7.516   0.935  -5.356  1.00  1.85              
ATOM   1026  HN  VAL A  72       8.335   1.229  -4.852  1.00  0.22              
ATOM   1027  CA  VAL A  72       6.340   0.655  -4.552  1.00  2.27              
ATOM   1028  HA  VAL A  72       5.568   0.230  -5.180  1.00  1.32              
ATOM   1029  C   VAL A  72       5.737   1.929  -3.967  1.00  2.00              
ATOM   1030  O   VAL A  72       6.375   2.705  -3.255  1.00  1.70              
ATOM   1031  CB  VAL A  72       6.655  -0.391  -3.457  1.00  0.00              
ATOM   1032  HB  VAL A  72       5.721  -0.551  -2.866  1.00  0.00              
ATOM   1033  CG1 VAL A  72       7.097  -1.763  -4.011  1.00  0.00              
ATOM   1034 HG11 VAL A  72       7.344  -2.453  -3.176  1.00  0.00              
ATOM   1035 HG12 VAL A  72       6.294  -2.242  -4.609  1.00  0.00              
ATOM   1036 HG13 VAL A  72       8.001  -1.657  -4.648  1.00  0.00              
ATOM   1037  CG2 VAL A  72       7.723   0.108  -2.465  1.00  0.00              
ATOM   1038 HG21 VAL A  72       7.960  -0.676  -1.715  1.00  0.00              
ATOM   1039 HG22 VAL A  72       8.660   0.373  -3.001  1.00  0.00              
ATOM   1040 HG23 VAL A  72       7.373   1.004  -1.914  1.00  0.00              
ATOM   1041  N   TYR A  73       4.455   2.185  -4.280  1.00  1.85              
ATOM   1042  HN  TYR A  73       3.955   1.590  -4.919  1.00  0.22              
ATOM   1043  CA  TYR A  73       3.712   3.342  -3.822  1.00  2.27              
ATOM   1044  HA  TYR A  73       4.350   4.003  -3.253  1.00  1.32              
ATOM   1045  C   TYR A  73       2.568   2.902  -2.916  1.00  2.00              
ATOM   1046  O   TYR A  73       1.468   2.598  -3.379  1.00  1.70              
ATOM   1047  CB  TYR A  73       3.085   4.104  -5.012  1.00  0.00              
ATOM   1048  HB1 TYR A  73       2.493   3.392  -5.629  1.00  0.00              
ATOM   1049  HB2 TYR A  73       2.385   4.888  -4.652  1.00  0.00              
ATOM   1050  CG  TYR A  73       4.119   4.724  -5.923  1.00  0.00              
ATOM   1051  CD1 TYR A  73       4.511   4.072  -7.106  1.00  0.00              
ATOM   1052  HD1 TYR A  73       4.031   3.146  -7.394  1.00  0.00              
ATOM   1053  CE1 TYR A  73       5.537   4.602  -7.902  1.00  0.00              
ATOM   1054  HE1 TYR A  73       5.846   4.098  -8.806  1.00  0.00              
ATOM   1055  CZ  TYR A  73       6.173   5.788  -7.526  1.00  0.00              
ATOM   1056  OH  TYR A  73       7.223   6.295  -8.314  1.00  0.00              
ATOM   1057  HH  TYR A  73       7.481   7.141  -7.941  1.00  0.00              
ATOM   1058  CD2 TYR A  73       4.755   5.926  -5.566  1.00  0.00              
ATOM   1059  HD2 TYR A  73       4.480   6.432  -4.650  1.00  0.00              
ATOM   1060  CE2 TYR A  73       5.783   6.453  -6.361  1.00  0.00              
ATOM   1061  HE2 TYR A  73       6.283   7.361  -6.058  1.00  0.00              
ATOM   1062  N   ALA A  74       2.779   2.879  -1.587  1.00  1.85              
ATOM   1063  HN  ALA A  74       3.684   3.048  -1.213  1.00  0.22              
ATOM   1064  CA  ALA A  74       1.709   2.677  -0.628  1.00  2.27              
ATOM   1065  HA  ALA A  74       0.943   2.040  -1.055  1.00  1.32              
ATOM   1066  C   ALA A  74       1.068   4.011  -0.269  1.00  2.00              
ATOM   1067  O   ALA A  74       1.530   4.720   0.622  1.00  1.70              
ATOM   1068  CB  ALA A  74       2.241   2.008   0.661  1.00  0.00              
ATOM   1069  HB1 ALA A  74       2.686   1.020   0.411  1.00  0.00              
ATOM   1070  HB2 ALA A  74       3.032   2.629   1.136  1.00  0.00              
ATOM   1071  HB3 ALA A  74       1.429   1.841   1.401  1.00  0.00              
ATOM   1072  N   VAL A  75      -0.003   4.409  -0.972  1.00  1.85              
ATOM   1073  HN  VAL A  75      -0.429   3.787  -1.639  1.00  0.22              
ATOM   1074  CA  VAL A  75      -0.604   5.730  -0.868  1.00  2.27              
ATOM   1075  HA  VAL A  75       0.184   6.458  -0.743  1.00  1.32              
ATOM   1076  C   VAL A  75      -1.525   5.823   0.337  1.00  2.00              
ATOM   1077  O   VAL A  75      -2.542   5.132   0.413  1.00  1.70              
ATOM   1078  CB  VAL A  75      -1.385   6.085  -2.155  1.00  0.00              
ATOM   1079  HB  VAL A  75      -2.145   5.282  -2.320  1.00  0.00              
ATOM   1080  CG1 VAL A  75      -2.135   7.432  -2.081  1.00  0.00              
ATOM   1081 HG11 VAL A  75      -2.641   7.644  -3.048  1.00  0.00              
ATOM   1082 HG12 VAL A  75      -2.917   7.422  -1.295  1.00  0.00              
ATOM   1083 HG13 VAL A  75      -1.430   8.264  -1.873  1.00  0.00              
ATOM   1084  CG2 VAL A  75      -0.477   6.093  -3.401  1.00  0.00              
ATOM   1085 HG21 VAL A  75      -1.053   6.389  -4.304  1.00  0.00              
ATOM   1086 HG22 VAL A  75       0.360   6.811  -3.270  1.00  0.00              
ATOM   1087 HG23 VAL A  75      -0.048   5.088  -3.593  1.00  0.00              
ATOM   1088  N   GLY A  76      -1.443   6.907   1.302  1.00 18.42              
ATOM   1089  HN  GLY A  76      -0.761   7.631   1.206  1.00  0.00              
ATOM   1090  CA  GLY A  76      -1.967   6.717   2.627  1.00 17.09              
ATOM   1091  C   GLY A  76      -3.095   7.661   2.932  1.00 16.28              
ATOM   1092  O   GLY A  76      -3.462   8.487   2.115  1.00 19.53              
ATOM   1093  HA1 GLY A  76      -1.175   6.918   3.335  1.00  0.00              
ATOM   1094  N   LYS A  77      -3.637   7.512   4.134  1.00 18.41              
ATOM   1095  HN  LYS A  77      -3.398   6.762   4.748  1.00  0.00              
ATOM   1096  CA  LYS A  77      -4.625   8.439   4.650  1.00 21.61              
ATOM   1097  HA  LYS A  77      -5.388   8.558   3.890  1.00  0.00              
ATOM   1098  C   LYS A  77      -3.995   9.813   4.884  1.00 21.24              
ATOM   1099  O   LYS A  77      -4.641  10.839   4.667  1.00 18.61              
ATOM   1100  CB  LYS A  77      -5.247   7.910   5.963  1.00  0.00              
ATOM   1101  HB1 LYS A  77      -5.692   6.913   5.736  1.00  0.00              
ATOM   1102  HB2 LYS A  77      -4.434   7.728   6.701  1.00  0.00              
ATOM   1103  CG  LYS A  77      -6.341   8.798   6.592  1.00  0.00              
ATOM   1104  HG1 LYS A  77      -6.619   8.384   7.588  1.00  0.00              
ATOM   1105  HG2 LYS A  77      -5.927   9.818   6.762  1.00  0.00              
ATOM   1106  CD  LYS A  77      -7.616   8.892   5.736  1.00  0.00              
ATOM   1107  HD1 LYS A  77      -8.030   9.921   5.833  1.00  0.00              
ATOM   1108  HD2 LYS A  77      -7.328   8.749   4.668  1.00  0.00              
ATOM   1109  CE  LYS A  77      -8.669   7.851   6.139  1.00  0.00              
ATOM   1110  HE1 LYS A  77      -8.730   7.767   7.248  1.00  0.00              
ATOM   1111  HE2 LYS A  77      -9.672   8.139   5.754  1.00  0.00              
ATOM   1112  NZ  LYS A  77      -8.326   6.539   5.596  1.00  0.00              
ATOM   1113  HZ1 LYS A  77      -9.042   5.839   5.876  1.00  0.00              
ATOM   1114  HZ2 LYS A  77      -8.282   6.594   4.558  1.00  0.00              
ATOM   1115  HZ3 LYS A  77      -7.397   6.247   5.962  1.00  0.00              
ATOM   1116  N   TYR A  78      -2.733   9.831   5.313  1.00 15.84              
ATOM   1117  HN  TYR A  78      -2.170   9.010   5.394  1.00  0.00              
ATOM   1118  CA  TYR A  78      -2.065  11.064   5.705  1.00 16.31              
ATOM   1119  HA  TYR A  78      -2.835  11.826   5.686  1.00  0.00              
ATOM   1120  C   TYR A  78      -0.976  11.506   4.744  1.00 18.88              
ATOM   1121  O   TYR A  78      -0.770  12.700   4.587  1.00 13.78              
ATOM   1122  CB  TYR A  78      -1.511  10.960   7.145  1.00  0.00              
ATOM   1123  HB1 TYR A  78      -0.900  10.035   7.233  1.00  0.00              
ATOM   1124  HB2 TYR A  78      -0.844  11.819   7.373  1.00  0.00              
ATOM   1125  CG  TYR A  78      -2.600  10.871   8.189  1.00  0.00              
ATOM   1126  CD1 TYR A  78      -3.922  11.234   7.875  1.00  0.00              
ATOM   1127  HD1 TYR A  78      -4.173  11.525   6.864  1.00  0.00              
ATOM   1128  CE1 TYR A  78      -4.911  11.242   8.869  1.00  0.00              
ATOM   1129  HE1 TYR A  78      -5.926  11.528   8.632  1.00  0.00              
ATOM   1130  CZ  TYR A  78      -4.589  10.885  10.180  1.00  0.00              
ATOM   1131  OH  TYR A  78      -5.581  10.926  11.178  1.00  0.00              
ATOM   1132  HH  TYR A  78      -5.192  10.582  11.984  1.00  0.00              
ATOM   1133  CD2 TYR A  78      -2.292  10.498   9.510  1.00  0.00              
ATOM   1134  HD2 TYR A  78      -1.277  10.234   9.774  1.00  0.00              
ATOM   1135  CE2 TYR A  78      -3.282  10.508  10.503  1.00  0.00              
ATOM   1136  HE2 TYR A  78      -3.025  10.247  11.519  1.00  0.00              
ATOM   1137  N   TRP A  79      -0.290  10.565   4.084  1.00 13.38              
ATOM   1138  HN  TRP A  79      -0.461   9.587   4.178  1.00  0.00              
ATOM   1139  CA  TRP A  79       0.789  10.920   3.154  1.00 12.95              
ATOM   1140  HA  TRP A  79       0.547  11.887   2.731  1.00  0.00              
ATOM   1141  C   TRP A  79       0.865   9.946   2.009  1.00 14.80              
ATOM   1142  O   TRP A  79       0.413   8.800   2.128  1.00 18.52              
ATOM   1143  CB  TRP A  79       2.166  10.855   3.855  1.00  0.00              
ATOM   1144  HB1 TRP A  79       2.230   9.883   4.390  1.00  0.00              
ATOM   1145  HB2 TRP A  79       2.978  10.861   3.095  1.00  0.00              
ATOM   1146  CG  TRP A  79       2.416  11.945   4.891  1.00  0.00              
ATOM   1147  CD1 TRP A  79       3.008  13.168   4.732  1.00  0.00              
ATOM   1148  HD1 TRP A  79       3.458  13.515   3.810  1.00  0.00              
ATOM   1149  NE1 TRP A  79       2.908  13.896   5.894  1.00  0.00              
ATOM   1150  HE1 TRP A  79       3.220  14.811   6.035  1.00  0.00              
ATOM   1151  CE2 TRP A  79       2.243  13.143   6.832  1.00  0.00              
ATOM   1152  CD2 TRP A  79       1.913  11.904   6.240  1.00  0.00              
ATOM   1153  CE3 TRP A  79       1.210  10.929   6.960  1.00  0.00              
ATOM   1154  HE3 TRP A  79       0.951   9.974   6.523  1.00  0.00              
ATOM   1155  CZ3 TRP A  79       0.848  11.216   8.283  1.00  0.00              
ATOM   1156  HZ3 TRP A  79       0.310  10.477   8.859  1.00  0.00              
ATOM   1157  CZ2 TRP A  79       1.881  13.422   8.149  1.00  0.00              
ATOM   1158  HZ2 TRP A  79       2.127  14.366   8.613  1.00  0.00              
ATOM   1159  CH2 TRP A  79       1.179  12.445   8.870  1.00  0.00              
ATOM   1160  HH2 TRP A  79       0.890  12.642   9.893  1.00  0.00              
ATOM   1161  N   ASP A  85       1.470  10.423   0.917  1.00 15.63              
ATOM   1162  HN  ASP A  85       1.675  11.389   0.782  1.00  0.00              
ATOM   1163  CA  ASP A  85       1.898   9.594  -0.194  1.00 13.69              
ATOM   1164  HA  ASP A  85       1.557   8.577  -0.041  1.00  0.00              
ATOM   1165  C   ASP A  85       3.404   9.566  -0.110  1.00 13.46              
ATOM   1166  O   ASP A  85       4.044  10.580   0.207  1.00 12.89              
ATOM   1167  CB  ASP A  85       1.455  10.208  -1.543  1.00  0.00              
ATOM   1168  HB1 ASP A  85       1.813  11.255  -1.603  1.00  0.00              
ATOM   1169  HB2 ASP A  85       1.889   9.642  -2.391  1.00  0.00              
ATOM   1170  CG  ASP A  85      -0.058  10.235  -1.704  1.00  0.00              
ATOM   1171  OD1 ASP A  85      -0.694   9.175  -1.479  1.00  0.00              
ATOM   1172  OD2 ASP A  85      -0.570  11.251  -2.230  1.00  0.00              
ATOM   1173  N   ALA A  86       3.978   8.395  -0.355  1.00 12.52              
ATOM   1174  HN  ALA A  86       3.470   7.580  -0.635  1.00  0.00              
ATOM   1175  CA  ALA A  86       5.423   8.221  -0.228  1.00 12.32              
ATOM   1176  HA  ALA A  86       5.969   9.022  -0.714  1.00  0.00              
ATOM   1177  C   ALA A  86       5.816   6.951  -0.932  1.00 12.26              
ATOM   1178  O   ALA A  86       4.968   6.103  -1.233  1.00 11.11              
ATOM   1179  CB  ALA A  86       5.844   8.163   1.259  1.00  0.00              
ATOM   1180  HB1 ALA A  86       5.555   9.110   1.765  1.00  0.00              
ATOM   1181  HB2 ALA A  86       5.337   7.325   1.785  1.00  0.00              
ATOM   1182  HB3 ALA A  86       6.943   8.038   1.368  1.00  0.00              
ATOM   1183  N   GLY A  87       7.093   6.798  -1.201  1.00 12.01              
ATOM   1184  HN  GLY A  87       7.805   7.457  -0.961  1.00  0.00              
ATOM   1185  CA  GLY A  87       7.555   5.592  -1.901  1.00 10.80              
ATOM   1186  C   GLY A  87       9.057   5.440  -1.918  1.00 14.52              
ATOM   1187  O   GLY A  87       9.801   6.222  -1.299  1.00  9.94              
ATOM   1188  HA1 GLY A  87       7.230   5.655  -2.931  1.00  0.00              
ATOM   1189  N   ILE A  88       9.337   4.037  -2.315  1.00  1.85              
ATOM   1190  HN  ILE A  88       8.639   3.394  -2.628  1.00  0.22              
ATOM   1191  CA  ILE A  88      10.723   3.633  -2.486  1.00  2.27              
ATOM   1192  HA  ILE A  88      11.323   4.520  -2.634  1.00  1.32              
ATOM   1193  C   ILE A  88      10.856   2.827  -3.765  1.00  2.00              
ATOM   1194  O   ILE A  88       9.951   2.092  -4.162  1.00  1.70              
ATOM   1195  CB  ILE A  88      11.241   2.889  -1.233  1.00  0.00              
ATOM   1196  HB  ILE A  88      11.078   3.611  -0.393  1.00  0.00              
ATOM   1197  CG2 ILE A  88      10.429   1.624  -0.875  1.00  0.00              
ATOM   1198 HG21 ILE A  88      10.744   1.224   0.111  1.00  0.00              
ATOM   1199 HG22 ILE A  88       9.344   1.853  -0.814  1.00  0.00              
ATOM   1200 HG23 ILE A  88      10.577   0.829  -1.635  1.00  0.00              
ATOM   1201  CG1 ILE A  88      12.766   2.616  -1.258  1.00  0.00              
ATOM   1202 HG11 ILE A  88      12.997   1.844  -2.026  1.00  0.00              
ATOM   1203 HG12 ILE A  88      13.294   3.548  -1.561  1.00  0.00              
ATOM   1204  CD  ILE A  88      13.344   2.161   0.092  1.00  0.00              
ATOM   1205  HD1 ILE A  88      14.447   2.039   0.017  1.00  0.00              
ATOM   1206  HD2 ILE A  88      13.129   2.911   0.883  1.00  0.00              
ATOM   1207  HD3 ILE A  88      12.912   1.187   0.403  1.00  0.00              
ATOM   1208  N   SER A  89      11.986   2.975  -4.478  1.00  1.85              
ATOM   1209  HN  SER A  89      12.682   3.637  -4.210  1.00  0.22              
ATOM   1210  CA  SER A  89      12.339   2.133  -5.607  1.00  2.27              
ATOM   1211  HA  SER A  89      11.548   1.420  -5.783  1.00  1.32              
ATOM   1212  C   SER A  89      13.575   1.316  -5.292  1.00  2.00              
ATOM   1213  O   SER A  89      14.514   1.786  -4.650  1.00  1.70              
ATOM   1214  CB  SER A  89      12.538   2.978  -6.887  1.00  0.00              
ATOM   1215  HB1 SER A  89      12.722   2.282  -7.736  1.00  0.00              
ATOM   1216  HB2 SER A  89      11.610   3.546  -7.124  1.00  0.00              
ATOM   1217  OG  SER A  89      13.658   3.867  -6.786  1.00  0.00              
ATOM   1218  HG1 SER A  89      13.849   4.185  -7.678  1.00  0.00              
ATOM   1219  N   ILE A  90      13.599   0.045  -5.728  1.00  1.85              
ATOM   1220  HN  ILE A  90      12.819  -0.324  -6.245  1.00  0.22              
ATOM   1221  CA  ILE A  90      14.760  -0.823  -5.600  1.00  2.27              
ATOM   1222  HA  ILE A  90      15.643  -0.221  -5.431  1.00  1.32              
ATOM   1223  C   ILE A  90      14.973  -1.525  -6.925  1.00  2.00              
ATOM   1224  O   ILE A  90      14.141  -1.443  -7.829  1.00  1.70              
ATOM   1225  CB  ILE A  90      14.566  -1.839  -4.450  1.00  0.00              
ATOM   1226  HB  ILE A  90      15.473  -2.493  -4.500  1.00  0.00              
ATOM   1227  CG2 ILE A  90      14.574  -1.200  -3.042  1.00  0.00              
ATOM   1228 HG21 ILE A  90      14.589  -1.986  -2.258  1.00  0.00              
ATOM   1229 HG22 ILE A  90      15.473  -0.566  -2.901  1.00  0.00              
ATOM   1230 HG23 ILE A  90      13.672  -0.572  -2.887  1.00  0.00              
ATOM   1231  CG1 ILE A  90      13.357  -2.785  -4.654  1.00  0.00              
ATOM   1232 HG11 ILE A  90      12.410  -2.202  -4.607  1.00  0.00              
ATOM   1233 HG12 ILE A  90      13.417  -3.233  -5.672  1.00  0.00              
ATOM   1234  CD  ILE A  90      13.281  -3.936  -3.636  1.00  0.00              
ATOM   1235  HD1 ILE A  90      12.426  -4.606  -3.875  1.00  0.00              
ATOM   1236  HD2 ILE A  90      14.213  -4.539  -3.656  1.00  0.00              
ATOM   1237  HD3 ILE A  90      13.134  -3.547  -2.607  1.00  0.00              
ATOM   1238  N   ASN A  91      16.087  -2.259  -7.084  1.00  1.85              
ATOM   1239  HN  ASN A  91      16.809  -2.262  -6.395  1.00  0.22              
ATOM   1240  CA  ASN A  91      16.273  -3.152  -8.208  1.00  2.27              
ATOM   1241  HA  ASN A  91      15.324  -3.256  -8.713  1.00  1.32              
ATOM   1242  C   ASN A  91      16.595  -4.569  -7.742  1.00  2.00              
ATOM   1243  O   ASN A  91      17.243  -4.779  -6.717  1.00  1.70              
ATOM   1244  CB  ASN A  91      17.265  -2.553  -9.232  1.00  0.00              
ATOM   1245  HB1 ASN A  91      17.318  -3.245 -10.101  1.00  0.00              
ATOM   1246  HB2 ASN A  91      16.891  -1.578  -9.606  1.00  0.00              
ATOM   1247  CG  ASN A  91      18.691  -2.379  -8.701  1.00  0.00              
ATOM   1248  OD1 ASN A  91      18.942  -1.761  -7.666  1.00  0.00              
ATOM   1249  ND2 ASN A  91      19.675  -2.933  -9.445  1.00  0.00              
ATOM   1250 HD21 ASN A  91      20.609  -2.841  -9.110  1.00  0.00              
ATOM   1251 HD22 ASN A  91      19.451  -3.434 -10.275  1.00  0.00              
ATOM   1252  N   TYR A  92      16.106  -5.581  -8.480  1.00  1.85              
ATOM   1253  HN  TYR A  92      15.600  -5.373  -9.326  1.00  0.22              
ATOM   1254  CA  TYR A  92      16.124  -6.976  -8.083  1.00  2.27              
ATOM   1255  HA  TYR A  92      16.920  -7.139  -7.367  1.00  1.32              
ATOM   1256  C   TYR A  92      16.395  -7.837  -9.317  1.00  2.00              
ATOM   1257  O   TYR A  92      15.781  -7.640 -10.365  1.00  1.70              
ATOM   1258  CB  TYR A  92      14.769  -7.393  -7.468  1.00  0.00              
ATOM   1259  HB1 TYR A  92      14.573  -6.775  -6.564  1.00  0.00              
ATOM   1260  HB2 TYR A  92      13.939  -7.204  -8.181  1.00  0.00              
ATOM   1261  CG  TYR A  92      14.742  -8.839  -7.028  1.00  0.00              
ATOM   1262  CD1 TYR A  92      15.364  -9.232  -5.830  1.00  0.00              
ATOM   1263  HD1 TYR A  92      15.819  -8.487  -5.191  1.00  0.00              
ATOM   1264  CE1 TYR A  92      15.421 -10.587  -5.471  1.00  0.00              
ATOM   1265  HE1 TYR A  92      15.905 -10.894  -4.557  1.00  0.00              
ATOM   1266  CZ  TYR A  92      14.851 -11.557  -6.302  1.00  0.00              
ATOM   1267  OH  TYR A  92      14.939 -12.915  -5.950  1.00  0.00              
ATOM   1268  HH  TYR A  92      14.434 -13.414  -6.596  1.00  0.00              
ATOM   1269  CD2 TYR A  92      14.157  -9.822  -7.847  1.00  0.00              
ATOM   1270  HD2 TYR A  92      13.692  -9.540  -8.781  1.00  0.00              
ATOM   1271  CE2 TYR A  92      14.217 -11.176  -7.489  1.00  0.00              
ATOM   1272  HE2 TYR A  92      13.790 -11.923  -8.141  1.00  0.00              
ATOM   1273  N   ARG A  93      17.314  -8.826  -9.253  1.00  1.85              
ATOM   1274  HN  ARG A  93      17.830  -9.007  -8.422  1.00  0.22              
ATOM   1275  CA  ARG A  93      17.556  -9.710 -10.387  1.00  2.27              
ATOM   1276  HA  ARG A  93      17.476  -9.137 -11.300  1.00  1.32              
ATOM   1277  C   ARG A  93      16.515 -10.824 -10.481  1.00  2.00              
ATOM   1278  O   ARG A  93      16.220 -11.516  -9.507  1.00  1.70              
ATOM   1279  CB  ARG A  93      18.966 -10.339 -10.306  1.00  0.00              
ATOM   1280  HB1 ARG A  93      19.160 -10.540  -9.225  1.00  0.00              
ATOM   1281  HB2 ARG A  93      18.960 -11.332 -10.807  1.00  0.00              
ATOM   1282  CG  ARG A  93      20.127  -9.469 -10.846  1.00  0.00              
ATOM   1283  HG1 ARG A  93      20.942 -10.143 -11.192  1.00  0.00              
ATOM   1284  HG2 ARG A  93      19.781  -8.927 -11.756  1.00  0.00              
ATOM   1285  CD  ARG A  93      20.642  -8.422  -9.844  1.00  0.00              
ATOM   1286  HD1 ARG A  93      21.335  -7.721 -10.364  1.00  0.00              
ATOM   1287  HD2 ARG A  93      19.805  -7.833  -9.401  1.00  0.00              
ATOM   1288  NE  ARG A  93      21.347  -9.169  -8.747  1.00  0.00              
ATOM   1289  HE  ARG A  93      21.369 -10.164  -8.896  1.00  0.00              
ATOM   1290  CZ  ARG A  93      21.887  -8.563  -7.680  1.00  0.00              
ATOM   1291  NH1 ARG A  93      22.488  -9.322  -6.766  1.00  0.00              
ATOM   1292 HH11 ARG A  93      22.879  -8.917  -5.951  1.00  0.00              
ATOM   1293 HH12 ARG A  93      22.400 -10.314  -6.886  1.00  0.00              
ATOM   1294  NH2 ARG A  93      21.861  -7.243  -7.529  1.00  0.00              
ATOM   1295 HH21 ARG A  93      22.345  -6.823  -6.773  1.00  0.00              
ATOM   1296 HH22 ARG A  93      21.533  -6.710  -8.296  1.00  0.00              
ATOM   1297  N   THR A  94      15.958 -11.035 -11.684  1.00  1.85              
ATOM   1298  HN  THR A  94      16.202 -10.464 -12.476  1.00  0.22              
ATOM   1299  CA  THR A  94      15.065 -12.137 -12.000  1.00  2.27              
ATOM   1300  HA  THR A  94      14.775 -12.652 -11.096  1.00  1.32              
ATOM   1301  C   THR A  94      15.827 -13.140 -12.890  1.00  2.00              
ATOM   1302  OT1 THR A  94      16.298 -12.729 -13.983  1.00  1.70              
ATOM   1303  OT2 THR A  94      15.956 -14.328 -12.505  1.00  1.70              
ATOM   1304  CB  THR A  94      13.806 -11.633 -12.743  1.00  0.00              
ATOM   1305  HB  THR A  94      13.204 -12.542 -12.986  1.00  0.00              
ATOM   1306  OG1 THR A  94      14.128 -11.006 -13.981  1.00  0.00              
ATOM   1307  HG1 THR A  94      13.285 -10.721 -14.352  1.00  0.00              
ATOM   1308  CG2 THR A  94      12.905 -10.673 -11.958  1.00  0.00              
ATOM   1309 HG21 THR A  94      11.975 -10.455 -12.522  1.00  0.00              
ATOM   1310 HG22 THR A  94      12.617 -11.122 -10.984  1.00  0.00              
ATOM   1311 HG23 THR A  94      13.424  -9.711 -11.757  1.00  0.00              
ATOM   1312  N   TYR D  58     -17.937  -1.349 -14.158  1.00 31.95              
ATOM   1313  HT1 TYR D  58     -18.806  -1.346 -14.730  1.00  0.00              
ATOM   1314  HT2 TYR D  58     -18.167  -1.088 -13.178  1.00  0.00              
ATOM   1315  HT3 TYR D  58     -17.516  -2.300 -14.173  1.00  0.00              
ATOM   1316  CA  TYR D  58     -16.984  -0.385 -14.709  1.00 28.71              
ATOM   1317  HA  TYR D  58     -16.700  -0.723 -15.698  1.00  0.00              
ATOM   1318  CB  TYR D  58     -17.570   1.038 -14.721  1.00 22.68              
ATOM   1319  HB1 TYR D  58     -18.667   0.979 -14.893  1.00  0.00              
ATOM   1320  HB2 TYR D  58     -17.418   1.534 -13.738  1.00  0.00              
ATOM   1321  CG  TYR D  58     -17.004   1.913 -15.817  1.00 19.78              
ATOM   1322  CD1 TYR D  58     -17.574   1.937 -17.076  1.00 21.86              
ATOM   1323  HD1 TYR D  58     -18.432   1.314 -17.289  1.00  0.00              
ATOM   1324  CE1 TYR D  58     -17.056   2.729 -18.087  1.00 20.28              
ATOM   1325  HE1 TYR D  58     -17.525   2.755 -19.059  1.00  0.00              
ATOM   1326  CZ  TYR D  58     -15.933   3.482 -17.858  1.00 21.27              
ATOM   1327  OH  TYR D  58     -15.432   4.268 -18.877  1.00 22.01              
ATOM   1328  HH  TYR D  58     -14.699   4.772 -18.518  1.00  0.00              
ATOM   1329  CD2 TYR D  58     -15.860   2.669 -15.610  1.00 26.94              
ATOM   1330  HD2 TYR D  58     -15.345   2.621 -14.660  1.00  0.00              
ATOM   1331  CE2 TYR D  58     -15.326   3.459 -16.627  1.00 13.15              
ATOM   1332  HE2 TYR D  58     -14.428   4.030 -16.447  1.00  0.00              
ATOM   1333  C   TYR D  58     -15.739  -0.423 -13.848  1.00 20.27              
ATOM   1334  O   TYR D  58     -15.835  -0.495 -12.621  1.00 20.35              
ATOM   1335  N   PRO D  59     -14.562  -0.419 -14.488  1.00 34.85              
ATOM   1336  CD  PRO D  59     -14.387  -0.487 -15.953  1.00 36.61              
ATOM   1337  HD1 PRO D  59     -15.017  -1.304 -15.534  1.00  0.00              
ATOM   1338  HD2 PRO D  59     -14.791  -0.147 -16.934  1.00  0.00              
ATOM   1339  CA  PRO D  59     -13.290  -0.480 -13.756  1.00 13.64              
ATOM   1340  HA  PRO D  59     -13.281  -1.343 -13.102  1.00  0.00              
ATOM   1341  CB  PRO D  59     -12.237  -0.573 -14.868  1.00 15.57              
ATOM   1342  HB1 PRO D  59     -12.121  -1.638 -15.169  1.00  0.00              
ATOM   1343  HB2 PRO D  59     -11.250  -0.176 -14.557  1.00  0.00              
ATOM   1344  CG  PRO D  59     -12.975  -0.961 -16.117  1.00 26.26              
ATOM   1345  HG1 PRO D  59     -12.324  -1.450 -16.868  1.00  0.00              
ATOM   1346  HG2 PRO D  59     -13.441  -0.054 -16.565  1.00  0.00              
ATOM   1347  C   PRO D  59     -13.028   0.771 -12.932  1.00 13.52              
ATOM   1348  O   PRO D  59     -12.952   1.854 -13.502  1.00 48.04              
ATOM   1349  N   TYR D  60     -12.790   0.590 -11.635  1.00 27.78              
ATOM   1350  HN  TYR D  60     -12.755  -0.323 -11.231  1.00  0.00              
ATOM   1351  CA  TYR D  60     -12.560   1.678 -10.692  1.00 13.43              
ATOM   1352  HA  TYR D  60     -12.328   2.534 -11.313  1.00  0.00              
ATOM   1353  CB  TYR D  60     -13.796   1.888  -9.847  1.00 21.42              
ATOM   1354  HB1 TYR D  60     -13.685   2.829  -9.267  1.00  0.00              
ATOM   1355  HB2 TYR D  60     -14.696   2.001 -10.489  1.00  0.00              
ATOM   1356  CG  TYR D  60     -14.080   0.808  -8.825  1.00 13.38              
ATOM   1357  CD1 TYR D  60     -14.695  -0.386  -9.189  1.00 20.08              
ATOM   1358  HD1 TYR D  60     -14.956  -0.563 -10.223  1.00  0.00              
ATOM   1359  CE1 TYR D  60     -15.009  -1.377  -8.221  1.00 13.53              
ATOM   1360  HE1 TYR D  60     -15.470  -2.307  -8.517  1.00  0.00              
ATOM   1361  CZ  TYR D  60     -14.729  -1.141  -6.898  1.00 26.08              
ATOM   1362  OH  TYR D  60     -15.033  -2.106  -5.960  1.00 26.87              
ATOM   1363  HH  TYR D  60     -14.704  -1.799  -5.113  1.00  0.00              
ATOM   1364  CD2 TYR D  60     -13.838   1.027  -7.472  1.00 23.08              
ATOM   1365  HD2 TYR D  60     -13.441   1.977  -7.140  1.00  0.00              
ATOM   1366  CE2 TYR D  60     -14.146   0.054  -6.512  1.00 23.31              
ATOM   1367  HE2 TYR D  60     -13.947   0.249  -5.469  1.00  0.00              
ATOM   1368  C   TYR D  60     -11.385   1.480  -9.741  1.00 23.45              
ATOM   1369  O   TYR D  60     -10.843   0.376  -9.606  1.00 23.27              
ATOM   1370  N   ASP D  61     -11.001   2.579  -9.095  1.00 19.88              
ATOM   1371  HN  ASP D  61     -11.332   3.491  -9.324  1.00  0.00              
ATOM   1372  CA  ASP D  61     -10.055   2.579  -7.981  1.00 26.00              
ATOM   1373  HA  ASP D  61     -10.004   1.576  -7.573  1.00  0.00              
ATOM   1374  CB  ASP D  61      -8.702   3.128  -8.411  1.00 21.89              
ATOM   1375  HB1 ASP D  61      -8.002   3.089  -7.552  1.00  0.00              
ATOM   1376  HB2 ASP D  61      -8.277   2.520  -9.234  1.00  0.00              
ATOM   1377  CG  ASP D  61      -8.788   4.576  -8.868  1.00 38.90              
ATOM   1378  OD1 ASP D  61      -9.142   4.811 -10.041  1.00 46.21              
ATOM   1379  OD2 ASP D  61      -8.503   5.484  -8.061  1.00 43.51              
ATOM   1380  C   ASP D  61     -10.630   3.475  -6.881  1.00 26.87              
ATOM   1381  O   ASP D  61     -11.378   4.427  -7.171  1.00 19.60              
ATOM   1382  N   VAL D  62     -10.323   3.157  -5.625  1.00 26.62              
ATOM   1383  HN  VAL D  62      -9.844   2.331  -5.339  1.00  0.00              
ATOM   1384  CA  VAL D  62     -10.690   4.048  -4.534  1.00 19.81              
ATOM   1385  HA  VAL D  62     -11.167   4.920  -4.964  1.00  0.00              
ATOM   1386  CB  VAL D  62     -11.593   3.366  -3.504  1.00 19.27              
ATOM   1387  HB  VAL D  62     -10.961   2.652  -2.921  1.00  0.00              
ATOM   1388  CG1 VAL D  62     -12.190   4.411  -2.556  1.00 15.75              
ATOM   1389 HG11 VAL D  62     -12.878   3.925  -1.830  1.00  0.00              
ATOM   1390 HG12 VAL D  62     -11.403   4.929  -1.970  1.00  0.00              
ATOM   1391 HG13 VAL D  62     -12.770   5.170  -3.123  1.00  0.00              
ATOM   1392  CG2 VAL D  62     -12.683   2.551  -4.188  1.00 20.79              
ATOM   1393 HG21 VAL D  62     -13.360   2.091  -3.437  1.00  0.00              
ATOM   1394 HG22 VAL D  62     -13.292   3.196  -4.857  1.00  0.00              
ATOM   1395 HG23 VAL D  62     -12.249   1.730  -4.796  1.00  0.00              
ATOM   1396  C   VAL D  62      -9.442   4.524  -3.801  1.00 23.64              
ATOM   1397  O   VAL D  62      -8.914   3.799  -2.954  1.00 24.37              
ATOM   1398  N   PRO D  63      -9.015   5.771  -4.066  1.00 28.02              
ATOM   1399  CD  PRO D  63      -9.688   6.696  -5.001  1.00 29.89              
ATOM   1400  HD1 PRO D  63      -9.232   5.773  -5.427  1.00  0.00              
ATOM   1401  HD2 PRO D  63     -10.633   6.947  -5.534  1.00  0.00              
ATOM   1402  CA  PRO D  63      -7.839   6.392  -3.441  1.00 29.64              
ATOM   1403  HA  PRO D  63      -6.935   5.969  -3.862  1.00  0.00              
ATOM   1404  CB  PRO D  63      -7.990   7.867  -3.802  1.00 14.88              
ATOM   1405  HB1 PRO D  63      -7.554   8.040  -4.811  1.00  0.00              
ATOM   1406  HB2 PRO D  63      -7.492   8.540  -3.075  1.00  0.00              
ATOM   1407  CG  PRO D  63      -8.717   7.846  -5.105  1.00 26.99              
ATOM   1408  HG1 PRO D  63      -8.557   8.765  -5.703  1.00  0.00              
ATOM   1409  HG2 PRO D  63      -9.807   7.712  -4.915  1.00  0.00              
ATOM   1410  C   PRO D  63      -7.809   6.225  -1.918  1.00 43.00              
ATOM   1411  O   PRO D  63      -6.730   6.174  -1.330  1.00 52.59              
ATOM   1412  N   ASP D  64      -8.968   6.157  -1.282  1.00 46.23              
ATOM   1413  HN  ASP D  64      -9.878   6.243  -1.680  1.00  0.00              
ATOM   1414  CA  ASP D  64      -8.996   5.936   0.148  1.00 42.48              
ATOM   1415  HA  ASP D  64      -7.969   5.845   0.484  1.00  0.00              
ATOM   1416  CB  ASP D  64      -9.741   7.082   0.837  1.00 43.61              
ATOM   1417  HB1 ASP D  64      -9.549   8.026   0.287  1.00  0.00              
ATOM   1418  HB2 ASP D  64     -10.833   6.895   0.836  1.00  0.00              
ATOM   1419  CG  ASP D  64      -9.290   7.290   2.263  1.00 57.06              
ATOM   1420  OD1 ASP D  64      -8.158   6.844   2.583  1.00 63.64              
ATOM   1421  OD2 ASP D  64     -10.060   7.883   3.059  1.00 51.01              
ATOM   1422  C   ASP D  64      -9.680   4.607   0.461  1.00 34.83              
ATOM   1423  O   ASP D  64     -10.483   4.544   1.390  1.00 35.18              
ATOM   1424  N   TYR D  65      -9.360   3.554  -0.302  1.00 29.94              
ATOM   1425  HN  TYR D  65      -8.670   3.592  -1.023  1.00  0.00              
ATOM   1426  CA  TYR D  65     -10.008   2.229  -0.138  1.00 34.59              
ATOM   1427  HA  TYR D  65     -11.024   2.348  -0.497  1.00  0.00              
ATOM   1428  CB  TYR D  65      -9.298   1.112  -0.935  1.00 21.78              
ATOM   1429  HB1 TYR D  65      -9.060   1.487  -1.954  1.00  0.00              
ATOM   1430  HB2 TYR D  65      -8.336   0.837  -0.453  1.00  0.00              
ATOM   1431  CG  TYR D  65     -10.148  -0.148  -1.119  1.00 15.46              
ATOM   1432  CD1 TYR D  65     -10.977  -0.280  -2.230  1.00 24.50              
ATOM   1433  HD1 TYR D  65     -11.023   0.512  -2.964  1.00  0.00              
ATOM   1434  CE1 TYR D  65     -11.774  -1.396  -2.424  1.00 21.84              
ATOM   1435  HE1 TYR D  65     -12.414  -1.469  -3.291  1.00  0.00              
ATOM   1436  CZ  TYR D  65     -11.762  -2.423  -1.503  1.00 34.72              
ATOM   1437  OH  TYR D  65     -12.564  -3.527  -1.732  1.00 40.39              
ATOM   1438  HH  TYR D  65     -12.378  -4.166  -1.040  1.00  0.00              
ATOM   1439  CD2 TYR D  65     -10.150  -1.183  -0.181  1.00 21.10              
ATOM   1440  HD2 TYR D  65      -9.565  -1.094   0.724  1.00  0.00              
ATOM   1441  CE2 TYR D  65     -10.953  -2.338  -0.372  1.00 27.18              
ATOM   1442  HE2 TYR D  65     -10.945  -3.125   0.368  1.00  0.00              
ATOM   1443  C   TYR D  65     -10.095   1.798   1.319  1.00 35.95              
ATOM   1444  O   TYR D  65     -11.190   1.578   1.842  1.00 34.51              
ATOM   1445  N   ALA D  66      -8.936   1.650   1.957  1.00 28.72              
ATOM   1446  HN  ALA D  66      -8.051   1.898   1.564  1.00  0.00              
ATOM   1447  CA  ALA D  66      -8.890   1.101   3.307  1.00 24.81              
ATOM   1448  HA  ALA D  66      -9.199   0.063   3.285  1.00  0.00              
ATOM   1449  CB  ALA D  66      -7.462   1.120   3.834  1.00 21.80              
ATOM   1450  HB1 ALA D  66      -6.801   0.562   3.138  1.00  0.00              
ATOM   1451  HB2 ALA D  66      -7.078   2.161   3.909  1.00  0.00              
ATOM   1452  HB3 ALA D  66      -7.388   0.643   4.835  1.00  0.00              
ATOM   1453  C   ALA D  66      -9.825   1.808   4.287  1.00 16.70              
ATOM   1454  OT1 ALA D  66     -10.523   2.763   3.854  1.00  0.00              
ATOM   1455  OT2 ALA D  66      -9.852   1.399   5.479  1.00  0.00              
END
