# Supplementary material for: Extracellular Peptide-Ligand Dimerization Actuator Receptor Design for Reversible and Spatially Dosed 3D Cell-Material Communication
Source: ACS Synth Biol. 2024 Dec 20;14(7):2494–513. doi: 10.1021/acssynbio.4c00482 (PMC12281622; doi:10.1021/acssynbio.4c00482)
Supplement: Supplementary file 2 [file sb4c00482_si_002.zip › structures_for_publication/MYC_1.pdb]

ATOM      0  N   VAL A   1       4.452   3.749  12.930  1.00  1.85              
ATOM      1  HT1 VAL A   1       3.642   3.937  13.537  1.00  0.22              
ATOM      2  HT2 VAL A   1       4.219   4.041  11.945  1.00  0.22              
ATOM      3  HT3 VAL A   1       5.233   4.350  13.236  1.00  0.22              
ATOM      4  CA  VAL A   1       4.852   2.314  12.986  1.00  2.27              
ATOM      5  HA  VAL A   1       5.198   2.126  13.990  1.00  1.32              
ATOM      6  C   VAL A   1       6.044   2.046  12.078  1.00  2.00              
ATOM      7  O   VAL A   1       6.949   2.872  11.969  1.00  1.70              
ATOM      8  CB  VAL A   1       3.642   1.391  12.711  1.00  0.00              
ATOM      9  HB  VAL A   1       4.006   0.336  12.751  1.00  0.00              
ATOM     10  CG1 VAL A   1       2.502   1.530  13.743  1.00  0.00              
ATOM     11 HG11 VAL A   1       1.650   0.871  13.467  1.00  0.00              
ATOM     12 HG12 VAL A   1       2.832   1.234  14.761  1.00  0.00              
ATOM     13 HG13 VAL A   1       2.129   2.576  13.779  1.00  0.00              
ATOM     14  CG2 VAL A   1       3.059   1.601  11.301  1.00  0.00              
ATOM     15 HG21 VAL A   1       2.167   0.957  11.144  1.00  0.00              
ATOM     16 HG22 VAL A   1       2.754   2.661  11.158  1.00  0.00              
ATOM     17 HG23 VAL A   1       3.800   1.344  10.516  1.00  0.00              
ATOM     18  N   SER A   2       6.115   0.901  11.369  1.00  1.85              
ATOM     19  HN  SER A   2       5.497   0.140  11.544  1.00  0.22              
ATOM     20  CA  SER A   2       7.062   0.718  10.272  1.00  2.27              
ATOM     21  HA  SER A   2       8.009   1.174  10.524  1.00  1.32              
ATOM     22  C   SER A   2       6.536   1.386   9.014  1.00  2.00              
ATOM     23  O   SER A   2       6.107   0.721   8.076  1.00  1.70              
ATOM     24  CB  SER A   2       7.276  -0.784   9.969  1.00  0.00              
ATOM     25  HB1 SER A   2       6.280  -1.241   9.769  1.00  0.00              
ATOM     26  HB2 SER A   2       7.886  -0.911   9.047  1.00  0.00              
ATOM     27  OG  SER A   2       7.875  -1.483  11.069  1.00  0.00              
ATOM     28  HG1 SER A   2       7.769  -2.427  10.896  1.00  0.00              
ATOM     29  N   ASP A   3       6.527   2.734   8.970  1.00  1.85              
ATOM     30  HN  ASP A   3       6.912   3.242   9.741  1.00  0.22              
ATOM     31  CA  ASP A   3       5.756   3.530   8.024  1.00  2.27              
ATOM     32  HA  ASP A   3       4.777   3.075   7.927  1.00  1.32              
ATOM     33  C   ASP A   3       6.356   3.623   6.608  1.00  2.00              
ATOM     34  O   ASP A   3       6.376   4.686   5.989  1.00  1.70              
ATOM     35  CB  ASP A   3       5.568   4.975   8.541  1.00  0.00              
ATOM     36  HB1 ASP A   3       6.559   5.407   8.786  1.00  0.00              
ATOM     37  HB2 ASP A   3       5.093   5.608   7.768  1.00  0.00              
ATOM     38  CG  ASP A   3       4.722   5.037   9.804  1.00  0.00              
ATOM     39  OD1 ASP A   3       3.622   4.428   9.809  1.00  0.00              
ATOM     40  OD2 ASP A   3       5.071   5.841  10.701  1.00  0.00              
ATOM     41  N   VAL A   4       6.862   2.507   6.058  1.00  1.85              
ATOM     42  HN  VAL A   4       6.757   1.643   6.560  1.00  0.22              
ATOM     43  CA  VAL A   4       7.558   2.447   4.785  1.00  2.27              
ATOM     44  HA  VAL A   4       7.433   3.384   4.263  1.00  1.32              
ATOM     45  C   VAL A   4       6.942   1.318   3.964  1.00  2.00              
ATOM     46  O   VAL A   4       6.649   0.269   4.545  1.00  1.70              
ATOM     47  CB  VAL A   4       9.066   2.172   4.991  1.00  0.00              
ATOM     48  HB  VAL A   4       9.158   1.221   5.571  1.00  0.00              
ATOM     49  CG1 VAL A   4       9.856   1.995   3.677  1.00  0.00              
ATOM     50 HG11 VAL A   4      10.935   1.840   3.894  1.00  0.00              
ATOM     51 HG12 VAL A   4       9.505   1.113   3.103  1.00  0.00              
ATOM     52 HG13 VAL A   4       9.762   2.898   3.036  1.00  0.00              
ATOM     53  CG2 VAL A   4       9.747   3.268   5.833  1.00  0.00              
ATOM     54 HG21 VAL A   4      10.835   3.068   5.933  1.00  0.00              
ATOM     55 HG22 VAL A   4       9.617   4.264   5.356  1.00  0.00              
ATOM     56 HG23 VAL A   4       9.320   3.314   6.856  1.00  0.00              
ATOM     57  N   PRO A   5       6.719   1.409   2.651  1.00  1.85              
ATOM     58  CA  PRO A   5       6.491   0.235   1.810  1.00  2.27              
ATOM     59  HA  PRO A   5       5.726  -0.400   2.233  1.00  1.32              
ATOM     60  C   PRO A   5       7.755  -0.617   1.672  1.00  2.00              
ATOM     61  O   PRO A   5       8.530  -0.459   0.733  1.00  1.70              
ATOM     62  CD  PRO A   5       6.460   2.658   1.902  1.00 52.80              
ATOM     63  HD1 PRO A   5       5.858   2.530   2.830  1.00  0.00              
ATOM     64  HD2 PRO A   5       6.766   3.724   1.780  1.00  0.00              
ATOM     65  CB  PRO A   5       6.025   0.790   0.473  1.00 52.39              
ATOM     66  HB1 PRO A   5       4.927   0.967   0.517  1.00  0.00              
ATOM     67  HB2 PRO A   5       6.247   0.111  -0.374  1.00  0.00              
ATOM     68  CG  PRO A   5       5.665   2.212   0.708  1.00 52.57              
ATOM     69  HG1 PRO A   5       4.950   2.606  -0.041  1.00  0.00              
ATOM     70  HG2 PRO A   5       6.591   2.831   0.697  1.00  0.00              
ATOM     71  N   ARG A   6       7.995  -1.505   2.647  1.00  1.85              
ATOM     72  HN  ARG A   6       7.348  -1.551   3.403  1.00  0.22              
ATOM     73  CA  ARG A   6       9.211  -2.280   2.784  1.00  2.27              
ATOM     74  HA  ARG A   6       9.948  -1.935   2.072  1.00  1.32              
ATOM     75  C   ARG A   6       8.990  -3.769   2.510  1.00  2.00              
ATOM     76  O   ARG A   6       7.961  -4.175   1.976  1.00  1.70              
ATOM     77  CB  ARG A   6       9.807  -2.127   4.202  1.00  0.00              
ATOM     78  HB1 ARG A   6      10.783  -2.668   4.193  1.00  0.00              
ATOM     79  HB2 ARG A   6      10.051  -1.058   4.389  1.00  0.00              
ATOM     80  CG  ARG A   6       8.954  -2.698   5.360  1.00  0.00              
ATOM     81  HG1 ARG A   6       7.940  -2.244   5.310  1.00  0.00              
ATOM     82  HG2 ARG A   6       8.801  -3.789   5.194  1.00  0.00              
ATOM     83  CD  ARG A   6       9.588  -2.521   6.751  1.00  0.00              
ATOM     84  HD1 ARG A   6      10.561  -3.063   6.785  1.00  0.00              
ATOM     85  HD2 ARG A   6       9.770  -1.446   6.984  1.00  0.00              
ATOM     86  NE  ARG A   6       8.618  -3.080   7.753  1.00  0.00              
ATOM     87  HE  ARG A   6       8.008  -2.381   8.145  1.00  0.00              
ATOM     88  CZ  ARG A   6       8.576  -4.377   8.086  1.00  0.00              
ATOM     89  NH1 ARG A   6       7.675  -4.764   8.986  1.00  0.00              
ATOM     90 HH11 ARG A   6       7.627  -5.709   9.279  1.00  0.00              
ATOM     91 HH12 ARG A   6       7.157  -4.034   9.438  1.00  0.00              
ATOM     92  NH2 ARG A   6       9.379  -5.276   7.528  1.00  0.00              
ATOM     93 HH21 ARG A   6       9.263  -6.238   7.733  1.00  0.00              
ATOM     94 HH22 ARG A   6       9.933  -4.971   6.764  1.00  0.00              
ATOM     95  N   ASP A   7       9.971  -4.619   2.895  1.00  1.85              
ATOM     96  HN  ASP A   7      10.782  -4.244   3.335  1.00  0.22              
ATOM     97  CA  ASP A   7       9.939  -6.076   2.846  1.00  2.27              
ATOM     98  HA  ASP A   7      10.925  -6.402   3.150  1.00  1.32              
ATOM     99  C   ASP A   7       9.778  -6.637   1.432  1.00  2.00              
ATOM    100  O   ASP A   7       9.061  -7.610   1.175  1.00  1.70              
ATOM    101  CB  ASP A   7       8.914  -6.641   3.857  1.00  0.00              
ATOM    102  HB1 ASP A   7       7.961  -6.081   3.762  1.00  0.00              
ATOM    103  HB2 ASP A   7       8.712  -7.710   3.652  1.00  0.00              
ATOM    104  CG  ASP A   7       9.379  -6.504   5.300  1.00  0.00              
ATOM    105  OD1 ASP A   7      10.582  -6.202   5.505  1.00  0.00              
ATOM    106  OD2 ASP A   7       8.595  -6.881   6.203  1.00  0.00              
ATOM    107  N   LEU A   8      10.495  -6.019   0.480  1.00  1.85              
ATOM    108  HN  LEU A   8      11.099  -5.272   0.735  1.00  0.22              
ATOM    109  CA  LEU A   8      10.387  -6.289  -0.937  1.00  2.27              
ATOM    110  HA  LEU A   8       9.360  -6.535  -1.165  1.00  1.32              
ATOM    111  C   LEU A   8      11.249  -7.477  -1.342  1.00  2.00              
ATOM    112  O   LEU A   8      12.466  -7.369  -1.489  1.00  1.70              
ATOM    113  CB  LEU A   8      10.789  -5.049  -1.768  1.00  0.00              
ATOM    114  HB1 LEU A   8      11.820  -4.764  -1.456  1.00  0.00              
ATOM    115  HB2 LEU A   8      10.859  -5.338  -2.839  1.00  0.00              
ATOM    116  CG  LEU A   8       9.901  -3.787  -1.642  1.00  0.00              
ATOM    117  HG  LEU A   8       8.911  -4.008  -2.109  1.00  0.00              
ATOM    118  CD1 LEU A   8      10.517  -2.616  -2.421  1.00  0.00              
ATOM    119 HD11 LEU A   8       9.857  -1.725  -2.371  1.00  0.00              
ATOM    120 HD12 LEU A   8      11.507  -2.343  -1.998  1.00  0.00              
ATOM    121 HD13 LEU A   8      10.655  -2.886  -3.490  1.00  0.00              
ATOM    122  CD2 LEU A   8       9.655  -3.383  -0.180  1.00  0.00              
ATOM    123 HD21 LEU A   8       9.032  -2.465  -0.133  1.00  0.00              
ATOM    124 HD22 LEU A   8       9.126  -4.179   0.382  1.00  0.00              
ATOM    125 HD23 LEU A   8      10.619  -3.175   0.333  1.00  0.00              
ATOM    126  N   GLU A   9      10.637  -8.664  -1.499  1.00  1.85              
ATOM    127  HN  GLU A   9       9.649  -8.753  -1.376  1.00  0.22              
ATOM    128  CA  GLU A   9      11.383  -9.888  -1.703  1.00  2.27              
ATOM    129  HA  GLU A   9      12.314  -9.670  -2.206  1.00  1.32              
ATOM    130  C   GLU A   9      10.614 -10.833  -2.606  1.00  2.00              
ATOM    131  O   GLU A   9       9.388 -10.790  -2.687  1.00  1.70              
ATOM    132  CB  GLU A   9      11.699 -10.575  -0.354  1.00  0.00              
ATOM    133  HB1 GLU A   9      12.248  -9.845   0.285  1.00  0.00              
ATOM    134  HB2 GLU A   9      10.752 -10.800   0.185  1.00  0.00              
ATOM    135  CG  GLU A   9      12.550 -11.873  -0.442  1.00  0.00              
ATOM    136  HG1 GLU A   9      11.966 -12.663  -0.947  1.00  0.00              
ATOM    137  HG2 GLU A   9      13.488 -11.697  -1.006  1.00  0.00              
ATOM    138  CD  GLU A   9      12.948 -12.498   0.897  1.00  0.00              
ATOM    139  OE1 GLU A   9      11.986 -12.791   1.655  1.00  0.00              
ATOM    140  OE2 GLU A   9      14.159 -12.667   1.177  1.00  0.00              
ATOM    141  N   VAL A  10      11.319 -11.714  -3.339  1.00  1.85              
ATOM    142  HN  VAL A  10      12.320 -11.697  -3.317  1.00  0.22              
ATOM    143  CA  VAL A  10      10.697 -12.753  -4.144  1.00  2.27              
ATOM    144  HA  VAL A  10       9.786 -12.361  -4.577  1.00  1.32              
ATOM    145  C   VAL A  10      10.299 -13.952  -3.289  1.00  2.00              
ATOM    146  O   VAL A  10      11.095 -14.527  -2.550  1.00  1.70              
ATOM    147  CB  VAL A  10      11.622 -13.180  -5.308  1.00  0.00              
ATOM    148  HB  VAL A  10      12.593 -13.510  -4.862  1.00  0.00              
ATOM    149  CG1 VAL A  10      11.072 -14.351  -6.149  1.00  0.00              
ATOM    150 HG11 VAL A  10      11.763 -14.581  -6.988  1.00  0.00              
ATOM    151 HG12 VAL A  10      10.967 -15.276  -5.545  1.00  0.00              
ATOM    152 HG13 VAL A  10      10.081 -14.094  -6.581  1.00  0.00              
ATOM    153  CG2 VAL A  10      11.949 -12.005  -6.251  1.00  0.00              
ATOM    154 HG21 VAL A  10      12.581 -12.346  -7.098  1.00  0.00              
ATOM    155 HG22 VAL A  10      11.016 -11.567  -6.665  1.00  0.00              
ATOM    156 HG23 VAL A  10      12.504 -11.205  -5.719  1.00  0.00              
ATOM    157  N   VAL A  11       9.023 -14.358  -3.391  1.00  1.85              
ATOM    158  HN  VAL A  11       8.407 -13.866  -4.014  1.00  0.22              
ATOM    159  CA  VAL A  11       8.436 -15.503  -2.721  1.00  2.27              
ATOM    160  HA  VAL A  11       8.948 -15.677  -1.784  1.00  1.32              
ATOM    161  C   VAL A  11       8.618 -16.743  -3.585  1.00  2.00              
ATOM    162  O   VAL A  11       9.134 -17.767  -3.140  1.00  1.70              
ATOM    163  CB  VAL A  11       6.932 -15.272  -2.444  1.00  0.00              
ATOM    164  HB  VAL A  11       6.439 -15.053  -3.423  1.00  0.00              
ATOM    165  CG1 VAL A  11       6.215 -16.488  -1.821  1.00  0.00              
ATOM    166 HG11 VAL A  11       5.151 -16.243  -1.613  1.00  0.00              
ATOM    167 HG12 VAL A  11       6.223 -17.362  -2.504  1.00  0.00              
ATOM    168 HG13 VAL A  11       6.694 -16.780  -0.863  1.00  0.00              
ATOM    169  CG2 VAL A  11       6.690 -14.043  -1.546  1.00  0.00              
ATOM    170 HG21 VAL A  11       5.607 -13.921  -1.329  1.00  0.00              
ATOM    171 HG22 VAL A  11       7.228 -14.153  -0.580  1.00  0.00              
ATOM    172 HG23 VAL A  11       7.040 -13.110  -2.035  1.00  0.00              
ATOM    173  N   ALA A  12       8.202 -16.672  -4.863  1.00  1.85              
ATOM    174  HN  ALA A  12       7.839 -15.814  -5.223  1.00  0.22              
ATOM    175  CA  ALA A  12       8.320 -17.764  -5.806  1.00  2.27              
ATOM    176  HA  ALA A  12       9.131 -18.417  -5.509  1.00  1.32              
ATOM    177  C   ALA A  12       8.677 -17.216  -7.179  1.00  2.00              
ATOM    178  O   ALA A  12       8.315 -16.091  -7.523  1.00  1.70              
ATOM    179  CB  ALA A  12       7.003 -18.569  -5.887  1.00  0.00              
ATOM    180  HB1 ALA A  12       6.760 -18.988  -4.887  1.00  0.00              
ATOM    181  HB2 ALA A  12       6.156 -17.919  -6.200  1.00  0.00              
ATOM    182  HB3 ALA A  12       7.083 -19.415  -6.603  1.00  0.00              
ATOM    183  N   ALA A  13       9.414 -17.988  -7.998  1.00  1.85              
ATOM    184  HN  ALA A  13       9.697 -18.902  -7.722  1.00  0.22              
ATOM    185  CA  ALA A  13       9.880 -17.527  -9.288  1.00  2.27              
ATOM    186  HA  ALA A  13       9.302 -16.665  -9.599  1.00  1.32              
ATOM    187  C   ALA A  13       9.705 -18.560 -10.392  1.00  2.00              
ATOM    188  O   ALA A  13       9.882 -19.763 -10.203  1.00  1.70              
ATOM    189  CB  ALA A  13      11.370 -17.118  -9.224  1.00  0.00              
ATOM    190  HB1 ALA A  13      11.499 -16.298  -8.485  1.00  0.00              
ATOM    191  HB2 ALA A  13      12.005 -17.972  -8.900  1.00  0.00              
ATOM    192  HB3 ALA A  13      11.738 -16.755 -10.207  1.00  0.00              
ATOM    193  N   THR A  14       9.363 -18.081 -11.598  1.00  1.85              
ATOM    194  HN  THR A  14       9.176 -17.103 -11.721  1.00  0.22              
ATOM    195  CA  THR A  14       9.296 -18.849 -12.835  1.00  2.27              
ATOM    196  HA  THR A  14       9.944 -19.711 -12.759  1.00  1.32              
ATOM    197  C   THR A  14       9.878 -17.943 -13.907  1.00  2.00              
ATOM    198  O   THR A  14      10.007 -16.749 -13.642  1.00  1.70              
ATOM    199  CB  THR A  14       7.837 -19.243 -13.163  1.00  0.00              
ATOM    200  HB  THR A  14       7.874 -19.782 -14.140  1.00  0.00              
ATOM    201  OG1 THR A  14       7.002 -18.104 -13.348  1.00  0.00              
ATOM    202  HG1 THR A  14       6.124 -18.456 -13.533  1.00  0.00              
ATOM    203  CG2 THR A  14       7.148 -20.162 -12.148  1.00  0.00              
ATOM    204 HG21 THR A  14       6.152 -20.483 -12.519  1.00  0.00              
ATOM    205 HG22 THR A  14       7.758 -21.074 -11.976  1.00  0.00              
ATOM    206 HG23 THR A  14       7.008 -19.649 -11.173  1.00  0.00              
ATOM    207  N   PRO A  15      10.259 -18.376 -15.111  1.00  1.85              
ATOM    208  CA  PRO A  15      10.854 -17.479 -16.112  1.00  2.27              
ATOM    209  HA  PRO A  15      11.561 -16.812 -15.639  1.00  1.32              
ATOM    210  C   PRO A  15       9.811 -16.610 -16.801  1.00  2.00              
ATOM    211  O   PRO A  15      10.169 -15.763 -17.614  1.00  1.70              
ATOM    212  CD  PRO A  15      10.492 -19.789 -15.469  1.00 52.80              
ATOM    213  HD1 PRO A  15      10.877 -19.482 -14.471  1.00  0.00              
ATOM    214  HD2 PRO A  15      10.061 -20.817 -15.422  1.00  0.00              
ATOM    215  CB  PRO A  15      11.522 -18.400 -17.121  1.00 52.39              
ATOM    216  HB1 PRO A  15      12.541 -18.660 -16.755  1.00  0.00              
ATOM    217  HB2 PRO A  15      11.606 -17.944 -18.128  1.00  0.00              
ATOM    218  CG  PRO A  15      11.597 -19.741 -16.486  1.00 52.57              
ATOM    219  HG1 PRO A  15      12.395 -20.378 -16.915  1.00  0.00              
ATOM    220  HG2 PRO A  15      10.614 -20.254 -16.596  1.00  0.00              
ATOM    221  N   THR A  16       8.522 -16.827 -16.511  1.00  1.85              
ATOM    222  HN  THR A  16       8.286 -17.581 -15.907  1.00  0.22              
ATOM    223  CA  THR A  16       7.378 -16.100 -17.038  1.00  2.27              
ATOM    224  HA  THR A  16       7.670 -15.533 -17.911  1.00  1.32              
ATOM    225  C   THR A  16       6.856 -15.103 -16.020  1.00  2.00              
ATOM    226  O   THR A  16       6.829 -13.895 -16.259  1.00  1.70              
ATOM    227  CB  THR A  16       6.231 -17.069 -17.408  1.00  0.00              
ATOM    228  HB  THR A  16       5.385 -16.427 -17.756  1.00  0.00              
ATOM    229  OG1 THR A  16       5.760 -17.800 -16.280  1.00  0.00              
ATOM    230  HG1 THR A  16       5.064 -18.374 -16.618  1.00  0.00              
ATOM    231  CG2 THR A  16       6.540 -18.078 -18.519  1.00  0.00              
ATOM    232 HG21 THR A  16       5.630 -18.651 -18.795  1.00  0.00              
ATOM    233 HG22 THR A  16       6.902 -17.554 -19.428  1.00  0.00              
ATOM    234 HG23 THR A  16       7.322 -18.800 -18.199  1.00  0.00              
ATOM    235  N   SER A  17       6.399 -15.606 -14.860  1.00  1.85              
ATOM    236  HN  SER A  17       6.360 -16.601 -14.761  1.00  0.22              
ATOM    237  CA  SER A  17       5.843 -14.830 -13.766  1.00  2.27              
ATOM    238  HA  SER A  17       5.889 -13.783 -14.024  1.00  1.32              
ATOM    239  C   SER A  17       6.634 -14.969 -12.470  1.00  2.00              
ATOM    240  O   SER A  17       7.424 -15.891 -12.280  1.00  1.70              
ATOM    241  CB  SER A  17       4.357 -15.187 -13.534  1.00  0.00              
ATOM    242  HB1 SER A  17       3.956 -14.509 -12.746  1.00  0.00              
ATOM    243  HB2 SER A  17       3.764 -15.001 -14.458  1.00  0.00              
ATOM    244  OG  SER A  17       4.181 -16.540 -13.091  1.00  0.00              
ATOM    245  HG1 SER A  17       3.278 -16.614 -12.759  1.00  0.00              
ATOM    246  N   LEU A  18       6.460 -14.009 -11.549  1.00  1.85              
ATOM    247  HN  LEU A  18       5.814 -13.257 -11.727  1.00  0.22              
ATOM    248  CA  LEU A  18       7.229 -13.879 -10.329  1.00  2.27              
ATOM    249  HA  LEU A  18       7.719 -14.811 -10.082  1.00  1.32              
ATOM    250  C   LEU A  18       6.290 -13.503  -9.197  1.00  2.00              
ATOM    251  O   LEU A  18       5.461 -12.615  -9.351  1.00  1.70              
ATOM    252  CB  LEU A  18       8.269 -12.741 -10.450  1.00  0.00              
ATOM    253  HB1 LEU A  18       7.781 -11.906 -11.002  1.00  0.00              
ATOM    254  HB2 LEU A  18       8.496 -12.349  -9.434  1.00  0.00              
ATOM    255  CG  LEU A  18       9.597 -13.063 -11.176  1.00  0.00              
ATOM    256  HG  LEU A  18       9.361 -13.342 -12.231  1.00  0.00              
ATOM    257  CD1 LEU A  18      10.281 -14.279 -10.532  1.00  0.00              
ATOM    258 HD11 LEU A  18      11.210 -14.539 -11.083  1.00  0.00              
ATOM    259 HD12 LEU A  18      10.550 -14.062  -9.476  1.00  0.00              
ATOM    260 HD13 LEU A  18       9.609 -15.162 -10.549  1.00  0.00              
ATOM    261  CD2 LEU A  18      10.558 -11.865 -11.206  1.00  0.00              
ATOM    262 HD21 LEU A  18      11.504 -12.142 -11.718  1.00  0.00              
ATOM    263 HD22 LEU A  18      10.121 -11.002 -11.748  1.00  0.00              
ATOM    264 HD23 LEU A  18      10.805 -11.539 -10.172  1.00  0.00              
ATOM    265  N   LEU A  19       6.367 -14.149  -8.023  1.00  1.85              
ATOM    266  HN  LEU A  19       7.061 -14.862  -7.869  1.00  0.22              
ATOM    267  CA  LEU A  19       5.512 -13.817  -6.894  1.00  2.27              
ATOM    268  HA  LEU A  19       4.685 -13.198  -7.214  1.00  1.32              
ATOM    269  C   LEU A  19       6.321 -13.024  -5.878  1.00  2.00              
ATOM    270  O   LEU A  19       7.347 -13.500  -5.393  1.00  1.70              
ATOM    271  CB  LEU A  19       4.915 -15.094  -6.257  1.00  0.00              
ATOM    272  HB1 LEU A  19       4.577 -15.750  -7.092  1.00  0.00              
ATOM    273  HB2 LEU A  19       5.725 -15.651  -5.737  1.00  0.00              
ATOM    274  CG  LEU A  19       3.720 -14.918  -5.292  1.00  0.00              
ATOM    275  HG  LEU A  19       4.101 -14.473  -4.340  1.00  0.00              
ATOM    276  CD1 LEU A  19       3.111 -16.283  -4.937  1.00  0.00              
ATOM    277 HD11 LEU A  19       2.282 -16.162  -4.206  1.00  0.00              
ATOM    278 HD12 LEU A  19       2.705 -16.778  -5.845  1.00  0.00              
ATOM    279 HD13 LEU A  19       3.876 -16.950  -4.487  1.00  0.00              
ATOM    280  CD2 LEU A  19       2.639 -13.982  -5.854  1.00  0.00              
ATOM    281 HD21 LEU A  19       1.791 -13.898  -5.140  1.00  0.00              
ATOM    282 HD22 LEU A  19       3.033 -12.961  -6.031  1.00  0.00              
ATOM    283 HD23 LEU A  19       2.245 -14.377  -6.816  1.00  0.00              
ATOM    284  N   ILE A  20       5.908 -11.787  -5.542  1.00  1.85              
ATOM    285  HN  ILE A  20       5.049 -11.423  -5.912  1.00  0.22              
ATOM    286  CA  ILE A  20       6.654 -10.911  -4.644  1.00  2.27              
ATOM    287  HA  ILE A  20       7.565 -11.403  -4.336  1.00  1.32              
ATOM    288  C   ILE A  20       5.897 -10.610  -3.356  1.00  2.00              
ATOM    289  O   ILE A  20       4.669 -10.671  -3.294  1.00  1.70              
ATOM    290  CB  ILE A  20       7.045  -9.594  -5.355  1.00  0.00              
ATOM    291  HB  ILE A  20       7.532  -8.979  -4.557  1.00  0.00              
ATOM    292  CG2 ILE A  20       8.104  -9.773  -6.466  1.00  0.00              
ATOM    293 HG21 ILE A  20       8.457  -8.786  -6.831  1.00  0.00              
ATOM    294 HG22 ILE A  20       8.986 -10.328  -6.087  1.00  0.00              
ATOM    295 HG23 ILE A  20       7.683 -10.331  -7.329  1.00  0.00              
ATOM    296  CG1 ILE A  20       5.829  -8.764  -5.837  1.00  0.00              
ATOM    297 HG11 ILE A  20       5.294  -9.312  -6.645  1.00  0.00              
ATOM    298 HG12 ILE A  20       5.114  -8.647  -4.990  1.00  0.00              
ATOM    299  CD  ILE A  20       6.190  -7.359  -6.347  1.00  0.00              
ATOM    300  HD1 ILE A  20       5.269  -6.799  -6.621  1.00  0.00              
ATOM    301  HD2 ILE A  20       6.727  -6.783  -5.563  1.00  0.00              
ATOM    302  HD3 ILE A  20       6.837  -7.416  -7.247  1.00  0.00              
ATOM    303  N   SER A  21       6.639 -10.269  -2.283  1.00  1.85              
ATOM    304  HN  SER A  21       7.644 -10.316  -2.334  1.00  0.22              
ATOM    305  CA  SER A  21       6.099  -9.753  -1.030  1.00  2.27              
ATOM    306  HA  SER A  21       5.030  -9.908  -1.011  1.00  1.32              
ATOM    307  C   SER A  21       6.332  -8.266  -0.874  1.00  2.00              
ATOM    308  O   SER A  21       7.255  -7.698  -1.451  1.00  1.70              
ATOM    309  CB  SER A  21       6.756 -10.451   0.184  1.00  0.00              
ATOM    310  HB1 SER A  21       6.252 -10.086   1.108  1.00  0.00              
ATOM    311  HB2 SER A  21       6.591 -11.551   0.134  1.00  0.00              
ATOM    312  OG  SER A  21       8.155 -10.159   0.293  1.00  0.00              
ATOM    313  HG1 SER A  21       8.435 -10.436   1.174  1.00  0.00              
ATOM    314  N   CYS A  22       6.056  -7.570   0.711  1.00 57.19              
ATOM    315  HN  CYS A  22       5.285  -8.171   0.511  1.00  0.00              
ATOM    316  CA  CYS A  22       5.787  -6.153   0.528  1.00 51.98              
ATOM    317  HA  CYS A  22       6.739  -5.636   0.482  1.00  0.00              
ATOM    318  C   CYS A  22       5.049  -5.653   1.752  1.00 47.31              
ATOM    319  O   CYS A  22       4.300  -6.401   2.371  1.00 51.90              
ATOM    320  CB  CYS A  22       4.935  -5.911  -0.740  1.00  0.00              
ATOM    321  HB1 CYS A  22       4.013  -6.528  -0.640  1.00  0.00              
ATOM    322  HB2 CYS A  22       4.594  -4.853  -0.769  1.00  0.00              
ATOM    323  SG  CYS A  22       5.779  -6.379  -2.301  1.00  0.00              
ATOM    324  HG1 CYS A  22       4.764  -6.112  -3.125  1.00  0.00              
ATOM    325  N   ASN A  23       5.298  -4.402   2.117  1.00 40.49              
ATOM    326  HN  ASN A  23       6.043  -3.854   1.739  1.00  0.00              
ATOM    327  CA  ASN A  23       4.495  -3.719   3.110  1.00 44.27              
ATOM    328  HA  ASN A  23       4.027  -4.488   3.714  1.00  0.00              
ATOM    329  C   ASN A  23       3.381  -2.937   2.411  1.00 50.96              
ATOM    330  O   ASN A  23       3.657  -2.070   1.568  1.00 47.70              
ATOM    331  CB  ASN A  23       5.367  -2.778   3.974  1.00  0.00              
ATOM    332  HB1 ASN A  23       6.242  -3.362   4.336  1.00  0.00              
ATOM    333  HB2 ASN A  23       5.757  -1.941   3.360  1.00  0.00              
ATOM    334  CG  ASN A  23       4.655  -2.215   5.207  1.00  0.00              
ATOM    335  OD1 ASN A  23       3.694  -2.780   5.734  1.00  0.00              
ATOM    336  ND2 ASN A  23       5.127  -1.042   5.684  1.00  0.00              
ATOM    337 HD21 ASN A  23       4.684  -0.664   6.494  1.00  0.00              
ATOM    338 HD22 ASN A  23       5.908  -0.605   5.249  1.00  0.00              
ATOM    339  N   LEU A  24       2.130  -3.249   2.761  1.00 46.83              
ATOM    340  HN  LEU A  24       1.906  -3.943   3.443  1.00  0.00              
ATOM    341  CA  LEU A  24       0.964  -2.593   2.167  1.00 49.66              
ATOM    342  HA  LEU A  24       1.344  -1.829   1.501  1.00  0.00              
ATOM    343  C   LEU A  24       0.117  -1.898   3.228  1.00 51.84              
ATOM    344  O   LEU A  24      -1.013  -1.471   2.958  1.00 55.93              
ATOM    345  CB  LEU A  24       0.109  -3.602   1.366  1.00  0.00              
ATOM    346  HB1 LEU A  24       0.164  -4.578   1.902  1.00  0.00              
ATOM    347  HB2 LEU A  24      -0.956  -3.288   1.407  1.00  0.00              
ATOM    348  CG  LEU A  24       0.505  -3.860  -0.107  1.00  0.00              
ATOM    349  HG  LEU A  24      -0.103  -4.715  -0.490  1.00  0.00              
ATOM    350  CD1 LEU A  24       1.980  -4.278  -0.203  1.00  0.00              
ATOM    351 HD11 LEU A  24       2.252  -4.510  -1.256  1.00  0.00              
ATOM    352 HD12 LEU A  24       2.642  -3.462   0.157  1.00  0.00              
ATOM    353 HD13 LEU A  24       2.171  -5.183   0.412  1.00  0.00              
ATOM    354  CD2 LEU A  24       0.237  -2.646  -1.010  1.00  0.00              
ATOM    355 HD21 LEU A  24       0.550  -2.865  -2.054  1.00  0.00              
ATOM    356 HD22 LEU A  24      -0.840  -2.381  -1.031  1.00  0.00              
ATOM    357 HD23 LEU A  24       0.808  -1.762  -0.653  1.00  0.00              
ATOM    358  N   SER A  25       0.679  -1.767   4.427  1.00 39.91              
ATOM    359  HN  SER A  25       1.604  -2.079   4.645  1.00  0.00              
ATOM    360  CA  SER A  25      -0.022  -1.143   5.549  1.00 44.29              
ATOM    361  HA  SER A  25      -0.854  -1.807   5.746  1.00  0.00              
ATOM    362  C   SER A  25      -0.609   0.254   5.258  1.00 40.03              
ATOM    363  O   SER A  25       0.050   1.099   4.695  1.00 48.04              
ATOM    364  CB  SER A  25       0.893  -1.052   6.792  1.00  0.00              
ATOM    365  HB1 SER A  25       1.821  -0.510   6.499  1.00  0.00              
ATOM    366  HB2 SER A  25       0.403  -0.454   7.592  1.00  0.00              
ATOM    367  OG  SER A  25       1.269  -2.344   7.290  1.00  0.00              
ATOM    368  HG1 SER A  25       2.001  -2.208   7.906  1.00  0.00              
ATOM    369  N   LEU A  28      -1.855   0.479   5.647  1.00 44.10              
ATOM    370  HN  LEU A  28      -2.437  -0.226   6.048  1.00  0.00              
ATOM    371  CA  LEU A  28      -2.496   1.792   5.525  1.00 49.52              
ATOM    372  HA  LEU A  28      -3.502   1.663   5.903  1.00  0.00              
ATOM    373  C   LEU A  28      -2.604   2.281   4.078  1.00 47.69              
ATOM    374  O   LEU A  28      -2.983   3.430   3.789  1.00 45.31              
ATOM    375  CB  LEU A  28      -1.808   2.830   6.442  1.00  0.00              
ATOM    376  HB1 LEU A  28      -0.728   2.846   6.168  1.00  0.00              
ATOM    377  HB2 LEU A  28      -2.202   3.841   6.201  1.00  0.00              
ATOM    378  CG  LEU A  28      -1.897   2.602   7.970  1.00  0.00              
ATOM    379  HG  LEU A  28      -2.957   2.754   8.285  1.00  0.00              
ATOM    380  CD1 LEU A  28      -1.051   3.642   8.718  1.00  0.00              
ATOM    381 HD11 LEU A  28      -1.152   3.510   9.816  1.00  0.00              
ATOM    382 HD12 LEU A  28       0.022   3.539   8.451  1.00  0.00              
ATOM    383 HD13 LEU A  28      -1.378   4.672   8.462  1.00  0.00              
ATOM    384  CD2 LEU A  28      -1.479   1.182   8.379  1.00  0.00              
ATOM    385 HD21 LEU A  28      -1.538   1.065   9.482  1.00  0.00              
ATOM    386 HD22 LEU A  28      -2.136   0.413   7.924  1.00  0.00              
ATOM    387 HD23 LEU A  28      -0.433   0.978   8.064  1.00  0.00              
ATOM    388  N   ILE A  29      -2.274   1.389   3.163  1.00 39.34              
ATOM    389  HN  ILE A  29      -1.794   0.530   3.326  1.00  0.00              
ATOM    390  CA  ILE A  29      -2.612   1.623   1.786  1.00 41.05              
ATOM    391  HA  ILE A  29      -2.062   2.501   1.474  1.00  0.00              
ATOM    392  C   ILE A  29      -4.102   1.965   1.657  1.00 47.27              
ATOM    393  O   ILE A  29      -4.970   1.400   2.352  1.00 40.65              
ATOM    394  CB  ILE A  29      -2.285   0.386   0.918  1.00  0.00              
ATOM    395  HB  ILE A  29      -1.194   0.203   1.093  1.00  0.00              
ATOM    396  CG2 ILE A  29      -3.013  -0.902   1.362  1.00  0.00              
ATOM    397 HG21 ILE A  29      -2.624  -1.782   0.809  1.00  0.00              
ATOM    398 HG22 ILE A  29      -2.859  -1.091   2.445  1.00  0.00              
ATOM    399 HG23 ILE A  29      -4.104  -0.827   1.172  1.00  0.00              
ATOM    400  CG1 ILE A  29      -2.425   0.640  -0.604  1.00  0.00              
ATOM    401 HG11 ILE A  29      -3.499   0.757  -0.869  1.00  0.00              
ATOM    402 HG12 ILE A  29      -1.917   1.599  -0.858  1.00  0.00              
ATOM    403  CD  ILE A  29      -1.816  -0.465  -1.483  1.00  0.00              
ATOM    404  HD1 ILE A  29      -1.900  -0.193  -2.558  1.00  0.00              
ATOM    405  HD2 ILE A  29      -0.741  -0.610  -1.244  1.00  0.00              
ATOM    406  HD3 ILE A  29      -2.343  -1.430  -1.332  1.00  0.00              
ATOM    407  N   SER A  30      -4.391   2.898   0.766  1.00 42.03              
ATOM    408  HN  SER A  30      -3.717   3.432   0.257  1.00  0.00              
ATOM    409  CA  SER A  30      -5.765   3.224   0.452  1.00 46.36              
ATOM    410  HA  SER A  30      -6.387   2.672   1.144  1.00  0.00              
ATOM    411  C   SER A  30      -6.094   2.715  -0.963  1.00 44.56              
ATOM    412  O   SER A  30      -5.395   3.039  -1.927  1.00 43.55              
ATOM    413  CB  SER A  30      -6.015   4.745   0.576  1.00  0.00              
ATOM    414  HB1 SER A  30      -5.822   5.041   1.632  1.00  0.00              
ATOM    415  HB2 SER A  30      -5.294   5.309  -0.059  1.00  0.00              
ATOM    416  OG  SER A  30      -7.363   5.107   0.249  1.00  0.00              
ATOM    417  HG1 SER A  30      -7.498   6.010   0.561  1.00  0.00              
ATOM    418  N   TYR A  31      -4.333   3.008  -1.542  1.00  1.85              
ATOM    419  HN  TYR A  31      -3.729   3.729  -1.208  1.00  0.22              
ATOM    420  CA  TYR A  31      -3.985   2.400  -2.811  1.00  2.27              
ATOM    421  HA  TYR A  31      -4.635   1.560  -3.015  1.00  1.32              
ATOM    422  C   TYR A  31      -2.568   1.880  -2.697  1.00  2.00              
ATOM    423  O   TYR A  31      -1.677   2.594  -2.248  1.00  1.70              
ATOM    424  CB  TYR A  31      -4.056   3.435  -3.958  1.00  0.00              
ATOM    425  HB1 TYR A  31      -3.439   4.320  -3.688  1.00  0.00              
ATOM    426  HB2 TYR A  31      -3.633   3.013  -4.895  1.00  0.00              
ATOM    427  CG  TYR A  31      -5.459   3.935  -4.213  1.00  0.00              
ATOM    428  CD1 TYR A  31      -5.892   5.156  -3.665  1.00  0.00              
ATOM    429  HD1 TYR A  31      -5.201   5.767  -3.102  1.00  0.00              
ATOM    430  CE1 TYR A  31      -7.222   5.572  -3.825  1.00  0.00              
ATOM    431  HE1 TYR A  31      -7.560   6.505  -3.397  1.00  0.00              
ATOM    432  CZ  TYR A  31      -8.125   4.778  -4.536  1.00  0.00              
ATOM    433  OH  TYR A  31      -9.465   5.189  -4.664  1.00  0.00              
ATOM    434  HH  TYR A  31      -9.905   4.560  -5.238  1.00  0.00              
ATOM    435  CD2 TYR A  31      -6.373   3.153  -4.943  1.00  0.00              
ATOM    436  HD2 TYR A  31      -6.063   2.202  -5.355  1.00  0.00              
ATOM    437  CE2 TYR A  31      -7.703   3.570  -5.098  1.00  0.00              
ATOM    438  HE2 TYR A  31      -8.401   2.945  -5.634  1.00  0.00              
ATOM    439  N   TYR A  32      -2.303   0.628  -3.097  1.00  1.85              
ATOM    440  HN  TYR A  32      -3.023   0.018  -3.439  1.00  0.22              
ATOM    441  CA  TYR A  32      -0.951   0.109  -3.166  1.00  2.27              
ATOM    442  HA  TYR A  32      -0.248   0.844  -2.794  1.00  1.32              
ATOM    443  C   TYR A  32      -0.636  -0.111  -4.636  1.00  2.00              
ATOM    444  O   TYR A  32      -1.102  -1.066  -5.256  1.00  1.70              
ATOM    445  CB  TYR A  32      -0.816  -1.193  -2.343  1.00  0.00              
ATOM    446  HB1 TYR A  32      -1.149  -1.000  -1.300  1.00  0.00              
ATOM    447  HB2 TYR A  32      -1.474  -1.988  -2.756  1.00  0.00              
ATOM    448  CG  TYR A  32       0.605  -1.698  -2.269  1.00  0.00              
ATOM    449  CD1 TYR A  32       1.686  -0.828  -2.504  1.00  0.00              
ATOM    450  HD1 TYR A  32       1.500   0.223  -2.684  1.00  0.00              
ATOM    451  CE1 TYR A  32       3.000  -1.317  -2.527  1.00  0.00              
ATOM    452  HE1 TYR A  32       3.830  -0.653  -2.716  1.00  0.00              
ATOM    453  CZ  TYR A  32       3.245  -2.677  -2.312  1.00  0.00              
ATOM    454  OH  TYR A  32       4.563  -3.164  -2.370  1.00  0.00              
ATOM    455  HH  TYR A  32       4.538  -4.092  -2.128  1.00  0.00              
ATOM    456  CD2 TYR A  32       0.868  -3.060  -2.037  1.00  0.00              
ATOM    457  HD2 TYR A  32       0.049  -3.748  -1.874  1.00  0.00              
ATOM    458  CE2 TYR A  32       2.182  -3.549  -2.064  1.00  0.00              
ATOM    459  HE2 TYR A  32       2.366  -4.602  -1.914  1.00  0.00              
ATOM    460  N   ARG A  33       0.135   0.806  -5.240  1.00  1.85              
ATOM    461  HN  ARG A  33       0.527   1.558  -4.699  1.00  0.22              
ATOM    462  CA  ARG A  33       0.504   0.750  -6.641  1.00  2.27              
ATOM    463  HA  ARG A  33      -0.101   0.018  -7.158  1.00  1.32              
ATOM    464  C   ARG A  33       1.949   0.310  -6.760  1.00  2.00              
ATOM    465  O   ARG A  33       2.834   0.859  -6.110  1.00  1.70              
ATOM    466  CB  ARG A  33       0.298   2.123  -7.323  1.00  0.00              
ATOM    467  HB1 ARG A  33      -0.773   2.394  -7.166  1.00  0.00              
ATOM    468  HB2 ARG A  33       0.892   2.897  -6.788  1.00  0.00              
ATOM    469  CG  ARG A  33       0.586   2.175  -8.842  1.00  0.00              
ATOM    470  HG1 ARG A  33       1.641   1.865  -9.012  1.00  0.00              
ATOM    471  HG2 ARG A  33      -0.037   1.408  -9.355  1.00  0.00              
ATOM    472  CD  ARG A  33       0.282   3.536  -9.491  1.00  0.00              
ATOM    473  HD1 ARG A  33      -0.799   3.774  -9.360  1.00  0.00              
ATOM    474  HD2 ARG A  33       0.886   4.353  -9.032  1.00  0.00              
ATOM    475  NE  ARG A  33       0.642   3.423 -10.946  1.00  0.00              
ATOM    476  HE  ARG A  33       0.989   2.511 -11.198  1.00  0.00              
ATOM    477  CZ  ARG A  33       0.513   4.437 -11.812  1.00  0.00              
ATOM    478  NH1 ARG A  33       0.862   4.226 -13.079  1.00  0.00              
ATOM    479 HH11 ARG A  33       0.806   4.957 -13.746  1.00  0.00              
ATOM    480 HH12 ARG A  33       1.306   3.349 -13.278  1.00  0.00              
ATOM    481  NH2 ARG A  33       0.027   5.619 -11.449  1.00  0.00              
ATOM    482 HH21 ARG A  33      -0.136   6.317 -12.132  1.00  0.00              
ATOM    483 HH22 ARG A  33      -0.352   5.687 -10.535  1.00  0.00              
ATOM    484  N   ILE A  34       2.228  -0.719  -7.574  1.00  1.85              
ATOM    485  HN  ILE A  34       1.494  -1.185  -8.080  1.00  0.22              
ATOM    486  CA  ILE A  34       3.578  -1.234  -7.745  1.00  2.27              
ATOM    487  HA  ILE A  34       4.290  -0.573  -7.270  1.00  1.32              
ATOM    488  C   ILE A  34       3.922  -1.237  -9.223  1.00  2.00              
ATOM    489  O   ILE A  34       3.264  -1.903 -10.019  1.00  1.70              
ATOM    490  CB  ILE A  34       3.724  -2.631  -7.098  1.00  0.00              
ATOM    491  HB  ILE A  34       2.865  -3.220  -7.509  1.00  0.00              
ATOM    492  CG2 ILE A  34       5.004  -3.386  -7.519  1.00  0.00              
ATOM    493 HG21 ILE A  34       4.978  -4.433  -7.152  1.00  0.00              
ATOM    494 HG22 ILE A  34       5.099  -3.419  -8.624  1.00  0.00              
ATOM    495 HG23 ILE A  34       5.910  -2.895  -7.103  1.00  0.00              
ATOM    496  CG1 ILE A  34       3.527  -2.627  -5.561  1.00  0.00              
ATOM    497 HG11 ILE A  34       4.365  -2.077  -5.076  1.00  0.00              
ATOM    498 HG12 ILE A  34       2.588  -2.078  -5.318  1.00  0.00              
ATOM    499  CD  ILE A  34       3.430  -4.029  -4.937  1.00  0.00              
ATOM    500  HD1 ILE A  34       3.232  -3.953  -3.846  1.00  0.00              
ATOM    501  HD2 ILE A  34       2.602  -4.608  -5.400  1.00  0.00              
ATOM    502  HD3 ILE A  34       4.376  -4.593  -5.076  1.00  0.00              
ATOM    503  N   THR A  35       4.950  -0.464  -9.633  1.00  1.85              
ATOM    504  HN  THR A  35       5.504   0.044  -8.966  1.00  0.22              
ATOM    505  CA  THR A  35       5.370  -0.333 -11.031  1.00  2.27              
ATOM    506  HA  THR A  35       4.666  -0.853 -11.661  1.00  1.32              
ATOM    507  C   THR A  35       6.712  -1.004 -11.246  1.00  2.00              
ATOM    508  O   THR A  35       7.578  -0.978 -10.372  1.00  1.70              
ATOM    509  CB  THR A  35       5.435   1.154 -11.452  1.00  0.00              
ATOM    510  HB  THR A  35       5.805   1.161 -12.506  1.00  0.00              
ATOM    511  OG1 THR A  35       6.376   1.891 -10.677  1.00  0.00              
ATOM    512  HG1 THR A  35       6.330   2.795 -11.007  1.00  0.00              
ATOM    513  CG2 THR A  35       4.107   1.918 -11.418  1.00  0.00              
ATOM    514 HG21 THR A  35       4.227   2.937 -11.841  1.00  0.00              
ATOM    515 HG22 THR A  35       3.339   1.387 -12.019  1.00  0.00              
ATOM    516 HG23 THR A  35       3.728   2.016 -10.378  1.00  0.00              
ATOM    517  N   TYR A  36       6.937  -1.657 -12.404  1.00  1.85              
ATOM    518  HN  TYR A  36       6.225  -1.790 -13.099  1.00  0.22              
ATOM    519  CA  TYR A  36       8.193  -2.360 -12.624  1.00  2.27              
ATOM    520  HA  TYR A  36       8.975  -1.805 -12.124  1.00  1.32              
ATOM    521  C   TYR A  36       8.643  -2.374 -14.079  1.00  2.00              
ATOM    522  O   TYR A  36       7.853  -2.399 -15.024  1.00  1.70              
ATOM    523  CB  TYR A  36       8.148  -3.778 -12.008  1.00  0.00              
ATOM    524  HB1 TYR A  36       9.164  -4.227 -12.053  1.00  0.00              
ATOM    525  HB2 TYR A  36       7.857  -3.731 -10.935  1.00  0.00              
ATOM    526  CG  TYR A  36       7.216  -4.712 -12.746  1.00  0.00              
ATOM    527  CD1 TYR A  36       6.353  -4.218 -13.741  1.00  0.00              
ATOM    528  HD1 TYR A  36       6.393  -3.175 -14.019  1.00  0.00              
ATOM    529  CE1 TYR A  36       5.424  -5.070 -14.357  1.00  0.00              
ATOM    530  HE1 TYR A  36       4.753  -4.692 -15.116  1.00  0.00              
ATOM    531  CZ  TYR A  36       5.353  -6.416 -13.991  1.00  0.00              
ATOM    532  OH  TYR A  36       4.397  -7.253 -14.592  1.00  0.00              
ATOM    533  HH  TYR A  36       4.549  -8.144 -14.268  1.00  0.00              
ATOM    534  CD2 TYR A  36       7.147  -6.073 -12.398  1.00  0.00              
ATOM    535  HD2 TYR A  36       7.790  -6.465 -11.621  1.00  0.00              
ATOM    536  CE2 TYR A  36       6.216  -6.920 -13.013  1.00  0.00              
ATOM    537  HE2 TYR A  36       6.154  -7.956 -12.714  1.00  0.00              
ATOM    538  N   GLY A  37       9.972  -2.349 -14.296  1.00  1.85              
ATOM    539  HN  GLY A  37      10.607  -2.296 -13.516  1.00  0.22              
ATOM    540  CA  GLY A  37      10.567  -2.363 -15.626  1.00  2.17              
ATOM    541  C   GLY A  37      12.012  -2.763 -15.570  1.00  2.00              
ATOM    542  O   GLY A  37      12.614  -2.817 -14.504  1.00  1.70              
ATOM    543  HA1 GLY A  37      10.521  -1.360 -16.027  1.00  0.00              
ATOM    544  N   GLU A  38      12.634  -3.067 -16.718  1.00  1.85              
ATOM    545  HN  GLU A  38      12.187  -2.975 -17.600  1.00  0.22              
ATOM    546  CA  GLU A  38      14.004  -3.553 -16.748  1.00  2.27              
ATOM    547  HA  GLU A  38      14.158  -4.201 -15.894  1.00  1.32              
ATOM    548  C   GLU A  38      15.015  -2.421 -16.630  1.00  2.00              
ATOM    549  O   GLU A  38      14.896  -1.369 -17.258  1.00  1.70              
ATOM    550  CB  GLU A  38      14.259  -4.412 -18.008  1.00  0.00              
ATOM    551  HB1 GLU A  38      13.958  -3.816 -18.900  1.00  0.00              
ATOM    552  HB2 GLU A  38      15.349  -4.602 -18.122  1.00  0.00              
ATOM    553  CG  GLU A  38      13.504  -5.771 -18.061  1.00  0.00              
ATOM    554  HG1 GLU A  38      13.865  -6.426 -17.248  1.00  0.00              
ATOM    555  HG2 GLU A  38      12.410  -5.623 -17.951  1.00  0.00              
ATOM    556  CD  GLU A  38      13.713  -6.598 -19.332  1.00  0.00              
ATOM    557  OE1 GLU A  38      14.441  -6.057 -20.204  1.00  0.00              
ATOM    558  OE2 GLU A  38      13.164  -7.718 -19.450  1.00  0.00              
ATOM    559  N   THR A  39      16.042  -2.603 -15.781  1.00  1.85              
ATOM    560  HN  THR A  39      16.138  -3.469 -15.274  1.00  0.22              
ATOM    561  CA  THR A  39      17.005  -1.559 -15.432  1.00  2.27              
ATOM    562  HA  THR A  39      16.446  -0.697 -15.100  1.00  1.32              
ATOM    563  C   THR A  39      17.853  -1.138 -16.616  1.00  2.00              
ATOM    564  O   THR A  39      18.555  -1.943 -17.224  1.00  1.70              
ATOM    565  CB  THR A  39      17.930  -2.022 -14.282  1.00  0.00              
ATOM    566  HB  THR A  39      18.403  -2.973 -14.628  1.00  0.00              
ATOM    567  OG1 THR A  39      17.200  -2.329 -13.096  1.00  0.00              
ATOM    568  HG1 THR A  39      17.862  -2.591 -12.448  1.00  0.00              
ATOM    569  CG2 THR A  39      19.055  -1.056 -13.897  1.00  0.00              
ATOM    570 HG21 THR A  39      19.731  -1.516 -13.146  1.00  0.00              
ATOM    571 HG22 THR A  39      19.662  -0.793 -14.789  1.00  0.00              
ATOM    572 HG23 THR A  39      18.645  -0.116 -13.467  1.00  0.00              
ATOM    573  N   GLY A  40      17.770   0.151 -17.003  1.00  1.85              
ATOM    574  HN  GLY A  40      17.248   0.802 -16.454  1.00  0.22              
ATOM    575  CA  GLY A  40      18.383   0.666 -18.224  1.00  2.17              
ATOM    576  C   GLY A  40      17.363   1.024 -19.273  1.00  2.00              
ATOM    577  O   GLY A  40      17.655   1.754 -20.216  1.00  1.70              
ATOM    578  HA1 GLY A  40      19.031  -0.101 -18.626  1.00  0.00              
ATOM    579  N   GLY A  41      16.118   0.524 -19.140  1.00  1.85              
ATOM    580  HN  GLY A  41      15.904  -0.084 -18.369  1.00  0.22              
ATOM    581  CA  GLY A  41      15.019   0.845 -20.047  1.00  2.17              
ATOM    582  C   GLY A  41      14.363   2.170 -19.751  1.00  2.00              
ATOM    583  O   GLY A  41      14.492   2.731 -18.665  1.00  1.70              
ATOM    584  HA1 GLY A  41      14.252   0.093 -19.926  1.00  0.00              
ATOM    585  N   ASN A  42      13.628   2.717 -20.733  1.00  1.85              
ATOM    586  HN  ASN A  42      13.533   2.243 -21.604  1.00  0.22              
ATOM    587  CA  ASN A  42      12.975   4.011 -20.611  1.00  2.27              
ATOM    588  HA  ASN A  42      13.567   4.649 -19.966  1.00  1.32              
ATOM    589  C   ASN A  42      11.607   3.898 -19.948  1.00  2.00              
ATOM    590  O   ASN A  42      11.372   4.429 -18.864  1.00  1.70              
ATOM    591  CB  ASN A  42      12.828   4.689 -21.993  1.00  0.00              
ATOM    592  HB1 ASN A  42      12.319   3.971 -22.672  1.00  0.00              
ATOM    593  HB2 ASN A  42      12.184   5.588 -21.915  1.00  0.00              
ATOM    594  CG  ASN A  42      14.158   5.072 -22.651  1.00  0.00              
ATOM    595  OD1 ASN A  42      14.924   5.905 -22.163  1.00  0.00              
ATOM    596  ND2 ASN A  42      14.444   4.454 -23.819  1.00  0.00              
ATOM    597 HD21 ASN A  42      15.310   4.682 -24.257  1.00  0.00              
ATOM    598 HD22 ASN A  42      13.816   3.779 -24.193  1.00  0.00              
ATOM    599  N   SER A  43      10.657   3.197 -20.589  1.00  1.85              
ATOM    600  HN  SER A  43      10.843   2.750 -21.460  1.00  0.22              
ATOM    601  CA  SER A  43       9.322   2.972 -20.055  1.00  2.27              
ATOM    602  HA  SER A  43       9.018   3.860 -19.523  1.00  1.32              
ATOM    603  C   SER A  43       9.287   1.794 -19.083  1.00  2.00              
ATOM    604  O   SER A  43      10.166   0.929 -19.146  1.00  1.70              
ATOM    605  CB  SER A  43       8.308   2.711 -21.193  1.00  0.00              
ATOM    606  HB1 SER A  43       7.293   2.630 -20.741  1.00  0.00              
ATOM    607  HB2 SER A  43       8.285   3.573 -21.897  1.00  0.00              
ATOM    608  OG  SER A  43       8.581   1.494 -21.900  1.00  0.00              
ATOM    609  HG1 SER A  43       7.798   1.291 -22.428  1.00  0.00              
ATOM    610  N   PRO A  44       8.323   1.668 -18.172  1.00  1.85              
ATOM    611  CA  PRO A  44       8.135   0.434 -17.416  1.00  2.27              
ATOM    612  HA  PRO A  44       9.082   0.090 -17.029  1.00  1.32              
ATOM    613  C   PRO A  44       7.564  -0.674 -18.292  1.00  2.00              
ATOM    614  O   PRO A  44       7.182  -0.441 -19.439  1.00  1.70              
ATOM    615  CD  PRO A  44       7.495   2.764 -17.621  1.00 52.80              
ATOM    616  HD1 PRO A  44       8.589   2.972 -17.659  1.00  0.00              
ATOM    617  HD2 PRO A  44       6.914   3.681 -17.877  1.00  0.00              
ATOM    618  CB  PRO A  44       7.162   0.795 -16.305  1.00 52.39              
ATOM    619  HB1 PRO A  44       7.730   1.226 -15.451  1.00  0.00              
ATOM    620  HB2 PRO A  44       6.578  -0.077 -15.946  1.00  0.00              
ATOM    621  CG  PRO A  44       7.111   2.279 -16.252  1.00 52.57              
ATOM    622  HG1 PRO A  44       6.784   2.665 -15.266  1.00  0.00              
ATOM    623  HG2 PRO A  44       6.421   2.651 -17.043  1.00  0.00              
ATOM    624  N   VAL A  45       7.502  -1.902 -17.759  1.00  1.85              
ATOM    625  HN  VAL A  45       7.780  -2.041 -16.804  1.00  0.22              
ATOM    626  CA  VAL A  45       6.978  -3.071 -18.445  1.00  2.27              
ATOM    627  HA  VAL A  45       7.026  -2.928 -19.516  1.00  1.32              
ATOM    628  C   VAL A  45       5.515  -3.242 -18.088  1.00  2.00              
ATOM    629  O   VAL A  45       4.650  -3.351 -18.956  1.00  1.70              
ATOM    630  CB  VAL A  45       7.786  -4.337 -18.076  1.00  0.00              
ATOM    631  HB  VAL A  45       7.753  -4.446 -16.964  1.00  0.00              
ATOM    632  CG1 VAL A  45       7.227  -5.639 -18.689  1.00  0.00              
ATOM    633 HG11 VAL A  45       7.874  -6.501 -18.418  1.00  0.00              
ATOM    634 HG12 VAL A  45       6.207  -5.861 -18.317  1.00  0.00              
ATOM    635 HG13 VAL A  45       7.195  -5.569 -19.798  1.00  0.00              
ATOM    636  CG2 VAL A  45       9.274  -4.209 -18.460  1.00  0.00              
ATOM    637 HG21 VAL A  45       9.823  -5.145 -18.222  1.00  0.00              
ATOM    638 HG22 VAL A  45       9.380  -4.010 -19.548  1.00  0.00              
ATOM    639 HG23 VAL A  45       9.764  -3.383 -17.905  1.00  0.00              
ATOM    640  N   GLN A  46       5.200  -3.270 -16.782  1.00  1.85              
ATOM    641  HN  GLN A  46       5.889  -3.103 -16.076  1.00  0.22              
ATOM    642  CA  GLN A  46       3.877  -3.590 -16.300  1.00  2.27              
ATOM    643  HA  GLN A  46       3.135  -3.118 -16.931  1.00  1.32              
ATOM    644  C   GLN A  46       3.734  -2.988 -14.907  1.00  2.00              
ATOM    645  O   GLN A  46       4.720  -2.608 -14.272  1.00  1.70              
ATOM    646  CB  GLN A  46       3.644  -5.119 -16.298  1.00  0.00              
ATOM    647  HB1 GLN A  46       3.840  -5.476 -17.336  1.00  0.00              
ATOM    648  HB2 GLN A  46       4.409  -5.607 -15.652  1.00  0.00              
ATOM    649  CG  GLN A  46       2.222  -5.578 -15.875  1.00  0.00              
ATOM    650  HG1 GLN A  46       2.000  -5.247 -14.838  1.00  0.00              
ATOM    651  HG2 GLN A  46       1.453  -5.140 -16.545  1.00  0.00              
ATOM    652  CD  GLN A  46       2.072  -7.103 -15.883  1.00  0.00              
ATOM    653  OE1 GLN A  46       2.569  -7.802 -15.003  1.00  0.00              
ATOM    654  NE2 GLN A  46       1.360  -7.641 -16.901  1.00  0.00              
ATOM    655 HE21 GLN A  46       1.259  -8.631 -16.904  1.00  0.00              
ATOM    656 HE22 GLN A  46       0.982  -7.052 -17.607  1.00  0.00              
ATOM    657  N   GLU A  47       2.495  -2.845 -14.411  1.00  1.85              
ATOM    658  HN  GLU A  47       1.690  -3.092 -14.944  1.00  0.22              
ATOM    659  CA  GLU A  47       2.241  -2.432 -13.049  1.00  2.27              
ATOM    660  HA  GLU A  47       3.051  -2.778 -12.419  1.00  1.32              
ATOM    661  C   GLU A  47       0.977  -3.089 -12.531  1.00  2.00              
ATOM    662  O   GLU A  47       0.199  -3.658 -13.298  1.00  1.70              
ATOM    663  CB  GLU A  47       2.114  -0.893 -12.953  1.00  0.00              
ATOM    664  HB1 GLU A  47       2.040  -0.619 -11.876  1.00  0.00              
ATOM    665  HB2 GLU A  47       3.048  -0.414 -13.326  1.00  0.00              
ATOM    666  CG  GLU A  47       0.898  -0.269 -13.694  1.00  0.00              
ATOM    667  HG1 GLU A  47       0.952  -0.520 -14.769  1.00  0.00              
ATOM    668  HG2 GLU A  47      -0.057  -0.649 -13.279  1.00  0.00              
ATOM    669  CD  GLU A  47       0.817   1.259 -13.667  1.00  0.00              
ATOM    670  OE1 GLU A  47       0.770   1.770 -12.517  1.00  0.00              
ATOM    671  OE2 GLU A  47       0.783   1.905 -14.740  1.00  0.00              
ATOM    672  N   PHE A  48       0.720  -3.007 -11.213  1.00  1.85              
ATOM    673  HN  PHE A  48       1.399  -2.614 -10.590  1.00  0.22              
ATOM    674  CA  PHE A  48      -0.575  -3.354 -10.654  1.00  2.27              
ATOM    675  HA  PHE A  48      -1.322  -3.184 -11.417  1.00  1.32              
ATOM    676  C   PHE A  48      -0.969  -2.411  -9.529  1.00  2.00              
ATOM    677  O   PHE A  48      -0.136  -1.757  -8.901  1.00  1.70              
ATOM    678  CB  PHE A  48      -0.623  -4.847 -10.254  1.00  0.00              
ATOM    679  HB1 PHE A  48      -1.632  -5.084  -9.852  1.00  0.00              
ATOM    680  HB2 PHE A  48      -0.459  -5.503 -11.136  1.00  0.00              
ATOM    681  CG  PHE A  48       0.368  -5.193  -9.167  1.00  0.00              
ATOM    682  CD1 PHE A  48      -0.006  -5.111  -7.814  1.00  0.00              
ATOM    683  HD1 PHE A  48      -1.020  -4.836  -7.555  1.00  0.00              
ATOM    684  CE1 PHE A  48       0.922  -5.377  -6.800  1.00  0.00              
ATOM    685  HE1 PHE A  48       0.623  -5.315  -5.763  1.00  0.00              
ATOM    686  CZ  PHE A  48       2.236  -5.730  -7.130  1.00  0.00              
ATOM    687  HZ  PHE A  48       2.953  -5.940  -6.350  1.00  0.00              
ATOM    688  CD2 PHE A  48       1.688  -5.560  -9.486  1.00  0.00              
ATOM    689  HD2 PHE A  48       1.996  -5.619 -10.520  1.00  0.00              
ATOM    690  CE2 PHE A  48       2.619  -5.822  -8.474  1.00  0.00              
ATOM    691  HE2 PHE A  48       3.633  -6.095  -8.733  1.00  0.00              
ATOM    692  N   THR A  49      -2.285  -2.319  -9.265  1.00  1.85              
ATOM    693  HN  THR A  49      -2.942  -2.805  -9.836  1.00  0.22              
ATOM    694  CA  THR A  49      -2.865  -1.530  -8.186  1.00  2.27              
ATOM    695  HA  THR A  49      -2.083  -1.163  -7.538  1.00  1.32              
ATOM    696  C   THR A  49      -3.772  -2.402  -7.343  1.00  2.00              
ATOM    697  O   THR A  49      -4.779  -2.914  -7.833  1.00  1.70              
ATOM    698  CB  THR A  49      -3.699  -0.355  -8.746  1.00  0.00              
ATOM    699  HB  THR A  49      -4.140   0.162  -7.860  1.00  0.00              
ATOM    700  OG1 THR A  49      -4.787  -0.803  -9.549  1.00  0.00              
ATOM    701  HG1 THR A  49      -5.229  -0.003  -9.854  1.00  0.00              
ATOM    702  CG2 THR A  49      -2.923   0.689  -9.558  1.00  0.00              
ATOM    703 HG21 THR A  49      -3.575   1.547  -9.821  1.00  0.00              
ATOM    704 HG22 THR A  49      -2.067   1.079  -8.969  1.00  0.00              
ATOM    705 HG23 THR A  49      -2.527   0.251 -10.499  1.00  0.00              
ATOM    706  N   VAL A  50      -3.464  -2.588  -6.047  1.00  1.85              
ATOM    707  HN  VAL A  50      -2.634  -2.177  -5.658  1.00  0.22              
ATOM    708  CA  VAL A  50      -4.333  -3.309  -5.120  1.00  2.27              
ATOM    709  HA  VAL A  50      -5.192  -3.672  -5.663  1.00  1.32              
ATOM    710  C   VAL A  50      -4.856  -2.341  -4.055  1.00  2.00              
ATOM    711  O   VAL A  50      -4.182  -1.345  -3.764  1.00  1.70              
ATOM    712  CB  VAL A  50      -3.605  -4.534  -4.518  1.00  0.00              
ATOM    713  HB  VAL A  50      -4.311  -5.032  -3.811  1.00  0.00              
ATOM    714  CG1 VAL A  50      -3.176  -5.585  -5.565  1.00  0.00              
ATOM    715 HG11 VAL A  50      -2.627  -6.416  -5.074  1.00  0.00              
ATOM    716 HG12 VAL A  50      -4.052  -6.028  -6.084  1.00  0.00              
ATOM    717 HG13 VAL A  50      -2.504  -5.131  -6.326  1.00  0.00              
ATOM    718  CG2 VAL A  50      -2.369  -4.128  -3.693  1.00  0.00              
ATOM    719 HG21 VAL A  50      -1.842  -5.026  -3.306  1.00  0.00              
ATOM    720 HG22 VAL A  50      -1.656  -3.546  -4.317  1.00  0.00              
ATOM    721 HG23 VAL A  50      -2.655  -3.506  -2.820  1.00  0.00              
ATOM    722  N   GLU A  51      -5.172  -1.987  -2.431  1.00 17.14              
ATOM    723  HN  GLU A  51      -5.123  -2.675  -3.149  1.00  0.00              
ATOM    724  CA  GLU A  51      -6.529  -1.519  -2.145  1.00 16.70              
ATOM    725  HA  GLU A  51      -6.468  -0.462  -1.917  1.00  0.00              
ATOM    726  C   GLU A  51      -7.147  -2.215  -0.923  1.00 16.23              
ATOM    727  O   GLU A  51      -8.215  -1.832  -0.447  1.00 11.86              
ATOM    728  CB  GLU A  51      -7.459  -1.745  -3.360  1.00  0.00              
ATOM    729  HB1 GLU A  51      -7.381  -2.814  -3.662  1.00  0.00              
ATOM    730  HB2 GLU A  51      -8.518  -1.589  -3.058  1.00  0.00              
ATOM    731  CG  GLU A  51      -7.157  -0.870  -4.610  1.00  0.00              
ATOM    732  HG1 GLU A  51      -7.309   0.196  -4.360  1.00  0.00              
ATOM    733  HG2 GLU A  51      -6.116  -1.019  -4.959  1.00  0.00              
ATOM    734  CD  GLU A  51      -8.067  -1.105  -5.820  1.00  0.00              
ATOM    735  OE1 GLU A  51      -9.298  -0.970  -5.593  1.00  0.00              
ATOM    736  OE2 GLU A  51      -7.571  -1.422  -6.926  1.00  0.00              
ATOM    737  N   TYR A  52      -6.478  -3.241  -0.406  1.00 16.45              
ATOM    738  HN  TYR A  52      -5.598  -3.570  -0.746  1.00  0.00              
ATOM    739  CA  TYR A  52      -7.006  -3.986   0.740  1.00 16.06              
ATOM    740  HA  TYR A  52      -7.965  -3.538   0.975  1.00  0.00              
ATOM    741  C   TYR A  52      -6.126  -3.835   1.971  1.00 15.15              
ATOM    742  O   TYR A  52      -4.950  -3.505   1.864  1.00 18.15              
ATOM    743  CB  TYR A  52      -7.197  -5.480   0.388  1.00  0.00              
ATOM    744  HB1 TYR A  52      -6.244  -5.881  -0.023  1.00  0.00              
ATOM    745  HB2 TYR A  52      -7.439  -6.071   1.297  1.00  0.00              
ATOM    746  CG  TYR A  52      -8.260  -5.706  -0.663  1.00  0.00              
ATOM    747  CD1 TYR A  52      -7.905  -5.878  -2.013  1.00  0.00              
ATOM    748  HD1 TYR A  52      -6.861  -5.903  -2.295  1.00  0.00              
ATOM    749  CE1 TYR A  52      -8.896  -5.994  -2.998  1.00  0.00              
ATOM    750  HE1 TYR A  52      -8.626  -6.117  -4.036  1.00  0.00              
ATOM    751  CZ  TYR A  52     -10.246  -5.943  -2.642  1.00  0.00              
ATOM    752  OH  TYR A  52     -11.234  -6.028  -3.641  1.00  0.00              
ATOM    753  HH  TYR A  52     -12.086  -6.049  -3.203  1.00  0.00              
ATOM    754  CD2 TYR A  52      -9.623  -5.675  -0.316  1.00  0.00              
ATOM    755  HD2 TYR A  52      -9.915  -5.524   0.714  1.00  0.00              
ATOM    756  CE2 TYR A  52     -10.613  -5.787  -1.303  1.00  0.00              
ATOM    757  HE2 TYR A  52     -11.654  -5.731  -1.025  1.00  0.00              
ATOM    758  N   ARG A  53      -6.711  -4.042   3.145  1.00 17.21              
ATOM    759  HN  ARG A  53      -7.696  -4.181   3.218  1.00  0.00              
ATOM    760  CA  ARG A  53      -5.951  -4.079   4.385  1.00 15.87              
ATOM    761  HA  ARG A  53      -5.063  -3.467   4.276  1.00  0.00              
ATOM    762  C   ARG A  53      -5.471  -5.499   4.647  1.00 16.70              
ATOM    763  O   ARG A  53      -6.017  -6.472   4.107  1.00 12.85              
ATOM    764  CB  ARG A  53      -6.826  -3.642   5.583  1.00  0.00              
ATOM    765  HB1 ARG A  53      -7.629  -4.411   5.684  1.00  0.00              
ATOM    766  HB2 ARG A  53      -6.229  -3.698   6.519  1.00  0.00              
ATOM    767  CG  ARG A  53      -7.504  -2.257   5.456  1.00  0.00              
ATOM    768  HG1 ARG A  53      -8.186  -2.276   4.576  1.00  0.00              
ATOM    769  HG2 ARG A  53      -8.161  -2.092   6.340  1.00  0.00              
ATOM    770  CD  ARG A  53      -6.516  -1.080   5.384  1.00  0.00              
ATOM    771  HD1 ARG A  53      -5.825  -1.229   4.522  1.00  0.00              
ATOM    772  HD2 ARG A  53      -7.046  -0.108   5.252  1.00  0.00              
ATOM    773  NE  ARG A  53      -5.765  -1.053   6.686  1.00  0.00              
ATOM    774  HE  ARG A  53      -4.886  -1.542   6.646  1.00  0.00              
ATOM    775  CZ  ARG A  53      -6.227  -0.439   7.784  1.00  0.00              
ATOM    776  NH1 ARG A  53      -5.481  -0.478   8.884  1.00  0.00              
ATOM    777 HH11 ARG A  53      -5.797  -0.058   9.724  1.00  0.00              
ATOM    778 HH12 ARG A  53      -4.666  -1.061   8.848  1.00  0.00              
ATOM    779  NH2 ARG A  53      -7.383   0.219   7.792  1.00  0.00              
ATOM    780 HH21 ARG A  53      -7.652   0.732   8.595  1.00  0.00              
ATOM    781 HH22 ARG A  53      -7.835   0.342   6.919  1.00  0.00              
ATOM    782  N   ASN A  54A     -4.472  -5.606   5.513  1.00 13.06              
ATOM    783  HN  ASN A  54A     -4.038  -4.818   5.949  1.00  0.00              
ATOM    784  CA  ASN A  54A     -3.920  -6.886   5.902  1.00 14.43              
ATOM    785  HA  ASN A  54A     -3.028  -6.649   6.473  1.00  0.00              
ATOM    786  C   ASN A  54A     -3.493  -7.734   4.707  1.00 11.87              
ATOM    787  O   ASN A  54A     -3.598  -8.967   4.746  1.00 10.68              
ATOM    788  CB  ASN A  54A     -4.933  -7.691   6.749  1.00  0.00              
ATOM    789  HB1 ASN A  54A     -5.854  -7.825   6.140  1.00  0.00              
ATOM    790  HB2 ASN A  54A     -4.532  -8.700   6.974  1.00  0.00              
ATOM    791  CG  ASN A  54A     -5.347  -7.005   8.055  1.00  0.00              
ATOM    792  OD1 ASN A  54A     -6.526  -6.869   8.388  1.00  0.00              
ATOM    793  ND2 ASN A  54A     -4.341  -6.536   8.827  1.00  0.00              
ATOM    794 HD21 ASN A  54A     -4.589  -6.097   9.686  1.00  0.00              
ATOM    795 HD22 ASN A  54A     -3.395  -6.662   8.543  1.00  0.00              
ATOM    796  N   THR A  54      -3.024  -7.087   3.647  1.00 14.17              
ATOM    797  HN  THR A  54      -3.037  -6.094   3.538  1.00  0.00              
ATOM    798  CA  THR A  54      -2.430  -7.810   2.516  1.00 15.29              
ATOM    799  HA  THR A  54      -2.451  -8.856   2.791  1.00  0.00              
ATOM    800  C   THR A  54      -0.975  -7.444   2.331  1.00 16.91              
ATOM    801  O   THR A  54      -0.511  -6.428   2.843  1.00 15.86              
ATOM    802  CB  THR A  54      -3.188  -7.503   1.204  1.00  0.00              
ATOM    803  HB  THR A  54      -2.645  -8.052   0.397  1.00  0.00              
ATOM    804  OG1 THR A  54      -3.142  -6.119   0.868  1.00  0.00              
ATOM    805  HG1 THR A  54      -3.647  -6.036   0.051  1.00  0.00              
ATOM    806  CG2 THR A  54      -4.655  -7.942   1.161  1.00  0.00              
ATOM    807 HG21 THR A  54      -5.084  -7.786   0.149  1.00  0.00              
ATOM    808 HG22 THR A  54      -4.744  -9.021   1.406  1.00  0.00              
ATOM    809 HG23 THR A  54      -5.267  -7.368   1.890  1.00  0.00              
ATOM    810  N   GLN A  55      -0.261  -8.296   1.598  1.00 16.27              
ATOM    811  HN  GLN A  55      -0.592  -9.198   1.327  1.00  0.00              
ATOM    812  CA  GLN A  55       1.069  -7.980   1.128  1.00 16.99              
ATOM    813  HA  GLN A  55       1.078  -6.934   0.849  1.00  0.00              
ATOM    814  C   GLN A  55       1.379  -8.790  -0.120  1.00 16.69              
ATOM    815  O   GLN A  55       0.739  -9.826  -0.401  1.00 13.99              
ATOM    816  CB  GLN A  55       2.123  -8.257   2.226  1.00  0.00              
ATOM    817  HB1 GLN A  55       3.098  -7.883   1.838  1.00  0.00              
ATOM    818  HB2 GLN A  55       1.889  -7.640   3.124  1.00  0.00              
ATOM    819  CG  GLN A  55       2.288  -9.745   2.635  1.00  0.00              
ATOM    820  HG1 GLN A  55       1.322 -10.157   3.000  1.00  0.00              
ATOM    821  HG2 GLN A  55       2.612 -10.358   1.770  1.00  0.00              
ATOM    822  CD  GLN A  55       3.295  -9.931   3.775  1.00  0.00              
ATOM    823  OE1 GLN A  55       2.989  -9.716   4.946  1.00  0.00              
ATOM    824  NE2 GLN A  55       4.534 -10.353   3.431  1.00  0.00              
ATOM    825 HE21 GLN A  55       5.188 -10.478   4.172  1.00  0.00              
ATOM    826 HE22 GLN A  55       4.757 -10.506   2.474  1.00  0.00              
ATOM    827  N   THR A  56       1.001  -9.620  -0.850  1.00  1.85              
ATOM    828  HN  THR A  56       0.019  -9.734  -0.780  1.00  0.22              
ATOM    829  CA  THR A  56       1.677 -10.440  -1.857  1.00  2.27              
ATOM    830  HA  THR A  56       2.664 -10.041  -2.041  1.00  1.32              
ATOM    831  C   THR A  56       0.947 -10.409  -3.184  1.00  2.00              
ATOM    832  O   THR A  56      -0.283 -10.417  -3.226  1.00  1.70              
ATOM    833  CB  THR A  56       1.757 -11.917  -1.406  1.00  0.00              
ATOM    834  HB  THR A  56       2.241 -12.472  -2.246  1.00  0.00              
ATOM    835  OG1 THR A  56       0.467 -12.491  -1.217  1.00  0.00              
ATOM    836  HG1 THR A  56       0.628 -13.397  -0.929  1.00  0.00              
ATOM    837  CG2 THR A  56       2.574 -12.185  -0.137  1.00  0.00              
ATOM    838 HG21 THR A  56       2.670 -13.276   0.046  1.00  0.00              
ATOM    839 HG22 THR A  56       3.596 -11.764  -0.238  1.00  0.00              
ATOM    840 HG23 THR A  56       2.094 -11.724   0.753  1.00  0.00              
ATOM    841  N   ALA A  57       1.671 -10.415  -4.321  1.00  1.85              
ATOM    842  HN  ALA A  57       2.672 -10.406  -4.302  1.00  0.22              
ATOM    843  CA  ALA A  57       1.033 -10.577  -5.616  1.00  2.27              
ATOM    844  HA  ALA A  57       0.300 -11.369  -5.533  1.00  1.32              
ATOM    845  C   ALA A  57       2.017 -11.035  -6.675  1.00  2.00              
ATOM    846  O   ALA A  57       3.228 -11.101  -6.461  1.00  1.70              
ATOM    847  CB  ALA A  57       0.350  -9.264  -6.064  1.00  0.00              
ATOM    848  HB1 ALA A  57      -0.425  -8.975  -5.320  1.00  0.00              
ATOM    849  HB2 ALA A  57       1.086  -8.433  -6.131  1.00  0.00              
ATOM    850  HB3 ALA A  57      -0.148  -9.377  -7.051  1.00  0.00              
ATOM    851  N   THR A  58       1.479 -11.377  -7.857  1.00  1.85              
ATOM    852  HN  THR A  58       0.493 -11.318  -7.982  1.00  0.22              
ATOM    853  CA  THR A  58       2.228 -11.929  -8.973  1.00  2.27              
ATOM    854  HA  THR A  58       3.172 -12.303  -8.611  1.00  1.32              
ATOM    855  C   THR A  58       2.511 -10.876 -10.030  1.00  2.00              
ATOM    856  O   THR A  58       1.603 -10.276 -10.603  1.00  1.70              
ATOM    857  CB  THR A  58       1.462 -13.103  -9.627  1.00  0.00              
ATOM    858  HB  THR A  58       0.460 -12.698  -9.913  1.00  0.00              
ATOM    859  OG1 THR A  58       1.231 -14.170  -8.711  1.00  0.00              
ATOM    860  HG1 THR A  58       0.765 -14.845  -9.215  1.00  0.00              
ATOM    861  CG2 THR A  58       2.099 -13.701 -10.885  1.00  0.00              
ATOM    862 HG21 THR A  58       1.429 -14.456 -11.346  1.00  0.00              
ATOM    863 HG22 THR A  58       2.290 -12.907 -11.637  1.00  0.00              
ATOM    864 HG23 THR A  58       3.067 -14.194 -10.647  1.00  0.00              
ATOM    865  N   ILE A  59       3.799 -10.649 -10.337  1.00  1.85              
ATOM    866  HN  ILE A  59       4.506 -11.188  -9.866  1.00  0.22              
ATOM    867  CA  ILE A  59       4.295  -9.810 -11.418  1.00  2.27              
ATOM    868  HA  ILE A  59       3.518  -9.113 -11.701  1.00  1.32              
ATOM    869  C   ILE A  59       4.525 -10.729 -12.616  1.00  2.00              
ATOM    870  O   ILE A  59       4.885 -11.894 -12.453  1.00  1.70              
ATOM    871  CB  ILE A  59       5.546  -9.017 -10.973  1.00  0.00              
ATOM    872  HB  ILE A  59       5.208  -8.444 -10.073  1.00  0.00              
ATOM    873  CG2 ILE A  59       6.718  -9.907 -10.502  1.00  0.00              
ATOM    874 HG21 ILE A  59       7.521  -9.289 -10.051  1.00  0.00              
ATOM    875 HG22 ILE A  59       6.379 -10.632  -9.732  1.00  0.00              
ATOM    876 HG23 ILE A  59       7.152 -10.475 -11.351  1.00  0.00              
ATOM    877  CG1 ILE A  59       6.002  -7.948 -11.999  1.00  0.00              
ATOM    878 HG11 ILE A  59       6.424  -8.448 -12.899  1.00  0.00              
ATOM    879 HG12 ILE A  59       5.112  -7.367 -12.333  1.00  0.00              
ATOM    880  CD  ILE A  59       7.039  -6.955 -11.451  1.00  0.00              
ATOM    881  HD1 ILE A  59       7.278  -6.185 -12.217  1.00  0.00              
ATOM    882  HD2 ILE A  59       6.649  -6.438 -10.548  1.00  0.00              
ATOM    883  HD3 ILE A  59       7.983  -7.473 -11.181  1.00  0.00              
ATOM    884  N   SER A  60       4.296 -10.276 -13.867  1.00  1.85              
ATOM    885  HN  SER A  60       3.969  -9.347 -14.060  1.00  0.22              
ATOM    886  CA  SER A  60       4.504 -11.141 -15.023  1.00  2.27              
ATOM    887  HA  SER A  60       5.165 -11.952 -14.758  1.00  1.32              
ATOM    888  C   SER A  60       5.205 -10.418 -16.155  1.00  2.00              
ATOM    889  O   SER A  60       5.284  -9.193 -16.193  1.00  1.70              
ATOM    890  CB  SER A  60       3.165 -11.741 -15.513  1.00  0.00              
ATOM    891  HB1 SER A  60       2.742 -12.360 -14.689  1.00  0.00              
ATOM    892  HB2 SER A  60       2.431 -10.930 -15.722  1.00  0.00              
ATOM    893  OG  SER A  60       3.329 -12.580 -16.664  1.00  0.00              
ATOM    894  HG1 SER A  60       2.512 -13.083 -16.768  1.00  0.00              
ATOM    895  N   GLY A  61       5.757 -11.184 -17.116  1.00  1.85              
ATOM    896  HN  GLY A  61       5.677 -12.181 -17.024  1.00  0.22              
ATOM    897  CA  GLY A  61       6.368 -10.654 -18.333  1.00  2.17              
ATOM    898  C   GLY A  61       7.852 -10.427 -18.238  1.00  2.00              
ATOM    899  O   GLY A  61       8.422  -9.679 -19.027  1.00  1.70              
ATOM    900  HA1 GLY A  61       5.905  -9.702 -18.556  1.00  0.00              
ATOM    901  N   LEU A  62       8.520 -11.086 -17.279  1.00  1.85              
ATOM    902  HN  LEU A  62       8.027 -11.704 -16.673  1.00  0.22              
ATOM    903  CA  LEU A  62       9.947 -10.959 -17.041  1.00  2.27              
ATOM    904  HA  LEU A  62      10.247  -9.955 -17.306  1.00  1.32              
ATOM    905  C   LEU A  62      10.787 -11.880 -17.928  1.00  2.00              
ATOM    906  O   LEU A  62      10.296 -12.497 -18.873  1.00  1.70              
ATOM    907  CB  LEU A  62      10.277 -11.157 -15.543  1.00  0.00              
ATOM    908  HB1 LEU A  62      11.381 -11.053 -15.432  1.00  0.00              
ATOM    909  HB2 LEU A  62       9.830 -10.320 -14.961  1.00  0.00              
ATOM    910  CG  LEU A  62       9.869 -12.501 -14.894  1.00  0.00              
ATOM    911  HG  LEU A  62       9.873 -12.369 -13.785  1.00  0.00              
ATOM    912  CD1 LEU A  62      10.901 -13.591 -15.222  1.00  0.00              
ATOM    913 HD11 LEU A  62      10.634 -14.544 -14.717  1.00  0.00              
ATOM    914 HD12 LEU A  62      10.941 -13.774 -16.317  1.00  0.00              
ATOM    915 HD13 LEU A  62      11.914 -13.288 -14.880  1.00  0.00              
ATOM    916  CD2 LEU A  62       8.463 -12.955 -15.314  1.00  0.00              
ATOM    917 HD21 LEU A  62       8.216 -13.931 -14.842  1.00  0.00              
ATOM    918 HD22 LEU A  62       7.688 -12.227 -15.004  1.00  0.00              
ATOM    919 HD23 LEU A  62       8.407 -13.079 -16.417  1.00  0.00              
ATOM    920  N   LYS A  63      12.107 -11.956 -17.668  1.00  1.85              
ATOM    921  HN  LYS A  63      12.498 -11.487 -16.879  1.00  0.22              
ATOM    922  CA  LYS A  63      13.037 -12.790 -18.400  1.00  2.27              
ATOM    923  HA  LYS A  63      12.495 -13.469 -19.041  1.00  1.32              
ATOM    924  C   LYS A  63      13.857 -13.577 -17.384  1.00  2.00              
ATOM    925  O   LYS A  63      14.130 -13.037 -16.312  1.00  1.70              
ATOM    926  CB  LYS A  63      14.031 -11.928 -19.212  1.00  0.00              
ATOM    927  HB1 LYS A  63      14.502 -11.211 -18.500  1.00  0.00              
ATOM    928  HB2 LYS A  63      14.851 -12.580 -19.588  1.00  0.00              
ATOM    929  CG  LYS A  63      13.421 -11.122 -20.379  1.00  0.00              
ATOM    930  HG1 LYS A  63      12.913 -11.823 -21.080  1.00  0.00              
ATOM    931  HG2 LYS A  63      12.644 -10.433 -19.976  1.00  0.00              
ATOM    932  CD  LYS A  63      14.466 -10.316 -21.173  1.00  0.00              
ATOM    933  HD1 LYS A  63      14.959  -9.599 -20.477  1.00  0.00              
ATOM    934  HD2 LYS A  63      15.249 -11.023 -21.533  1.00  0.00              
ATOM    935  CE  LYS A  63      13.846  -9.569 -22.361  1.00  0.00              
ATOM    936  HE1 LYS A  63      14.639  -9.092 -22.979  1.00  0.00              
ATOM    937  HE2 LYS A  63      13.271 -10.269 -23.006  1.00  0.00              
ATOM    938  NZ  LYS A  63      12.940  -8.524 -21.890  1.00  0.00              
ATOM    939  HZ1 LYS A  63      12.525  -8.022 -22.701  1.00  0.00              
ATOM    940  HZ2 LYS A  63      12.180  -8.953 -21.324  1.00  0.00              
ATOM    941  HZ3 LYS A  63      13.467  -7.850 -21.299  1.00  0.00              
ATOM    942  N   PRO A  64      14.300 -14.803 -17.625  1.00  1.85              
ATOM    943  CA  PRO A  64      15.308 -15.449 -16.790  1.00  2.27              
ATOM    944  HA  PRO A  64      15.088 -15.309 -15.739  1.00  1.32              
ATOM    945  C   PRO A  64      16.710 -14.890 -17.040  1.00  2.00              
ATOM    946  O   PRO A  64      17.411 -15.352 -17.939  1.00  1.70              
ATOM    947  CD  PRO A  64      13.626 -15.784 -18.505  1.00 52.80              
ATOM    948  HD1 PRO A  64      12.950 -15.209 -17.833  1.00  0.00              
ATOM    949  HD2 PRO A  64      13.152 -15.932 -19.503  1.00  0.00              
ATOM    950  CB  PRO A  64      15.228 -16.925 -17.144  1.00 52.39              
ATOM    951  HB1 PRO A  64      14.426 -17.401 -16.537  1.00  0.00              
ATOM    952  HB2 PRO A  64      16.181 -17.462 -16.965  1.00  0.00              
ATOM    953  CG  PRO A  64      13.957 -17.114 -17.890  1.00 52.57              
ATOM    954  HG1 PRO A  64      13.581 -18.155 -17.848  1.00  0.00              
ATOM    955  HG2 PRO A  64      14.108 -16.817 -18.953  1.00  0.00              
ATOM    956  N   GLY A  65      17.160 -13.903 -16.242  1.00  1.85              
ATOM    957  HN  GLY A  65      16.566 -13.531 -15.504  1.00  0.22              
ATOM    958  CA  GLY A  65      18.504 -13.333 -16.301  1.00  2.17              
ATOM    959  C   GLY A  65      18.511 -11.860 -16.603  1.00  2.00              
ATOM    960  O   GLY A  65      19.207 -11.412 -17.511  1.00  1.70              
ATOM    961  HA1 GLY A  65      19.050 -13.836 -17.087  1.00  0.00              
ATOM    962  N   VAL A  66      17.754 -11.047 -15.843  1.00  1.85              
ATOM    963  HN  VAL A  66      17.169 -11.434 -15.114  1.00  0.22              
ATOM    964  CA  VAL A  66      17.729  -9.599 -16.040  1.00  2.27              
ATOM    965  HA  VAL A  66      18.706  -9.287 -16.382  1.00  1.32              
ATOM    966  C   VAL A  66      17.515  -8.885 -14.710  1.00  2.00              
ATOM    967  O   VAL A  66      16.967  -9.438 -13.762  1.00  1.70              
ATOM    968  CB  VAL A  66      16.689  -9.204 -17.113  1.00  0.00              
ATOM    969  HB  VAL A  66      16.912  -9.799 -18.034  1.00  0.00              
ATOM    970  CG1 VAL A  66      15.229  -9.500 -16.710  1.00  0.00              
ATOM    971 HG11 VAL A  66      14.533  -9.159 -17.506  1.00  0.00              
ATOM    972 HG12 VAL A  66      15.056 -10.586 -16.564  1.00  0.00              
ATOM    973 HG13 VAL A  66      14.965  -8.968 -15.771  1.00  0.00              
ATOM    974  CG2 VAL A  66      16.800  -7.720 -17.513  1.00  0.00              
ATOM    975 HG21 VAL A  66      16.017  -7.454 -18.254  1.00  0.00              
ATOM    976 HG22 VAL A  66      16.676  -7.066 -16.623  1.00  0.00              
ATOM    977 HG23 VAL A  66      17.786  -7.499 -17.971  1.00  0.00              
ATOM    978  N   ASP A  67      17.978  -7.628 -14.578  1.00  1.85              
ATOM    979  HN  ASP A  67      18.494  -7.203 -15.317  1.00  0.22              
ATOM    980  CA  ASP A  67      17.715  -6.794 -13.425  1.00  2.27              
ATOM    981  HA  ASP A  67      17.569  -7.418 -12.552  1.00  1.32              
ATOM    982  C   ASP A  67      16.423  -5.992 -13.634  1.00  2.00              
ATOM    983  O   ASP A  67      16.289  -5.224 -14.589  1.00  1.70              
ATOM    984  CB  ASP A  67      18.913  -5.860 -13.133  1.00  0.00              
ATOM    985  HB1 ASP A  67      19.848  -6.456 -13.136  1.00  0.00              
ATOM    986  HB2 ASP A  67      18.996  -5.077 -13.912  1.00  0.00              
ATOM    987  CG  ASP A  67      18.809  -5.183 -11.774  1.00  0.00              
ATOM    988  OD1 ASP A  67      17.775  -4.514 -11.528  1.00  0.00              
ATOM    989  OD2 ASP A  67      19.832  -5.170 -11.050  1.00  0.00              
ATOM    990  N   TYR A  68      15.435  -6.162 -12.738  1.00  1.85              
ATOM    991  HN  TYR A  68      15.561  -6.787 -11.957  1.00  0.22              
ATOM    992  CA  TYR A  68      14.194  -5.411 -12.749  1.00  2.27              
ATOM    993  HA  TYR A  68      14.062  -4.927 -13.708  1.00  1.32              
ATOM    994  C   TYR A  68      14.259  -4.302 -11.716  1.00  2.00              
ATOM    995  O   TYR A  68      14.557  -4.531 -10.550  1.00  1.70              
ATOM    996  CB  TYR A  68      12.990  -6.326 -12.425  1.00  0.00              
ATOM    997  HB1 TYR A  68      13.202  -6.888 -11.489  1.00  0.00              
ATOM    998  HB2 TYR A  68      12.074  -5.723 -12.247  1.00  0.00              
ATOM    999  CG  TYR A  68      12.723  -7.351 -13.503  1.00  0.00              
ATOM   1000  CD1 TYR A  68      13.277  -7.197 -14.788  1.00  0.00              
ATOM   1001  HD1 TYR A  68      13.944  -6.370 -14.988  1.00  0.00              
ATOM   1002  CE1 TYR A  68      12.952  -8.096 -15.813  1.00  0.00              
ATOM   1003  HE1 TYR A  68      13.369  -7.976 -16.802  1.00  0.00              
ATOM   1004  CZ  TYR A  68      12.077  -9.156 -15.564  1.00  0.00              
ATOM   1005  OH  TYR A  68      11.731 -10.035 -16.607  1.00  0.00              
ATOM   1006  HH  TYR A  68      11.187 -10.729 -16.230  1.00  0.00              
ATOM   1007  CD2 TYR A  68      11.856  -8.432 -13.262  1.00  0.00              
ATOM   1008  HD2 TYR A  68      11.406  -8.555 -12.286  1.00  0.00              
ATOM   1009  CE2 TYR A  68      11.531  -9.329 -14.288  1.00  0.00              
ATOM   1010  HE2 TYR A  68      10.841 -10.137 -14.096  1.00  0.00              
ATOM   1011  N   THR A  69      13.934  -3.062 -12.115  1.00  1.85              
ATOM   1012  HN  THR A  69      13.635  -2.917 -13.066  1.00  0.22              
ATOM   1013  CA  THR A  69      13.731  -1.941 -11.204  1.00  2.27              
ATOM   1014  HA  THR A  69      14.277  -2.106 -10.286  1.00  1.32              
ATOM   1015  C   THR A  69      12.258  -1.897 -10.863  1.00  2.00              
ATOM   1016  O   THR A  69      11.402  -1.944 -11.744  1.00  1.70              
ATOM   1017  CB  THR A  69      14.191  -0.614 -11.850  1.00  0.00              
ATOM   1018  HB  THR A  69      13.624  -0.523 -12.809  1.00  0.00              
ATOM   1019  OG1 THR A  69      15.576  -0.632 -12.188  1.00  0.00              
ATOM   1020  HG1 THR A  69      15.759   0.234 -12.567  1.00  0.00              
ATOM   1021  CG2 THR A  69      13.930   0.655 -11.033  1.00  0.00              
ATOM   1022 HG21 THR A  69      14.187   1.562 -11.619  1.00  0.00              
ATOM   1023 HG22 THR A  69      12.857   0.721 -10.753  1.00  0.00              
ATOM   1024 HG23 THR A  69      14.533   0.661 -10.099  1.00  0.00              
ATOM   1025  N   ILE A  70      11.923  -1.842  -9.563  1.00  1.85              
ATOM   1026  HN  ILE A  70      12.638  -1.762  -8.858  1.00  0.22              
ATOM   1027  CA  ILE A  70      10.559  -1.909  -9.073  1.00  2.27              
ATOM   1028  HA  ILE A  70       9.881  -1.739  -9.896  1.00  1.32              
ATOM   1029  C   ILE A  70      10.311  -0.777  -8.087  1.00  2.00              
ATOM   1030  O   ILE A  70      11.117  -0.514  -7.195  1.00  1.70              
ATOM   1031  CB  ILE A  70      10.248  -3.309  -8.493  1.00  0.00              
ATOM   1032  HB  ILE A  70      10.463  -4.014  -9.335  1.00  0.00              
ATOM   1033  CG2 ILE A  70      11.178  -3.727  -7.332  1.00  0.00              
ATOM   1034 HG21 ILE A  70      11.014  -4.791  -7.063  1.00  0.00              
ATOM   1035 HG22 ILE A  70      12.245  -3.615  -7.620  1.00  0.00              
ATOM   1036 HG23 ILE A  70      10.992  -3.108  -6.430  1.00  0.00              
ATOM   1037  CG1 ILE A  70       8.752  -3.520  -8.145  1.00  0.00              
ATOM   1038 HG11 ILE A  70       8.481  -2.901  -7.261  1.00  0.00              
ATOM   1039 HG12 ILE A  70       8.131  -3.164  -8.998  1.00  0.00              
ATOM   1040  CD  ILE A  70       8.374  -4.982  -7.862  1.00  0.00              
ATOM   1041  HD1 ILE A  70       7.281  -5.069  -7.677  1.00  0.00              
ATOM   1042  HD2 ILE A  70       8.634  -5.630  -8.727  1.00  0.00              
ATOM   1043  HD3 ILE A  70       8.904  -5.364  -6.965  1.00  0.00              
ATOM   1044  N   THR A  71       9.195  -0.037  -8.256  1.00  1.85              
ATOM   1045  HN  THR A  71       8.540  -0.275  -8.983  1.00  0.22              
ATOM   1046  CA  THR A  71       8.842   1.096  -7.400  1.00  2.27              
ATOM   1047  HA  THR A  71       9.596   1.229  -6.639  1.00  1.32              
ATOM   1048  C   THR A  71       7.540   0.814  -6.696  1.00  2.00              
ATOM   1049  O   THR A  71       6.540   0.479  -7.326  1.00  1.70              
ATOM   1050  CB  THR A  71       8.701   2.393  -8.230  1.00  0.00              
ATOM   1051  HB  THR A  71       7.943   2.174  -9.021  1.00  0.00              
ATOM   1052  OG1 THR A  71       9.911   2.738  -8.899  1.00  0.00              
ATOM   1053  HG1 THR A  71       9.721   3.555  -9.371  1.00  0.00              
ATOM   1054  CG2 THR A  71       8.228   3.632  -7.462  1.00  0.00              
ATOM   1055 HG21 THR A  71       8.047   4.481  -8.154  1.00  0.00              
ATOM   1056 HG22 THR A  71       7.277   3.417  -6.929  1.00  0.00              
ATOM   1057 HG23 THR A  71       8.983   3.950  -6.710  1.00  0.00              
ATOM   1058  N   VAL A  72       7.516   0.935  -5.356  1.00  1.85              
ATOM   1059  HN  VAL A  72       8.335   1.229  -4.852  1.00  0.22              
ATOM   1060  CA  VAL A  72       6.340   0.655  -4.552  1.00  2.27              
ATOM   1061  HA  VAL A  72       5.568   0.230  -5.180  1.00  1.32              
ATOM   1062  C   VAL A  72       5.737   1.929  -3.967  1.00  2.00              
ATOM   1063  O   VAL A  72       6.375   2.705  -3.255  1.00  1.70              
ATOM   1064  CB  VAL A  72       6.655  -0.391  -3.457  1.00  0.00              
ATOM   1065  HB  VAL A  72       5.721  -0.551  -2.866  1.00  0.00              
ATOM   1066  CG1 VAL A  72       7.097  -1.763  -4.011  1.00  0.00              
ATOM   1067 HG11 VAL A  72       7.344  -2.453  -3.176  1.00  0.00              
ATOM   1068 HG12 VAL A  72       6.294  -2.242  -4.609  1.00  0.00              
ATOM   1069 HG13 VAL A  72       8.001  -1.657  -4.648  1.00  0.00              
ATOM   1070  CG2 VAL A  72       7.723   0.108  -2.465  1.00  0.00              
ATOM   1071 HG21 VAL A  72       7.960  -0.676  -1.715  1.00  0.00              
ATOM   1072 HG22 VAL A  72       8.660   0.373  -3.001  1.00  0.00              
ATOM   1073 HG23 VAL A  72       7.373   1.004  -1.914  1.00  0.00              
ATOM   1074  N   TYR A  73       4.455   2.185  -4.280  1.00  1.85              
ATOM   1075  HN  TYR A  73       3.955   1.590  -4.919  1.00  0.22              
ATOM   1076  CA  TYR A  73       3.712   3.342  -3.822  1.00  2.27              
ATOM   1077  HA  TYR A  73       4.350   4.003  -3.253  1.00  1.32              
ATOM   1078  C   TYR A  73       2.568   2.902  -2.916  1.00  2.00              
ATOM   1079  O   TYR A  73       1.468   2.598  -3.379  1.00  1.70              
ATOM   1080  CB  TYR A  73       3.085   4.104  -5.012  1.00  0.00              
ATOM   1081  HB1 TYR A  73       2.493   3.392  -5.629  1.00  0.00              
ATOM   1082  HB2 TYR A  73       2.385   4.888  -4.652  1.00  0.00              
ATOM   1083  CG  TYR A  73       4.119   4.724  -5.923  1.00  0.00              
ATOM   1084  CD1 TYR A  73       4.511   4.072  -7.106  1.00  0.00              
ATOM   1085  HD1 TYR A  73       4.031   3.146  -7.394  1.00  0.00              
ATOM   1086  CE1 TYR A  73       5.537   4.602  -7.902  1.00  0.00              
ATOM   1087  HE1 TYR A  73       5.846   4.098  -8.806  1.00  0.00              
ATOM   1088  CZ  TYR A  73       6.173   5.788  -7.526  1.00  0.00              
ATOM   1089  OH  TYR A  73       7.223   6.295  -8.314  1.00  0.00              
ATOM   1090  HH  TYR A  73       7.481   7.141  -7.941  1.00  0.00              
ATOM   1091  CD2 TYR A  73       4.755   5.926  -5.566  1.00  0.00              
ATOM   1092  HD2 TYR A  73       4.480   6.432  -4.650  1.00  0.00              
ATOM   1093  CE2 TYR A  73       5.783   6.453  -6.361  1.00  0.00              
ATOM   1094  HE2 TYR A  73       6.283   7.361  -6.058  1.00  0.00              
ATOM   1095  N   ALA A  74       2.779   2.879  -1.587  1.00  1.85              
ATOM   1096  HN  ALA A  74       3.684   3.048  -1.213  1.00  0.22              
ATOM   1097  CA  ALA A  74       1.709   2.677  -0.628  1.00  2.27              
ATOM   1098  HA  ALA A  74       0.943   2.040  -1.055  1.00  1.32              
ATOM   1099  C   ALA A  74       1.068   4.011  -0.269  1.00  2.00              
ATOM   1100  O   ALA A  74       1.530   4.720   0.622  1.00  1.70              
ATOM   1101  CB  ALA A  74       2.241   2.008   0.661  1.00  0.00              
ATOM   1102  HB1 ALA A  74       2.686   1.020   0.411  1.00  0.00              
ATOM   1103  HB2 ALA A  74       3.032   2.629   1.136  1.00  0.00              
ATOM   1104  HB3 ALA A  74       1.429   1.841   1.401  1.00  0.00              
ATOM   1105  N   VAL A  75      -0.003   4.409  -0.972  1.00  1.85              
ATOM   1106  HN  VAL A  75      -0.429   3.787  -1.639  1.00  0.22              
ATOM   1107  CA  VAL A  75      -0.604   5.730  -0.868  1.00  2.27              
ATOM   1108  HA  VAL A  75       0.184   6.458  -0.743  1.00  1.32              
ATOM   1109  C   VAL A  75      -1.525   5.823   0.337  1.00  2.00              
ATOM   1110  O   VAL A  75      -2.542   5.132   0.413  1.00  1.70              
ATOM   1111  CB  VAL A  75      -1.385   6.085  -2.155  1.00  0.00              
ATOM   1112  HB  VAL A  75      -2.145   5.282  -2.320  1.00  0.00              
ATOM   1113  CG1 VAL A  75      -2.135   7.432  -2.081  1.00  0.00              
ATOM   1114 HG11 VAL A  75      -2.641   7.644  -3.048  1.00  0.00              
ATOM   1115 HG12 VAL A  75      -2.917   7.422  -1.295  1.00  0.00              
ATOM   1116 HG13 VAL A  75      -1.430   8.264  -1.873  1.00  0.00              
ATOM   1117  CG2 VAL A  75      -0.477   6.093  -3.401  1.00  0.00              
ATOM   1118 HG21 VAL A  75      -1.053   6.389  -4.304  1.00  0.00              
ATOM   1119 HG22 VAL A  75       0.360   6.811  -3.270  1.00  0.00              
ATOM   1120 HG23 VAL A  75      -0.048   5.088  -3.593  1.00  0.00              
ATOM   1121  N   ARG A  76      -1.373   6.613   1.363  1.00 59.74              
ATOM   1122  HN  ARG A  76      -0.821   7.362   1.002  1.00  0.00              
ATOM   1123  CA  ARG A  76      -1.830   6.741   2.735  1.00 59.17              
ATOM   1124  HA  ARG A  76      -1.797   5.764   3.205  1.00  0.00              
ATOM   1125  C   ARG A  76      -3.287   7.194   2.773  1.00 59.19              
ATOM   1126  O   ARG A  76      -3.850   7.649   1.764  1.00 58.02              
ATOM   1127  CB  ARG A  76      -0.947   7.738   3.521  1.00  0.00              
ATOM   1128  HB1 ARG A  76      -0.977   8.700   2.955  1.00  0.00              
ATOM   1129  HB2 ARG A  76      -1.412   7.948   4.509  1.00  0.00              
ATOM   1130  CG  ARG A  76       0.537   7.333   3.698  1.00  0.00              
ATOM   1131  HG1 ARG A  76       0.983   7.178   2.691  1.00  0.00              
ATOM   1132  HG2 ARG A  76       1.094   8.190   4.142  1.00  0.00              
ATOM   1133  CD  ARG A  76       0.749   6.113   4.609  1.00  0.00              
ATOM   1134  HD1 ARG A  76       0.154   5.255   4.222  1.00  0.00              
ATOM   1135  HD2 ARG A  76       1.823   5.815   4.650  1.00  0.00              
ATOM   1136  NE  ARG A  76       0.302   6.509   5.989  1.00  0.00              
ATOM   1137  HE  ARG A  76       0.126   7.496   6.080  1.00  0.00              
ATOM   1138  CZ  ARG A  76       0.154   5.631   6.990  1.00  0.00              
ATOM   1139  NH1 ARG A  76      -0.248   6.090   8.172  1.00  0.00              
ATOM   1140 HH11 ARG A  76      -0.345   5.478   8.945  1.00  0.00              
ATOM   1141 HH12 ARG A  76      -0.308   7.086   8.264  1.00  0.00              
ATOM   1142  NH2 ARG A  76       0.369   4.329   6.825  1.00  0.00              
ATOM   1143 HH21 ARG A  76       0.166   3.699   7.562  1.00  0.00              
ATOM   1144 HH22 ARG A  76       0.527   4.015   5.899  1.00  0.00              
ATOM   1145  N   GLU A  77      -3.898   7.118   3.956  1.00 59.28              
ATOM   1146  HN  GLU A  77      -3.490   6.776   4.799  1.00  0.00              
ATOM   1147  CA  GLU A  77      -5.289   7.558   4.102  1.00 59.79              
ATOM   1148  HA  GLU A  77      -5.897   6.881   3.515  1.00  0.00              
ATOM   1149  C   GLU A  77      -5.551   8.989   3.572  1.00 58.77              
ATOM   1150  O   GLU A  77      -6.627   9.280   3.009  1.00 57.38              
ATOM   1151  CB  GLU A  77      -5.741   7.479   5.579  1.00  0.00              
ATOM   1152  HB1 GLU A  77      -5.588   6.433   5.932  1.00  0.00              
ATOM   1153  HB2 GLU A  77      -5.081   8.115   6.210  1.00  0.00              
ATOM   1154  CG  GLU A  77      -7.223   7.867   5.851  1.00  0.00              
ATOM   1155  HG1 GLU A  77      -7.366   8.943   5.646  1.00  0.00              
ATOM   1156  HG2 GLU A  77      -7.911   7.279   5.213  1.00  0.00              
ATOM   1157  CD  GLU A  77      -7.699   7.693   7.295  1.00  0.00              
ATOM   1158  OE1 GLU A  77      -7.034   8.328   8.156  1.00  0.00              
ATOM   1159  OE2 GLU A  77      -8.675   6.948   7.550  1.00  0.00              
ATOM   1160  N   ASP A  78      -4.597   9.903   3.766  1.00 58.17              
ATOM   1161  HN  ASP A  78      -3.694   9.786   4.171  1.00  0.00              
ATOM   1162  CA  ASP A  78      -4.860  11.288   3.344  1.00 58.39              
ATOM   1163  HA  ASP A  78      -5.926  11.441   3.468  1.00  0.00              
ATOM   1164  C   ASP A  78      -4.542  11.544   1.853  1.00 57.53              
ATOM   1165  O   ASP A  78      -4.611  12.678   1.397  1.00 56.82              
ATOM   1166  CB  ASP A  78      -4.117  12.294   4.254  1.00  0.00              
ATOM   1167  HB1 ASP A  78      -4.360  13.326   3.931  1.00  0.00              
ATOM   1168  HB2 ASP A  78      -4.435  12.175   5.309  1.00  0.00              
ATOM   1169  CG  ASP A  78      -2.605  12.139   4.184  1.00  0.00              
ATOM   1170  OD1 ASP A  78      -2.137  11.266   3.410  1.00  0.00              
ATOM   1171  OD2 ASP A  78      -1.917  12.753   5.033  1.00  0.00              
ATOM   1172  N   GLY A  79      -4.157  10.499   1.123  1.00 57.37              
ATOM   1173  HN  GLY A  79      -4.026   9.584   1.503  1.00  0.00              
ATOM   1174  CA  GLY A  79      -3.902  10.629  -0.299  1.00 56.00              
ATOM   1175  C   GLY A  79      -2.442  10.826  -0.661  1.00 56.29              
ATOM   1176  O   GLY A  79      -2.096  10.751  -1.852  1.00 56.05              
ATOM   1177  HA1 GLY A  79      -4.434  11.499  -0.658  1.00  0.00              
ATOM   1178  N   SER A  84      -1.603  11.074   0.344  1.00 55.63              
ATOM   1179  HN  SER A  84      -1.911  11.203   1.287  1.00  0.00              
ATOM   1180  CA  SER A  84      -0.156  11.182   0.166  1.00 57.42              
ATOM   1181  HA  SER A  84      -0.010  11.794  -0.714  1.00  0.00              
ATOM   1182  C   SER A  84       0.482   9.807  -0.121  1.00 57.44              
ATOM   1183  O   SER A  84      -0.111   8.762   0.161  1.00 58.90              
ATOM   1184  CB  SER A  84       0.503  11.852   1.394  1.00  0.00              
ATOM   1185  HB1 SER A  84       1.586  11.988   1.174  1.00  0.00              
ATOM   1186  HB2 SER A  84       0.074  12.867   1.558  1.00  0.00              
ATOM   1187  OG  SER A  84       0.382  11.059   2.582  1.00  0.00              
ATOM   1188  HG1 SER A  84       0.996  11.426   3.231  1.00  0.00              
ATOM   1189  N   PHE A  85       1.678   9.800  -0.699  1.00 57.39              
ATOM   1190  HN  PHE A  85       2.223  10.621  -0.862  1.00  0.00              
ATOM   1191  CA  PHE A  85       2.306   8.554  -1.151  1.00 57.16              
ATOM   1192  HA  PHE A  85       1.572   7.777  -0.972  1.00  0.00              
ATOM   1193  C   PHE A  85       3.547   8.193  -0.342  1.00 56.98              
ATOM   1194  O   PHE A  85       4.381   9.048  -0.076  1.00 57.62              
ATOM   1195  CB  PHE A  85       2.702   8.645  -2.643  1.00  0.00              
ATOM   1196  HB1 PHE A  85       3.275   9.583  -2.812  1.00  0.00              
ATOM   1197  HB2 PHE A  85       3.363   7.800  -2.934  1.00  0.00              
ATOM   1198  CG  PHE A  85       1.504   8.699  -3.563  1.00  0.00              
ATOM   1199  CD1 PHE A  85       0.228   8.348  -3.089  1.00  0.00              
ATOM   1200  HD1 PHE A  85       0.100   8.075  -2.050  1.00  0.00              
ATOM   1201  CE1 PHE A  85      -0.877   8.343  -3.949  1.00  0.00              
ATOM   1202  HE1 PHE A  85      -1.854   8.075  -3.573  1.00  0.00              
ATOM   1203  CZ  PHE A  85      -0.715   8.692  -5.295  1.00  0.00              
ATOM   1204  HZ  PHE A  85      -1.567   8.693  -5.961  1.00  0.00              
ATOM   1205  CD2 PHE A  85       1.651   9.058  -4.915  1.00  0.00              
ATOM   1206  HD2 PHE A  85       2.626   9.323  -5.300  1.00  0.00              
ATOM   1207  CE2 PHE A  85       0.550   9.051  -5.778  1.00  0.00              
ATOM   1208  HE2 PHE A  85       0.678   9.321  -6.817  1.00  0.00              
ATOM   1209  N   LEU A  86       3.667   6.925   0.042  1.00 56.02              
ATOM   1210  HN  LEU A  86       2.913   6.271   0.013  1.00  0.00              
ATOM   1211  CA  LEU A  86       4.925   6.371   0.545  1.00 56.96              
ATOM   1212  HA  LEU A  86       5.571   7.197   0.815  1.00  0.00              
ATOM   1213  C   LEU A  86       5.597   5.616  -0.594  1.00 57.23              
ATOM   1214  O   LEU A  86       4.989   4.752  -1.233  1.00 57.78              
ATOM   1215  CB  LEU A  86       4.680   5.482   1.786  1.00  0.00              
ATOM   1216  HB1 LEU A  86       3.702   4.969   1.635  1.00  0.00              
ATOM   1217  HB2 LEU A  86       5.448   4.678   1.812  1.00  0.00              
ATOM   1218  CG  LEU A  86       4.630   6.181   3.165  1.00  0.00              
ATOM   1219  HG  LEU A  86       4.296   5.433   3.925  1.00  0.00              
ATOM   1220  CD1 LEU A  86       3.592   7.311   3.158  1.00  0.00              
ATOM   1221 HD11 LEU A  86       3.521   7.782   4.162  1.00  0.00              
ATOM   1222 HD12 LEU A  86       3.872   8.096   2.424  1.00  0.00              
ATOM   1223 HD13 LEU A  86       2.588   6.921   2.887  1.00  0.00              
ATOM   1224  CD2 LEU A  86       6.001   6.720   3.603  1.00  0.00              
ATOM   1225 HD21 LEU A  86       5.919   7.229   4.588  1.00  0.00              
ATOM   1226 HD22 LEU A  86       6.748   5.906   3.705  1.00  0.00              
ATOM   1227 HD23 LEU A  86       6.384   7.455   2.862  1.00  0.00              
ATOM   1228  N   ILE A  87       6.855   5.955  -0.873  1.00 57.41              
ATOM   1229  HN  ILE A  87       7.446   6.511  -0.293  1.00  0.00              
ATOM   1230  CA  ILE A  87       7.473   5.517  -2.101  1.00 56.26              
ATOM   1231  HA  ILE A  87       6.889   4.679  -2.462  1.00  0.00              
ATOM   1232  C   ILE A  87       8.875   4.993  -1.831  1.00 56.76              
ATOM   1233  O   ILE A  87       9.624   5.569  -1.028  1.00 57.34              
ATOM   1234  CB  ILE A  87       7.502   6.659  -3.144  1.00  0.00              
ATOM   1235  HB  ILE A  87       7.945   7.528  -2.595  1.00  0.00              
ATOM   1236  CG2 ILE A  87       8.433   6.387  -4.345  1.00  0.00              
ATOM   1237 HG21 ILE A  87       8.534   7.296  -4.975  1.00  0.00              
ATOM   1238 HG22 ILE A  87       9.450   6.102  -4.002  1.00  0.00              
ATOM   1239 HG23 ILE A  87       8.035   5.567  -4.981  1.00  0.00              
ATOM   1240  CG1 ILE A  87       6.093   7.125  -3.592  1.00  0.00              
ATOM   1241 HG11 ILE A  87       5.595   6.316  -4.172  1.00  0.00              
ATOM   1242 HG12 ILE A  87       5.470   7.313  -2.687  1.00  0.00              
ATOM   1243  CD  ILE A  87       6.097   8.409  -4.438  1.00  0.00              
ATOM   1244  HD1 ILE A  87       5.056   8.718  -4.676  1.00  0.00              
ATOM   1245  HD2 ILE A  87       6.590   9.240  -3.889  1.00  0.00              
ATOM   1246  HD3 ILE A  87       6.636   8.253  -5.397  1.00  0.00              
ATOM   1247  N   ILE A  88       9.337   4.037  -2.315  1.00  1.85              
ATOM   1248  HN  ILE A  88       8.639   3.394  -2.628  1.00  0.22              
ATOM   1249  CA  ILE A  88      10.723   3.633  -2.486  1.00  2.27              
ATOM   1250  HA  ILE A  88      11.323   4.520  -2.634  1.00  1.32              
ATOM   1251  C   ILE A  88      10.856   2.827  -3.765  1.00  2.00              
ATOM   1252  O   ILE A  88       9.951   2.092  -4.162  1.00  1.70              
ATOM   1253  CB  ILE A  88      11.241   2.889  -1.233  1.00  0.00              
ATOM   1254  HB  ILE A  88      11.078   3.611  -0.393  1.00  0.00              
ATOM   1255  CG2 ILE A  88      10.429   1.624  -0.875  1.00  0.00              
ATOM   1256 HG21 ILE A  88      10.744   1.224   0.111  1.00  0.00              
ATOM   1257 HG22 ILE A  88       9.344   1.853  -0.814  1.00  0.00              
ATOM   1258 HG23 ILE A  88      10.577   0.829  -1.635  1.00  0.00              
ATOM   1259  CG1 ILE A  88      12.766   2.616  -1.258  1.00  0.00              
ATOM   1260 HG11 ILE A  88      12.997   1.844  -2.026  1.00  0.00              
ATOM   1261 HG12 ILE A  88      13.294   3.548  -1.561  1.00  0.00              
ATOM   1262  CD  ILE A  88      13.344   2.161   0.092  1.00  0.00              
ATOM   1263  HD1 ILE A  88      14.447   2.039   0.017  1.00  0.00              
ATOM   1264  HD2 ILE A  88      13.129   2.911   0.883  1.00  0.00              
ATOM   1265  HD3 ILE A  88      12.912   1.187   0.403  1.00  0.00              
ATOM   1266  N   SER A  89      11.986   2.975  -4.478  1.00  1.85              
ATOM   1267  HN  SER A  89      12.682   3.637  -4.210  1.00  0.22              
ATOM   1268  CA  SER A  89      12.339   2.133  -5.607  1.00  2.27              
ATOM   1269  HA  SER A  89      11.548   1.420  -5.783  1.00  1.32              
ATOM   1270  C   SER A  89      13.575   1.316  -5.292  1.00  2.00              
ATOM   1271  O   SER A  89      14.514   1.786  -4.650  1.00  1.70              
ATOM   1272  CB  SER A  89      12.538   2.978  -6.887  1.00  0.00              
ATOM   1273  HB1 SER A  89      12.722   2.282  -7.736  1.00  0.00              
ATOM   1274  HB2 SER A  89      11.610   3.546  -7.124  1.00  0.00              
ATOM   1275  OG  SER A  89      13.658   3.867  -6.786  1.00  0.00              
ATOM   1276  HG1 SER A  89      13.849   4.185  -7.678  1.00  0.00              
ATOM   1277  N   ILE A  90      13.599   0.045  -5.728  1.00  1.85              
ATOM   1278  HN  ILE A  90      12.819  -0.324  -6.245  1.00  0.22              
ATOM   1279  CA  ILE A  90      14.760  -0.823  -5.600  1.00  2.27              
ATOM   1280  HA  ILE A  90      15.643  -0.221  -5.431  1.00  1.32              
ATOM   1281  C   ILE A  90      14.973  -1.525  -6.925  1.00  2.00              
ATOM   1282  O   ILE A  90      14.141  -1.443  -7.829  1.00  1.70              
ATOM   1283  CB  ILE A  90      14.566  -1.839  -4.450  1.00  0.00              
ATOM   1284  HB  ILE A  90      15.473  -2.493  -4.500  1.00  0.00              
ATOM   1285  CG2 ILE A  90      14.574  -1.200  -3.042  1.00  0.00              
ATOM   1286 HG21 ILE A  90      14.589  -1.986  -2.258  1.00  0.00              
ATOM   1287 HG22 ILE A  90      15.473  -0.566  -2.901  1.00  0.00              
ATOM   1288 HG23 ILE A  90      13.672  -0.572  -2.887  1.00  0.00              
ATOM   1289  CG1 ILE A  90      13.357  -2.785  -4.654  1.00  0.00              
ATOM   1290 HG11 ILE A  90      12.410  -2.202  -4.607  1.00  0.00              
ATOM   1291 HG12 ILE A  90      13.417  -3.233  -5.672  1.00  0.00              
ATOM   1292  CD  ILE A  90      13.281  -3.936  -3.636  1.00  0.00              
ATOM   1293  HD1 ILE A  90      12.426  -4.606  -3.875  1.00  0.00              
ATOM   1294  HD2 ILE A  90      14.213  -4.539  -3.656  1.00  0.00              
ATOM   1295  HD3 ILE A  90      13.134  -3.547  -2.607  1.00  0.00              
ATOM   1296  N   ASN A  91      16.087  -2.259  -7.084  1.00  1.85              
ATOM   1297  HN  ASN A  91      16.809  -2.262  -6.395  1.00  0.22              
ATOM   1298  CA  ASN A  91      16.273  -3.152  -8.208  1.00  2.27              
ATOM   1299  HA  ASN A  91      15.324  -3.256  -8.713  1.00  1.32              
ATOM   1300  C   ASN A  91      16.595  -4.569  -7.742  1.00  2.00              
ATOM   1301  O   ASN A  91      17.243  -4.779  -6.717  1.00  1.70              
ATOM   1302  CB  ASN A  91      17.265  -2.553  -9.232  1.00  0.00              
ATOM   1303  HB1 ASN A  91      17.318  -3.245 -10.101  1.00  0.00              
ATOM   1304  HB2 ASN A  91      16.891  -1.578  -9.606  1.00  0.00              
ATOM   1305  CG  ASN A  91      18.691  -2.379  -8.701  1.00  0.00              
ATOM   1306  OD1 ASN A  91      18.942  -1.761  -7.666  1.00  0.00              
ATOM   1307  ND2 ASN A  91      19.675  -2.933  -9.445  1.00  0.00              
ATOM   1308 HD21 ASN A  91      20.609  -2.841  -9.110  1.00  0.00              
ATOM   1309 HD22 ASN A  91      19.451  -3.434 -10.275  1.00  0.00              
ATOM   1310  N   TYR A  92      16.106  -5.581  -8.480  1.00  1.85              
ATOM   1311  HN  TYR A  92      15.600  -5.373  -9.326  1.00  0.22              
ATOM   1312  CA  TYR A  92      16.124  -6.976  -8.083  1.00  2.27              
ATOM   1313  HA  TYR A  92      16.920  -7.139  -7.367  1.00  1.32              
ATOM   1314  C   TYR A  92      16.395  -7.837  -9.317  1.00  2.00              
ATOM   1315  O   TYR A  92      15.781  -7.640 -10.365  1.00  1.70              
ATOM   1316  CB  TYR A  92      14.769  -7.393  -7.468  1.00  0.00              
ATOM   1317  HB1 TYR A  92      14.573  -6.775  -6.564  1.00  0.00              
ATOM   1318  HB2 TYR A  92      13.939  -7.204  -8.181  1.00  0.00              
ATOM   1319  CG  TYR A  92      14.742  -8.839  -7.028  1.00  0.00              
ATOM   1320  CD1 TYR A  92      15.364  -9.232  -5.830  1.00  0.00              
ATOM   1321  HD1 TYR A  92      15.819  -8.487  -5.191  1.00  0.00              
ATOM   1322  CE1 TYR A  92      15.421 -10.587  -5.471  1.00  0.00              
ATOM   1323  HE1 TYR A  92      15.905 -10.894  -4.557  1.00  0.00              
ATOM   1324  CZ  TYR A  92      14.851 -11.557  -6.302  1.00  0.00              
ATOM   1325  OH  TYR A  92      14.939 -12.915  -5.950  1.00  0.00              
ATOM   1326  HH  TYR A  92      14.434 -13.414  -6.596  1.00  0.00              
ATOM   1327  CD2 TYR A  92      14.157  -9.822  -7.847  1.00  0.00              
ATOM   1328  HD2 TYR A  92      13.692  -9.540  -8.781  1.00  0.00              
ATOM   1329  CE2 TYR A  92      14.217 -11.176  -7.489  1.00  0.00              
ATOM   1330  HE2 TYR A  92      13.790 -11.923  -8.141  1.00  0.00              
ATOM   1331  N   ARG A  93      17.314  -8.826  -9.253  1.00  1.85              
ATOM   1332  HN  ARG A  93      17.830  -9.007  -8.422  1.00  0.22              
ATOM   1333  CA  ARG A  93      17.556  -9.710 -10.387  1.00  2.27              
ATOM   1334  HA  ARG A  93      17.476  -9.137 -11.300  1.00  1.32              
ATOM   1335  C   ARG A  93      16.515 -10.824 -10.481  1.00  2.00              
ATOM   1336  O   ARG A  93      16.220 -11.516  -9.507  1.00  1.70              
ATOM   1337  CB  ARG A  93      18.966 -10.339 -10.306  1.00  0.00              
ATOM   1338  HB1 ARG A  93      19.160 -10.540  -9.225  1.00  0.00              
ATOM   1339  HB2 ARG A  93      18.960 -11.332 -10.807  1.00  0.00              
ATOM   1340  CG  ARG A  93      20.127  -9.469 -10.846  1.00  0.00              
ATOM   1341  HG1 ARG A  93      20.942 -10.143 -11.192  1.00  0.00              
ATOM   1342  HG2 ARG A  93      19.781  -8.927 -11.756  1.00  0.00              
ATOM   1343  CD  ARG A  93      20.642  -8.422  -9.844  1.00  0.00              
ATOM   1344  HD1 ARG A  93      21.335  -7.721 -10.364  1.00  0.00              
ATOM   1345  HD2 ARG A  93      19.805  -7.833  -9.401  1.00  0.00              
ATOM   1346  NE  ARG A  93      21.347  -9.169  -8.747  1.00  0.00              
ATOM   1347  HE  ARG A  93      21.369 -10.164  -8.896  1.00  0.00              
ATOM   1348  CZ  ARG A  93      21.887  -8.563  -7.680  1.00  0.00              
ATOM   1349  NH1 ARG A  93      22.488  -9.322  -6.766  1.00  0.00              
ATOM   1350 HH11 ARG A  93      22.879  -8.917  -5.951  1.00  0.00              
ATOM   1351 HH12 ARG A  93      22.400 -10.314  -6.886  1.00  0.00              
ATOM   1352  NH2 ARG A  93      21.861  -7.243  -7.529  1.00  0.00              
ATOM   1353 HH21 ARG A  93      22.345  -6.823  -6.773  1.00  0.00              
ATOM   1354 HH22 ARG A  93      21.533  -6.710  -8.296  1.00  0.00              
ATOM   1355  N   THR A  94      15.958 -11.035 -11.684  1.00  1.85              
ATOM   1356  HN  THR A  94      16.202 -10.464 -12.476  1.00  0.22              
ATOM   1357  CA  THR A  94      15.065 -12.137 -12.000  1.00  2.27              
ATOM   1358  HA  THR A  94      14.775 -12.652 -11.096  1.00  1.32              
ATOM   1359  C   THR A  94      15.827 -13.140 -12.890  1.00  2.00              
ATOM   1360  OT1 THR A  94      16.298 -12.729 -13.983  1.00  1.70              
ATOM   1361  OT2 THR A  94      15.956 -14.328 -12.505  1.00  1.70              
ATOM   1362  CB  THR A  94      13.806 -11.633 -12.743  1.00  0.00              
ATOM   1363  HB  THR A  94      13.204 -12.542 -12.986  1.00  0.00              
ATOM   1364  OG1 THR A  94      14.128 -11.006 -13.981  1.00  0.00              
ATOM   1365  HG1 THR A  94      13.285 -10.721 -14.352  1.00  0.00              
ATOM   1366  CG2 THR A  94      12.905 -10.673 -11.958  1.00  0.00              
ATOM   1367 HG21 THR A  94      11.975 -10.455 -12.522  1.00  0.00              
ATOM   1368 HG22 THR A  94      12.617 -11.122 -10.984  1.00  0.00              
ATOM   1369 HG23 THR A  94      13.424  -9.711 -11.757  1.00  0.00              
ATOM   1370  N   CYS D   3     -13.754   5.329  12.609  1.00  1.85              
ATOM   1371  HT1 CYS D   3     -14.008   5.124  11.631  1.00  0.22              
ATOM   1372  HT2 CYS D   3     -13.779   6.350  12.739  1.00  0.22              
ATOM   1373  HT3 CYS D   3     -14.472   4.914  13.220  1.00  0.22              
ATOM   1374  CA  CYS D   3     -12.403   4.788  12.918  1.00  2.27              
ATOM   1375  HA  CYS D   3     -12.460   3.712  12.846  1.00  1.32              
ATOM   1376  CB  CYS D   3     -11.362   5.325  11.888  1.00  2.17              
ATOM   1377  HB1 CYS D   3     -11.367   6.438  11.916  1.00  1.32              
ATOM   1378  HB2 CYS D   3     -10.343   5.001  12.196  1.00  1.32              
ATOM   1379  SG  CYS D   3     -11.647   4.735  10.182  1.00  2.00              
ATOM   1380  HG1 CYS D   3     -10.656   5.425   9.627  1.00  0.45              
ATOM   1381  C   CYS D   3     -11.937   5.114  14.326  1.00  2.00              
ATOM   1382  O   CYS D   3     -12.520   5.942  15.026  1.00  1.70              
ATOM   1383  N   GLY D   4     -10.851   4.461  14.784  1.00  1.85              
ATOM   1384  HN  GLY D   4     -10.410   3.760  14.190  1.00  0.22              
ATOM   1385  CA  GLY D   4     -10.196   4.712  16.062  1.00  2.17              
ATOM   1386  HA1 GLY D   4     -10.100   3.770  16.581  1.00  1.32              
ATOM   1387  HA2 GLY D   4     -10.734   5.460  16.627  1.00  1.32              
ATOM   1388  C   GLY D   4      -8.813   5.242  15.823  1.00  2.00              
ATOM   1389  O   GLY D   4      -8.489   6.369  16.186  1.00  1.70              
ATOM   1390  N   GLY D   5      -7.952   4.436  15.177  1.00  1.85              
ATOM   1391  HN  GLY D   5      -8.227   3.484  14.951  1.00  0.22              
ATOM   1392  CA  GLY D   5      -6.606   4.843  14.792  1.00  2.17              
ATOM   1393  HA1 GLY D   5      -5.917   4.411  15.503  1.00  1.32              
ATOM   1394  HA2 GLY D   5      -6.543   5.921  14.752  1.00  1.32              
ATOM   1395  C   GLY D   5      -6.201   4.348  13.428  1.00  2.00              
ATOM   1396  O   GLY D   5      -5.058   4.536  13.024  1.00  1.70              
ATOM   1397  N   VAL D   6      -7.119   3.691  12.685  1.00  1.85              
ATOM   1398  HN  VAL D   6      -8.022   3.472  13.080  1.00  0.22              
ATOM   1399  CA  VAL D   6      -6.930   3.152  11.339  1.00  2.27              
ATOM   1400  HA  VAL D   6      -7.898   2.767  11.055  1.00  1.32              
ATOM   1401  CB  VAL D   6      -6.558   4.189  10.274  1.00  2.27              
ATOM   1402  HB  VAL D   6      -5.571   4.647  10.515  1.00  1.32              
ATOM   1403  CG1 VAL D   6      -6.480   3.533   8.879  1.00  2.06              
ATOM   1404 HG11 VAL D   6      -7.434   3.019   8.636  1.00  1.32              
ATOM   1405 HG12 VAL D   6      -6.297   4.309   8.106  1.00  1.32              
ATOM   1406 HG13 VAL D   6      -5.653   2.794   8.817  1.00  1.32              
ATOM   1407  CG2 VAL D   6      -7.627   5.299  10.258  1.00  2.06              
ATOM   1408 HG21 VAL D   6      -8.629   4.868  10.050  1.00  1.32              
ATOM   1409 HG22 VAL D   6      -7.666   5.837  11.229  1.00  1.32              
ATOM   1410 HG23 VAL D   6      -7.396   6.041   9.464  1.00  1.32              
ATOM   1411  C   VAL D   6      -6.018   1.936  11.321  1.00  2.00              
ATOM   1412  O   VAL D   6      -6.463   0.799  11.159  1.00  1.70              
ATOM   1413  N   GLN D   7      -4.700   2.120  11.524  1.00  1.85              
ATOM   1414  HN  GLN D   7      -4.347   3.042  11.685  1.00  0.22              
ATOM   1415  CA  GLN D   7      -3.765   1.014  11.569  1.00  2.27              
ATOM   1416  HA  GLN D   7      -4.050   0.324  10.793  1.00  1.32              
ATOM   1417  CB  GLN D   7      -2.321   1.434  11.225  1.00  2.17              
ATOM   1418  HB1 GLN D   7      -1.949   2.192  11.948  1.00  1.32              
ATOM   1419  HB2 GLN D   7      -1.674   0.531  11.312  1.00  1.32              
ATOM   1420  CG  GLN D   7      -2.224   1.980   9.779  1.00  2.17              
ATOM   1421  HG1 GLN D   7      -2.925   1.423   9.119  1.00  1.32              
ATOM   1422  HG2 GLN D   7      -2.504   3.053   9.750  1.00  1.32              
ATOM   1423  CD  GLN D   7      -0.817   1.827   9.205  1.00  2.00              
ATOM   1424  OE1 GLN D   7      -0.005   2.754   9.213  1.00  1.70              
ATOM   1425  NE2 GLN D   7      -0.514   0.620   8.681  1.00  1.85              
ATOM   1426 HE21 GLN D   7      -1.219  -0.109   8.661  1.00  0.22              
ATOM   1427 HE22 GLN D   7       0.392   0.479   8.296  1.00  0.22              
ATOM   1428  C   GLN D   7      -3.833   0.230  12.872  1.00  2.00              
ATOM   1429  O   GLN D   7      -3.438  -0.931  12.930  1.00  1.70              
ATOM   1430  N   ALA D   8      -4.411   0.816  13.939  1.00  1.85              
ATOM   1431  HN  ALA D   8      -4.650   1.780  13.894  1.00  0.22              
ATOM   1432  CA  ALA D   8      -4.799   0.102  15.144  1.00  2.27              
ATOM   1433  HA  ALA D   8      -3.928  -0.418  15.524  1.00  1.32              
ATOM   1434  CB  ALA D   8      -5.291   1.112  16.198  1.00  2.06              
ATOM   1435  HB1 ALA D   8      -6.176   1.674  15.834  1.00  1.32              
ATOM   1436  HB2 ALA D   8      -5.565   0.593  17.142  1.00  1.32              
ATOM   1437  HB3 ALA D   8      -4.487   1.843  16.427  1.00  1.32              
ATOM   1438  C   ALA D   8      -5.862  -0.968  14.865  1.00  2.00              
ATOM   1439  O   ALA D   8      -5.672  -2.148  15.155  1.00  1.70              
ATOM   1440  N   GLU D   9      -6.990  -0.582  14.229  1.00  1.85              
ATOM   1441  HN  GLU D   9      -7.228   0.395  14.164  1.00  0.22              
ATOM   1442  CA  GLU D   9      -7.985  -1.481  13.661  1.00  2.27              
ATOM   1443  HA  GLU D   9      -8.441  -2.019  14.480  1.00  1.32              
ATOM   1444  CB  GLU D   9      -9.093  -0.714  12.884  1.00  2.17              
ATOM   1445  HB1 GLU D   9      -9.807  -1.471  12.480  1.00  1.32              
ATOM   1446  HB2 GLU D   9      -8.652  -0.183  12.012  1.00  1.32              
ATOM   1447  CG  GLU D   9      -9.937   0.286  13.719  1.00  2.17              
ATOM   1448  HG1 GLU D   9     -10.898   0.457  13.185  1.00  1.32              
ATOM   1449  HG2 GLU D   9     -10.168  -0.135  14.718  1.00  1.32              
ATOM   1450  CD  GLU D   9      -9.289   1.642  13.896  1.00  2.00              
ATOM   1451  OE1 GLU D   9      -9.708   2.616  13.224  1.00  1.70              
ATOM   1452  OE2 GLU D   9      -8.368   1.786  14.734  1.00  1.70              
ATOM   1453  C   GLU D   9      -7.393  -2.534  12.725  1.00  2.00              
ATOM   1454  O   GLU D   9      -7.655  -3.723  12.876  1.00  1.70              
ATOM   1455  N   GLU D  10      -6.546  -2.125  11.758  1.00  1.85              
ATOM   1456  HN  GLU D  10      -6.386  -1.141  11.643  1.00  0.22              
ATOM   1457  CA  GLU D  10      -5.822  -3.013  10.854  1.00  2.27              
ATOM   1458  HA  GLU D  10      -6.550  -3.540  10.253  1.00  1.32              
ATOM   1459  CB  GLU D  10      -4.910  -2.170   9.930  1.00  2.17              
ATOM   1460  HB1 GLU D  10      -4.127  -1.685  10.554  1.00  1.32              
ATOM   1461  HB2 GLU D  10      -5.528  -1.361   9.478  1.00  1.32              
ATOM   1462  CG  GLU D  10      -4.200  -2.949   8.800  1.00  2.17              
ATOM   1463  HG1 GLU D  10      -3.539  -3.733   9.222  1.00  1.32              
ATOM   1464  HG2 GLU D  10      -4.952  -3.434   8.143  1.00  1.32              
ATOM   1465  CD  GLU D  10      -3.338  -2.028   7.954  1.00  2.00              
ATOM   1466  OE1 GLU D  10      -2.348  -1.464   8.480  1.00  1.70              
ATOM   1467  OE2 GLU D  10      -3.640  -1.871   6.748  1.00  1.70              
ATOM   1468  C   GLU D  10      -4.983  -4.075  11.569  1.00  2.00              
ATOM   1469  O   GLU D  10      -5.117  -5.272  11.317  1.00  1.70              
ATOM   1470  N   GLN D  11      -4.127  -3.658  12.525  1.00  1.85              
ATOM   1471  HN  GLN D  11      -4.025  -2.672  12.696  1.00  0.22              
ATOM   1472  CA  GLN D  11      -3.332  -4.526  13.381  1.00  2.27              
ATOM   1473  HA  GLN D  11      -2.691  -5.116  12.743  1.00  1.32              
ATOM   1474  CB  GLN D  11      -2.450  -3.652  14.311  1.00  2.17              
ATOM   1475  HB1 GLN D  11      -1.815  -3.023  13.644  1.00  1.32              
ATOM   1476  HB2 GLN D  11      -3.093  -2.946  14.883  1.00  1.32              
ATOM   1477  CG  GLN D  11      -1.495  -4.408  15.273  1.00  2.17              
ATOM   1478  HG1 GLN D  11      -1.086  -5.313  14.781  1.00  1.32              
ATOM   1479  HG2 GLN D  11      -0.643  -3.738  15.522  1.00  1.32              
ATOM   1480  CD  GLN D  11      -2.155  -4.767  16.607  1.00  2.00              
ATOM   1481  OE1 GLN D  11      -2.765  -3.927  17.270  1.00  1.70              
ATOM   1482  NE2 GLN D  11      -2.022  -6.038  17.036  1.00  1.85              
ATOM   1483 HE21 GLN D  11      -1.496  -6.698  16.508  1.00  0.22              
ATOM   1484 HE22 GLN D  11      -2.419  -6.282  17.917  1.00  0.22              
ATOM   1485  C   GLN D  11      -4.175  -5.513  14.178  1.00  2.00              
ATOM   1486  O   GLN D  11      -3.864  -6.704  14.231  1.00  1.70              
ATOM   1487  N   LYS D  12      -5.294  -5.059  14.780  1.00  1.85              
ATOM   1488  HN  LYS D  12      -5.504  -4.077  14.759  1.00  0.22              
ATOM   1489  CA  LYS D  12      -6.273  -5.927  15.419  1.00  2.27              
ATOM   1490  HA  LYS D  12      -5.760  -6.484  16.191  1.00  1.32              
ATOM   1491  CB  LYS D  12      -7.405  -5.104  16.083  1.00  2.17              
ATOM   1492  HB1 LYS D  12      -6.941  -4.421  16.829  1.00  1.32              
ATOM   1493  HB2 LYS D  12      -7.899  -4.465  15.318  1.00  1.32              
ATOM   1494  CG  LYS D  12      -8.470  -5.965  16.788  1.00  2.17              
ATOM   1495  HG1 LYS D  12      -7.964  -6.660  17.497  1.00  1.32              
ATOM   1496  HG2 LYS D  12      -9.004  -6.587  16.033  1.00  1.32              
ATOM   1497  CD  LYS D  12      -9.496  -5.123  17.562  1.00  2.17              
ATOM   1498  HD1 LYS D  12      -9.987  -4.399  16.875  1.00  1.32              
ATOM   1499  HD2 LYS D  12      -8.944  -4.528  18.325  1.00  1.32              
ATOM   1500  CE  LYS D  12     -10.564  -5.945  18.299  1.00  2.17              
ATOM   1501  HE1 LYS D  12     -11.142  -5.280  18.977  1.00  1.32              
ATOM   1502  HE2 LYS D  12     -10.095  -6.751  18.903  1.00  1.32              
ATOM   1503  NZ  LYS D  12     -11.513  -6.559  17.361  1.00  1.85              
ATOM   1504  HZ1 LYS D  12     -11.068  -7.331  16.799  1.00  0.22              
ATOM   1505  HZ2 LYS D  12     -12.295  -6.982  17.882  1.00  0.22              
ATOM   1506  HZ3 LYS D  12     -11.905  -5.858  16.718  1.00  0.22              
ATOM   1507  C   LYS D  12      -6.869  -6.957  14.466  1.00  2.00              
ATOM   1508  O   LYS D  12      -6.772  -8.157  14.711  1.00  1.70              
ATOM   1509  N   LEU D  13      -7.456  -6.523  13.331  1.00  1.85              
ATOM   1510  HN  LEU D  13      -7.498  -5.535  13.144  1.00  0.22              
ATOM   1511  CA  LEU D  13      -8.054  -7.385  12.320  1.00  2.27              
ATOM   1512  HA  LEU D  13      -8.866  -7.922  12.790  1.00  1.32              
ATOM   1513  CB  LEU D  13      -8.598  -6.546  11.135  1.00  2.17              
ATOM   1514  HB1 LEU D  13      -7.787  -5.869  10.787  1.00  1.32              
ATOM   1515  HB2 LEU D  13      -8.870  -7.212  10.286  1.00  1.32              
ATOM   1516  CG  LEU D  13      -9.840  -5.695  11.475  1.00  2.27              
ATOM   1517  HG  LEU D  13      -9.638  -5.135  12.420  1.00  1.32              
ATOM   1518  CD1 LEU D  13     -10.099  -4.661  10.370  1.00  2.06              
ATOM   1519 HD11 LEU D  13      -9.214  -4.001  10.244  1.00  1.32              
ATOM   1520 HD12 LEU D  13     -10.304  -5.168   9.403  1.00  1.32              
ATOM   1521 HD13 LEU D  13     -10.975  -4.028  10.630  1.00  1.32              
ATOM   1522  CD2 LEU D  13     -11.090  -6.561  11.695  1.00  2.06              
ATOM   1523 HD21 LEU D  13     -11.311  -7.160  10.786  1.00  1.32              
ATOM   1524 HD22 LEU D  13     -10.951  -7.255  12.551  1.00  1.32              
ATOM   1525 HD23 LEU D  13     -11.969  -5.918  11.912  1.00  1.32              
ATOM   1526  C   LEU D  13      -7.112  -8.454  11.781  1.00  2.00              
ATOM   1527  O   LEU D  13      -7.457  -9.632  11.751  1.00  1.70              
ATOM   1528  N   ILE D  14      -5.876  -8.086  11.383  1.00  1.85              
ATOM   1529  HN  ILE D  14      -5.619  -7.114  11.399  1.00  0.22              
ATOM   1530  CA  ILE D  14      -4.849  -9.030  10.944  1.00  2.27              
ATOM   1531  HA  ILE D  14      -5.260  -9.616  10.134  1.00  1.32              
ATOM   1532  CB  ILE D  14      -3.607  -8.300  10.422  1.00  2.27              
ATOM   1533  HB  ILE D  14      -3.257  -7.586  11.205  1.00  1.32              
ATOM   1534  CG2 ILE D  14      -2.466  -9.299  10.111  1.00  2.06              
ATOM   1535 HG21 ILE D  14      -2.110  -9.818  11.025  1.00  1.32              
ATOM   1536 HG22 ILE D  14      -2.809 -10.061   9.380  1.00  1.32              
ATOM   1537 HG23 ILE D  14      -1.591  -8.771   9.677  1.00  1.32              
ATOM   1538  CG1 ILE D  14      -3.972  -7.482   9.156  1.00  2.17              
ATOM   1539 HG11 ILE D  14      -4.875  -6.864   9.359  1.00  1.32              
ATOM   1540 HG12 ILE D  14      -4.233  -8.186   8.334  1.00  1.32              
ATOM   1541  CD  ILE D  14      -2.855  -6.539   8.691  1.00  2.06              
ATOM   1542  HD1 ILE D  14      -3.204  -5.917   7.838  1.00  1.32              
ATOM   1543  HD2 ILE D  14      -2.558  -5.857   9.517  1.00  1.32              
ATOM   1544  HD3 ILE D  14      -1.960  -7.105   8.360  1.00  1.32              
ATOM   1545  C   ILE D  14      -4.481 -10.025  12.043  1.00  2.00              
ATOM   1546  O   ILE D  14      -4.371 -11.227  11.806  1.00  1.70              
ATOM   1547  N   SER D  15      -4.335  -9.561  13.301  1.00  1.85              
ATOM   1548  HN  SER D  15      -4.450  -8.583  13.480  1.00  0.22              
ATOM   1549  CA  SER D  15      -4.053 -10.423  14.449  1.00  2.27              
ATOM   1550  HA  SER D  15      -3.169 -11.001  14.219  1.00  1.32              
ATOM   1551  CB  SER D  15      -3.792  -9.636  15.759  1.00  2.17              
ATOM   1552  HB1 SER D  15      -4.707  -9.081  16.070  1.00  1.32              
ATOM   1553  HB2 SER D  15      -3.521 -10.345  16.576  1.00  1.32              
ATOM   1554  OG  SER D  15      -2.719  -8.711  15.583  1.00  1.77              
ATOM   1555  HG1 SER D  15      -3.103  -7.946  15.107  1.00  0.22              
ATOM   1556  C   SER D  15      -5.164 -11.417  14.739  1.00  2.00              
ATOM   1557  O   SER D  15      -4.914 -12.602  14.934  1.00  1.70              
ATOM   1558  N   GLU D  16      -6.436 -10.973  14.743  1.00  1.85              
ATOM   1559  HN  GLU D  16      -6.632  -9.993  14.611  1.00  0.22              
ATOM   1560  CA  GLU D  16      -7.595 -11.835  14.917  1.00  2.27              
ATOM   1561  HA  GLU D  16      -7.431 -12.439  15.798  1.00  1.32              
ATOM   1562  CB  GLU D  16      -8.878 -10.997  15.144  1.00  2.17              
ATOM   1563  HB1 GLU D  16      -9.757 -11.679  15.192  1.00  1.32              
ATOM   1564  HB2 GLU D  16      -9.023 -10.303  14.285  1.00  1.32              
ATOM   1565  CG  GLU D  16      -8.820 -10.177  16.460  1.00  2.17              
ATOM   1566  HG1 GLU D  16      -8.620 -10.857  17.315  1.00  1.32              
ATOM   1567  HG2 GLU D  16      -7.999  -9.434  16.408  1.00  1.32              
ATOM   1568  CD  GLU D  16     -10.097  -9.413  16.751  1.00  2.00              
ATOM   1569  OE1 GLU D  16     -10.647  -9.567  17.867  1.00  1.70              
ATOM   1570  OE2 GLU D  16     -10.554  -8.608  15.903  1.00  1.70              
ATOM   1571  C   GLU D  16      -7.789 -12.817  13.761  1.00  2.00              
ATOM   1572  O   GLU D  16      -8.126 -13.981  13.969  1.00  1.70              
ATOM   1573  N   GLU D  17      -7.526 -12.398  12.508  1.00  1.85              
ATOM   1574  HN  GLU D  17      -7.304 -11.432  12.337  1.00  0.22              
ATOM   1575  CA  GLU D  17      -7.522 -13.278  11.347  1.00  2.27              
ATOM   1576  HA  GLU D  17      -8.470 -13.798  11.334  1.00  1.32              
ATOM   1577  CB  GLU D  17      -7.406 -12.434  10.049  1.00  2.17              
ATOM   1578  HB1 GLU D  17      -6.349 -12.159   9.842  1.00  1.32              
ATOM   1579  HB2 GLU D  17      -7.948 -11.479  10.250  1.00  1.32              
ATOM   1580  CG  GLU D  17      -8.099 -13.026   8.791  1.00  2.17              
ATOM   1581  HG1 GLU D  17      -9.080 -13.463   9.071  1.00  1.32              
ATOM   1582  HG2 GLU D  17      -8.287 -12.195   8.074  1.00  1.32              
ATOM   1583  CD  GLU D  17      -7.297 -14.065   8.034  1.00  2.00              
ATOM   1584  OE1 GLU D  17      -6.175 -13.746   7.570  1.00  1.70              
ATOM   1585  OE2 GLU D  17      -7.801 -15.197   7.845  1.00  1.70              
ATOM   1586  C   GLU D  17      -6.434 -14.348  11.440  1.00  2.00              
ATOM   1587  O   GLU D  17      -6.688 -15.537  11.254  1.00  1.70              
ATOM   1588  N   ASP D  18      -5.189 -13.972  11.808  1.00  1.85              
ATOM   1589  HN  ASP D  18      -4.965 -12.999  11.929  1.00  0.22              
ATOM   1590  CA  ASP D  18      -4.114 -14.924  12.037  1.00  2.27              
ATOM   1591  HA  ASP D  18      -4.118 -15.572  11.178  1.00  1.32              
ATOM   1592  CB  ASP D  18      -2.745 -14.204  12.082  1.00  2.17              
ATOM   1593  HB1 ASP D  18      -2.712 -13.441  11.274  1.00  1.32              
ATOM   1594  HB2 ASP D  18      -2.596 -13.692  13.054  1.00  1.32              
ATOM   1595  CG  ASP D  18      -1.613 -15.176  11.827  1.00  2.00              
ATOM   1596  OD1 ASP D  18      -0.669 -15.231  12.647  1.00  1.70              
ATOM   1597  OD2 ASP D  18      -1.647 -15.875  10.780  1.00  1.70              
ATOM   1598  C   ASP D  18      -4.349 -15.846  13.242  1.00  2.00              
ATOM   1599  O   ASP D  18      -3.981 -17.017  13.224  1.00  1.70              
ATOM   1600  N   LEU D  19      -5.041 -15.373  14.298  1.00  1.85              
ATOM   1601  HN  LEU D  19      -5.254 -14.394  14.350  1.00  0.22              
ATOM   1602  CA  LEU D  19      -5.542 -16.210  15.383  1.00  2.27              
ATOM   1603  HA  LEU D  19      -4.689 -16.693  15.838  1.00  1.32              
ATOM   1604  CB  LEU D  19      -6.240 -15.326  16.452  1.00  2.17              
ATOM   1605  HB1 LEU D  19      -5.571 -14.450  16.615  1.00  1.32              
ATOM   1606  HB2 LEU D  19      -7.197 -14.927  16.058  1.00  1.32              
ATOM   1607  CG  LEU D  19      -6.486 -15.963  17.840  1.00  2.27              
ATOM   1608  HG  LEU D  19      -5.573 -16.540  18.125  1.00  1.32              
ATOM   1609  CD1 LEU D  19      -6.679 -14.852  18.883  1.00  2.06              
ATOM   1610 HD11 LEU D  19      -5.795 -14.180  18.908  1.00  1.32              
ATOM   1611 HD12 LEU D  19      -7.576 -14.243  18.637  1.00  1.32              
ATOM   1612 HD13 LEU D  19      -6.817 -15.288  19.895  1.00  1.32              
ATOM   1613  CD2 LEU D  19      -7.697 -16.908  17.891  1.00  2.06              
ATOM   1614 HD21 LEU D  19      -8.610 -16.387  17.532  1.00  1.32              
ATOM   1615 HD22 LEU D  19      -7.537 -17.812  17.271  1.00  1.32              
ATOM   1616 HD23 LEU D  19      -7.875 -17.244  18.935  1.00  1.32              
ATOM   1617  C   LEU D  19      -6.458 -17.322  14.873  1.00  2.00              
ATOM   1618  O   LEU D  19      -6.273 -18.491  15.200  1.00  1.70              
ATOM   1619  N   LEU D  20      -7.431 -17.006  13.993  1.00  1.85              
ATOM   1620  HN  LEU D  20      -7.594 -16.046  13.757  1.00  0.22              
ATOM   1621  CA  LEU D  20      -8.254 -17.997  13.310  1.00  2.27              
ATOM   1622  HA  LEU D  20      -8.706 -18.623  14.066  1.00  1.32              
ATOM   1623  CB  LEU D  20      -9.377 -17.317  12.488  1.00  2.17              
ATOM   1624  HB1 LEU D  20      -8.912 -16.627  11.750  1.00  1.32              
ATOM   1625  HB2 LEU D  20      -9.944 -18.088  11.919  1.00  1.32              
ATOM   1626  CG  LEU D  20     -10.390 -16.516  13.336  1.00  2.27              
ATOM   1627  HG  LEU D  20      -9.826 -15.792  13.972  1.00  1.32              
ATOM   1628  CD1 LEU D  20     -11.319 -15.700  12.425  1.00  2.06              
ATOM   1629 HD11 LEU D  20     -10.727 -15.012  11.784  1.00  1.32              
ATOM   1630 HD12 LEU D  20     -11.908 -16.376  11.768  1.00  1.32              
ATOM   1631 HD13 LEU D  20     -12.024 -15.095  13.033  1.00  1.32              
ATOM   1632  CD2 LEU D  20     -11.219 -17.418  14.264  1.00  2.06              
ATOM   1633 HD21 LEU D  20     -10.572 -17.937  15.002  1.00  1.32              
ATOM   1634 HD22 LEU D  20     -11.961 -16.811  14.825  1.00  1.32              
ATOM   1635 HD23 LEU D  20     -11.768 -18.182  13.673  1.00  1.32              
ATOM   1636  C   LEU D  20      -7.455 -18.949  12.412  1.00  2.00              
ATOM   1637  O   LEU D  20      -7.680 -20.159  12.415  1.00  1.70              
ATOM   1638  N   ARG D  21      -6.453 -18.444  11.659  1.00  1.85              
ATOM   1639  HN  ARG D  21      -6.336 -17.448  11.612  1.00  0.22              
ATOM   1640  CA  ARG D  21      -5.490 -19.274  10.939  1.00  2.27              
ATOM   1641  HA  ARG D  21      -6.047 -19.877  10.237  1.00  1.32              
ATOM   1642  CB  ARG D  21      -4.450 -18.432  10.149  1.00  2.17              
ATOM   1643  HB1 ARG D  21      -4.126 -17.585  10.782  1.00  1.32              
ATOM   1644  HB2 ARG D  21      -3.540 -19.042   9.940  1.00  1.32              
ATOM   1645  CG  ARG D  21      -4.960 -17.940   8.777  1.00  2.17              
ATOM   1646  HG1 ARG D  21      -6.032 -18.219   8.667  1.00  1.32              
ATOM   1647  HG2 ARG D  21      -4.401 -18.476   7.977  1.00  1.32              
ATOM   1648  CD  ARG D  21      -4.864 -16.432   8.504  1.00  2.17              
ATOM   1649  HD1 ARG D  21      -5.516 -15.864   9.201  1.00  1.32              
ATOM   1650  HD2 ARG D  21      -5.210 -16.229   7.462  1.00  1.32              
ATOM   1651  NE  ARG D  21      -3.447 -15.976   8.686  1.00  1.85              
ATOM   1652  HE  ARG D  21      -2.898 -16.242   9.493  1.00  0.22              
ATOM   1653  CZ  ARG D  21      -2.908 -14.939   8.037  1.00  2.00              
ATOM   1654  NH1 ARG D  21      -3.582 -14.194   7.180  1.00  1.85              
ATOM   1655 HH11 ARG D  21      -4.590 -14.148   7.306  1.00  0.22              
ATOM   1656 HH12 ARG D  21      -3.123 -13.389   6.834  1.00  0.22              
ATOM   1657  NH2 ARG D  21      -1.659 -14.609   8.326  1.00  1.85              
ATOM   1658 HH21 ARG D  21      -1.271 -15.043   9.144  1.00  0.22              
ATOM   1659 HH22 ARG D  21      -1.271 -13.789   7.929  1.00  0.22              
ATOM   1660  C   ARG D  21      -4.747 -20.269  11.831  1.00  2.00              
ATOM   1661  O   ARG D  21      -4.691 -21.455  11.517  1.00  1.70              
ATOM   1662  N   LYS D  22      -4.180 -19.831  12.969  1.00  1.85              
ATOM   1663  HN  LYS D  22      -4.191 -18.848  13.188  1.00  0.22              
ATOM   1664  CA  LYS D  22      -3.529 -20.712  13.932  1.00  2.27              
ATOM   1665  HA  LYS D  22      -2.846 -21.359  13.398  1.00  1.32              
ATOM   1666  CB  LYS D  22      -2.713 -19.911  14.978  1.00  2.17              
ATOM   1667  HB1 LYS D  22      -3.217 -18.940  15.182  1.00  1.32              
ATOM   1668  HB2 LYS D  22      -2.695 -20.475  15.942  1.00  1.32              
ATOM   1669  CG  LYS D  22      -1.230 -19.683  14.616  1.00  2.17              
ATOM   1670  HG1 LYS D  22      -0.746 -20.651  14.362  1.00  1.32              
ATOM   1671  HG2 LYS D  22      -0.739 -19.317  15.551  1.00  1.32              
ATOM   1672  CD  LYS D  22      -0.946 -18.621  13.535  1.00  2.17              
ATOM   1673  HD1 LYS D  22       0.035 -18.145  13.765  1.00  1.32              
ATOM   1674  HD2 LYS D  22      -1.704 -17.811  13.612  1.00  1.32              
ATOM   1675  CE  LYS D  22      -0.882 -19.105  12.078  1.00  2.17              
ATOM   1676  HE1 LYS D  22      -0.702 -18.232  11.411  1.00  1.32              
ATOM   1677  HE2 LYS D  22      -1.821 -19.603  11.762  1.00  1.32              
ATOM   1678  NZ  LYS D  22       0.225 -20.050  11.890  1.00  1.85              
ATOM   1679  HZ1 LYS D  22      -0.048 -21.021  12.187  1.00  0.22              
ATOM   1680  HZ2 LYS D  22       0.485 -20.108  10.895  1.00  0.22              
ATOM   1681  HZ3 LYS D  22       1.057 -19.760  12.422  1.00  0.22              
ATOM   1682  C   LYS D  22      -4.511 -21.647  14.637  1.00  2.00              
ATOM   1683  O   LYS D  22      -4.197 -22.800  14.925  1.00  1.70              
ATOM   1684  N   ARG D  23      -5.757 -21.214  14.901  1.00  1.85              
ATOM   1685  HN  ARG D  23      -5.987 -20.244  14.761  1.00  0.22              
ATOM   1686  CA  ARG D  23      -6.804 -22.061  15.450  1.00  2.27              
ATOM   1687  HA  ARG D  23      -6.406 -22.478  16.363  1.00  1.32              
ATOM   1688  CB  ARG D  23      -8.066 -21.221  15.774  1.00  2.17              
ATOM   1689  HB1 ARG D  23      -7.740 -20.331  16.360  1.00  1.32              
ATOM   1690  HB2 ARG D  23      -8.509 -20.842  14.826  1.00  1.32              
ATOM   1691  CG  ARG D  23      -9.156 -21.952  16.588  1.00  2.17              
ATOM   1692  HG1 ARG D  23      -9.578 -22.785  15.982  1.00  1.32              
ATOM   1693  HG2 ARG D  23      -9.981 -21.230  16.786  1.00  1.32              
ATOM   1694  CD  ARG D  23      -8.650 -22.511  17.920  1.00  2.17              
ATOM   1695  HD1 ARG D  23      -8.195 -21.709  18.545  1.00  1.32              
ATOM   1696  HD2 ARG D  23      -7.897 -23.309  17.726  1.00  1.32              
ATOM   1697  NE  ARG D  23      -9.813 -23.096  18.640  1.00  1.85              
ATOM   1698  HE  ARG D  23     -10.741 -22.794  18.441  1.00  0.22              
ATOM   1699  CZ  ARG D  23      -9.695 -23.996  19.619  1.00  2.00              
ATOM   1700  NH1 ARG D  23      -8.521 -24.435  20.046  1.00  1.85              
ATOM   1701 HH11 ARG D  23      -7.680 -23.979  19.748  1.00  0.22              
ATOM   1702 HH12 ARG D  23      -8.516 -25.014  20.849  1.00  0.22              
ATOM   1703  NH2 ARG D  23     -10.788 -24.459  20.205  1.00  1.85              
ATOM   1704 HH21 ARG D  23     -11.667 -24.072  19.967  1.00  0.22              
ATOM   1705 HH22 ARG D  23     -10.694 -25.062  20.983  1.00  0.22              
ATOM   1706  C   ARG D  23      -7.152 -23.246  14.547  1.00  2.00              
ATOM   1707  O   ARG D  23      -7.352 -24.366  15.015  1.00  1.70              
ATOM   1708  N   ARG D  24      -7.147 -23.044  13.213  1.00  1.85              
ATOM   1709  HN  ARG D  24      -7.056 -22.110  12.865  1.00  0.22              
ATOM   1710  CA  ARG D  24      -7.268 -24.108  12.223  1.00  2.27              
ATOM   1711  HA  ARG D  24      -8.169 -24.657  12.462  1.00  1.32              
ATOM   1712  CB  ARG D  24      -7.444 -23.496  10.797  1.00  2.17              
ATOM   1713  HB1 ARG D  24      -8.355 -23.938  10.336  1.00  1.32              
ATOM   1714  HB2 ARG D  24      -7.641 -22.407  10.913  1.00  1.32              
ATOM   1715  CG  ARG D  24      -6.269 -23.696   9.814  1.00  2.17              
ATOM   1716  HG1 ARG D  24      -6.268 -24.756   9.471  1.00  1.32              
ATOM   1717  HG2 ARG D  24      -5.315 -23.514  10.350  1.00  1.32              
ATOM   1718  CD  ARG D  24      -6.288 -22.778   8.587  1.00  2.17              
ATOM   1719  HD1 ARG D  24      -6.270 -21.703   8.870  1.00  1.32              
ATOM   1720  HD2 ARG D  24      -7.200 -22.968   7.976  1.00  1.32              
ATOM   1721  NE  ARG D  24      -5.078 -23.121   7.770  1.00  1.85              
ATOM   1722  HE  ARG D  24      -5.164 -23.771   7.016  1.00  0.22              
ATOM   1723  CZ  ARG D  24      -3.824 -22.732   8.024  1.00  2.00              
ATOM   1724  NH1 ARG D  24      -3.506 -21.935   9.030  1.00  1.85              
ATOM   1725 HH11 ARG D  24      -4.181 -21.824   9.755  1.00  0.22              
ATOM   1726 HH12 ARG D  24      -2.544 -21.991   9.355  1.00  0.22              
ATOM   1727  NH2 ARG D  24      -2.842 -23.208   7.275  1.00  1.85              
ATOM   1728 HH21 ARG D  24      -3.068 -23.737   6.468  1.00  0.22              
ATOM   1729 HH22 ARG D  24      -1.932 -22.836   7.386  1.00  0.22              
ATOM   1730  C   ARG D  24      -6.116 -25.128  12.272  1.00  2.00              
ATOM   1731  O   ARG D  24      -6.269 -26.294  11.913  1.00  1.70              
ATOM   1732  N   GLU D  25      -4.922 -24.707  12.739  1.00  1.85              
ATOM   1733  HN  GLU D  25      -4.815 -23.755  13.019  1.00  0.22              
ATOM   1734  CA  GLU D  25      -3.748 -25.548  12.910  1.00  2.27              
ATOM   1735  HA  GLU D  25      -3.731 -26.277  12.119  1.00  1.32              
ATOM   1736  CB  GLU D  25      -2.452 -24.699  12.833  1.00  2.17              
ATOM   1737  HB1 GLU D  25      -1.563 -25.341  13.022  1.00  1.32              
ATOM   1738  HB2 GLU D  25      -2.478 -23.921  13.626  1.00  1.32              
ATOM   1739  CG  GLU D  25      -2.290 -24.015  11.450  1.00  2.17              
ATOM   1740  HG1 GLU D  25      -2.017 -24.767  10.681  1.00  1.32              
ATOM   1741  HG2 GLU D  25      -3.259 -23.563  11.159  1.00  1.32              
ATOM   1742  CD  GLU D  25      -1.274 -22.888  11.398  1.00  2.00              
ATOM   1743  OE1 GLU D  25      -0.579 -22.593  12.398  1.00  1.70              
ATOM   1744  OE2 GLU D  25      -1.193 -22.243  10.320  1.00  1.70              
ATOM   1745  C   GLU D  25      -3.824 -26.336  14.209  1.00  2.00              
ATOM   1746  O   GLU D  25      -3.548 -27.534  14.251  1.00  1.70              
ATOM   1747  N   GLN D  26      -4.279 -25.692  15.305  1.00  1.85              
ATOM   1748  HN  GLN D  26      -4.425 -24.701  15.255  1.00  0.22              
ATOM   1749  CA  GLN D  26      -4.629 -26.354  16.553  1.00  2.27              
ATOM   1750  HA  GLN D  26      -3.739 -26.822  16.952  1.00  1.32              
ATOM   1751  CB  GLN D  26      -5.194 -25.344  17.585  1.00  2.17              
ATOM   1752  HB1 GLN D  26      -6.079 -24.835  17.143  1.00  1.32              
ATOM   1753  HB2 GLN D  26      -5.541 -25.896  18.488  1.00  1.32              
ATOM   1754  CG  GLN D  26      -4.178 -24.271  18.041  1.00  2.17              
ATOM   1755  HG1 GLN D  26      -3.347 -24.750  18.598  1.00  1.32              
ATOM   1756  HG2 GLN D  26      -3.754 -23.735  17.168  1.00  1.32              
ATOM   1757  CD  GLN D  26      -4.850 -23.247  18.955  1.00  2.00              
ATOM   1758  OE1 GLN D  26      -6.010 -23.385  19.356  1.00  1.70              
ATOM   1759  NE2 GLN D  26      -4.110 -22.171  19.289  1.00  1.85              
ATOM   1760 HE21 GLN D  26      -3.164 -22.105  18.986  1.00  0.22              
ATOM   1761 HE22 GLN D  26      -4.508 -21.487  19.893  1.00  0.22              
ATOM   1762  C   GLN D  26      -5.664 -27.458  16.345  1.00  2.00              
ATOM   1763  O   GLN D  26      -5.402 -28.637  16.587  1.00  1.70              
ATOM   1764  N   LEU D  27      -6.853 -27.099  15.826  1.00  1.85              
ATOM   1765  HN  LEU D  27      -7.032 -26.136  15.604  1.00  0.22              
ATOM   1766  CA  LEU D  27      -7.936 -28.023  15.551  1.00  2.27              
ATOM   1767  HA  LEU D  27      -8.083 -28.636  16.429  1.00  1.32              
ATOM   1768  CB  LEU D  27      -9.243 -27.246  15.253  1.00  2.17              
ATOM   1769  HB1 LEU D  27      -9.073 -26.563  14.392  1.00  1.32              
ATOM   1770  HB2 LEU D  27     -10.048 -27.960  14.971  1.00  1.32              
ATOM   1771  CG  LEU D  27      -9.757 -26.392  16.434  1.00  2.27              
ATOM   1772  HG  LEU D  27      -8.942 -25.701  16.758  1.00  1.32              
ATOM   1773  CD1 LEU D  27     -10.939 -25.524  15.983  1.00  2.06              
ATOM   1774 HD11 LEU D  27     -10.637 -24.863  15.142  1.00  1.32              
ATOM   1775 HD12 LEU D  27     -11.784 -26.163  15.649  1.00  1.32              
ATOM   1776 HD13 LEU D  27     -11.290 -24.886  16.823  1.00  1.32              
ATOM   1777  CD2 LEU D  27     -10.165 -27.251  17.639  1.00  2.06              
ATOM   1778 HD21 LEU D  27     -10.941 -27.988  17.345  1.00  1.32              
ATOM   1779 HD22 LEU D  27      -9.294 -27.797  18.058  1.00  1.32              
ATOM   1780 HD23 LEU D  27     -10.583 -26.608  18.442  1.00  1.32              
ATOM   1781  C   LEU D  27      -7.612 -28.994  14.420  1.00  2.00              
ATOM   1782  O   LEU D  27      -7.207 -30.131  14.663  1.00  1.70              
ATOM   1783  N   LYS D  28      -7.752 -28.579  13.145  1.00  1.85              
ATOM   1784  HN  LYS D  28      -8.019 -27.644  12.937  1.00  0.22              
ATOM   1785  CA  LYS D  28      -7.545 -29.459  12.009  1.00  2.27              
ATOM   1786  HA  LYS D  28      -8.061 -30.387  12.221  1.00  1.32              
ATOM   1787  CB  LYS D  28      -8.165 -28.891  10.705  1.00  2.17              
ATOM   1788  HB1 LYS D  28      -9.251 -28.730  10.885  1.00  1.32              
ATOM   1789  HB2 LYS D  28      -7.722 -27.899  10.472  1.00  1.32              
ATOM   1790  CG  LYS D  28      -8.005 -29.828   9.490  1.00  2.17              
ATOM   1791  HG1 LYS D  28      -8.390 -30.838   9.759  1.00  1.32              
ATOM   1792  HG2 LYS D  28      -6.924 -29.938   9.245  1.00  1.32              
ATOM   1793  CD  LYS D  28      -8.746 -29.332   8.240  1.00  2.17              
ATOM   1794  HD1 LYS D  28      -8.491 -28.267   8.045  1.00  1.32              
ATOM   1795  HD2 LYS D  28      -9.839 -29.372   8.451  1.00  1.32              
ATOM   1796  CE  LYS D  28      -8.472 -30.169   6.981  1.00  2.17              
ATOM   1797  HE1 LYS D  28      -9.183 -29.880   6.176  1.00  1.32              
ATOM   1798  HE2 LYS D  28      -8.590 -31.254   7.191  1.00  1.32              
ATOM   1799  NZ  LYS D  28      -7.111 -29.932   6.481  1.00  1.85              
ATOM   1800  HZ1 LYS D  28      -6.971 -30.441   5.564  1.00  0.22              
ATOM   1801  HZ2 LYS D  28      -6.955 -28.928   6.301  1.00  0.22              
ATOM   1802  HZ3 LYS D  28      -6.353 -30.330   7.099  1.00  0.22              
ATOM   1803  C   LYS D  28      -6.089 -29.846  11.778  1.00  2.00              
ATOM   1804  O   LYS D  28      -5.697 -30.962  12.113  1.00  1.70              
ATOM   1805  N   HIS D  29      -5.247 -28.960  11.192  1.00  1.85              
ATOM   1806  HN  HIS D  29      -5.545 -28.009  11.088  1.00  0.22              
ATOM   1807  CA  HIS D  29      -4.001 -29.363  10.536  1.00  2.27              
ATOM   1808  HA  HIS D  29      -4.298 -30.038   9.745  1.00  1.32              
ATOM   1809  CB  HIS D  29      -3.217 -28.202   9.872  1.00  2.17              
ATOM   1810  HB1 HIS D  29      -2.224 -28.573   9.529  1.00  1.32              
ATOM   1811  HB2 HIS D  29      -3.030 -27.394  10.604  1.00  1.32              
ATOM   1812  ND1 HIS D  29      -4.142 -28.429   7.538  1.00  1.85              
ATOM   1813  HD1 HIS D  29      -3.997 -29.438   7.494  1.00  0.22              
ATOM   1814  CG  HIS D  29      -3.873 -27.650   8.640  1.00  1.80              
ATOM   1815  CE1 HIS D  29      -4.596 -27.609   6.565  1.00  1.80              
ATOM   1816  HE1 HIS D  29      -4.850 -27.968   5.561  1.00  0.90              
ATOM   1817  NE2 HIS D  29      -4.651 -26.351   6.974  1.00  1.85              
ATOM   1818  CD2 HIS D  29      -4.190 -26.379   8.282  1.00  1.80              
ATOM   1819  HD2 HIS D  29      -4.081 -25.469   8.858  1.00  1.47              
ATOM   1820  C   HIS D  29      -3.034 -30.157  11.399  1.00  2.00              
ATOM   1821  O   HIS D  29      -2.652 -29.742  12.490  1.00  1.70              
ATOM   1822  N   LYS D  30      -2.672 -31.363  10.935  1.00  1.85              
ATOM   1823  HN  LYS D  30      -2.900 -31.600   9.983  1.00  0.22              
ATOM   1824  CA  LYS D  30      -1.983 -32.338  11.764  1.00  2.27              
ATOM   1825  HA  LYS D  30      -1.174 -31.833  12.274  1.00  1.32              
ATOM   1826  CB  LYS D  30      -2.951 -32.989  12.806  1.00  2.17              
ATOM   1827  HB1 LYS D  30      -3.870 -32.374  12.868  1.00  1.32              
ATOM   1828  HB2 LYS D  30      -3.290 -33.992  12.470  1.00  1.32              
ATOM   1829  CG  LYS D  30      -2.369 -33.133  14.225  1.00  2.17              
ATOM   1830  HG1 LYS D  30      -1.398 -33.676  14.137  1.00  1.32              
ATOM   1831  HG2 LYS D  30      -3.043 -33.779  14.833  1.00  1.32              
ATOM   1832  CD  LYS D  30      -2.122 -31.817  14.997  1.00  2.17              
ATOM   1833  HD1 LYS D  30      -1.570 -31.087  14.371  1.00  1.32              
ATOM   1834  HD2 LYS D  30      -1.441 -32.082  15.842  1.00  1.32              
ATOM   1835  CE  LYS D  30      -3.346 -31.147  15.656  1.00  2.17              
ATOM   1836  HE1 LYS D  30      -2.984 -30.403  16.403  1.00  1.32              
ATOM   1837  HE2 LYS D  30      -3.972 -31.898  16.184  1.00  1.32              
ATOM   1838  NZ  LYS D  30      -4.197 -30.412  14.699  1.00  1.85              
ATOM   1839  HZ1 LYS D  30      -3.600 -29.858  14.037  1.00  0.22              
ATOM   1840  HZ2 LYS D  30      -4.797 -31.055  14.143  1.00  0.22              
ATOM   1841  HZ3 LYS D  30      -4.815 -29.752  15.227  1.00  0.22              
ATOM   1842  C   LYS D  30      -1.330 -33.367  10.856  1.00  2.00              
ATOM   1843  O   LYS D  30      -0.121 -33.343  10.635  1.00  1.70              
ATOM   1844  N   LEU D  31      -2.131 -34.270  10.251  1.00  1.85              
ATOM   1845  HN  LEU D  31      -3.089 -34.343  10.506  1.00  0.22              
ATOM   1846  CA  LEU D  31      -1.701 -35.089   9.131  1.00  2.27              
ATOM   1847  HA  LEU D  31      -0.648 -35.315   9.239  1.00  1.32              
ATOM   1848  CB  LEU D  31      -2.491 -36.424   9.097  1.00  2.17              
ATOM   1849  HB1 LEU D  31      -2.500 -36.806  10.145  1.00  1.32              
ATOM   1850  HB2 LEU D  31      -3.550 -36.253   8.812  1.00  1.32              
ATOM   1851  CG  LEU D  31      -1.891 -37.551   8.222  1.00  2.27              
ATOM   1852  HG  LEU D  31      -0.797 -37.610   8.440  1.00  1.32              
ATOM   1853  CD1 LEU D  31      -2.513 -38.902   8.610  1.00  2.06              
ATOM   1854 HD11 LEU D  31      -2.351 -39.111   9.688  1.00  1.32              
ATOM   1855 HD12 LEU D  31      -3.606 -38.897   8.412  1.00  1.32              
ATOM   1856 HD13 LEU D  31      -2.054 -39.725   8.021  1.00  1.32              
ATOM   1857  CD2 LEU D  31      -2.071 -37.333   6.711  1.00  2.06              
ATOM   1858 HD21 LEU D  31      -3.144 -37.192   6.464  1.00  1.32              
ATOM   1859 HD22 LEU D  31      -1.506 -36.445   6.359  1.00  1.32              
ATOM   1860 HD23 LEU D  31      -1.697 -38.216   6.150  1.00  1.32              
ATOM   1861  C   LEU D  31      -1.860 -34.264   7.859  1.00  2.00              
ATOM   1862  O   LEU D  31      -0.879 -33.913   7.205  1.00  1.70              
ATOM   1863  N   GLU D  32      -3.109 -33.892   7.516  1.00  1.85              
ATOM   1864  HN  GLU D  32      -3.898 -34.246   8.004  1.00  0.22              
ATOM   1865  CA  GLU D  32      -3.375 -32.815   6.584  1.00  2.27              
ATOM   1866  HA  GLU D  32      -2.459 -32.528   6.085  1.00  1.32              
ATOM   1867  CB  GLU D  32      -4.372 -33.247   5.479  1.00  2.17              
ATOM   1868  HB1 GLU D  32      -4.046 -34.260   5.146  1.00  1.32              
ATOM   1869  HB2 GLU D  32      -5.394 -33.356   5.899  1.00  1.32              
END
