# Supplementary material for: Extracellular Peptide-Ligand Dimerization Actuator Receptor Design for Reversible and Spatially Dosed 3D Cell-Material Communication
Source: ACS Synth Biol. 2024 Dec 20;14(7):2494–513. doi: 10.1021/acssynbio.4c00482 (PMC12281622; doi:10.1021/acssynbio.4c00482)
Supplement: Supplementary file 2 [file sb4c00482_si_002.zip › structures_for_publication/MYC_10.pdb]

ATOM      0  N   VAL A   1       4.452   3.749  12.930  1.00  1.85              
ATOM      1  HT1 VAL A   1       3.642   3.937  13.537  1.00  0.22              
ATOM      2  HT2 VAL A   1       4.219   4.041  11.945  1.00  0.22              
ATOM      3  HT3 VAL A   1       5.233   4.350  13.236  1.00  0.22              
ATOM      4  CA  VAL A   1       4.852   2.314  12.986  1.00  2.27              
ATOM      5  HA  VAL A   1       5.198   2.126  13.990  1.00  1.32              
ATOM      6  C   VAL A   1       6.044   2.046  12.078  1.00  2.00              
ATOM      7  O   VAL A   1       6.949   2.872  11.969  1.00  1.70              
ATOM      8  CB  VAL A   1       3.642   1.391  12.711  1.00  0.00              
ATOM      9  HB  VAL A   1       4.006   0.336  12.751  1.00  0.00              
ATOM     10  CG1 VAL A   1       2.502   1.530  13.743  1.00  0.00              
ATOM     11 HG11 VAL A   1       1.650   0.871  13.467  1.00  0.00              
ATOM     12 HG12 VAL A   1       2.832   1.234  14.761  1.00  0.00              
ATOM     13 HG13 VAL A   1       2.129   2.576  13.779  1.00  0.00              
ATOM     14  CG2 VAL A   1       3.059   1.601  11.301  1.00  0.00              
ATOM     15 HG21 VAL A   1       2.167   0.957  11.144  1.00  0.00              
ATOM     16 HG22 VAL A   1       2.754   2.661  11.158  1.00  0.00              
ATOM     17 HG23 VAL A   1       3.800   1.344  10.516  1.00  0.00              
ATOM     18  N   SER A   2       6.115   0.901  11.369  1.00  1.85              
ATOM     19  HN  SER A   2       5.497   0.140  11.544  1.00  0.22              
ATOM     20  CA  SER A   2       7.062   0.718  10.272  1.00  2.27              
ATOM     21  HA  SER A   2       8.009   1.174  10.524  1.00  1.32              
ATOM     22  C   SER A   2       6.536   1.386   9.014  1.00  2.00              
ATOM     23  O   SER A   2       6.107   0.721   8.076  1.00  1.70              
ATOM     24  CB  SER A   2       7.276  -0.784   9.969  1.00  0.00              
ATOM     25  HB1 SER A   2       6.280  -1.241   9.769  1.00  0.00              
ATOM     26  HB2 SER A   2       7.886  -0.911   9.047  1.00  0.00              
ATOM     27  OG  SER A   2       7.875  -1.483  11.069  1.00  0.00              
ATOM     28  HG1 SER A   2       7.769  -2.427  10.896  1.00  0.00              
ATOM     29  N   ASP A   3       6.527   2.734   8.970  1.00  1.85              
ATOM     30  HN  ASP A   3       6.912   3.242   9.741  1.00  0.22              
ATOM     31  CA  ASP A   3       5.756   3.530   8.024  1.00  2.27              
ATOM     32  HA  ASP A   3       4.777   3.075   7.927  1.00  1.32              
ATOM     33  C   ASP A   3       6.356   3.623   6.608  1.00  2.00              
ATOM     34  O   ASP A   3       6.376   4.686   5.989  1.00  1.70              
ATOM     35  CB  ASP A   3       5.568   4.975   8.541  1.00  0.00              
ATOM     36  HB1 ASP A   3       6.559   5.407   8.786  1.00  0.00              
ATOM     37  HB2 ASP A   3       5.093   5.608   7.768  1.00  0.00              
ATOM     38  CG  ASP A   3       4.722   5.037   9.804  1.00  0.00              
ATOM     39  OD1 ASP A   3       3.622   4.428   9.809  1.00  0.00              
ATOM     40  OD2 ASP A   3       5.071   5.841  10.701  1.00  0.00              
ATOM     41  N   VAL A   4       6.862   2.507   6.058  1.00  1.85              
ATOM     42  HN  VAL A   4       6.757   1.643   6.560  1.00  0.22              
ATOM     43  CA  VAL A   4       7.558   2.447   4.785  1.00  2.27              
ATOM     44  HA  VAL A   4       7.433   3.384   4.263  1.00  1.32              
ATOM     45  C   VAL A   4       6.942   1.318   3.964  1.00  2.00              
ATOM     46  O   VAL A   4       6.649   0.269   4.545  1.00  1.70              
ATOM     47  CB  VAL A   4       9.066   2.172   4.991  1.00  0.00              
ATOM     48  HB  VAL A   4       9.158   1.221   5.571  1.00  0.00              
ATOM     49  CG1 VAL A   4       9.856   1.995   3.677  1.00  0.00              
ATOM     50 HG11 VAL A   4      10.935   1.840   3.894  1.00  0.00              
ATOM     51 HG12 VAL A   4       9.505   1.113   3.103  1.00  0.00              
ATOM     52 HG13 VAL A   4       9.762   2.898   3.036  1.00  0.00              
ATOM     53  CG2 VAL A   4       9.747   3.268   5.833  1.00  0.00              
ATOM     54 HG21 VAL A   4      10.835   3.068   5.933  1.00  0.00              
ATOM     55 HG22 VAL A   4       9.617   4.264   5.356  1.00  0.00              
ATOM     56 HG23 VAL A   4       9.320   3.314   6.856  1.00  0.00              
ATOM     57  N   PRO A   5       6.719   1.409   2.651  1.00  1.85              
ATOM     58  CA  PRO A   5       6.491   0.235   1.810  1.00  2.27              
ATOM     59  HA  PRO A   5       5.726  -0.400   2.233  1.00  1.32              
ATOM     60  C   PRO A   5       7.755  -0.617   1.672  1.00  2.00              
ATOM     61  O   PRO A   5       8.530  -0.459   0.733  1.00  1.70              
ATOM     62  CD  PRO A   5       6.460   2.658   1.902  1.00 52.80              
ATOM     63  HD1 PRO A   5       5.858   2.530   2.830  1.00  0.00              
ATOM     64  HD2 PRO A   5       6.766   3.724   1.780  1.00  0.00              
ATOM     65  CB  PRO A   5       6.025   0.790   0.473  1.00 52.39              
ATOM     66  HB1 PRO A   5       4.927   0.967   0.517  1.00  0.00              
ATOM     67  HB2 PRO A   5       6.247   0.111  -0.374  1.00  0.00              
ATOM     68  CG  PRO A   5       5.665   2.212   0.708  1.00 52.57              
ATOM     69  HG1 PRO A   5       4.950   2.606  -0.041  1.00  0.00              
ATOM     70  HG2 PRO A   5       6.591   2.831   0.697  1.00  0.00              
ATOM     71  N   ARG A   6       7.995  -1.505   2.647  1.00  1.85              
ATOM     72  HN  ARG A   6       7.348  -1.551   3.403  1.00  0.22              
ATOM     73  CA  ARG A   6       9.211  -2.280   2.784  1.00  2.27              
ATOM     74  HA  ARG A   6       9.948  -1.935   2.072  1.00  1.32              
ATOM     75  C   ARG A   6       8.990  -3.769   2.510  1.00  2.00              
ATOM     76  O   ARG A   6       7.961  -4.175   1.976  1.00  1.70              
ATOM     77  CB  ARG A   6       9.807  -2.127   4.202  1.00  0.00              
ATOM     78  HB1 ARG A   6      10.783  -2.668   4.193  1.00  0.00              
ATOM     79  HB2 ARG A   6      10.051  -1.058   4.389  1.00  0.00              
ATOM     80  CG  ARG A   6       8.954  -2.698   5.360  1.00  0.00              
ATOM     81  HG1 ARG A   6       7.940  -2.244   5.310  1.00  0.00              
ATOM     82  HG2 ARG A   6       8.801  -3.789   5.194  1.00  0.00              
ATOM     83  CD  ARG A   6       9.588  -2.521   6.751  1.00  0.00              
ATOM     84  HD1 ARG A   6      10.561  -3.063   6.785  1.00  0.00              
ATOM     85  HD2 ARG A   6       9.770  -1.446   6.984  1.00  0.00              
ATOM     86  NE  ARG A   6       8.618  -3.080   7.753  1.00  0.00              
ATOM     87  HE  ARG A   6       8.008  -2.381   8.145  1.00  0.00              
ATOM     88  CZ  ARG A   6       8.576  -4.377   8.086  1.00  0.00              
ATOM     89  NH1 ARG A   6       7.675  -4.764   8.986  1.00  0.00              
ATOM     90 HH11 ARG A   6       7.627  -5.709   9.279  1.00  0.00              
ATOM     91 HH12 ARG A   6       7.157  -4.034   9.438  1.00  0.00              
ATOM     92  NH2 ARG A   6       9.379  -5.276   7.528  1.00  0.00              
ATOM     93 HH21 ARG A   6       9.263  -6.238   7.733  1.00  0.00              
ATOM     94 HH22 ARG A   6       9.933  -4.971   6.764  1.00  0.00              
ATOM     95  N   ASP A   7       9.971  -4.619   2.895  1.00  1.85              
ATOM     96  HN  ASP A   7      10.782  -4.244   3.335  1.00  0.22              
ATOM     97  CA  ASP A   7       9.939  -6.076   2.846  1.00  2.27              
ATOM     98  HA  ASP A   7      10.925  -6.402   3.150  1.00  1.32              
ATOM     99  C   ASP A   7       9.778  -6.637   1.432  1.00  2.00              
ATOM    100  O   ASP A   7       9.061  -7.610   1.175  1.00  1.70              
ATOM    101  CB  ASP A   7       8.914  -6.641   3.857  1.00  0.00              
ATOM    102  HB1 ASP A   7       7.961  -6.081   3.762  1.00  0.00              
ATOM    103  HB2 ASP A   7       8.712  -7.710   3.652  1.00  0.00              
ATOM    104  CG  ASP A   7       9.379  -6.504   5.300  1.00  0.00              
ATOM    105  OD1 ASP A   7      10.582  -6.202   5.505  1.00  0.00              
ATOM    106  OD2 ASP A   7       8.595  -6.881   6.203  1.00  0.00              
ATOM    107  N   LEU A   8      10.495  -6.019   0.480  1.00  1.85              
ATOM    108  HN  LEU A   8      11.099  -5.272   0.735  1.00  0.22              
ATOM    109  CA  LEU A   8      10.387  -6.289  -0.937  1.00  2.27              
ATOM    110  HA  LEU A   8       9.360  -6.535  -1.165  1.00  1.32              
ATOM    111  C   LEU A   8      11.249  -7.477  -1.342  1.00  2.00              
ATOM    112  O   LEU A   8      12.466  -7.369  -1.489  1.00  1.70              
ATOM    113  CB  LEU A   8      10.789  -5.049  -1.768  1.00  0.00              
ATOM    114  HB1 LEU A   8      11.820  -4.764  -1.456  1.00  0.00              
ATOM    115  HB2 LEU A   8      10.859  -5.338  -2.839  1.00  0.00              
ATOM    116  CG  LEU A   8       9.901  -3.787  -1.642  1.00  0.00              
ATOM    117  HG  LEU A   8       8.911  -4.008  -2.109  1.00  0.00              
ATOM    118  CD1 LEU A   8      10.517  -2.616  -2.421  1.00  0.00              
ATOM    119 HD11 LEU A   8       9.857  -1.725  -2.371  1.00  0.00              
ATOM    120 HD12 LEU A   8      11.507  -2.343  -1.998  1.00  0.00              
ATOM    121 HD13 LEU A   8      10.655  -2.886  -3.490  1.00  0.00              
ATOM    122  CD2 LEU A   8       9.655  -3.383  -0.180  1.00  0.00              
ATOM    123 HD21 LEU A   8       9.032  -2.465  -0.133  1.00  0.00              
ATOM    124 HD22 LEU A   8       9.126  -4.179   0.382  1.00  0.00              
ATOM    125 HD23 LEU A   8      10.619  -3.175   0.333  1.00  0.00              
ATOM    126  N   GLU A   9      10.637  -8.664  -1.499  1.00  1.85              
ATOM    127  HN  GLU A   9       9.649  -8.753  -1.376  1.00  0.22              
ATOM    128  CA  GLU A   9      11.383  -9.888  -1.703  1.00  2.27              
ATOM    129  HA  GLU A   9      12.314  -9.670  -2.206  1.00  1.32              
ATOM    130  C   GLU A   9      10.614 -10.833  -2.606  1.00  2.00              
ATOM    131  O   GLU A   9       9.388 -10.790  -2.687  1.00  1.70              
ATOM    132  CB  GLU A   9      11.699 -10.575  -0.354  1.00  0.00              
ATOM    133  HB1 GLU A   9      12.248  -9.845   0.285  1.00  0.00              
ATOM    134  HB2 GLU A   9      10.752 -10.800   0.185  1.00  0.00              
ATOM    135  CG  GLU A   9      12.550 -11.873  -0.442  1.00  0.00              
ATOM    136  HG1 GLU A   9      11.966 -12.663  -0.947  1.00  0.00              
ATOM    137  HG2 GLU A   9      13.488 -11.697  -1.006  1.00  0.00              
ATOM    138  CD  GLU A   9      12.948 -12.498   0.897  1.00  0.00              
ATOM    139  OE1 GLU A   9      11.986 -12.791   1.655  1.00  0.00              
ATOM    140  OE2 GLU A   9      14.159 -12.667   1.177  1.00  0.00              
ATOM    141  N   VAL A  10      11.319 -11.714  -3.339  1.00  1.85              
ATOM    142  HN  VAL A  10      12.320 -11.697  -3.317  1.00  0.22              
ATOM    143  CA  VAL A  10      10.697 -12.753  -4.144  1.00  2.27              
ATOM    144  HA  VAL A  10       9.786 -12.361  -4.577  1.00  1.32              
ATOM    145  C   VAL A  10      10.299 -13.952  -3.289  1.00  2.00              
ATOM    146  O   VAL A  10      11.095 -14.527  -2.550  1.00  1.70              
ATOM    147  CB  VAL A  10      11.622 -13.180  -5.308  1.00  0.00              
ATOM    148  HB  VAL A  10      12.593 -13.510  -4.862  1.00  0.00              
ATOM    149  CG1 VAL A  10      11.072 -14.351  -6.149  1.00  0.00              
ATOM    150 HG11 VAL A  10      11.763 -14.581  -6.988  1.00  0.00              
ATOM    151 HG12 VAL A  10      10.967 -15.276  -5.545  1.00  0.00              
ATOM    152 HG13 VAL A  10      10.081 -14.094  -6.581  1.00  0.00              
ATOM    153  CG2 VAL A  10      11.949 -12.005  -6.251  1.00  0.00              
ATOM    154 HG21 VAL A  10      12.581 -12.346  -7.098  1.00  0.00              
ATOM    155 HG22 VAL A  10      11.016 -11.567  -6.665  1.00  0.00              
ATOM    156 HG23 VAL A  10      12.504 -11.205  -5.719  1.00  0.00              
ATOM    157  N   VAL A  11       9.023 -14.358  -3.391  1.00  1.85              
ATOM    158  HN  VAL A  11       8.407 -13.866  -4.014  1.00  0.22              
ATOM    159  CA  VAL A  11       8.436 -15.503  -2.721  1.00  2.27              
ATOM    160  HA  VAL A  11       8.948 -15.677  -1.784  1.00  1.32              
ATOM    161  C   VAL A  11       8.618 -16.743  -3.585  1.00  2.00              
ATOM    162  O   VAL A  11       9.134 -17.767  -3.140  1.00  1.70              
ATOM    163  CB  VAL A  11       6.932 -15.272  -2.444  1.00  0.00              
ATOM    164  HB  VAL A  11       6.439 -15.053  -3.423  1.00  0.00              
ATOM    165  CG1 VAL A  11       6.215 -16.488  -1.821  1.00  0.00              
ATOM    166 HG11 VAL A  11       5.151 -16.243  -1.613  1.00  0.00              
ATOM    167 HG12 VAL A  11       6.223 -17.362  -2.504  1.00  0.00              
ATOM    168 HG13 VAL A  11       6.694 -16.780  -0.863  1.00  0.00              
ATOM    169  CG2 VAL A  11       6.690 -14.043  -1.546  1.00  0.00              
ATOM    170 HG21 VAL A  11       5.607 -13.921  -1.329  1.00  0.00              
ATOM    171 HG22 VAL A  11       7.228 -14.153  -0.580  1.00  0.00              
ATOM    172 HG23 VAL A  11       7.040 -13.110  -2.035  1.00  0.00              
ATOM    173  N   ALA A  12       8.202 -16.672  -4.863  1.00  1.85              
ATOM    174  HN  ALA A  12       7.839 -15.814  -5.223  1.00  0.22              
ATOM    175  CA  ALA A  12       8.320 -17.764  -5.806  1.00  2.27              
ATOM    176  HA  ALA A  12       9.131 -18.417  -5.509  1.00  1.32              
ATOM    177  C   ALA A  12       8.677 -17.216  -7.179  1.00  2.00              
ATOM    178  O   ALA A  12       8.315 -16.091  -7.523  1.00  1.70              
ATOM    179  CB  ALA A  12       7.003 -18.569  -5.887  1.00  0.00              
ATOM    180  HB1 ALA A  12       6.760 -18.988  -4.887  1.00  0.00              
ATOM    181  HB2 ALA A  12       6.156 -17.919  -6.200  1.00  0.00              
ATOM    182  HB3 ALA A  12       7.083 -19.415  -6.603  1.00  0.00              
ATOM    183  N   ALA A  13       9.414 -17.988  -7.998  1.00  1.85              
ATOM    184  HN  ALA A  13       9.697 -18.902  -7.722  1.00  0.22              
ATOM    185  CA  ALA A  13       9.880 -17.527  -9.288  1.00  2.27              
ATOM    186  HA  ALA A  13       9.302 -16.665  -9.599  1.00  1.32              
ATOM    187  C   ALA A  13       9.705 -18.560 -10.392  1.00  2.00              
ATOM    188  O   ALA A  13       9.882 -19.763 -10.203  1.00  1.70              
ATOM    189  CB  ALA A  13      11.370 -17.118  -9.224  1.00  0.00              
ATOM    190  HB1 ALA A  13      11.499 -16.298  -8.485  1.00  0.00              
ATOM    191  HB2 ALA A  13      12.005 -17.972  -8.900  1.00  0.00              
ATOM    192  HB3 ALA A  13      11.738 -16.755 -10.207  1.00  0.00              
ATOM    193  N   THR A  14       9.363 -18.081 -11.598  1.00  1.85              
ATOM    194  HN  THR A  14       9.176 -17.103 -11.721  1.00  0.22              
ATOM    195  CA  THR A  14       9.296 -18.849 -12.835  1.00  2.27              
ATOM    196  HA  THR A  14       9.944 -19.711 -12.759  1.00  1.32              
ATOM    197  C   THR A  14       9.878 -17.943 -13.907  1.00  2.00              
ATOM    198  O   THR A  14      10.007 -16.749 -13.642  1.00  1.70              
ATOM    199  CB  THR A  14       7.837 -19.243 -13.163  1.00  0.00              
ATOM    200  HB  THR A  14       7.874 -19.782 -14.140  1.00  0.00              
ATOM    201  OG1 THR A  14       7.002 -18.104 -13.348  1.00  0.00              
ATOM    202  HG1 THR A  14       6.124 -18.456 -13.533  1.00  0.00              
ATOM    203  CG2 THR A  14       7.148 -20.162 -12.148  1.00  0.00              
ATOM    204 HG21 THR A  14       6.152 -20.483 -12.519  1.00  0.00              
ATOM    205 HG22 THR A  14       7.758 -21.074 -11.976  1.00  0.00              
ATOM    206 HG23 THR A  14       7.008 -19.649 -11.173  1.00  0.00              
ATOM    207  N   PRO A  15      10.259 -18.376 -15.111  1.00  1.85              
ATOM    208  CA  PRO A  15      10.854 -17.479 -16.112  1.00  2.27              
ATOM    209  HA  PRO A  15      11.561 -16.812 -15.639  1.00  1.32              
ATOM    210  C   PRO A  15       9.811 -16.610 -16.801  1.00  2.00              
ATOM    211  O   PRO A  15      10.169 -15.763 -17.614  1.00  1.70              
ATOM    212  CD  PRO A  15      10.492 -19.789 -15.469  1.00 52.80              
ATOM    213  HD1 PRO A  15      10.877 -19.482 -14.471  1.00  0.00              
ATOM    214  HD2 PRO A  15      10.061 -20.817 -15.422  1.00  0.00              
ATOM    215  CB  PRO A  15      11.522 -18.400 -17.121  1.00 52.39              
ATOM    216  HB1 PRO A  15      12.541 -18.660 -16.755  1.00  0.00              
ATOM    217  HB2 PRO A  15      11.606 -17.944 -18.128  1.00  0.00              
ATOM    218  CG  PRO A  15      11.597 -19.741 -16.486  1.00 52.57              
ATOM    219  HG1 PRO A  15      12.395 -20.378 -16.915  1.00  0.00              
ATOM    220  HG2 PRO A  15      10.614 -20.254 -16.596  1.00  0.00              
ATOM    221  N   THR A  16       8.522 -16.827 -16.511  1.00  1.85              
ATOM    222  HN  THR A  16       8.286 -17.581 -15.907  1.00  0.22              
ATOM    223  CA  THR A  16       7.378 -16.100 -17.038  1.00  2.27              
ATOM    224  HA  THR A  16       7.670 -15.533 -17.911  1.00  1.32              
ATOM    225  C   THR A  16       6.856 -15.103 -16.020  1.00  2.00              
ATOM    226  O   THR A  16       6.829 -13.895 -16.259  1.00  1.70              
ATOM    227  CB  THR A  16       6.231 -17.069 -17.408  1.00  0.00              
ATOM    228  HB  THR A  16       5.385 -16.427 -17.756  1.00  0.00              
ATOM    229  OG1 THR A  16       5.760 -17.800 -16.280  1.00  0.00              
ATOM    230  HG1 THR A  16       5.064 -18.374 -16.618  1.00  0.00              
ATOM    231  CG2 THR A  16       6.540 -18.078 -18.519  1.00  0.00              
ATOM    232 HG21 THR A  16       5.630 -18.651 -18.795  1.00  0.00              
ATOM    233 HG22 THR A  16       6.902 -17.554 -19.428  1.00  0.00              
ATOM    234 HG23 THR A  16       7.322 -18.800 -18.199  1.00  0.00              
ATOM    235  N   SER A  17       6.399 -15.606 -14.860  1.00  1.85              
ATOM    236  HN  SER A  17       6.360 -16.601 -14.761  1.00  0.22              
ATOM    237  CA  SER A  17       5.843 -14.830 -13.766  1.00  2.27              
ATOM    238  HA  SER A  17       5.889 -13.783 -14.024  1.00  1.32              
ATOM    239  C   SER A  17       6.634 -14.969 -12.470  1.00  2.00              
ATOM    240  O   SER A  17       7.424 -15.891 -12.280  1.00  1.70              
ATOM    241  CB  SER A  17       4.357 -15.187 -13.534  1.00  0.00              
ATOM    242  HB1 SER A  17       3.956 -14.509 -12.746  1.00  0.00              
ATOM    243  HB2 SER A  17       3.764 -15.001 -14.458  1.00  0.00              
ATOM    244  OG  SER A  17       4.181 -16.540 -13.091  1.00  0.00              
ATOM    245  HG1 SER A  17       3.278 -16.614 -12.759  1.00  0.00              
ATOM    246  N   LEU A  18       6.460 -14.009 -11.549  1.00  1.85              
ATOM    247  HN  LEU A  18       5.814 -13.257 -11.727  1.00  0.22              
ATOM    248  CA  LEU A  18       7.229 -13.879 -10.329  1.00  2.27              
ATOM    249  HA  LEU A  18       7.719 -14.811 -10.082  1.00  1.32              
ATOM    250  C   LEU A  18       6.290 -13.503  -9.197  1.00  2.00              
ATOM    251  O   LEU A  18       5.461 -12.615  -9.351  1.00  1.70              
ATOM    252  CB  LEU A  18       8.269 -12.741 -10.450  1.00  0.00              
ATOM    253  HB1 LEU A  18       7.781 -11.906 -11.002  1.00  0.00              
ATOM    254  HB2 LEU A  18       8.496 -12.349  -9.434  1.00  0.00              
ATOM    255  CG  LEU A  18       9.597 -13.063 -11.176  1.00  0.00              
ATOM    256  HG  LEU A  18       9.361 -13.342 -12.231  1.00  0.00              
ATOM    257  CD1 LEU A  18      10.281 -14.279 -10.532  1.00  0.00              
ATOM    258 HD11 LEU A  18      11.210 -14.539 -11.083  1.00  0.00              
ATOM    259 HD12 LEU A  18      10.550 -14.062  -9.476  1.00  0.00              
ATOM    260 HD13 LEU A  18       9.609 -15.162 -10.549  1.00  0.00              
ATOM    261  CD2 LEU A  18      10.558 -11.865 -11.206  1.00  0.00              
ATOM    262 HD21 LEU A  18      11.504 -12.142 -11.718  1.00  0.00              
ATOM    263 HD22 LEU A  18      10.121 -11.002 -11.748  1.00  0.00              
ATOM    264 HD23 LEU A  18      10.805 -11.539 -10.172  1.00  0.00              
ATOM    265  N   LEU A  19       6.367 -14.149  -8.023  1.00  1.85              
ATOM    266  HN  LEU A  19       7.061 -14.862  -7.869  1.00  0.22              
ATOM    267  CA  LEU A  19       5.512 -13.817  -6.894  1.00  2.27              
ATOM    268  HA  LEU A  19       4.685 -13.198  -7.214  1.00  1.32              
ATOM    269  C   LEU A  19       6.321 -13.024  -5.878  1.00  2.00              
ATOM    270  O   LEU A  19       7.347 -13.500  -5.393  1.00  1.70              
ATOM    271  CB  LEU A  19       4.915 -15.094  -6.257  1.00  0.00              
ATOM    272  HB1 LEU A  19       4.577 -15.750  -7.092  1.00  0.00              
ATOM    273  HB2 LEU A  19       5.725 -15.651  -5.737  1.00  0.00              
ATOM    274  CG  LEU A  19       3.720 -14.918  -5.292  1.00  0.00              
ATOM    275  HG  LEU A  19       4.101 -14.473  -4.340  1.00  0.00              
ATOM    276  CD1 LEU A  19       3.111 -16.283  -4.937  1.00  0.00              
ATOM    277 HD11 LEU A  19       2.282 -16.162  -4.206  1.00  0.00              
ATOM    278 HD12 LEU A  19       2.705 -16.778  -5.845  1.00  0.00              
ATOM    279 HD13 LEU A  19       3.876 -16.950  -4.487  1.00  0.00              
ATOM    280  CD2 LEU A  19       2.639 -13.982  -5.854  1.00  0.00              
ATOM    281 HD21 LEU A  19       1.791 -13.898  -5.140  1.00  0.00              
ATOM    282 HD22 LEU A  19       3.033 -12.961  -6.031  1.00  0.00              
ATOM    283 HD23 LEU A  19       2.245 -14.377  -6.816  1.00  0.00              
ATOM    284  N   ILE A  20       5.908 -11.787  -5.542  1.00  1.85              
ATOM    285  HN  ILE A  20       5.049 -11.423  -5.912  1.00  0.22              
ATOM    286  CA  ILE A  20       6.654 -10.911  -4.644  1.00  2.27              
ATOM    287  HA  ILE A  20       7.565 -11.403  -4.336  1.00  1.32              
ATOM    288  C   ILE A  20       5.897 -10.610  -3.356  1.00  2.00              
ATOM    289  O   ILE A  20       4.669 -10.671  -3.294  1.00  1.70              
ATOM    290  CB  ILE A  20       7.045  -9.594  -5.355  1.00  0.00              
ATOM    291  HB  ILE A  20       7.532  -8.979  -4.557  1.00  0.00              
ATOM    292  CG2 ILE A  20       8.104  -9.773  -6.466  1.00  0.00              
ATOM    293 HG21 ILE A  20       8.457  -8.786  -6.831  1.00  0.00              
ATOM    294 HG22 ILE A  20       8.986 -10.328  -6.087  1.00  0.00              
ATOM    295 HG23 ILE A  20       7.683 -10.331  -7.329  1.00  0.00              
ATOM    296  CG1 ILE A  20       5.829  -8.764  -5.837  1.00  0.00              
ATOM    297 HG11 ILE A  20       5.294  -9.312  -6.645  1.00  0.00              
ATOM    298 HG12 ILE A  20       5.114  -8.647  -4.990  1.00  0.00              
ATOM    299  CD  ILE A  20       6.190  -7.359  -6.347  1.00  0.00              
ATOM    300  HD1 ILE A  20       5.269  -6.799  -6.621  1.00  0.00              
ATOM    301  HD2 ILE A  20       6.727  -6.783  -5.563  1.00  0.00              
ATOM    302  HD3 ILE A  20       6.837  -7.416  -7.247  1.00  0.00              
ATOM    303  N   SER A  21       6.639 -10.269  -2.283  1.00  1.85              
ATOM    304  HN  SER A  21       7.644 -10.316  -2.334  1.00  0.22              
ATOM    305  CA  SER A  21       6.099  -9.753  -1.030  1.00  2.27              
ATOM    306  HA  SER A  21       5.030  -9.908  -1.011  1.00  1.32              
ATOM    307  C   SER A  21       6.332  -8.266  -0.874  1.00  2.00              
ATOM    308  O   SER A  21       7.255  -7.698  -1.451  1.00  1.70              
ATOM    309  CB  SER A  21       6.756 -10.451   0.184  1.00  0.00              
ATOM    310  HB1 SER A  21       6.252 -10.086   1.108  1.00  0.00              
ATOM    311  HB2 SER A  21       6.591 -11.551   0.134  1.00  0.00              
ATOM    312  OG  SER A  21       8.155 -10.159   0.293  1.00  0.00              
ATOM    313  HG1 SER A  21       8.435 -10.436   1.174  1.00  0.00              
ATOM    314  N   LEU A  22       6.425  -7.427   0.488  1.00 57.11              
ATOM    315  HN  LEU A  22       6.013  -7.969  -0.241  1.00  0.00              
ATOM    316  CA  LEU A  22       5.857  -6.094   0.637  1.00 60.06              
ATOM    317  HA  LEU A  22       6.673  -5.404   0.800  1.00  0.00              
ATOM    318  C   LEU A  22       4.974  -6.068   1.885  1.00 66.95              
ATOM    319  O   LEU A  22       3.951  -6.765   1.948  1.00 64.23              
ATOM    320  CB  LEU A  22       5.005  -5.715  -0.597  1.00  0.00              
ATOM    321  HB1 LEU A  22       4.447  -6.629  -0.906  1.00  0.00              
ATOM    322  HB2 LEU A  22       4.235  -4.973  -0.292  1.00  0.00              
ATOM    323  CG  LEU A  22       5.754  -5.185  -1.844  1.00  0.00              
ATOM    324  HG  LEU A  22       6.437  -5.988  -2.210  1.00  0.00              
ATOM    325  CD1 LEU A  22       6.632  -3.981  -1.472  1.00  0.00              
ATOM    326 HD11 LEU A  22       7.205  -3.630  -2.357  1.00  0.00              
ATOM    327 HD12 LEU A  22       6.006  -3.139  -1.105  1.00  0.00              
ATOM    328 HD13 LEU A  22       7.355  -4.254  -0.676  1.00  0.00              
ATOM    329  CD2 LEU A  22       4.800  -4.816  -2.990  1.00  0.00              
ATOM    330 HD21 LEU A  22       5.373  -4.423  -3.857  1.00  0.00              
ATOM    331 HD22 LEU A  22       4.219  -5.693  -3.340  1.00  0.00              
ATOM    332 HD23 LEU A  22       4.084  -4.031  -2.663  1.00  0.00              
ATOM    333  N   ASN A  23       5.367  -5.277   2.880  1.00 66.66              
ATOM    334  HN  ASN A  23       6.140  -4.646   2.835  1.00  0.00              
ATOM    335  CA  ASN A  23       4.661  -5.279   4.160  1.00 65.11              
ATOM    336  HA  ASN A  23       3.944  -6.088   4.065  1.00  0.00              
ATOM    337  C   ASN A  23       3.882  -4.003   4.469  1.00 65.37              
ATOM    338  O   ASN A  23       4.092  -2.960   3.848  1.00 63.81              
ATOM    339  CB  ASN A  23       5.629  -5.590   5.325  1.00  0.00              
ATOM    340  HB1 ASN A  23       6.085  -6.586   5.131  1.00  0.00              
ATOM    341  HB2 ASN A  23       6.452  -4.846   5.352  1.00  0.00              
ATOM    342  CG  ASN A  23       4.959  -5.657   6.700  1.00  0.00              
ATOM    343  OD1 ASN A  23       5.148  -4.805   7.572  1.00  0.00              
ATOM    344  ND2 ASN A  23       4.153  -6.720   6.920  1.00  0.00              
ATOM    345 HD21 ASN A  23       3.700  -6.775   7.805  1.00  0.00              
ATOM    346 HD22 ASN A  23       4.009  -7.393   6.201  1.00  0.00              
ATOM    347  N   LYS A  24       2.976  -4.107   5.438  1.00 67.14              
ATOM    348  HN  LYS A  24       2.803  -4.967   5.916  1.00  0.00              
ATOM    349  CA  LYS A  24       2.162  -2.975   5.881  1.00 76.50              
ATOM    350  HA  LYS A  24       1.466  -3.360   6.616  1.00  0.00              
ATOM    351  C   LYS A  24       1.338  -2.380   4.740  1.00 73.58              
ATOM    352  O   LYS A  24       1.375  -1.172   4.515  1.00 73.76              
ATOM    353  CB  LYS A  24       3.040  -1.890   6.547  1.00  0.00              
ATOM    354  HB1 LYS A  24       3.719  -1.490   5.760  1.00  0.00              
ATOM    355  HB2 LYS A  24       2.391  -1.042   6.861  1.00  0.00              
ATOM    356  CG  LYS A  24       3.902  -2.363   7.738  1.00  0.00              
ATOM    357  HG1 LYS A  24       4.546  -3.209   7.407  1.00  0.00              
ATOM    358  HG2 LYS A  24       4.577  -1.532   8.048  1.00  0.00              
ATOM    359  CD  LYS A  24       3.068  -2.831   8.944  1.00  0.00              
ATOM    360  HD1 LYS A  24       2.359  -2.017   9.220  1.00  0.00              
ATOM    361  HD2 LYS A  24       2.460  -3.708   8.626  1.00  0.00              
ATOM    362  CE  LYS A  24       3.943  -3.207  10.147  1.00  0.00              
ATOM    363  HE1 LYS A  24       4.684  -2.403  10.357  1.00  0.00              
ATOM    364  HE2 LYS A  24       3.318  -3.356  11.055  1.00  0.00              
ATOM    365  NZ  LYS A  24       4.673  -4.445   9.881  1.00  0.00              
ATOM    366  HZ1 LYS A  24       5.264  -4.693  10.701  1.00  0.00              
ATOM    367  HZ2 LYS A  24       3.995  -5.213   9.699  1.00  0.00              
ATOM    368  HZ3 LYS A  24       5.277  -4.316   9.045  1.00  0.00              
ATOM    369  N   CYS A  25       0.592  -3.231   4.039  1.00 71.73              
ATOM    370  HN  CYS A  25       0.508  -4.200   4.264  1.00  0.00              
ATOM    371  CA  CYS A  25      -0.176  -2.804   2.864  1.00 78.92              
ATOM    372  HA  CYS A  25       0.364  -1.959   2.454  1.00  0.00              
ATOM    373  C   CYS A  25      -1.592  -2.331   3.209  1.00 82.39              
ATOM    374  O   CYS A  25      -2.171  -1.502   2.499  1.00 80.08              
ATOM    375  CB  CYS A  25      -0.244  -3.932   1.808  1.00  0.00              
ATOM    376  HB1 CYS A  25      -0.667  -4.831   2.311  1.00  0.00              
ATOM    377  HB2 CYS A  25      -0.967  -3.658   1.010  1.00  0.00              
ATOM    378  SG  CYS A  25       1.388  -4.381   1.097  1.00  0.00              
ATOM    379  HG1 CYS A  25       0.963  -5.380   0.323  1.00  0.00              
ATOM    380  N   ASP A  27      -2.133  -2.863   4.304  1.00 83.77              
ATOM    381  HN  ASP A  27      -1.690  -3.559   4.864  1.00  0.00              
ATOM    382  CA  ASP A  27      -3.452  -2.480   4.809  1.00 85.71              
ATOM    383  HA  ASP A  27      -4.170  -2.739   4.040  1.00  0.00              
ATOM    384  C   ASP A  27      -3.555  -0.973   5.019  1.00 87.55              
ATOM    385  O   ASP A  27      -4.651  -0.419   5.145  1.00 88.24              
ATOM    386  CB  ASP A  27      -3.762  -3.196   6.144  1.00  0.00              
ATOM    387  HB1 ASP A  27      -4.777  -2.910   6.485  1.00  0.00              
ATOM    388  HB2 ASP A  27      -3.736  -4.296   6.012  1.00  0.00              
ATOM    389  CG  ASP A  27      -2.787  -2.820   7.250  1.00  0.00              
ATOM    390  OD1 ASP A  27      -1.560  -2.992   7.038  1.00  0.00              
ATOM    391  OD2 ASP A  27      -3.262  -2.537   8.375  1.00  0.00              
ATOM    392  N   MET A  28      -2.398  -0.321   5.057  1.00 85.56              
ATOM    393  HN  MET A  28      -1.515  -0.768   4.934  1.00  0.00              
ATOM    394  CA  MET A  28      -2.320   1.112   5.282  1.00 84.28              
ATOM    395  HA  MET A  28      -3.288   1.439   5.644  1.00  0.00              
ATOM    396  C   MET A  28      -2.051   1.836   3.972  1.00 85.05              
ATOM    397  O   MET A  28      -1.465   2.924   3.955  1.00 80.68              
ATOM    398  CB  MET A  28      -1.228   1.449   6.323  1.00  0.00              
ATOM    399  HB1 MET A  28      -0.286   0.965   5.973  1.00  0.00              
ATOM    400  HB2 MET A  28      -1.037   2.545   6.316  1.00  0.00              
ATOM    401  CG  MET A  28      -1.502   0.974   7.768  1.00  0.00              
ATOM    402  HG1 MET A  28      -2.434   1.437   8.156  1.00  0.00              
ATOM    403  HG2 MET A  28      -1.647  -0.129   7.778  1.00  0.00              
ATOM    404  SD  MET A  28      -0.115   1.428   8.857  1.00  0.00              
ATOM    405  CE  MET A  28      -0.712   0.678  10.405  1.00  0.00              
ATOM    406  HE1 MET A  28       0.007   0.854  11.234  1.00  0.00              
ATOM    407  HE2 MET A  28      -1.691   1.111  10.705  1.00  0.00              
ATOM    408  HE3 MET A  28      -0.842  -0.419  10.293  1.00  0.00              
ATOM    409  N   VAL A  29      -2.485   1.225   2.871  1.00 85.83              
ATOM    410  HN  VAL A  29      -2.924   0.331   2.860  1.00  0.00              
ATOM    411  CA  VAL A  29      -2.344   1.845   1.556  1.00 92.39              
ATOM    412  HA  VAL A  29      -1.983   2.854   1.716  1.00  0.00              
ATOM    413  C   VAL A  29      -3.688   1.948   0.828  1.00 94.78              
ATOM    414  O   VAL A  29      -4.145   0.998   0.186  1.00 91.34              
ATOM    415  CB  VAL A  29      -1.292   1.099   0.703  1.00  0.00              
ATOM    416  HB  VAL A  29      -1.609   0.029   0.638  1.00  0.00              
ATOM    417  CG1 VAL A  29      -1.158   1.636  -0.738  1.00  0.00              
ATOM    418 HG11 VAL A  29      -0.361   1.084  -1.282  1.00  0.00              
ATOM    419 HG12 VAL A  29      -2.098   1.508  -1.312  1.00  0.00              
ATOM    420 HG13 VAL A  29      -0.887   2.713  -0.733  1.00  0.00              
ATOM    421  CG2 VAL A  29       0.101   1.105   1.363  1.00  0.00              
ATOM    422 HG21 VAL A  29       0.846   0.598   0.714  1.00  0.00              
ATOM    423 HG22 VAL A  29       0.445   2.147   1.542  1.00  0.00              
ATOM    424 HG23 VAL A  29       0.088   0.571   2.337  1.00  0.00              
ATOM    425  N   ASP A  30      -4.308   3.118   0.951  1.00 96.35              
ATOM    426  HN  ASP A  30      -3.938   3.892   1.457  1.00  0.00              
ATOM    427  CA  ASP A  30      -5.611   3.400   0.351  1.00102.02              
ATOM    428  HA  ASP A  30      -6.339   2.846   0.931  1.00  0.00              
ATOM    429  C   ASP A  30      -5.720   2.899  -1.086  1.00101.38              
ATOM    430  O   ASP A  30      -6.573   2.066  -1.403  1.00101.73              
ATOM    431  CB  ASP A  30      -5.921   4.915   0.390  1.00  0.00              
ATOM    432  HB1 ASP A  30      -6.925   5.093  -0.044  1.00  0.00              
ATOM    433  HB2 ASP A  30      -5.921   5.286   1.434  1.00  0.00              
ATOM    434  CG  ASP A  30      -4.925   5.737  -0.414  1.00  0.00              
ATOM    435  OD1 ASP A  30      -3.705   5.622  -0.135  1.00  0.00              
ATOM    436  OD2 ASP A  30      -5.381   6.619  -1.180  1.00  0.00              
ATOM    437  N   TYR A  31      -4.333   3.008  -1.542  1.00  1.85              
ATOM    438  HN  TYR A  31      -3.729   3.729  -1.208  1.00  0.22              
ATOM    439  CA  TYR A  31      -3.985   2.400  -2.811  1.00  2.27              
ATOM    440  HA  TYR A  31      -4.635   1.560  -3.015  1.00  1.32              
ATOM    441  C   TYR A  31      -2.568   1.880  -2.697  1.00  2.00              
ATOM    442  O   TYR A  31      -1.677   2.594  -2.248  1.00  1.70              
ATOM    443  CB  TYR A  31      -4.056   3.435  -3.958  1.00  0.00              
ATOM    444  HB1 TYR A  31      -3.439   4.320  -3.688  1.00  0.00              
ATOM    445  HB2 TYR A  31      -3.633   3.013  -4.895  1.00  0.00              
ATOM    446  CG  TYR A  31      -5.459   3.935  -4.213  1.00  0.00              
ATOM    447  CD1 TYR A  31      -5.892   5.156  -3.665  1.00  0.00              
ATOM    448  HD1 TYR A  31      -5.201   5.767  -3.102  1.00  0.00              
ATOM    449  CE1 TYR A  31      -7.222   5.572  -3.825  1.00  0.00              
ATOM    450  HE1 TYR A  31      -7.560   6.505  -3.397  1.00  0.00              
ATOM    451  CZ  TYR A  31      -8.125   4.778  -4.536  1.00  0.00              
ATOM    452  OH  TYR A  31      -9.465   5.189  -4.664  1.00  0.00              
ATOM    453  HH  TYR A  31      -9.905   4.560  -5.238  1.00  0.00              
ATOM    454  CD2 TYR A  31      -6.373   3.153  -4.943  1.00  0.00              
ATOM    455  HD2 TYR A  31      -6.063   2.202  -5.355  1.00  0.00              
ATOM    456  CE2 TYR A  31      -7.703   3.570  -5.098  1.00  0.00              
ATOM    457  HE2 TYR A  31      -8.401   2.945  -5.634  1.00  0.00              
ATOM    458  N   TYR A  32      -2.303   0.628  -3.097  1.00  1.85              
ATOM    459  HN  TYR A  32      -3.023   0.018  -3.439  1.00  0.22              
ATOM    460  CA  TYR A  32      -0.951   0.109  -3.166  1.00  2.27              
ATOM    461  HA  TYR A  32      -0.248   0.844  -2.794  1.00  1.32              
ATOM    462  C   TYR A  32      -0.636  -0.111  -4.636  1.00  2.00              
ATOM    463  O   TYR A  32      -1.102  -1.066  -5.256  1.00  1.70              
ATOM    464  CB  TYR A  32      -0.816  -1.193  -2.343  1.00  0.00              
ATOM    465  HB1 TYR A  32      -1.149  -1.000  -1.300  1.00  0.00              
ATOM    466  HB2 TYR A  32      -1.474  -1.988  -2.756  1.00  0.00              
ATOM    467  CG  TYR A  32       0.605  -1.698  -2.269  1.00  0.00              
ATOM    468  CD1 TYR A  32       1.686  -0.828  -2.504  1.00  0.00              
ATOM    469  HD1 TYR A  32       1.500   0.223  -2.684  1.00  0.00              
ATOM    470  CE1 TYR A  32       3.000  -1.317  -2.527  1.00  0.00              
ATOM    471  HE1 TYR A  32       3.830  -0.653  -2.716  1.00  0.00              
ATOM    472  CZ  TYR A  32       3.245  -2.677  -2.312  1.00  0.00              
ATOM    473  OH  TYR A  32       4.563  -3.164  -2.370  1.00  0.00              
ATOM    474  HH  TYR A  32       4.538  -4.092  -2.128  1.00  0.00              
ATOM    475  CD2 TYR A  32       0.868  -3.060  -2.037  1.00  0.00              
ATOM    476  HD2 TYR A  32       0.049  -3.748  -1.874  1.00  0.00              
ATOM    477  CE2 TYR A  32       2.182  -3.549  -2.064  1.00  0.00              
ATOM    478  HE2 TYR A  32       2.366  -4.602  -1.914  1.00  0.00              
ATOM    479  N   ARG A  33       0.135   0.806  -5.240  1.00  1.85              
ATOM    480  HN  ARG A  33       0.527   1.558  -4.699  1.00  0.22              
ATOM    481  CA  ARG A  33       0.504   0.750  -6.641  1.00  2.27              
ATOM    482  HA  ARG A  33      -0.101   0.018  -7.158  1.00  1.32              
ATOM    483  C   ARG A  33       1.949   0.310  -6.760  1.00  2.00              
ATOM    484  O   ARG A  33       2.834   0.859  -6.110  1.00  1.70              
ATOM    485  CB  ARG A  33       0.298   2.123  -7.323  1.00  0.00              
ATOM    486  HB1 ARG A  33      -0.773   2.394  -7.166  1.00  0.00              
ATOM    487  HB2 ARG A  33       0.892   2.897  -6.788  1.00  0.00              
ATOM    488  CG  ARG A  33       0.586   2.175  -8.842  1.00  0.00              
ATOM    489  HG1 ARG A  33       1.641   1.865  -9.012  1.00  0.00              
ATOM    490  HG2 ARG A  33      -0.037   1.408  -9.355  1.00  0.00              
ATOM    491  CD  ARG A  33       0.282   3.536  -9.491  1.00  0.00              
ATOM    492  HD1 ARG A  33      -0.799   3.774  -9.360  1.00  0.00              
ATOM    493  HD2 ARG A  33       0.886   4.353  -9.032  1.00  0.00              
ATOM    494  NE  ARG A  33       0.642   3.423 -10.946  1.00  0.00              
ATOM    495  HE  ARG A  33       0.989   2.511 -11.198  1.00  0.00              
ATOM    496  CZ  ARG A  33       0.513   4.437 -11.812  1.00  0.00              
ATOM    497  NH1 ARG A  33       0.862   4.226 -13.079  1.00  0.00              
ATOM    498 HH11 ARG A  33       0.806   4.957 -13.746  1.00  0.00              
ATOM    499 HH12 ARG A  33       1.306   3.349 -13.278  1.00  0.00              
ATOM    500  NH2 ARG A  33       0.027   5.619 -11.449  1.00  0.00              
ATOM    501 HH21 ARG A  33      -0.136   6.317 -12.132  1.00  0.00              
ATOM    502 HH22 ARG A  33      -0.352   5.687 -10.535  1.00  0.00              
ATOM    503  N   ILE A  34       2.228  -0.719  -7.574  1.00  1.85              
ATOM    504  HN  ILE A  34       1.494  -1.185  -8.080  1.00  0.22              
ATOM    505  CA  ILE A  34       3.578  -1.234  -7.745  1.00  2.27              
ATOM    506  HA  ILE A  34       4.290  -0.573  -7.270  1.00  1.32              
ATOM    507  C   ILE A  34       3.922  -1.237  -9.223  1.00  2.00              
ATOM    508  O   ILE A  34       3.264  -1.903 -10.019  1.00  1.70              
ATOM    509  CB  ILE A  34       3.724  -2.631  -7.098  1.00  0.00              
ATOM    510  HB  ILE A  34       2.865  -3.220  -7.509  1.00  0.00              
ATOM    511  CG2 ILE A  34       5.004  -3.386  -7.519  1.00  0.00              
ATOM    512 HG21 ILE A  34       4.978  -4.433  -7.152  1.00  0.00              
ATOM    513 HG22 ILE A  34       5.099  -3.419  -8.624  1.00  0.00              
ATOM    514 HG23 ILE A  34       5.910  -2.895  -7.103  1.00  0.00              
ATOM    515  CG1 ILE A  34       3.527  -2.627  -5.561  1.00  0.00              
ATOM    516 HG11 ILE A  34       4.365  -2.077  -5.076  1.00  0.00              
ATOM    517 HG12 ILE A  34       2.588  -2.078  -5.318  1.00  0.00              
ATOM    518  CD  ILE A  34       3.430  -4.029  -4.937  1.00  0.00              
ATOM    519  HD1 ILE A  34       3.232  -3.953  -3.846  1.00  0.00              
ATOM    520  HD2 ILE A  34       2.602  -4.608  -5.400  1.00  0.00              
ATOM    521  HD3 ILE A  34       4.376  -4.593  -5.076  1.00  0.00              
ATOM    522  N   THR A  35       4.950  -0.464  -9.633  1.00  1.85              
ATOM    523  HN  THR A  35       5.504   0.044  -8.966  1.00  0.22              
ATOM    524  CA  THR A  35       5.370  -0.333 -11.031  1.00  2.27              
ATOM    525  HA  THR A  35       4.666  -0.853 -11.661  1.00  1.32              
ATOM    526  C   THR A  35       6.712  -1.004 -11.246  1.00  2.00              
ATOM    527  O   THR A  35       7.578  -0.978 -10.372  1.00  1.70              
ATOM    528  CB  THR A  35       5.435   1.154 -11.452  1.00  0.00              
ATOM    529  HB  THR A  35       5.805   1.161 -12.506  1.00  0.00              
ATOM    530  OG1 THR A  35       6.376   1.891 -10.677  1.00  0.00              
ATOM    531  HG1 THR A  35       6.330   2.795 -11.007  1.00  0.00              
ATOM    532  CG2 THR A  35       4.107   1.918 -11.418  1.00  0.00              
ATOM    533 HG21 THR A  35       4.227   2.937 -11.841  1.00  0.00              
ATOM    534 HG22 THR A  35       3.339   1.387 -12.019  1.00  0.00              
ATOM    535 HG23 THR A  35       3.728   2.016 -10.378  1.00  0.00              
ATOM    536  N   TYR A  36       6.937  -1.657 -12.404  1.00  1.85              
ATOM    537  HN  TYR A  36       6.225  -1.790 -13.099  1.00  0.22              
ATOM    538  CA  TYR A  36       8.193  -2.360 -12.624  1.00  2.27              
ATOM    539  HA  TYR A  36       8.975  -1.805 -12.124  1.00  1.32              
ATOM    540  C   TYR A  36       8.643  -2.374 -14.079  1.00  2.00              
ATOM    541  O   TYR A  36       7.853  -2.399 -15.024  1.00  1.70              
ATOM    542  CB  TYR A  36       8.148  -3.778 -12.008  1.00  0.00              
ATOM    543  HB1 TYR A  36       9.164  -4.227 -12.053  1.00  0.00              
ATOM    544  HB2 TYR A  36       7.857  -3.731 -10.935  1.00  0.00              
ATOM    545  CG  TYR A  36       7.216  -4.712 -12.746  1.00  0.00              
ATOM    546  CD1 TYR A  36       6.353  -4.218 -13.741  1.00  0.00              
ATOM    547  HD1 TYR A  36       6.393  -3.175 -14.019  1.00  0.00              
ATOM    548  CE1 TYR A  36       5.424  -5.070 -14.357  1.00  0.00              
ATOM    549  HE1 TYR A  36       4.753  -4.692 -15.116  1.00  0.00              
ATOM    550  CZ  TYR A  36       5.353  -6.416 -13.991  1.00  0.00              
ATOM    551  OH  TYR A  36       4.397  -7.253 -14.592  1.00  0.00              
ATOM    552  HH  TYR A  36       4.549  -8.144 -14.268  1.00  0.00              
ATOM    553  CD2 TYR A  36       7.147  -6.073 -12.398  1.00  0.00              
ATOM    554  HD2 TYR A  36       7.790  -6.465 -11.621  1.00  0.00              
ATOM    555  CE2 TYR A  36       6.216  -6.920 -13.013  1.00  0.00              
ATOM    556  HE2 TYR A  36       6.154  -7.956 -12.714  1.00  0.00              
ATOM    557  N   GLY A  37       9.972  -2.349 -14.296  1.00  1.85              
ATOM    558  HN  GLY A  37      10.607  -2.296 -13.516  1.00  0.22              
ATOM    559  CA  GLY A  37      10.567  -2.363 -15.626  1.00  2.17              
ATOM    560  C   GLY A  37      12.012  -2.763 -15.570  1.00  2.00              
ATOM    561  O   GLY A  37      12.614  -2.817 -14.504  1.00  1.70              
ATOM    562  HA1 GLY A  37      10.521  -1.360 -16.027  1.00  0.00              
ATOM    563  N   GLU A  38      12.634  -3.067 -16.718  1.00  1.85              
ATOM    564  HN  GLU A  38      12.187  -2.975 -17.600  1.00  0.22              
ATOM    565  CA  GLU A  38      14.004  -3.553 -16.748  1.00  2.27              
ATOM    566  HA  GLU A  38      14.158  -4.201 -15.894  1.00  1.32              
ATOM    567  C   GLU A  38      15.015  -2.421 -16.630  1.00  2.00              
ATOM    568  O   GLU A  38      14.896  -1.369 -17.258  1.00  1.70              
ATOM    569  CB  GLU A  38      14.259  -4.412 -18.008  1.00  0.00              
ATOM    570  HB1 GLU A  38      13.958  -3.816 -18.900  1.00  0.00              
ATOM    571  HB2 GLU A  38      15.349  -4.602 -18.122  1.00  0.00              
ATOM    572  CG  GLU A  38      13.504  -5.771 -18.061  1.00  0.00              
ATOM    573  HG1 GLU A  38      13.865  -6.426 -17.248  1.00  0.00              
ATOM    574  HG2 GLU A  38      12.410  -5.623 -17.951  1.00  0.00              
ATOM    575  CD  GLU A  38      13.713  -6.598 -19.332  1.00  0.00              
ATOM    576  OE1 GLU A  38      14.441  -6.057 -20.204  1.00  0.00              
ATOM    577  OE2 GLU A  38      13.164  -7.718 -19.450  1.00  0.00              
ATOM    578  N   THR A  39      16.042  -2.603 -15.781  1.00  1.85              
ATOM    579  HN  THR A  39      16.138  -3.469 -15.274  1.00  0.22              
ATOM    580  CA  THR A  39      17.005  -1.559 -15.432  1.00  2.27              
ATOM    581  HA  THR A  39      16.446  -0.697 -15.100  1.00  1.32              
ATOM    582  C   THR A  39      17.853  -1.138 -16.616  1.00  2.00              
ATOM    583  O   THR A  39      18.555  -1.943 -17.224  1.00  1.70              
ATOM    584  CB  THR A  39      17.930  -2.022 -14.282  1.00  0.00              
ATOM    585  HB  THR A  39      18.403  -2.973 -14.628  1.00  0.00              
ATOM    586  OG1 THR A  39      17.200  -2.329 -13.096  1.00  0.00              
ATOM    587  HG1 THR A  39      17.862  -2.591 -12.448  1.00  0.00              
ATOM    588  CG2 THR A  39      19.055  -1.056 -13.897  1.00  0.00              
ATOM    589 HG21 THR A  39      19.731  -1.516 -13.146  1.00  0.00              
ATOM    590 HG22 THR A  39      19.662  -0.793 -14.789  1.00  0.00              
ATOM    591 HG23 THR A  39      18.645  -0.116 -13.467  1.00  0.00              
ATOM    592  N   GLY A  40      17.770   0.151 -17.003  1.00  1.85              
ATOM    593  HN  GLY A  40      17.248   0.802 -16.454  1.00  0.22              
ATOM    594  CA  GLY A  40      18.383   0.666 -18.224  1.00  2.17              
ATOM    595  C   GLY A  40      17.363   1.024 -19.273  1.00  2.00              
ATOM    596  O   GLY A  40      17.655   1.754 -20.216  1.00  1.70              
ATOM    597  HA1 GLY A  40      19.031  -0.101 -18.626  1.00  0.00              
ATOM    598  N   GLY A  41      16.118   0.524 -19.140  1.00  1.85              
ATOM    599  HN  GLY A  41      15.904  -0.084 -18.369  1.00  0.22              
ATOM    600  CA  GLY A  41      15.019   0.845 -20.047  1.00  2.17              
ATOM    601  C   GLY A  41      14.363   2.170 -19.751  1.00  2.00              
ATOM    602  O   GLY A  41      14.492   2.731 -18.665  1.00  1.70              
ATOM    603  HA1 GLY A  41      14.252   0.093 -19.926  1.00  0.00              
ATOM    604  N   ASN A  42      13.628   2.717 -20.733  1.00  1.85              
ATOM    605  HN  ASN A  42      13.533   2.243 -21.604  1.00  0.22              
ATOM    606  CA  ASN A  42      12.975   4.011 -20.611  1.00  2.27              
ATOM    607  HA  ASN A  42      13.567   4.649 -19.966  1.00  1.32              
ATOM    608  C   ASN A  42      11.607   3.898 -19.948  1.00  2.00              
ATOM    609  O   ASN A  42      11.372   4.429 -18.864  1.00  1.70              
ATOM    610  CB  ASN A  42      12.828   4.689 -21.993  1.00  0.00              
ATOM    611  HB1 ASN A  42      12.319   3.971 -22.672  1.00  0.00              
ATOM    612  HB2 ASN A  42      12.184   5.588 -21.915  1.00  0.00              
ATOM    613  CG  ASN A  42      14.158   5.072 -22.651  1.00  0.00              
ATOM    614  OD1 ASN A  42      14.924   5.905 -22.163  1.00  0.00              
ATOM    615  ND2 ASN A  42      14.444   4.454 -23.819  1.00  0.00              
ATOM    616 HD21 ASN A  42      15.310   4.682 -24.257  1.00  0.00              
ATOM    617 HD22 ASN A  42      13.816   3.779 -24.193  1.00  0.00              
ATOM    618  N   SER A  43      10.657   3.197 -20.589  1.00  1.85              
ATOM    619  HN  SER A  43      10.843   2.750 -21.460  1.00  0.22              
ATOM    620  CA  SER A  43       9.322   2.972 -20.055  1.00  2.27              
ATOM    621  HA  SER A  43       9.018   3.860 -19.523  1.00  1.32              
ATOM    622  C   SER A  43       9.287   1.794 -19.083  1.00  2.00              
ATOM    623  O   SER A  43      10.166   0.929 -19.146  1.00  1.70              
ATOM    624  CB  SER A  43       8.308   2.711 -21.193  1.00  0.00              
ATOM    625  HB1 SER A  43       7.293   2.630 -20.741  1.00  0.00              
ATOM    626  HB2 SER A  43       8.285   3.573 -21.897  1.00  0.00              
ATOM    627  OG  SER A  43       8.581   1.494 -21.900  1.00  0.00              
ATOM    628  HG1 SER A  43       7.798   1.291 -22.428  1.00  0.00              
ATOM    629  N   PRO A  44       8.323   1.668 -18.172  1.00  1.85              
ATOM    630  CA  PRO A  44       8.135   0.434 -17.416  1.00  2.27              
ATOM    631  HA  PRO A  44       9.082   0.090 -17.029  1.00  1.32              
ATOM    632  C   PRO A  44       7.564  -0.674 -18.292  1.00  2.00              
ATOM    633  O   PRO A  44       7.182  -0.441 -19.439  1.00  1.70              
ATOM    634  CD  PRO A  44       7.495   2.764 -17.621  1.00 52.80              
ATOM    635  HD1 PRO A  44       8.589   2.972 -17.659  1.00  0.00              
ATOM    636  HD2 PRO A  44       6.914   3.681 -17.877  1.00  0.00              
ATOM    637  CB  PRO A  44       7.162   0.795 -16.305  1.00 52.39              
ATOM    638  HB1 PRO A  44       7.730   1.226 -15.451  1.00  0.00              
ATOM    639  HB2 PRO A  44       6.578  -0.077 -15.946  1.00  0.00              
ATOM    640  CG  PRO A  44       7.111   2.279 -16.252  1.00 52.57              
ATOM    641  HG1 PRO A  44       6.784   2.665 -15.266  1.00  0.00              
ATOM    642  HG2 PRO A  44       6.421   2.651 -17.043  1.00  0.00              
ATOM    643  N   VAL A  45       7.502  -1.902 -17.759  1.00  1.85              
ATOM    644  HN  VAL A  45       7.780  -2.041 -16.804  1.00  0.22              
ATOM    645  CA  VAL A  45       6.978  -3.071 -18.445  1.00  2.27              
ATOM    646  HA  VAL A  45       7.026  -2.928 -19.516  1.00  1.32              
ATOM    647  C   VAL A  45       5.515  -3.242 -18.088  1.00  2.00              
ATOM    648  O   VAL A  45       4.650  -3.351 -18.956  1.00  1.70              
ATOM    649  CB  VAL A  45       7.786  -4.337 -18.076  1.00  0.00              
ATOM    650  HB  VAL A  45       7.753  -4.446 -16.964  1.00  0.00              
ATOM    651  CG1 VAL A  45       7.227  -5.639 -18.689  1.00  0.00              
ATOM    652 HG11 VAL A  45       7.874  -6.501 -18.418  1.00  0.00              
ATOM    653 HG12 VAL A  45       6.207  -5.861 -18.317  1.00  0.00              
ATOM    654 HG13 VAL A  45       7.195  -5.569 -19.798  1.00  0.00              
ATOM    655  CG2 VAL A  45       9.274  -4.209 -18.460  1.00  0.00              
ATOM    656 HG21 VAL A  45       9.823  -5.145 -18.222  1.00  0.00              
ATOM    657 HG22 VAL A  45       9.380  -4.010 -19.548  1.00  0.00              
ATOM    658 HG23 VAL A  45       9.764  -3.383 -17.905  1.00  0.00              
ATOM    659  N   GLN A  46       5.200  -3.270 -16.782  1.00  1.85              
ATOM    660  HN  GLN A  46       5.889  -3.103 -16.076  1.00  0.22              
ATOM    661  CA  GLN A  46       3.877  -3.590 -16.300  1.00  2.27              
ATOM    662  HA  GLN A  46       3.135  -3.118 -16.931  1.00  1.32              
ATOM    663  C   GLN A  46       3.734  -2.988 -14.907  1.00  2.00              
ATOM    664  O   GLN A  46       4.720  -2.608 -14.272  1.00  1.70              
ATOM    665  CB  GLN A  46       3.644  -5.119 -16.298  1.00  0.00              
ATOM    666  HB1 GLN A  46       3.840  -5.476 -17.336  1.00  0.00              
ATOM    667  HB2 GLN A  46       4.409  -5.607 -15.652  1.00  0.00              
ATOM    668  CG  GLN A  46       2.222  -5.578 -15.875  1.00  0.00              
ATOM    669  HG1 GLN A  46       2.000  -5.247 -14.838  1.00  0.00              
ATOM    670  HG2 GLN A  46       1.453  -5.140 -16.545  1.00  0.00              
ATOM    671  CD  GLN A  46       2.072  -7.103 -15.883  1.00  0.00              
ATOM    672  OE1 GLN A  46       2.569  -7.802 -15.003  1.00  0.00              
ATOM    673  NE2 GLN A  46       1.360  -7.641 -16.901  1.00  0.00              
ATOM    674 HE21 GLN A  46       1.259  -8.631 -16.904  1.00  0.00              
ATOM    675 HE22 GLN A  46       0.982  -7.052 -17.607  1.00  0.00              
ATOM    676  N   GLU A  47       2.495  -2.845 -14.411  1.00  1.85              
ATOM    677  HN  GLU A  47       1.690  -3.092 -14.944  1.00  0.22              
ATOM    678  CA  GLU A  47       2.241  -2.432 -13.049  1.00  2.27              
ATOM    679  HA  GLU A  47       3.051  -2.778 -12.419  1.00  1.32              
ATOM    680  C   GLU A  47       0.977  -3.089 -12.531  1.00  2.00              
ATOM    681  O   GLU A  47       0.199  -3.658 -13.298  1.00  1.70              
ATOM    682  CB  GLU A  47       2.114  -0.893 -12.953  1.00  0.00              
ATOM    683  HB1 GLU A  47       2.040  -0.619 -11.876  1.00  0.00              
ATOM    684  HB2 GLU A  47       3.048  -0.414 -13.326  1.00  0.00              
ATOM    685  CG  GLU A  47       0.898  -0.269 -13.694  1.00  0.00              
ATOM    686  HG1 GLU A  47       0.952  -0.520 -14.769  1.00  0.00              
ATOM    687  HG2 GLU A  47      -0.057  -0.649 -13.279  1.00  0.00              
ATOM    688  CD  GLU A  47       0.817   1.259 -13.667  1.00  0.00              
ATOM    689  OE1 GLU A  47       0.770   1.770 -12.517  1.00  0.00              
ATOM    690  OE2 GLU A  47       0.783   1.905 -14.740  1.00  0.00              
ATOM    691  N   PHE A  48       0.720  -3.007 -11.213  1.00  1.85              
ATOM    692  HN  PHE A  48       1.399  -2.614 -10.590  1.00  0.22              
ATOM    693  CA  PHE A  48      -0.575  -3.354 -10.654  1.00  2.27              
ATOM    694  HA  PHE A  48      -1.322  -3.184 -11.417  1.00  1.32              
ATOM    695  C   PHE A  48      -0.969  -2.411  -9.529  1.00  2.00              
ATOM    696  O   PHE A  48      -0.136  -1.757  -8.901  1.00  1.70              
ATOM    697  CB  PHE A  48      -0.623  -4.847 -10.254  1.00  0.00              
ATOM    698  HB1 PHE A  48      -1.632  -5.084  -9.852  1.00  0.00              
ATOM    699  HB2 PHE A  48      -0.459  -5.503 -11.136  1.00  0.00              
ATOM    700  CG  PHE A  48       0.368  -5.193  -9.167  1.00  0.00              
ATOM    701  CD1 PHE A  48      -0.006  -5.111  -7.814  1.00  0.00              
ATOM    702  HD1 PHE A  48      -1.020  -4.836  -7.555  1.00  0.00              
ATOM    703  CE1 PHE A  48       0.922  -5.377  -6.800  1.00  0.00              
ATOM    704  HE1 PHE A  48       0.623  -5.315  -5.763  1.00  0.00              
ATOM    705  CZ  PHE A  48       2.236  -5.730  -7.130  1.00  0.00              
ATOM    706  HZ  PHE A  48       2.953  -5.940  -6.350  1.00  0.00              
ATOM    707  CD2 PHE A  48       1.688  -5.560  -9.486  1.00  0.00              
ATOM    708  HD2 PHE A  48       1.996  -5.619 -10.520  1.00  0.00              
ATOM    709  CE2 PHE A  48       2.619  -5.822  -8.474  1.00  0.00              
ATOM    710  HE2 PHE A  48       3.633  -6.095  -8.733  1.00  0.00              
ATOM    711  N   THR A  49      -2.285  -2.319  -9.265  1.00  1.85              
ATOM    712  HN  THR A  49      -2.942  -2.805  -9.836  1.00  0.22              
ATOM    713  CA  THR A  49      -2.865  -1.530  -8.186  1.00  2.27              
ATOM    714  HA  THR A  49      -2.083  -1.163  -7.538  1.00  1.32              
ATOM    715  C   THR A  49      -3.772  -2.402  -7.343  1.00  2.00              
ATOM    716  O   THR A  49      -4.779  -2.914  -7.833  1.00  1.70              
ATOM    717  CB  THR A  49      -3.699  -0.355  -8.746  1.00  0.00              
ATOM    718  HB  THR A  49      -4.140   0.162  -7.860  1.00  0.00              
ATOM    719  OG1 THR A  49      -4.787  -0.803  -9.549  1.00  0.00              
ATOM    720  HG1 THR A  49      -5.229  -0.003  -9.854  1.00  0.00              
ATOM    721  CG2 THR A  49      -2.923   0.689  -9.558  1.00  0.00              
ATOM    722 HG21 THR A  49      -3.575   1.547  -9.821  1.00  0.00              
ATOM    723 HG22 THR A  49      -2.067   1.079  -8.969  1.00  0.00              
ATOM    724 HG23 THR A  49      -2.527   0.251 -10.499  1.00  0.00              
ATOM    725  N   VAL A  50      -3.464  -2.588  -6.047  1.00  1.85              
ATOM    726  HN  VAL A  50      -2.634  -2.177  -5.658  1.00  0.22              
ATOM    727  CA  VAL A  50      -4.333  -3.309  -5.120  1.00  2.27              
ATOM    728  HA  VAL A  50      -5.192  -3.672  -5.663  1.00  1.32              
ATOM    729  C   VAL A  50      -4.856  -2.341  -4.055  1.00  2.00              
ATOM    730  O   VAL A  50      -4.182  -1.345  -3.764  1.00  1.70              
ATOM    731  CB  VAL A  50      -3.605  -4.534  -4.518  1.00  0.00              
ATOM    732  HB  VAL A  50      -4.311  -5.032  -3.811  1.00  0.00              
ATOM    733  CG1 VAL A  50      -3.176  -5.585  -5.565  1.00  0.00              
ATOM    734 HG11 VAL A  50      -2.627  -6.416  -5.074  1.00  0.00              
ATOM    735 HG12 VAL A  50      -4.052  -6.028  -6.084  1.00  0.00              
ATOM    736 HG13 VAL A  50      -2.504  -5.131  -6.326  1.00  0.00              
ATOM    737  CG2 VAL A  50      -2.369  -4.128  -3.693  1.00  0.00              
ATOM    738 HG21 VAL A  50      -1.842  -5.026  -3.306  1.00  0.00              
ATOM    739 HG22 VAL A  50      -1.656  -3.546  -4.317  1.00  0.00              
ATOM    740 HG23 VAL A  50      -2.655  -3.506  -2.820  1.00  0.00              
ATOM    741  N   PRO A  51      -5.346  -2.091  -2.707  1.00 92.91              
ATOM    742  CA  PRO A  51      -6.612  -1.570  -2.187  1.00 94.54              
ATOM    743  HA  PRO A  51      -6.490  -0.544  -1.858  1.00  0.00              
ATOM    744  C   PRO A  51      -7.146  -2.410  -1.022  1.00 95.92              
ATOM    745  O   PRO A  51      -7.321  -1.890   0.081  1.00 95.76              
ATOM    746  CD  PRO A  51      -5.491  -2.534  -4.110  1.00 52.80              
ATOM    747  HD1 PRO A  51      -4.712  -1.759  -3.936  1.00  0.00              
ATOM    748  HD2 PRO A  51      -5.144  -3.276  -4.867  1.00  0.00              
ATOM    749  CB  PRO A  51      -7.586  -1.661  -3.352  1.00 52.39              
ATOM    750  HB1 PRO A  51      -7.478  -0.754  -3.987  1.00  0.00              
ATOM    751  HB2 PRO A  51      -8.641  -1.748  -3.024  1.00  0.00              
ATOM    752  CG  PRO A  51      -6.767  -1.888  -4.571  1.00 52.57              
ATOM    753  HG1 PRO A  51      -7.280  -1.572  -5.501  1.00  0.00              
ATOM    754  HG2 PRO A  51      -6.506  -2.969  -4.641  1.00  0.00              
ATOM    755  N   ASN A  52      -7.366  -3.700  -1.271  1.00 93.88              
ATOM    756  HN  ASN A  52      -7.215  -4.102  -2.174  1.00  0.00              
ATOM    757  CA  ASN A  52      -7.846  -4.642  -0.259  1.00 91.90              
ATOM    758  HA  ASN A  52      -8.764  -4.193   0.105  1.00  0.00              
ATOM    759  C   ASN A  52      -6.911  -4.837   0.947  1.00 91.69              
ATOM    760  O   ASN A  52      -7.357  -5.268   2.008  1.00 88.52              
ATOM    761  CB  ASN A  52      -8.167  -6.017  -0.891  1.00  0.00              
ATOM    762  HB1 ASN A  52      -8.510  -6.694  -0.078  1.00  0.00              
ATOM    763  HB2 ASN A  52      -8.999  -5.922  -1.619  1.00  0.00              
ATOM    764  CG  ASN A  52      -6.972  -6.692  -1.570  1.00  0.00              
ATOM    765  OD1 ASN A  52      -5.922  -6.938  -0.974  1.00  0.00              
ATOM    766  ND2 ASN A  52      -7.123  -6.993  -2.880  1.00  0.00              
ATOM    767 HD21 ASN A  52      -6.360  -7.444  -3.337  1.00  0.00              
ATOM    768 HD22 ASN A  52      -7.981  -6.792  -3.342  1.00  0.00              
ATOM    769  N   GLY A  53      -5.620  -4.549   0.778  1.00 90.80              
ATOM    770  HN  GLY A  53      -5.223  -4.329  -0.111  1.00  0.00              
ATOM    771  CA  GLY A  53      -4.690  -4.539   1.907  1.00 86.44              
ATOM    772  C   GLY A  53      -3.722  -5.700   2.098  1.00 92.07              
ATOM    773  O   GLY A  53      -2.854  -5.618   2.971  1.00 96.67              
ATOM    774  HA1 GLY A  53      -5.269  -4.501   2.820  1.00  0.00              
ATOM    775  N   THR A  54      -3.851  -6.774   1.311  1.00 86.98              
ATOM    776  HN  THR A  54      -4.562  -6.879   0.617  1.00  0.00              
ATOM    777  CA  THR A  54      -2.921  -7.926   1.410  1.00 83.93              
ATOM    778  HA  THR A  54      -2.791  -8.092   2.471  1.00  0.00              
ATOM    779  C   THR A  54      -1.524  -7.626   0.838  1.00 80.50              
ATOM    780  O   THR A  54      -1.390  -6.851  -0.116  1.00 79.45              
ATOM    781  CB  THR A  54      -3.522  -9.181   0.734  1.00  0.00              
ATOM    782  HB  THR A  54      -2.744  -9.978   0.814  1.00  0.00              
ATOM    783  OG1 THR A  54      -3.767  -8.978  -0.654  1.00  0.00              
ATOM    784  HG1 THR A  54      -4.147  -9.805  -0.972  1.00  0.00              
ATOM    785  CG2 THR A  54      -4.812  -9.724   1.359  1.00  0.00              
ATOM    786 HG21 THR A  54      -5.106 -10.684   0.885  1.00  0.00              
ATOM    787 HG22 THR A  54      -4.669  -9.910   2.444  1.00  0.00              
ATOM    788 HG23 THR A  54      -5.650  -9.005   1.237  1.00  0.00              
ATOM    789  N   ARG A  55      -0.497  -8.252   1.421  1.00 74.53              
ATOM    790  HN  ARG A  55      -0.654  -8.953   2.112  1.00  0.00              
ATOM    791  CA  ARG A  55       0.903  -7.953   1.090  1.00 72.11              
ATOM    792  HA  ARG A  55       0.962  -6.881   0.937  1.00  0.00              
ATOM    793  C   ARG A  55       1.425  -8.610  -0.200  1.00 70.04              
ATOM    794  O   ARG A  55       1.542  -9.834  -0.283  1.00 72.71              
ATOM    795  CB  ARG A  55       1.830  -8.247   2.292  1.00  0.00              
ATOM    796  HB1 ARG A  55       1.616  -9.297   2.605  1.00  0.00              
ATOM    797  HB2 ARG A  55       2.890  -8.236   1.956  1.00  0.00              
ATOM    798  CG  ARG A  55       1.646  -7.334   3.528  1.00  0.00              
ATOM    799  HG1 ARG A  55       1.754  -6.276   3.205  1.00  0.00              
ATOM    800  HG2 ARG A  55       0.598  -7.430   3.896  1.00  0.00              
ATOM    801  CD  ARG A  55       2.585  -7.671   4.700  1.00  0.00              
ATOM    802  HD1 ARG A  55       2.393  -8.714   5.040  1.00  0.00              
ATOM    803  HD2 ARG A  55       3.656  -7.582   4.403  1.00  0.00              
ATOM    804  NE  ARG A  55       2.299  -6.679   5.793  1.00  0.00              
ATOM    805  HE  ARG A  55       2.900  -5.872   5.762  1.00  0.00              
ATOM    806  CZ  ARG A  55       1.340  -6.859   6.711  1.00  0.00              
ATOM    807  NH1 ARG A  55       1.173  -5.917   7.636  1.00  0.00              
ATOM    808 HH11 ARG A  55       0.492  -6.023   8.347  1.00  0.00              
ATOM    809 HH12 ARG A  55       1.854  -5.181   7.647  1.00  0.00              
ATOM    810  NH2 ARG A  55       0.547  -7.926   6.705  1.00  0.00              
ATOM    811 HH21 ARG A  55      -0.206  -7.985   7.344  1.00  0.00              
ATOM    812 HH22 ARG A  55       0.612  -8.529   5.920  1.00  0.00              
ATOM    813  N   THR A  56       1.001  -9.620  -0.850  1.00  1.85              
ATOM    814  HN  THR A  56       0.019  -9.734  -0.780  1.00  0.22              
ATOM    815  CA  THR A  56       1.677 -10.440  -1.857  1.00  2.27              
ATOM    816  HA  THR A  56       2.664 -10.041  -2.041  1.00  1.32              
ATOM    817  C   THR A  56       0.947 -10.409  -3.184  1.00  2.00              
ATOM    818  O   THR A  56      -0.283 -10.417  -3.226  1.00  1.70              
ATOM    819  CB  THR A  56       1.757 -11.917  -1.406  1.00  0.00              
ATOM    820  HB  THR A  56       2.241 -12.472  -2.246  1.00  0.00              
ATOM    821  OG1 THR A  56       0.467 -12.491  -1.217  1.00  0.00              
ATOM    822  HG1 THR A  56       0.628 -13.397  -0.929  1.00  0.00              
ATOM    823  CG2 THR A  56       2.574 -12.185  -0.137  1.00  0.00              
ATOM    824 HG21 THR A  56       2.670 -13.276   0.046  1.00  0.00              
ATOM    825 HG22 THR A  56       3.596 -11.764  -0.238  1.00  0.00              
ATOM    826 HG23 THR A  56       2.094 -11.724   0.753  1.00  0.00              
ATOM    827  N   ALA A  57       1.671 -10.415  -4.321  1.00  1.85              
ATOM    828  HN  ALA A  57       2.672 -10.406  -4.302  1.00  0.22              
ATOM    829  CA  ALA A  57       1.033 -10.577  -5.616  1.00  2.27              
ATOM    830  HA  ALA A  57       0.300 -11.369  -5.533  1.00  1.32              
ATOM    831  C   ALA A  57       2.017 -11.035  -6.675  1.00  2.00              
ATOM    832  O   ALA A  57       3.228 -11.101  -6.461  1.00  1.70              
ATOM    833  CB  ALA A  57       0.350  -9.264  -6.064  1.00  0.00              
ATOM    834  HB1 ALA A  57      -0.425  -8.975  -5.320  1.00  0.00              
ATOM    835  HB2 ALA A  57       1.086  -8.433  -6.131  1.00  0.00              
ATOM    836  HB3 ALA A  57      -0.148  -9.377  -7.051  1.00  0.00              
ATOM    837  N   THR A  58       1.479 -11.377  -7.857  1.00  1.85              
ATOM    838  HN  THR A  58       0.493 -11.318  -7.982  1.00  0.22              
ATOM    839  CA  THR A  58       2.228 -11.929  -8.973  1.00  2.27              
ATOM    840  HA  THR A  58       3.172 -12.303  -8.611  1.00  1.32              
ATOM    841  C   THR A  58       2.511 -10.876 -10.030  1.00  2.00              
ATOM    842  O   THR A  58       1.603 -10.276 -10.603  1.00  1.70              
ATOM    843  CB  THR A  58       1.462 -13.103  -9.627  1.00  0.00              
ATOM    844  HB  THR A  58       0.460 -12.698  -9.913  1.00  0.00              
ATOM    845  OG1 THR A  58       1.231 -14.170  -8.711  1.00  0.00              
ATOM    846  HG1 THR A  58       0.765 -14.845  -9.215  1.00  0.00              
ATOM    847  CG2 THR A  58       2.099 -13.701 -10.885  1.00  0.00              
ATOM    848 HG21 THR A  58       1.429 -14.456 -11.346  1.00  0.00              
ATOM    849 HG22 THR A  58       2.290 -12.907 -11.637  1.00  0.00              
ATOM    850 HG23 THR A  58       3.067 -14.194 -10.647  1.00  0.00              
ATOM    851  N   ILE A  59       3.799 -10.649 -10.337  1.00  1.85              
ATOM    852  HN  ILE A  59       4.506 -11.188  -9.866  1.00  0.22              
ATOM    853  CA  ILE A  59       4.295  -9.810 -11.418  1.00  2.27              
ATOM    854  HA  ILE A  59       3.518  -9.113 -11.701  1.00  1.32              
ATOM    855  C   ILE A  59       4.525 -10.729 -12.616  1.00  2.00              
ATOM    856  O   ILE A  59       4.885 -11.894 -12.453  1.00  1.70              
ATOM    857  CB  ILE A  59       5.546  -9.017 -10.973  1.00  0.00              
ATOM    858  HB  ILE A  59       5.208  -8.444 -10.073  1.00  0.00              
ATOM    859  CG2 ILE A  59       6.718  -9.907 -10.502  1.00  0.00              
ATOM    860 HG21 ILE A  59       7.521  -9.289 -10.051  1.00  0.00              
ATOM    861 HG22 ILE A  59       6.379 -10.632  -9.732  1.00  0.00              
ATOM    862 HG23 ILE A  59       7.152 -10.475 -11.351  1.00  0.00              
ATOM    863  CG1 ILE A  59       6.002  -7.948 -11.999  1.00  0.00              
ATOM    864 HG11 ILE A  59       6.424  -8.448 -12.899  1.00  0.00              
ATOM    865 HG12 ILE A  59       5.112  -7.367 -12.333  1.00  0.00              
ATOM    866  CD  ILE A  59       7.039  -6.955 -11.451  1.00  0.00              
ATOM    867  HD1 ILE A  59       7.278  -6.185 -12.217  1.00  0.00              
ATOM    868  HD2 ILE A  59       6.649  -6.438 -10.548  1.00  0.00              
ATOM    869  HD3 ILE A  59       7.983  -7.473 -11.181  1.00  0.00              
ATOM    870  N   SER A  60       4.296 -10.276 -13.867  1.00  1.85              
ATOM    871  HN  SER A  60       3.969  -9.347 -14.060  1.00  0.22              
ATOM    872  CA  SER A  60       4.504 -11.141 -15.023  1.00  2.27              
ATOM    873  HA  SER A  60       5.165 -11.952 -14.758  1.00  1.32              
ATOM    874  C   SER A  60       5.205 -10.418 -16.155  1.00  2.00              
ATOM    875  O   SER A  60       5.284  -9.193 -16.193  1.00  1.70              
ATOM    876  CB  SER A  60       3.165 -11.741 -15.513  1.00  0.00              
ATOM    877  HB1 SER A  60       2.742 -12.360 -14.689  1.00  0.00              
ATOM    878  HB2 SER A  60       2.431 -10.930 -15.722  1.00  0.00              
ATOM    879  OG  SER A  60       3.329 -12.580 -16.664  1.00  0.00              
ATOM    880  HG1 SER A  60       2.512 -13.083 -16.768  1.00  0.00              
ATOM    881  N   GLY A  61       5.757 -11.184 -17.116  1.00  1.85              
ATOM    882  HN  GLY A  61       5.677 -12.181 -17.024  1.00  0.22              
ATOM    883  CA  GLY A  61       6.368 -10.654 -18.333  1.00  2.17              
ATOM    884  C   GLY A  61       7.852 -10.427 -18.238  1.00  2.00              
ATOM    885  O   GLY A  61       8.422  -9.679 -19.027  1.00  1.70              
ATOM    886  HA1 GLY A  61       5.905  -9.702 -18.556  1.00  0.00              
ATOM    887  N   LEU A  62       8.520 -11.086 -17.279  1.00  1.85              
ATOM    888  HN  LEU A  62       8.027 -11.704 -16.673  1.00  0.22              
ATOM    889  CA  LEU A  62       9.947 -10.959 -17.041  1.00  2.27              
ATOM    890  HA  LEU A  62      10.247  -9.955 -17.306  1.00  1.32              
ATOM    891  C   LEU A  62      10.787 -11.880 -17.928  1.00  2.00              
ATOM    892  O   LEU A  62      10.296 -12.497 -18.873  1.00  1.70              
ATOM    893  CB  LEU A  62      10.277 -11.157 -15.543  1.00  0.00              
ATOM    894  HB1 LEU A  62      11.381 -11.053 -15.432  1.00  0.00              
ATOM    895  HB2 LEU A  62       9.830 -10.320 -14.961  1.00  0.00              
ATOM    896  CG  LEU A  62       9.869 -12.501 -14.894  1.00  0.00              
ATOM    897  HG  LEU A  62       9.873 -12.369 -13.785  1.00  0.00              
ATOM    898  CD1 LEU A  62      10.901 -13.591 -15.222  1.00  0.00              
ATOM    899 HD11 LEU A  62      10.634 -14.544 -14.717  1.00  0.00              
ATOM    900 HD12 LEU A  62      10.941 -13.774 -16.317  1.00  0.00              
ATOM    901 HD13 LEU A  62      11.914 -13.288 -14.880  1.00  0.00              
ATOM    902  CD2 LEU A  62       8.463 -12.955 -15.314  1.00  0.00              
ATOM    903 HD21 LEU A  62       8.216 -13.931 -14.842  1.00  0.00              
ATOM    904 HD22 LEU A  62       7.688 -12.227 -15.004  1.00  0.00              
ATOM    905 HD23 LEU A  62       8.407 -13.079 -16.417  1.00  0.00              
ATOM    906  N   LYS A  63      12.107 -11.956 -17.668  1.00  1.85              
ATOM    907  HN  LYS A  63      12.498 -11.487 -16.879  1.00  0.22              
ATOM    908  CA  LYS A  63      13.037 -12.790 -18.400  1.00  2.27              
ATOM    909  HA  LYS A  63      12.495 -13.469 -19.041  1.00  1.32              
ATOM    910  C   LYS A  63      13.857 -13.577 -17.384  1.00  2.00              
ATOM    911  O   LYS A  63      14.130 -13.037 -16.312  1.00  1.70              
ATOM    912  CB  LYS A  63      14.031 -11.928 -19.212  1.00  0.00              
ATOM    913  HB1 LYS A  63      14.502 -11.211 -18.500  1.00  0.00              
ATOM    914  HB2 LYS A  63      14.851 -12.580 -19.588  1.00  0.00              
ATOM    915  CG  LYS A  63      13.421 -11.122 -20.379  1.00  0.00              
ATOM    916  HG1 LYS A  63      12.913 -11.823 -21.080  1.00  0.00              
ATOM    917  HG2 LYS A  63      12.644 -10.433 -19.976  1.00  0.00              
ATOM    918  CD  LYS A  63      14.466 -10.316 -21.173  1.00  0.00              
ATOM    919  HD1 LYS A  63      14.959  -9.599 -20.477  1.00  0.00              
ATOM    920  HD2 LYS A  63      15.249 -11.023 -21.533  1.00  0.00              
ATOM    921  CE  LYS A  63      13.846  -9.569 -22.361  1.00  0.00              
ATOM    922  HE1 LYS A  63      14.639  -9.092 -22.979  1.00  0.00              
ATOM    923  HE2 LYS A  63      13.271 -10.269 -23.006  1.00  0.00              
ATOM    924  NZ  LYS A  63      12.940  -8.524 -21.890  1.00  0.00              
ATOM    925  HZ1 LYS A  63      12.525  -8.022 -22.701  1.00  0.00              
ATOM    926  HZ2 LYS A  63      12.180  -8.953 -21.324  1.00  0.00              
ATOM    927  HZ3 LYS A  63      13.467  -7.850 -21.299  1.00  0.00              
ATOM    928  N   PRO A  64      14.300 -14.803 -17.625  1.00  1.85              
ATOM    929  CA  PRO A  64      15.308 -15.449 -16.790  1.00  2.27              
ATOM    930  HA  PRO A  64      15.088 -15.309 -15.739  1.00  1.32              
ATOM    931  C   PRO A  64      16.710 -14.890 -17.040  1.00  2.00              
ATOM    932  O   PRO A  64      17.411 -15.352 -17.939  1.00  1.70              
ATOM    933  CD  PRO A  64      13.626 -15.784 -18.505  1.00 52.80              
ATOM    934  HD1 PRO A  64      12.950 -15.209 -17.833  1.00  0.00              
ATOM    935  HD2 PRO A  64      13.152 -15.932 -19.503  1.00  0.00              
ATOM    936  CB  PRO A  64      15.228 -16.925 -17.144  1.00 52.39              
ATOM    937  HB1 PRO A  64      14.426 -17.401 -16.537  1.00  0.00              
ATOM    938  HB2 PRO A  64      16.181 -17.462 -16.965  1.00  0.00              
ATOM    939  CG  PRO A  64      13.957 -17.114 -17.890  1.00 52.57              
ATOM    940  HG1 PRO A  64      13.581 -18.155 -17.848  1.00  0.00              
ATOM    941  HG2 PRO A  64      14.108 -16.817 -18.953  1.00  0.00              
ATOM    942  N   GLY A  65      17.160 -13.903 -16.242  1.00  1.85              
ATOM    943  HN  GLY A  65      16.566 -13.531 -15.504  1.00  0.22              
ATOM    944  CA  GLY A  65      18.504 -13.333 -16.301  1.00  2.17              
ATOM    945  C   GLY A  65      18.511 -11.860 -16.603  1.00  2.00              
ATOM    946  O   GLY A  65      19.207 -11.412 -17.511  1.00  1.70              
ATOM    947  HA1 GLY A  65      19.050 -13.836 -17.087  1.00  0.00              
ATOM    948  N   VAL A  66      17.754 -11.047 -15.843  1.00  1.85              
ATOM    949  HN  VAL A  66      17.169 -11.434 -15.114  1.00  0.22              
ATOM    950  CA  VAL A  66      17.729  -9.599 -16.040  1.00  2.27              
ATOM    951  HA  VAL A  66      18.706  -9.287 -16.382  1.00  1.32              
ATOM    952  C   VAL A  66      17.515  -8.885 -14.710  1.00  2.00              
ATOM    953  O   VAL A  66      16.967  -9.438 -13.762  1.00  1.70              
ATOM    954  CB  VAL A  66      16.689  -9.204 -17.113  1.00  0.00              
ATOM    955  HB  VAL A  66      16.912  -9.799 -18.034  1.00  0.00              
ATOM    956  CG1 VAL A  66      15.229  -9.500 -16.710  1.00  0.00              
ATOM    957 HG11 VAL A  66      14.533  -9.159 -17.506  1.00  0.00              
ATOM    958 HG12 VAL A  66      15.056 -10.586 -16.564  1.00  0.00              
ATOM    959 HG13 VAL A  66      14.965  -8.968 -15.771  1.00  0.00              
ATOM    960  CG2 VAL A  66      16.800  -7.720 -17.513  1.00  0.00              
ATOM    961 HG21 VAL A  66      16.017  -7.454 -18.254  1.00  0.00              
ATOM    962 HG22 VAL A  66      16.676  -7.066 -16.623  1.00  0.00              
ATOM    963 HG23 VAL A  66      17.786  -7.499 -17.971  1.00  0.00              
ATOM    964  N   ASP A  67      17.978  -7.628 -14.578  1.00  1.85              
ATOM    965  HN  ASP A  67      18.494  -7.203 -15.317  1.00  0.22              
ATOM    966  CA  ASP A  67      17.715  -6.794 -13.425  1.00  2.27              
ATOM    967  HA  ASP A  67      17.569  -7.418 -12.552  1.00  1.32              
ATOM    968  C   ASP A  67      16.423  -5.992 -13.634  1.00  2.00              
ATOM    969  O   ASP A  67      16.289  -5.224 -14.589  1.00  1.70              
ATOM    970  CB  ASP A  67      18.913  -5.860 -13.133  1.00  0.00              
ATOM    971  HB1 ASP A  67      19.848  -6.456 -13.136  1.00  0.00              
ATOM    972  HB2 ASP A  67      18.996  -5.077 -13.912  1.00  0.00              
ATOM    973  CG  ASP A  67      18.809  -5.183 -11.774  1.00  0.00              
ATOM    974  OD1 ASP A  67      17.775  -4.514 -11.528  1.00  0.00              
ATOM    975  OD2 ASP A  67      19.832  -5.170 -11.050  1.00  0.00              
ATOM    976  N   TYR A  68      15.435  -6.162 -12.738  1.00  1.85              
ATOM    977  HN  TYR A  68      15.561  -6.787 -11.957  1.00  0.22              
ATOM    978  CA  TYR A  68      14.194  -5.411 -12.749  1.00  2.27              
ATOM    979  HA  TYR A  68      14.062  -4.927 -13.708  1.00  1.32              
ATOM    980  C   TYR A  68      14.259  -4.302 -11.716  1.00  2.00              
ATOM    981  O   TYR A  68      14.557  -4.531 -10.550  1.00  1.70              
ATOM    982  CB  TYR A  68      12.990  -6.326 -12.425  1.00  0.00              
ATOM    983  HB1 TYR A  68      13.202  -6.888 -11.489  1.00  0.00              
ATOM    984  HB2 TYR A  68      12.074  -5.723 -12.247  1.00  0.00              
ATOM    985  CG  TYR A  68      12.723  -7.351 -13.503  1.00  0.00              
ATOM    986  CD1 TYR A  68      13.277  -7.197 -14.788  1.00  0.00              
ATOM    987  HD1 TYR A  68      13.944  -6.370 -14.988  1.00  0.00              
ATOM    988  CE1 TYR A  68      12.952  -8.096 -15.813  1.00  0.00              
ATOM    989  HE1 TYR A  68      13.369  -7.976 -16.802  1.00  0.00              
ATOM    990  CZ  TYR A  68      12.077  -9.156 -15.564  1.00  0.00              
ATOM    991  OH  TYR A  68      11.731 -10.035 -16.607  1.00  0.00              
ATOM    992  HH  TYR A  68      11.187 -10.729 -16.230  1.00  0.00              
ATOM    993  CD2 TYR A  68      11.856  -8.432 -13.262  1.00  0.00              
ATOM    994  HD2 TYR A  68      11.406  -8.555 -12.286  1.00  0.00              
ATOM    995  CE2 TYR A  68      11.531  -9.329 -14.288  1.00  0.00              
ATOM    996  HE2 TYR A  68      10.841 -10.137 -14.096  1.00  0.00              
ATOM    997  N   THR A  69      13.934  -3.062 -12.115  1.00  1.85              
ATOM    998  HN  THR A  69      13.635  -2.917 -13.066  1.00  0.22              
ATOM    999  CA  THR A  69      13.731  -1.941 -11.204  1.00  2.27              
ATOM   1000  HA  THR A  69      14.277  -2.106 -10.286  1.00  1.32              
ATOM   1001  C   THR A  69      12.258  -1.897 -10.863  1.00  2.00              
ATOM   1002  O   THR A  69      11.402  -1.944 -11.744  1.00  1.70              
ATOM   1003  CB  THR A  69      14.191  -0.614 -11.850  1.00  0.00              
ATOM   1004  HB  THR A  69      13.624  -0.523 -12.809  1.00  0.00              
ATOM   1005  OG1 THR A  69      15.576  -0.632 -12.188  1.00  0.00              
ATOM   1006  HG1 THR A  69      15.759   0.234 -12.567  1.00  0.00              
ATOM   1007  CG2 THR A  69      13.930   0.655 -11.033  1.00  0.00              
ATOM   1008 HG21 THR A  69      14.187   1.562 -11.619  1.00  0.00              
ATOM   1009 HG22 THR A  69      12.857   0.721 -10.753  1.00  0.00              
ATOM   1010 HG23 THR A  69      14.533   0.661 -10.099  1.00  0.00              
ATOM   1011  N   ILE A  70      11.923  -1.842  -9.563  1.00  1.85              
ATOM   1012  HN  ILE A  70      12.638  -1.762  -8.858  1.00  0.22              
ATOM   1013  CA  ILE A  70      10.559  -1.909  -9.073  1.00  2.27              
ATOM   1014  HA  ILE A  70       9.881  -1.739  -9.896  1.00  1.32              
ATOM   1015  C   ILE A  70      10.311  -0.777  -8.087  1.00  2.00              
ATOM   1016  O   ILE A  70      11.117  -0.514  -7.195  1.00  1.70              
ATOM   1017  CB  ILE A  70      10.248  -3.309  -8.493  1.00  0.00              
ATOM   1018  HB  ILE A  70      10.463  -4.014  -9.335  1.00  0.00              
ATOM   1019  CG2 ILE A  70      11.178  -3.727  -7.332  1.00  0.00              
ATOM   1020 HG21 ILE A  70      11.014  -4.791  -7.063  1.00  0.00              
ATOM   1021 HG22 ILE A  70      12.245  -3.615  -7.620  1.00  0.00              
ATOM   1022 HG23 ILE A  70      10.992  -3.108  -6.430  1.00  0.00              
ATOM   1023  CG1 ILE A  70       8.752  -3.520  -8.145  1.00  0.00              
ATOM   1024 HG11 ILE A  70       8.481  -2.901  -7.261  1.00  0.00              
ATOM   1025 HG12 ILE A  70       8.131  -3.164  -8.998  1.00  0.00              
ATOM   1026  CD  ILE A  70       8.374  -4.982  -7.862  1.00  0.00              
ATOM   1027  HD1 ILE A  70       7.281  -5.069  -7.677  1.00  0.00              
ATOM   1028  HD2 ILE A  70       8.634  -5.630  -8.727  1.00  0.00              
ATOM   1029  HD3 ILE A  70       8.904  -5.364  -6.965  1.00  0.00              
ATOM   1030  N   THR A  71       9.195  -0.037  -8.256  1.00  1.85              
ATOM   1031  HN  THR A  71       8.540  -0.275  -8.983  1.00  0.22              
ATOM   1032  CA  THR A  71       8.842   1.096  -7.400  1.00  2.27              
ATOM   1033  HA  THR A  71       9.596   1.229  -6.639  1.00  1.32              
ATOM   1034  C   THR A  71       7.540   0.814  -6.696  1.00  2.00              
ATOM   1035  O   THR A  71       6.540   0.479  -7.326  1.00  1.70              
ATOM   1036  CB  THR A  71       8.701   2.393  -8.230  1.00  0.00              
ATOM   1037  HB  THR A  71       7.943   2.174  -9.021  1.00  0.00              
ATOM   1038  OG1 THR A  71       9.911   2.738  -8.899  1.00  0.00              
ATOM   1039  HG1 THR A  71       9.721   3.555  -9.371  1.00  0.00              
ATOM   1040  CG2 THR A  71       8.228   3.632  -7.462  1.00  0.00              
ATOM   1041 HG21 THR A  71       8.047   4.481  -8.154  1.00  0.00              
ATOM   1042 HG22 THR A  71       7.277   3.417  -6.929  1.00  0.00              
ATOM   1043 HG23 THR A  71       8.983   3.950  -6.710  1.00  0.00              
ATOM   1044  N   VAL A  72       7.516   0.935  -5.356  1.00  1.85              
ATOM   1045  HN  VAL A  72       8.335   1.229  -4.852  1.00  0.22              
ATOM   1046  CA  VAL A  72       6.340   0.655  -4.552  1.00  2.27              
ATOM   1047  HA  VAL A  72       5.568   0.230  -5.180  1.00  1.32              
ATOM   1048  C   VAL A  72       5.737   1.929  -3.967  1.00  2.00              
ATOM   1049  O   VAL A  72       6.375   2.705  -3.255  1.00  1.70              
ATOM   1050  CB  VAL A  72       6.655  -0.391  -3.457  1.00  0.00              
ATOM   1051  HB  VAL A  72       5.721  -0.551  -2.866  1.00  0.00              
ATOM   1052  CG1 VAL A  72       7.097  -1.763  -4.011  1.00  0.00              
ATOM   1053 HG11 VAL A  72       7.344  -2.453  -3.176  1.00  0.00              
ATOM   1054 HG12 VAL A  72       6.294  -2.242  -4.609  1.00  0.00              
ATOM   1055 HG13 VAL A  72       8.001  -1.657  -4.648  1.00  0.00              
ATOM   1056  CG2 VAL A  72       7.723   0.108  -2.465  1.00  0.00              
ATOM   1057 HG21 VAL A  72       7.960  -0.676  -1.715  1.00  0.00              
ATOM   1058 HG22 VAL A  72       8.660   0.373  -3.001  1.00  0.00              
ATOM   1059 HG23 VAL A  72       7.373   1.004  -1.914  1.00  0.00              
ATOM   1060  N   TYR A  73       4.455   2.185  -4.280  1.00  1.85              
ATOM   1061  HN  TYR A  73       3.955   1.590  -4.919  1.00  0.22              
ATOM   1062  CA  TYR A  73       3.712   3.342  -3.822  1.00  2.27              
ATOM   1063  HA  TYR A  73       4.350   4.003  -3.253  1.00  1.32              
ATOM   1064  C   TYR A  73       2.568   2.902  -2.916  1.00  2.00              
ATOM   1065  O   TYR A  73       1.468   2.598  -3.379  1.00  1.70              
ATOM   1066  CB  TYR A  73       3.085   4.104  -5.012  1.00  0.00              
ATOM   1067  HB1 TYR A  73       2.493   3.392  -5.629  1.00  0.00              
ATOM   1068  HB2 TYR A  73       2.385   4.888  -4.652  1.00  0.00              
ATOM   1069  CG  TYR A  73       4.119   4.724  -5.923  1.00  0.00              
ATOM   1070  CD1 TYR A  73       4.511   4.072  -7.106  1.00  0.00              
ATOM   1071  HD1 TYR A  73       4.031   3.146  -7.394  1.00  0.00              
ATOM   1072  CE1 TYR A  73       5.537   4.602  -7.902  1.00  0.00              
ATOM   1073  HE1 TYR A  73       5.846   4.098  -8.806  1.00  0.00              
ATOM   1074  CZ  TYR A  73       6.173   5.788  -7.526  1.00  0.00              
ATOM   1075  OH  TYR A  73       7.223   6.295  -8.314  1.00  0.00              
ATOM   1076  HH  TYR A  73       7.481   7.141  -7.941  1.00  0.00              
ATOM   1077  CD2 TYR A  73       4.755   5.926  -5.566  1.00  0.00              
ATOM   1078  HD2 TYR A  73       4.480   6.432  -4.650  1.00  0.00              
ATOM   1079  CE2 TYR A  73       5.783   6.453  -6.361  1.00  0.00              
ATOM   1080  HE2 TYR A  73       6.283   7.361  -6.058  1.00  0.00              
ATOM   1081  N   ALA A  74       2.779   2.879  -1.587  1.00  1.85              
ATOM   1082  HN  ALA A  74       3.684   3.048  -1.213  1.00  0.22              
ATOM   1083  CA  ALA A  74       1.709   2.677  -0.628  1.00  2.27              
ATOM   1084  HA  ALA A  74       0.943   2.040  -1.055  1.00  1.32              
ATOM   1085  C   ALA A  74       1.068   4.011  -0.269  1.00  2.00              
ATOM   1086  O   ALA A  74       1.530   4.720   0.622  1.00  1.70              
ATOM   1087  CB  ALA A  74       2.241   2.008   0.661  1.00  0.00              
ATOM   1088  HB1 ALA A  74       2.686   1.020   0.411  1.00  0.00              
ATOM   1089  HB2 ALA A  74       3.032   2.629   1.136  1.00  0.00              
ATOM   1090  HB3 ALA A  74       1.429   1.841   1.401  1.00  0.00              
ATOM   1091  N   VAL A  75      -0.003   4.409  -0.972  1.00  1.85              
ATOM   1092  HN  VAL A  75      -0.429   3.787  -1.639  1.00  0.22              
ATOM   1093  CA  VAL A  75      -0.604   5.730  -0.868  1.00  2.27              
ATOM   1094  HA  VAL A  75       0.184   6.458  -0.743  1.00  1.32              
ATOM   1095  C   VAL A  75      -1.525   5.823   0.337  1.00  2.00              
ATOM   1096  O   VAL A  75      -2.542   5.132   0.413  1.00  1.70              
ATOM   1097  CB  VAL A  75      -1.385   6.085  -2.155  1.00  0.00              
ATOM   1098  HB  VAL A  75      -2.145   5.282  -2.320  1.00  0.00              
ATOM   1099  CG1 VAL A  75      -2.135   7.432  -2.081  1.00  0.00              
ATOM   1100 HG11 VAL A  75      -2.641   7.644  -3.048  1.00  0.00              
ATOM   1101 HG12 VAL A  75      -2.917   7.422  -1.295  1.00  0.00              
ATOM   1102 HG13 VAL A  75      -1.430   8.264  -1.873  1.00  0.00              
ATOM   1103  CG2 VAL A  75      -0.477   6.093  -3.401  1.00  0.00              
ATOM   1104 HG21 VAL A  75      -1.053   6.389  -4.304  1.00  0.00              
ATOM   1105 HG22 VAL A  75       0.360   6.811  -3.270  1.00  0.00              
ATOM   1106 HG23 VAL A  75      -0.048   5.088  -3.593  1.00  0.00              
ATOM   1107  N   GLY A  76      -1.334   6.682   1.406  1.00 31.85              
ATOM   1108  HN  GLY A  76      -1.245   5.711   1.189  1.00  0.00              
ATOM   1109  CA  GLY A  76      -1.579   6.994   2.802  1.00 34.36              
ATOM   1110  C   GLY A  76      -3.081   6.964   3.024  1.00 36.91              
ATOM   1111  O   GLY A  76      -3.831   6.801   2.067  1.00 37.42              
ATOM   1112  HA1 GLY A  76      -1.224   7.997   2.991  1.00  0.00              
ATOM   1113  N   SER A  77      -3.528   7.120   4.266  1.00 39.06              
ATOM   1114  HN  SER A  77      -2.950   7.261   5.069  1.00  0.00              
ATOM   1115  CA  SER A  77      -4.955   7.096   4.556  1.00 42.84              
ATOM   1116  HA  SER A  77      -5.454   7.437   3.659  1.00  0.00              
ATOM   1117  C   SER A  77      -5.290   8.084   5.665  1.00 45.80              
ATOM   1118  O   SER A  77      -4.562   8.176   6.653  1.00 46.38              
ATOM   1119  CB  SER A  77      -5.404   5.685   5.002  1.00  0.00              
ATOM   1120  HB1 SER A  77      -6.511   5.698   5.129  1.00  0.00              
ATOM   1121  HB2 SER A  77      -5.176   4.937   4.209  1.00  0.00              
ATOM   1122  OG  SER A  77      -4.815   5.290   6.248  1.00  0.00              
ATOM   1123  HG1 SER A  77      -5.306   4.520   6.562  1.00  0.00              
ATOM   1124  N   SER A  78      -6.402   8.805   5.511  1.00 48.77              
ATOM   1125  HN  SER A  78      -7.018   8.725   4.727  1.00  0.00              
ATOM   1126  CA  SER A  78      -6.819   9.795   6.503  1.00 51.46              
ATOM   1127  HA  SER A  78      -6.028  10.533   6.543  1.00  0.00              
ATOM   1128  C   SER A  78      -6.924   9.169   7.885  1.00 53.01              
ATOM   1129  O   SER A  78      -6.741   9.837   8.904  1.00 53.08              
ATOM   1130  CB  SER A  78      -8.183  10.416   6.123  1.00  0.00              
ATOM   1131  HB1 SER A  78      -8.415  11.219   6.859  1.00  0.00              
ATOM   1132  HB2 SER A  78      -8.125  10.898   5.121  1.00  0.00              
ATOM   1133  OG  SER A  78      -9.249   9.458   6.157  1.00  0.00              
ATOM   1134  HG1 SER A  78     -10.077   9.955   6.132  1.00  0.00              
ATOM   1135  N   SER A  79      -7.221   7.878   7.910  1.00 54.85              
ATOM   1136  HN  SER A  79      -7.378   7.320   7.095  1.00  0.00              
ATOM   1137  CA  SER A  79      -7.346   7.150   9.163  1.00 56.65              
ATOM   1138  HA  SER A  79      -8.060   7.702   9.758  1.00  0.00              
ATOM   1139  C   SER A  79      -6.024   7.142   9.930  1.00 57.43              
ATOM   1140  O   SER A  79      -6.003   6.939  11.144  1.00 58.19              
ATOM   1141  CB  SER A  79      -7.818   5.699   8.915  1.00  0.00              
ATOM   1142  HB1 SER A  79      -7.979   5.213   9.904  1.00  0.00              
ATOM   1143  HB2 SER A  79      -8.798   5.695   8.386  1.00  0.00              
ATOM   1144  OG  SER A  79      -6.854   4.926   8.188  1.00  0.00              
ATOM   1145  HG1 SER A  79      -7.114   3.999   8.270  1.00  0.00              
ATOM   1146  N   ARG A  80      -4.923   7.368   9.219  1.00 57.87              
ATOM   1147  HN  ARG A  80      -4.949   7.530   8.235  1.00  0.00              
ATOM   1148  CA  ARG A  80      -3.608   7.390   9.851  1.00 58.14              
ATOM   1149  HA  ARG A  80      -3.742   7.601  10.905  1.00  0.00              
ATOM   1150  C   ARG A  80      -2.737   8.511   9.289  1.00 57.32              
ATOM   1151  O   ARG A  80      -2.134   8.382   8.221  1.00 56.49              
ATOM   1152  CB  ARG A  80      -2.882   6.037   9.665  1.00  0.00              
ATOM   1153  HB1 ARG A  80      -2.856   5.842   8.567  1.00  0.00              
ATOM   1154  HB2 ARG A  80      -1.822   6.137   9.985  1.00  0.00              
ATOM   1155  CG  ARG A  80      -3.542   4.816  10.351  1.00  0.00              
ATOM   1156  HG1 ARG A  80      -3.685   5.050  11.429  1.00  0.00              
ATOM   1157  HG2 ARG A  80      -4.567   4.677   9.936  1.00  0.00              
ATOM   1158  CD  ARG A  80      -2.775   3.498  10.152  1.00  0.00              
ATOM   1159  HD1 ARG A  80      -2.710   3.268   9.063  1.00  0.00              
ATOM   1160  HD2 ARG A  80      -1.742   3.558  10.567  1.00  0.00              
ATOM   1161  NE  ARG A  80      -3.534   2.429  10.889  1.00  0.00              
ATOM   1162  HE  ARG A  80      -3.200   2.282  11.826  1.00  0.00              
ATOM   1163  CZ  ARG A  80      -4.552   1.748  10.344  1.00  0.00              
ATOM   1164  NH1 ARG A  80      -5.155   0.823  11.087  1.00  0.00              
ATOM   1165 HH11 ARG A  80      -5.894   0.280  10.714  1.00  0.00              
ATOM   1166 HH12 ARG A  80      -4.733   0.621  11.973  1.00  0.00              
ATOM   1167  NH2 ARG A  80      -4.984   1.989   9.110  1.00  0.00              
ATOM   1168 HH21 ARG A  80      -5.792   1.528   8.772  1.00  0.00              
ATOM   1169 HH22 ARG A  80      -4.602   2.778   8.647  1.00  0.00              
ATOM   1170  N   PRO A  81      -2.662   9.630  10.018  1.00 56.95              
ATOM   1171  CA  PRO A  81      -1.886  10.816   9.652  1.00 56.26              
ATOM   1172  HA  PRO A  81      -2.458  11.397   8.938  1.00  0.00              
ATOM   1173  C   PRO A  81      -0.506  10.532   9.071  1.00 54.99              
ATOM   1174  O   PRO A  81       0.136   9.538   9.405  1.00 55.32              
ATOM   1175  CD  PRO A  81      -3.005   9.644  11.456  1.00 52.80              
ATOM   1176  HD1 PRO A  81      -3.874   9.582  10.763  1.00  0.00              
ATOM   1177  HD2 PRO A  81      -3.176   9.004  12.354  1.00  0.00              
ATOM   1178  CB  PRO A  81      -1.777  11.629  10.932  1.00 52.39              
ATOM   1179  HB1 PRO A  81      -2.687  12.262  11.038  1.00  0.00              
ATOM   1180  HB2 PRO A  81      -0.881  12.280  10.952  1.00  0.00              
ATOM   1181  CG  PRO A  81      -2.780  11.069  11.876  1.00 52.57              
ATOM   1182  HG1 PRO A  81      -3.090  11.791  12.656  1.00  0.00              
ATOM   1183  HG2 PRO A  81      -2.359  10.158  12.360  1.00  0.00              
ATOM   1184  N   ASN A  83      -0.069  11.422   8.190  1.00 52.06              
ATOM   1185  HN  ASN A  83      -0.610  12.215   7.911  1.00  0.00              
ATOM   1186  CA  ASN A  83       1.234  11.327   7.550  1.00 50.62              
ATOM   1187  HA  ASN A  83       1.170  12.071   6.763  1.00  0.00              
ATOM   1188  C   ASN A  83       1.612  10.007   6.906  1.00 47.93              
ATOM   1189  O   ASN A  83       2.765   9.821   6.509  1.00 47.41              
ATOM   1190  CB  ASN A  83       2.360  11.740   8.526  1.00  0.00              
ATOM   1191  HB1 ASN A  83       2.108  11.331   9.529  1.00  0.00              
ATOM   1192  HB2 ASN A  83       3.324  11.289   8.215  1.00  0.00              
ATOM   1193  CG  ASN A  83       2.534  13.254   8.684  1.00  0.00              
ATOM   1194  OD1 ASN A  83       1.585  14.038   8.640  1.00  0.00              
ATOM   1195  ND2 ASN A  83       3.800  13.694   8.859  1.00  0.00              
ATOM   1196 HD21 ASN A  83       3.933  14.674   8.975  1.00  0.00              
ATOM   1197 HD22 ASN A  83       4.552  13.042   8.898  1.00  0.00              
ATOM   1198  N   SER A  84       0.659   9.090   6.797  1.00 44.20              
ATOM   1199  HN  SER A  84      -0.284   9.180   7.117  1.00  0.00              
ATOM   1200  CA  SER A  84       0.952   7.817   6.163  1.00 38.74              
ATOM   1201  HA  SER A  84       1.891   7.450   6.557  1.00  0.00              
ATOM   1202  C   SER A  84       1.167   8.122   4.689  1.00 35.50              
ATOM   1203  O   SER A  84       0.801   9.195   4.211  1.00 35.63              
ATOM   1204  CB  SER A  84      -0.219   6.824   6.349  1.00  0.00              
ATOM   1205  HB1 SER A  84       0.088   5.843   5.922  1.00  0.00              
ATOM   1206  HB2 SER A  84      -0.421   6.661   7.432  1.00  0.00              
ATOM   1207  OG  SER A  84      -1.411   7.252   5.676  1.00  0.00              
ATOM   1208  HG1 SER A  84      -2.009   6.494   5.649  1.00  0.00              
ATOM   1209  N   GLY A  85       1.765   7.177   3.976  1.00 31.17              
ATOM   1210  HN  GLY A  85       2.048   6.301   4.365  1.00  0.00              
ATOM   1211  CA  GLY A  85       2.050   7.358   2.566  1.00 26.13              
ATOM   1212  C   GLY A  85       3.532   7.103   2.404  1.00 23.94              
ATOM   1213  O   GLY A  85       4.304   7.437   3.295  1.00 24.72              
ATOM   1214  HA1 GLY A  85       1.843   8.388   2.310  1.00  0.00              
ATOM   1215  N   LEU A  86       3.942   6.517   1.287  1.00 21.96              
ATOM   1216  HN  LEU A  86       3.352   6.237   0.532  1.00  0.00              
ATOM   1217  CA  LEU A  86       5.350   6.229   1.081  1.00 23.38              
ATOM   1218  HA  LEU A  86       5.892   7.135   1.322  1.00  0.00              
ATOM   1219  C   LEU A  86       5.630   5.902  -0.359  1.00 24.64              
ATOM   1220  O   LEU A  86       4.719   5.636  -1.140  1.00 28.67              
ATOM   1221  CB  LEU A  86       5.805   5.039   1.958  1.00  0.00              
ATOM   1222  HB1 LEU A  86       6.886   4.870   1.747  1.00  0.00              
ATOM   1223  HB2 LEU A  86       5.742   5.335   3.029  1.00  0.00              
ATOM   1224  CG  LEU A  86       5.075   3.689   1.761  1.00  0.00              
ATOM   1225  HG  LEU A  86       5.279   3.048   2.653  1.00  0.00              
ATOM   1226  CD1 LEU A  86       5.637   2.948   0.538  1.00  0.00              
ATOM   1227 HD11 LEU A  86       5.148   1.957   0.424  1.00  0.00              
ATOM   1228 HD12 LEU A  86       5.460   3.534  -0.389  1.00  0.00              
ATOM   1229 HD13 LEU A  86       6.731   2.785   0.646  1.00  0.00              
ATOM   1230  CD2 LEU A  86       3.554   3.854   1.631  1.00  0.00              
ATOM   1231 HD21 LEU A  86       3.071   2.865   1.473  1.00  0.00              
ATOM   1232 HD22 LEU A  86       3.111   4.302   2.542  1.00  0.00              
ATOM   1233 HD23 LEU A  86       3.305   4.504   0.764  1.00  0.00              
ATOM   1234  N   ALA A  87       6.909   5.902  -0.698  1.00 26.27              
ATOM   1235  HN  ALA A  87       7.643   6.112  -0.052  1.00  0.00              
ATOM   1236  CA  ALA A  87       7.337   5.594  -2.047  1.00 24.93              
ATOM   1237  HA  ALA A  87       6.612   4.992  -2.583  1.00  0.00              
ATOM   1238  C   ALA A  87       8.592   4.754  -1.936  1.00 26.61              
ATOM   1239  O   ALA A  87       9.640   5.233  -1.486  1.00 25.13              
ATOM   1240  CB  ALA A  87       7.638   6.887  -2.840  1.00  0.00              
ATOM   1241  HB1 ALA A  87       6.721   7.513  -2.893  1.00  0.00              
ATOM   1242  HB2 ALA A  87       8.432   7.485  -2.343  1.00  0.00              
ATOM   1243  HB3 ALA A  87       7.960   6.664  -3.880  1.00  0.00              
ATOM   1244  N   ILE A  88       9.337   4.037  -2.315  1.00  1.85              
ATOM   1245  HN  ILE A  88       8.639   3.394  -2.628  1.00  0.22              
ATOM   1246  CA  ILE A  88      10.723   3.633  -2.486  1.00  2.27              
ATOM   1247  HA  ILE A  88      11.323   4.520  -2.634  1.00  1.32              
ATOM   1248  C   ILE A  88      10.856   2.827  -3.765  1.00  2.00              
ATOM   1249  O   ILE A  88       9.951   2.092  -4.162  1.00  1.70              
ATOM   1250  CB  ILE A  88      11.241   2.889  -1.233  1.00  0.00              
ATOM   1251  HB  ILE A  88      11.078   3.611  -0.393  1.00  0.00              
ATOM   1252  CG2 ILE A  88      10.429   1.624  -0.875  1.00  0.00              
ATOM   1253 HG21 ILE A  88      10.744   1.224   0.111  1.00  0.00              
ATOM   1254 HG22 ILE A  88       9.344   1.853  -0.814  1.00  0.00              
ATOM   1255 HG23 ILE A  88      10.577   0.829  -1.635  1.00  0.00              
ATOM   1256  CG1 ILE A  88      12.766   2.616  -1.258  1.00  0.00              
ATOM   1257 HG11 ILE A  88      12.997   1.844  -2.026  1.00  0.00              
ATOM   1258 HG12 ILE A  88      13.294   3.548  -1.561  1.00  0.00              
ATOM   1259  CD  ILE A  88      13.344   2.161   0.092  1.00  0.00              
ATOM   1260  HD1 ILE A  88      14.447   2.039   0.017  1.00  0.00              
ATOM   1261  HD2 ILE A  88      13.129   2.911   0.883  1.00  0.00              
ATOM   1262  HD3 ILE A  88      12.912   1.187   0.403  1.00  0.00              
ATOM   1263  N   SER A  89      11.986   2.975  -4.478  1.00  1.85              
ATOM   1264  HN  SER A  89      12.682   3.637  -4.210  1.00  0.22              
ATOM   1265  CA  SER A  89      12.339   2.133  -5.607  1.00  2.27              
ATOM   1266  HA  SER A  89      11.548   1.420  -5.783  1.00  1.32              
ATOM   1267  C   SER A  89      13.575   1.316  -5.292  1.00  2.00              
ATOM   1268  O   SER A  89      14.514   1.786  -4.650  1.00  1.70              
ATOM   1269  CB  SER A  89      12.538   2.978  -6.887  1.00  0.00              
ATOM   1270  HB1 SER A  89      12.722   2.282  -7.736  1.00  0.00              
ATOM   1271  HB2 SER A  89      11.610   3.546  -7.124  1.00  0.00              
ATOM   1272  OG  SER A  89      13.658   3.867  -6.786  1.00  0.00              
ATOM   1273  HG1 SER A  89      13.849   4.185  -7.678  1.00  0.00              
ATOM   1274  N   ILE A  90      13.599   0.045  -5.728  1.00  1.85              
ATOM   1275  HN  ILE A  90      12.819  -0.324  -6.245  1.00  0.22              
ATOM   1276  CA  ILE A  90      14.760  -0.823  -5.600  1.00  2.27              
ATOM   1277  HA  ILE A  90      15.643  -0.221  -5.431  1.00  1.32              
ATOM   1278  C   ILE A  90      14.973  -1.525  -6.925  1.00  2.00              
ATOM   1279  O   ILE A  90      14.141  -1.443  -7.829  1.00  1.70              
ATOM   1280  CB  ILE A  90      14.566  -1.839  -4.450  1.00  0.00              
ATOM   1281  HB  ILE A  90      15.473  -2.493  -4.500  1.00  0.00              
ATOM   1282  CG2 ILE A  90      14.574  -1.200  -3.042  1.00  0.00              
ATOM   1283 HG21 ILE A  90      14.589  -1.986  -2.258  1.00  0.00              
ATOM   1284 HG22 ILE A  90      15.473  -0.566  -2.901  1.00  0.00              
ATOM   1285 HG23 ILE A  90      13.672  -0.572  -2.887  1.00  0.00              
ATOM   1286  CG1 ILE A  90      13.357  -2.785  -4.654  1.00  0.00              
ATOM   1287 HG11 ILE A  90      12.410  -2.202  -4.607  1.00  0.00              
ATOM   1288 HG12 ILE A  90      13.417  -3.233  -5.672  1.00  0.00              
ATOM   1289  CD  ILE A  90      13.281  -3.936  -3.636  1.00  0.00              
ATOM   1290  HD1 ILE A  90      12.426  -4.606  -3.875  1.00  0.00              
ATOM   1291  HD2 ILE A  90      14.213  -4.539  -3.656  1.00  0.00              
ATOM   1292  HD3 ILE A  90      13.134  -3.547  -2.607  1.00  0.00              
ATOM   1293  N   ASN A  91      16.087  -2.259  -7.084  1.00  1.85              
ATOM   1294  HN  ASN A  91      16.809  -2.262  -6.395  1.00  0.22              
ATOM   1295  CA  ASN A  91      16.273  -3.152  -8.208  1.00  2.27              
ATOM   1296  HA  ASN A  91      15.324  -3.256  -8.713  1.00  1.32              
ATOM   1297  C   ASN A  91      16.595  -4.569  -7.742  1.00  2.00              
ATOM   1298  O   ASN A  91      17.243  -4.779  -6.717  1.00  1.70              
ATOM   1299  CB  ASN A  91      17.265  -2.553  -9.232  1.00  0.00              
ATOM   1300  HB1 ASN A  91      17.318  -3.245 -10.101  1.00  0.00              
ATOM   1301  HB2 ASN A  91      16.891  -1.578  -9.606  1.00  0.00              
ATOM   1302  CG  ASN A  91      18.691  -2.379  -8.701  1.00  0.00              
ATOM   1303  OD1 ASN A  91      18.942  -1.761  -7.666  1.00  0.00              
ATOM   1304  ND2 ASN A  91      19.675  -2.933  -9.445  1.00  0.00              
ATOM   1305 HD21 ASN A  91      20.609  -2.841  -9.110  1.00  0.00              
ATOM   1306 HD22 ASN A  91      19.451  -3.434 -10.275  1.00  0.00              
ATOM   1307  N   TYR A  92      16.106  -5.581  -8.480  1.00  1.85              
ATOM   1308  HN  TYR A  92      15.600  -5.373  -9.326  1.00  0.22              
ATOM   1309  CA  TYR A  92      16.124  -6.976  -8.083  1.00  2.27              
ATOM   1310  HA  TYR A  92      16.920  -7.139  -7.367  1.00  1.32              
ATOM   1311  C   TYR A  92      16.395  -7.837  -9.317  1.00  2.00              
ATOM   1312  O   TYR A  92      15.781  -7.640 -10.365  1.00  1.70              
ATOM   1313  CB  TYR A  92      14.769  -7.393  -7.468  1.00  0.00              
ATOM   1314  HB1 TYR A  92      14.573  -6.775  -6.564  1.00  0.00              
ATOM   1315  HB2 TYR A  92      13.939  -7.204  -8.181  1.00  0.00              
ATOM   1316  CG  TYR A  92      14.742  -8.839  -7.028  1.00  0.00              
ATOM   1317  CD1 TYR A  92      15.364  -9.232  -5.830  1.00  0.00              
ATOM   1318  HD1 TYR A  92      15.819  -8.487  -5.191  1.00  0.00              
ATOM   1319  CE1 TYR A  92      15.421 -10.587  -5.471  1.00  0.00              
ATOM   1320  HE1 TYR A  92      15.905 -10.894  -4.557  1.00  0.00              
ATOM   1321  CZ  TYR A  92      14.851 -11.557  -6.302  1.00  0.00              
ATOM   1322  OH  TYR A  92      14.939 -12.915  -5.950  1.00  0.00              
ATOM   1323  HH  TYR A  92      14.434 -13.414  -6.596  1.00  0.00              
ATOM   1324  CD2 TYR A  92      14.157  -9.822  -7.847  1.00  0.00              
ATOM   1325  HD2 TYR A  92      13.692  -9.540  -8.781  1.00  0.00              
ATOM   1326  CE2 TYR A  92      14.217 -11.176  -7.489  1.00  0.00              
ATOM   1327  HE2 TYR A  92      13.790 -11.923  -8.141  1.00  0.00              
ATOM   1328  N   ARG A  93      17.314  -8.826  -9.253  1.00  1.85              
ATOM   1329  HN  ARG A  93      17.830  -9.007  -8.422  1.00  0.22              
ATOM   1330  CA  ARG A  93      17.556  -9.710 -10.387  1.00  2.27              
ATOM   1331  HA  ARG A  93      17.476  -9.137 -11.300  1.00  1.32              
ATOM   1332  C   ARG A  93      16.515 -10.824 -10.481  1.00  2.00              
ATOM   1333  O   ARG A  93      16.220 -11.516  -9.507  1.00  1.70              
ATOM   1334  CB  ARG A  93      18.966 -10.339 -10.306  1.00  0.00              
ATOM   1335  HB1 ARG A  93      19.160 -10.540  -9.225  1.00  0.00              
ATOM   1336  HB2 ARG A  93      18.960 -11.332 -10.807  1.00  0.00              
ATOM   1337  CG  ARG A  93      20.127  -9.469 -10.846  1.00  0.00              
ATOM   1338  HG1 ARG A  93      20.942 -10.143 -11.192  1.00  0.00              
ATOM   1339  HG2 ARG A  93      19.781  -8.927 -11.756  1.00  0.00              
ATOM   1340  CD  ARG A  93      20.642  -8.422  -9.844  1.00  0.00              
ATOM   1341  HD1 ARG A  93      21.335  -7.721 -10.364  1.00  0.00              
ATOM   1342  HD2 ARG A  93      19.805  -7.833  -9.401  1.00  0.00              
ATOM   1343  NE  ARG A  93      21.347  -9.169  -8.747  1.00  0.00              
ATOM   1344  HE  ARG A  93      21.369 -10.164  -8.896  1.00  0.00              
ATOM   1345  CZ  ARG A  93      21.887  -8.563  -7.680  1.00  0.00              
ATOM   1346  NH1 ARG A  93      22.488  -9.322  -6.766  1.00  0.00              
ATOM   1347 HH11 ARG A  93      22.879  -8.917  -5.951  1.00  0.00              
ATOM   1348 HH12 ARG A  93      22.400 -10.314  -6.886  1.00  0.00              
ATOM   1349  NH2 ARG A  93      21.861  -7.243  -7.529  1.00  0.00              
ATOM   1350 HH21 ARG A  93      22.345  -6.823  -6.773  1.00  0.00              
ATOM   1351 HH22 ARG A  93      21.533  -6.710  -8.296  1.00  0.00              
ATOM   1352  N   THR A  94      15.958 -11.035 -11.684  1.00  1.85              
ATOM   1353  HN  THR A  94      16.202 -10.464 -12.476  1.00  0.22              
ATOM   1354  CA  THR A  94      15.065 -12.137 -12.000  1.00  2.27              
ATOM   1355  HA  THR A  94      14.775 -12.652 -11.096  1.00  1.32              
ATOM   1356  C   THR A  94      15.827 -13.140 -12.890  1.00  2.00              
ATOM   1357  OT1 THR A  94      16.298 -12.729 -13.983  1.00  1.70              
ATOM   1358  OT2 THR A  94      15.956 -14.328 -12.505  1.00  1.70              
ATOM   1359  CB  THR A  94      13.806 -11.633 -12.743  1.00  0.00              
ATOM   1360  HB  THR A  94      13.204 -12.542 -12.986  1.00  0.00              
ATOM   1361  OG1 THR A  94      14.128 -11.006 -13.981  1.00  0.00              
ATOM   1362  HG1 THR A  94      13.285 -10.721 -14.352  1.00  0.00              
ATOM   1363  CG2 THR A  94      12.905 -10.673 -11.958  1.00  0.00              
ATOM   1364 HG21 THR A  94      11.975 -10.455 -12.522  1.00  0.00              
ATOM   1365 HG22 THR A  94      12.617 -11.122 -10.984  1.00  0.00              
ATOM   1366 HG23 THR A  94      13.424  -9.711 -11.757  1.00  0.00              
ATOM   1367  N   CYS D   3      -4.993   4.854  12.845  1.00  1.85              
ATOM   1368  HT1 CYS D   3      -5.317   4.889  11.868  1.00  0.22              
ATOM   1369  HT2 CYS D   3      -4.288   5.594  12.976  1.00  0.22              
ATOM   1370  HT3 CYS D   3      -5.793   5.069  13.457  1.00  0.22              
ATOM   1371  CA  CYS D   3      -4.420   3.516  13.154  1.00  2.27              
ATOM   1372  HA  CYS D   3      -5.221   2.796  13.082  1.00  1.32              
ATOM   1373  CB  CYS D   3      -3.304   3.160  12.125  1.00  2.17              
ATOM   1374  HB1 CYS D   3      -2.520   3.950  12.153  1.00  1.32              
ATOM   1375  HB2 CYS D   3      -2.812   2.210  12.432  1.00  1.32              
ATOM   1376  SG  CYS D   3      -3.923   2.944  10.418  1.00  2.00              
ATOM   1377  HG1 CYS D   3      -2.734   2.732   9.863  1.00  0.45              
ATOM   1378  C   CYS D   3      -3.859   3.417  14.563  1.00  2.00              
ATOM   1379  O   CYS D   3      -3.687   4.415  15.262  1.00  1.70              
ATOM   1380  N   GLY D   4      -3.554   2.188  15.020  1.00  1.85              
ATOM   1381  HN  GLY D   4      -3.738   1.380  14.427  1.00  0.22              
ATOM   1382  CA  GLY D   4      -2.913   1.902  16.299  1.00  2.17              
ATOM   1383  HA1 GLY D   4      -3.512   1.168  16.817  1.00  1.32              
ATOM   1384  HA2 GLY D   4      -2.764   2.812  16.864  1.00  1.32              
ATOM   1385  C   GLY D   4      -1.561   1.299  16.060  1.00  2.00              
ATOM   1386  O   GLY D   4      -0.534   1.867  16.422  1.00  1.70              
ATOM   1387  N   GLY D   5      -1.521   0.121  15.414  1.00  1.85              
ATOM   1388  HN  GLY D   5      -2.389  -0.358  15.187  1.00  0.22              
ATOM   1389  CA  GLY D   5      -0.282  -0.544  15.028  1.00  2.17              
ATOM   1390  HA1 GLY D   5      -0.100  -1.337  15.739  1.00  1.32              
ATOM   1391  HA2 GLY D   5       0.525   0.174  14.988  1.00  1.32              
ATOM   1392  C   GLY D   5      -0.345  -1.180  13.665  1.00  2.00              
ATOM   1393  O   GLY D   5       0.596  -1.855  13.260  1.00  1.70              
ATOM   1394  N   VAL D   6      -1.459  -0.996  12.922  1.00  1.85              
ATOM   1395  HN  VAL D   6      -2.252  -0.512  13.316  1.00  0.22              
ATOM   1396  CA  VAL D   6      -1.707  -1.511  11.576  1.00  2.27              
ATOM   1397  HA  VAL D   6      -2.664  -1.098  11.292  1.00  1.32              
ATOM   1398  CB  VAL D   6      -0.710  -1.040  10.510  1.00  2.27              
ATOM   1399  HB  VAL D   6       0.311  -1.415  10.751  1.00  1.32              
ATOM   1400  CG1 VAL D   6      -1.119  -1.560   9.116  1.00  2.06              
ATOM   1401 HG11 VAL D   6      -2.157  -1.248   8.873  1.00  1.32              
ATOM   1402 HG12 VAL D   6      -0.441  -1.140   8.343  1.00  1.32              
ATOM   1403 HG13 VAL D   6      -1.056  -2.666   9.054  1.00  1.32              
ATOM   1404  CG2 VAL D   6      -0.682   0.501  10.495  1.00  2.06              
ATOM   1405 HG21 VAL D   6      -1.695   0.904  10.287  1.00  1.32              
ATOM   1406 HG22 VAL D   6      -0.328   0.908  11.465  1.00  1.32              
ATOM   1407 HG23 VAL D   6       0.007   0.862   9.701  1.00  1.32              
ATOM   1408  C   VAL D   6      -1.922  -3.016  11.558  1.00  2.00              
ATOM   1409  O   VAL D   6      -3.040  -3.504  11.395  1.00  1.70              
ATOM   1410  N   GLN D   7      -0.860  -3.817  11.761  1.00  1.85              
ATOM   1411  HN  GLN D   7       0.042  -3.415  11.922  1.00  0.22              
ATOM   1412  CA  GLN D   7      -0.980  -5.260  11.805  1.00  2.27              
ATOM   1413  HA  GLN D   7      -1.670  -5.547  11.029  1.00  1.32              
ATOM   1414  CB  GLN D   7       0.337  -5.984  11.462  1.00  2.17              
ATOM   1415  HB1 GLN D   7       1.137  -5.711  12.185  1.00  1.32              
ATOM   1416  HB2 GLN D   7       0.157  -7.081  11.549  1.00  1.32              
ATOM   1417  CG  GLN D   7       0.792  -5.667  10.016  1.00  2.17              
ATOM   1418  HG1 GLN D   7      -0.097  -5.566   9.356  1.00  1.32              
ATOM   1419  HG2 GLN D   7       1.353  -4.710   9.986  1.00  1.32              
ATOM   1420  CD  GLN D   7       1.679  -6.770   9.441  1.00  2.00              
ATOM   1421  OE1 GLN D   7       2.909  -6.688   9.450  1.00  1.70              
ATOM   1422  NE2 GLN D   7       1.039  -7.837   8.917  1.00  1.85              
ATOM   1423 HE21 GLN D   7       0.026  -7.854   8.898  1.00  0.22              
ATOM   1424 HE22 GLN D   7       1.580  -8.578   8.532  1.00  0.22              
ATOM   1425  C   GLN D   7      -1.583  -5.767  13.108  1.00  2.00              
ATOM   1426  O   GLN D   7      -2.125  -6.867  13.166  1.00  1.70              
ATOM   1427  N   ALA D   8      -1.578  -4.943  14.176  1.00  1.85              
ATOM   1428  HN  ALA D   8      -1.065  -4.093  14.130  1.00  0.22              
ATOM   1429  CA  ALA D   8      -2.357  -5.174  15.380  1.00  2.27              
ATOM   1430  HA  ALA D   8      -2.109  -6.157  15.760  1.00  1.32              
ATOM   1431  CB  ALA D   8      -1.991  -4.112  16.434  1.00  2.06              
ATOM   1432  HB1 ALA D   8      -2.219  -3.089  16.071  1.00  1.32              
ATOM   1433  HB2 ALA D   8      -2.551  -4.285  17.378  1.00  1.32              
ATOM   1434  HB3 ALA D   8      -0.905  -4.163  16.663  1.00  1.32              
ATOM   1435  C   ALA D   8      -3.865  -5.179  15.102  1.00  2.00              
ATOM   1436  O   ALA D   8      -4.565  -6.148  15.391  1.00  1.70              
ATOM   1437  N   GLU D   9      -4.390  -4.108  14.465  1.00  1.85              
ATOM   1438  HN  GLU D   9      -3.866  -3.249  14.401  1.00  0.22              
ATOM   1439  CA  GLU D   9      -5.729  -4.041  13.897  1.00  2.27              
ATOM   1440  HA  GLU D   9      -6.432  -4.098  14.717  1.00  1.32              
ATOM   1441  CB  GLU D   9      -5.970  -2.715  13.121  1.00  2.17              
ATOM   1442  HB1 GLU D   9      -7.010  -2.745  12.717  1.00  1.32              
ATOM   1443  HB2 GLU D   9      -5.283  -2.652  12.248  1.00  1.32              
ATOM   1444  CG  GLU D   9      -5.859  -1.411  13.956  1.00  2.17              
ATOM   1445  HG1 GLU D   9      -6.418  -0.610  13.422  1.00  1.32              
ATOM   1446  HG2 GLU D   9      -6.321  -1.545  14.954  1.00  1.32              
ATOM   1447  CD  GLU D   9      -4.442  -0.911  14.133  1.00  2.00              
ATOM   1448  OE1 GLU D   9      -4.050   0.074  13.460  1.00  1.70              
ATOM   1449  OE2 GLU D   9      -3.689  -1.459  14.970  1.00  1.70              
ATOM   1450  C   GLU D   9      -6.055  -5.204  12.962  1.00  2.00              
ATOM   1451  O   GLU D   9      -7.081  -5.859  13.113  1.00  1.70              
ATOM   1452  N   GLU D  10      -5.166  -5.514  11.994  1.00  1.85              
ATOM   1453  HN  GLU D  10      -4.358  -4.930  11.879  1.00  0.22              
ATOM   1454  CA  GLU D  10      -5.282  -6.654  11.090  1.00  2.27              
ATOM   1455  HA  GLU D  10      -6.170  -6.511  10.490  1.00  1.32              
ATOM   1456  CB  GLU D  10      -4.042  -6.702  10.167  1.00  2.17              
ATOM   1457  HB1 GLU D  10      -3.145  -6.913  10.791  1.00  1.32              
ATOM   1458  HB2 GLU D  10      -3.907  -5.693   9.715  1.00  1.32              
ATOM   1459  CG  GLU D  10      -4.091  -7.754   9.037  1.00  2.17              
ATOM   1460  HG1 GLU D  10      -4.178  -8.777   9.458  1.00  1.32              
ATOM   1461  HG2 GLU D  10      -4.965  -7.566   8.379  1.00  1.32              
ATOM   1462  CD  GLU D  10      -2.830  -7.714   8.191  1.00  2.00              
ATOM   1463  OE1 GLU D  10      -1.730  -8.015   8.717  1.00  1.70              
ATOM   1464  OE2 GLU D  10      -2.932  -7.389   6.985  1.00  1.70              
ATOM   1465  C   GLU D  10      -5.440  -7.998  11.805  1.00  2.00              
ATOM   1466  O   GLU D  10      -6.381  -8.749  11.553  1.00  1.70              
ATOM   1467  N   GLN D  11      -4.540  -8.308  12.762  1.00  1.85              
ATOM   1468  HN  GLN D  11      -3.771  -7.683  12.933  1.00  0.22              
ATOM   1469  CA  GLN D  11      -4.592  -9.483  13.617  1.00  2.27              
ATOM   1470  HA  GLN D  11      -4.556 -10.355  12.979  1.00  1.32              
ATOM   1471  CB  GLN D  11      -3.349  -9.489  14.548  1.00  2.17              
ATOM   1472  HB1 GLN D  11      -2.456  -9.494  13.880  1.00  1.32              
ATOM   1473  HB2 GLN D  11      -3.306  -8.536  15.119  1.00  1.32              
ATOM   1474  CG  GLN D  11      -3.209 -10.699  15.509  1.00  2.17              
ATOM   1475  HG1 GLN D  11      -3.560 -11.628  15.018  1.00  1.32              
ATOM   1476  HG2 GLN D  11      -2.133 -10.828  15.758  1.00  1.32              
ATOM   1477  CD  GLN D  11      -3.930 -10.486  16.843  1.00  2.00              
ATOM   1478  OE1 GLN D  11      -3.767  -9.461  17.507  1.00  1.70              
ATOM   1479  NE2 GLN D  11      -4.734 -11.479  17.273  1.00  1.85              
ATOM   1480 HE21 GLN D  11      -4.829 -12.318  16.744  1.00  0.22              
ATOM   1481 HE22 GLN D  11      -5.188 -11.371  18.153  1.00  0.22              
ATOM   1482  C   GLN D  11      -5.886  -9.586  14.415  1.00  2.00              
ATOM   1483  O   GLN D  11      -6.508 -10.648  14.467  1.00  1.70              
ATOM   1484  N   LYS D  12      -6.356  -8.473  15.017  1.00  1.85              
ATOM   1485  HN  LYS D  12      -5.810  -7.630  14.996  1.00  0.22              
ATOM   1486  CA  LYS D  12      -7.662  -8.395  15.655  1.00  2.27              
ATOM   1487  HA  LYS D  12      -7.693  -9.151  16.427  1.00  1.32              
ATOM   1488  CB  LYS D  12      -7.881  -7.012  16.319  1.00  2.17              
ATOM   1489  HB1 LYS D  12      -7.069  -6.857  17.066  1.00  1.32              
ATOM   1490  HB2 LYS D  12      -7.778  -6.211  15.555  1.00  1.32              
ATOM   1491  CG  LYS D  12      -9.243  -6.869  17.024  1.00  2.17              
ATOM   1492  HG1 LYS D  12      -9.376  -7.718  17.733  1.00  1.32              
ATOM   1493  HG2 LYS D  12     -10.060  -6.930  16.270  1.00  1.32              
ATOM   1494  CD  LYS D  12      -9.373  -5.547  17.798  1.00  2.17              
ATOM   1495  HD1 LYS D  12      -9.208  -4.688  17.112  1.00  1.32              
ATOM   1496  HD2 LYS D  12      -8.561  -5.517  18.561  1.00  1.32              
ATOM   1497  CE  LYS D  12     -10.708  -5.373  18.536  1.00  2.17              
ATOM   1498  HE1 LYS D  12     -10.648  -4.494  19.213  1.00  1.32              
ATOM   1499  HE2 LYS D  12     -10.947  -6.275  19.140  1.00  1.32              
ATOM   1500  NZ  LYS D  12     -11.815  -5.137  17.598  1.00  1.85              
ATOM   1501  HZ1 LYS D  12     -12.045  -5.997  17.035  1.00  0.22              
ATOM   1502  HZ2 LYS D  12     -12.666  -4.882  18.118  1.00  0.22              
ATOM   1503  HZ3 LYS D  12     -11.596  -4.363  16.955  1.00  0.22              
ATOM   1504  C   LYS D  12      -8.812  -8.702  14.702  1.00  2.00              
ATOM   1505  O   LYS D  12      -9.592  -9.619  14.948  1.00  1.70              
ATOM   1506  N   LEU D  13      -8.920  -7.980  13.567  1.00  1.85              
ATOM   1507  HN  LEU D  13      -8.251  -7.252  13.381  1.00  0.22              
ATOM   1508  CA  LEU D  13      -9.952  -8.166  12.557  1.00  2.27              
ATOM   1509  HA  LEU D  13     -10.906  -7.972  13.027  1.00  1.32              
ATOM   1510  CB  LEU D  13      -9.744  -7.189  11.372  1.00  2.17              
ATOM   1511  HB1 LEU D  13      -8.691  -7.283  11.023  1.00  1.32              
ATOM   1512  HB2 LEU D  13     -10.407  -7.467  10.523  1.00  1.32              
ATOM   1513  CG  LEU D  13     -10.020  -5.708  11.712  1.00  2.27              
ATOM   1514  HG  LEU D  13      -9.481  -5.455  12.656  1.00  1.32              
ATOM   1515  CD1 LEU D  13      -9.472  -4.794  10.606  1.00  2.06              
ATOM   1516 HD11 LEU D  13      -8.380  -4.953  10.481  1.00  1.32              
ATOM   1517 HD12 LEU D  13      -9.976  -5.008   9.640  1.00  1.32              
ATOM   1518 HD13 LEU D  13      -9.644  -3.727  10.866  1.00  1.32              
ATOM   1519  CD2 LEU D  13     -11.516  -5.437  11.932  1.00  2.06              
ATOM   1520 HD21 LEU D  13     -12.096  -5.704  11.022  1.00  1.32              
ATOM   1521 HD22 LEU D  13     -11.909  -6.026  12.788  1.00  1.32              
ATOM   1522 HD23 LEU D  13     -11.683  -4.360  12.148  1.00  1.32              
ATOM   1523  C   LEU D  13     -10.042  -9.588  12.017  1.00  2.00              
ATOM   1524  O   LEU D  13     -11.119 -10.177  11.988  1.00  1.70              
ATOM   1525  N   ILE D  14      -8.908 -10.202  11.619  1.00  1.85              
ATOM   1526  HN  ILE D  14      -8.039  -9.696  11.635  1.00  0.22              
ATOM   1527  CA  ILE D  14      -8.849 -11.596  11.181  1.00  2.27              
ATOM   1528  HA  ILE D  14      -9.554 -11.720  10.371  1.00  1.32              
ATOM   1529  CB  ILE D  14      -7.455 -11.957  10.659  1.00  2.27              
ATOM   1530  HB  ILE D  14      -6.702 -11.700  11.441  1.00  1.32              
ATOM   1531  CG2 ILE D  14      -7.354 -13.471  10.347  1.00  2.06              
ATOM   1532 HG21 ILE D  14      -7.469 -14.090  11.261  1.00  1.32              
ATOM   1533 HG22 ILE D  14      -8.136 -13.768   9.617  1.00  1.32              
ATOM   1534 HG23 ILE D  14      -6.363 -13.716   9.913  1.00  1.32              
ATOM   1535  CG1 ILE D  14      -7.135 -11.122   9.393  1.00  2.17              
ATOM   1536 HG11 ILE D  14      -7.336 -10.046   9.595  1.00  1.32              
ATOM   1537 HG12 ILE D  14      -7.817 -11.435   8.570  1.00  1.32              
ATOM   1538  CD  ILE D  14      -5.678 -11.244   8.928  1.00  2.06              
ATOM   1539  HD1 ILE D  14      -5.485 -10.558   8.074  1.00  1.32              
ATOM   1540  HD2 ILE D  14      -4.986 -10.973   9.754  1.00  1.32              
ATOM   1541  HD3 ILE D  14      -5.445 -12.278   8.596  1.00  1.32              
ATOM   1542  C   ILE D  14      -9.293 -12.560  12.280  1.00  2.00              
ATOM   1543  O   ILE D  14     -10.065 -13.487  12.042  1.00  1.70              
ATOM   1544  N   SER D  15      -8.861 -12.335  13.537  1.00  1.85              
ATOM   1545  HN  SER D  15      -8.251 -11.562  13.716  1.00  0.22              
ATOM   1546  CA  SER D  15      -9.271 -13.144  14.686  1.00  2.27              
ATOM   1547  HA  SER D  15      -9.055 -14.177  14.456  1.00  1.32              
ATOM   1548  CB  SER D  15      -8.530 -12.772  15.995  1.00  2.17              
ATOM   1549  HB1 SER D  15      -8.785 -11.733  16.307  1.00  1.32              
ATOM   1550  HB2 SER D  15      -8.840 -13.464  16.812  1.00  1.32              
ATOM   1551  OG  SER D  15      -7.118 -12.877  15.819  1.00  1.77              
ATOM   1552  HG1 SER D  15      -6.848 -12.064  15.344  1.00  0.22              
ATOM   1553  C   SER D  15     -10.760 -13.061  14.976  1.00  2.00              
ATOM   1554  O   SER D  15     -11.421 -14.076  15.171  1.00  1.70              
ATOM   1555  N   GLU D  16     -11.345 -11.847  14.979  1.00  1.85              
ATOM   1556  HN  GLU D  16     -10.791 -11.016  14.848  1.00  0.22              
ATOM   1557  CA  GLU D  16     -12.775 -11.638  15.153  1.00  2.27              
ATOM   1558  HA  GLU D  16     -13.085 -12.181  16.035  1.00  1.32              
ATOM   1559  CB  GLU D  16     -13.089 -10.138  15.381  1.00  2.17              
ATOM   1560  HB1 GLU D  16     -14.193  -9.998  15.428  1.00  1.32              
ATOM   1561  HB2 GLU D  16     -12.701  -9.544  14.521  1.00  1.32              
ATOM   1562  CG  GLU D  16     -12.469  -9.599  16.696  1.00  2.17              
ATOM   1563  HG1 GLU D  16     -12.807 -10.222  17.552  1.00  1.32              
ATOM   1564  HG2 GLU D  16     -11.362  -9.654  16.644  1.00  1.32              
ATOM   1565  CD  GLU D  16     -12.830  -8.156  16.988  1.00  2.00              
ATOM   1566  OE1 GLU D  16     -13.329  -7.876  18.103  1.00  1.70              
ATOM   1567  OE2 GLU D  16     -12.585  -7.264  16.140  1.00  1.70              
ATOM   1568  C   GLU D  16     -13.606 -12.195  13.998  1.00  2.00              
ATOM   1569  O   GLU D  16     -14.667 -12.780  14.205  1.00  1.70              
ATOM   1570  N   GLU D  17     -13.123 -12.084  12.744  1.00  1.85              
ATOM   1571  HN  GLU D  17     -12.284 -11.559  12.573  1.00  0.22              
ATOM   1572  CA  GLU D  17     -13.743 -12.710  11.583  1.00  2.27              
ATOM   1573  HA  GLU D  17     -14.781 -12.406  11.570  1.00  1.32              
ATOM   1574  CB  GLU D  17     -13.064 -12.195  10.286  1.00  2.17              
ATOM   1575  HB1 GLU D  17     -12.123 -12.748  10.079  1.00  1.32              
ATOM   1576  HB2 GLU D  17     -12.773 -11.137  10.486  1.00  1.32              
ATOM   1577  CG  GLU D  17     -13.972 -12.123   9.028  1.00  2.17              
ATOM   1578  HG1 GLU D  17     -14.976 -11.739   9.307  1.00  1.32              
ATOM   1579  HG2 GLU D  17     -13.518 -11.403   8.311  1.00  1.32              
ATOM   1580  CD  GLU D  17     -14.141 -13.425   8.271  1.00  2.00              
ATOM   1581  OE1 GLU D  17     -13.122 -13.993   7.807  1.00  1.70              
ATOM   1582  OE2 GLU D  17     -15.297 -13.869   8.082  1.00  1.70              
ATOM   1583  C   GLU D  17     -13.731 -14.236  11.676  1.00  2.00              
ATOM   1584  O   GLU D  17     -14.751 -14.897  11.490  1.00  1.70              
ATOM   1585  N   ASP D  18     -12.584 -14.850  12.045  1.00  1.85              
ATOM   1586  HN  ASP D  18     -11.737 -14.320  12.165  1.00  0.22              
ATOM   1587  CA  ASP D  18     -12.498 -16.283  12.273  1.00  2.27              
ATOM   1588  HA  ASP D  18     -12.958 -16.739  11.415  1.00  1.32              
ATOM   1589  CB  ASP D  18     -11.020 -16.742  12.319  1.00  2.17              
ATOM   1590  HB1 ASP D  18     -10.458 -16.226  11.511  1.00  1.32              
ATOM   1591  HB2 ASP D  18     -10.553 -16.486  13.291  1.00  1.32              
ATOM   1592  CG  ASP D  18     -10.907 -18.231  12.064  1.00  2.00              
ATOM   1593  OD1 ASP D  18     -10.279 -18.937  12.884  1.00  1.70              
ATOM   1594  OD2 ASP D  18     -11.425 -18.700  11.016  1.00  1.70              
ATOM   1595  C   ASP D  18     -13.315 -16.769  13.478  1.00  2.00              
ATOM   1596  O   ASP D  18     -13.884 -17.858  13.461  1.00  1.70              
ATOM   1597  N   LEU D  19     -13.471 -15.946  14.535  1.00  1.85              
ATOM   1598  HN  LEU D  19     -12.928 -15.102  14.587  1.00  0.22              
ATOM   1599  CA  LEU D  19     -14.416 -16.183  15.619  1.00  2.27              
ATOM   1600  HA  LEU D  19     -14.154 -17.128  16.074  1.00  1.32              
ATOM   1601  CB  LEU D  19     -14.285 -15.064  16.688  1.00  2.17              
ATOM   1602  HB1 LEU D  19     -13.192 -14.918  16.852  1.00  1.32              
ATOM   1603  HB2 LEU D  19     -14.679 -14.105  16.295  1.00  1.32              
ATOM   1604  CG  LEU D  19     -14.909 -15.341  18.076  1.00  2.27              
ATOM   1605  HG  LEU D  19     -14.671 -16.395  18.362  1.00  1.32              
ATOM   1606  CD1 LEU D  19     -14.260 -14.418  19.120  1.00  2.06              
ATOM   1607 HD11 LEU D  19     -13.160 -14.569  19.145  1.00  1.32              
ATOM   1608 HD12 LEU D  19     -14.464 -13.354  18.874  1.00  1.32              
ATOM   1609 HD13 LEU D  19     -14.666 -14.630  20.132  1.00  1.32              
ATOM   1610  CD2 LEU D  19     -16.434 -15.153  18.128  1.00  2.06              
ATOM   1611 HD21 LEU D  19     -16.710 -14.139  17.768  1.00  1.32              
ATOM   1612 HD22 LEU D  19     -16.959 -15.905  17.507  1.00  1.32              
ATOM   1613 HD23 LEU D  19     -16.797 -15.264  19.172  1.00  1.32              
ATOM   1614  C   LEU D  19     -15.851 -16.322  15.109  1.00  2.00              
ATOM   1615  O   LEU D  19     -16.546 -17.279  15.436  1.00  1.70              
ATOM   1616  N   LEU D  20     -16.315 -15.410  14.230  1.00  1.85              
ATOM   1617  HN  LEU D  20     -15.751 -14.616  13.993  1.00  0.22              
ATOM   1618  CA  LEU D  20     -17.598 -15.529  13.547  1.00  2.27              
ATOM   1619  HA  LEU D  20     -18.360 -15.652  14.303  1.00  1.32              
ATOM   1620  CB  LEU D  20     -17.911 -14.254  12.725  1.00  2.17              
ATOM   1621  HB1 LEU D  20     -17.095 -14.095  11.986  1.00  1.32              
ATOM   1622  HB2 LEU D  20     -18.857 -14.398  12.155  1.00  1.32              
ATOM   1623  CG  LEU D  20     -18.061 -12.971  13.572  1.00  2.27              
ATOM   1624  HG  LEU D  20     -17.150 -12.858  14.208  1.00  1.32              
ATOM   1625  CD1 LEU D  20     -18.141 -11.738  12.661  1.00  2.06              
ATOM   1626 HD11 LEU D  20     -17.236 -11.670  12.020  1.00  1.32              
ATOM   1627 HD12 LEU D  20     -19.036 -11.799  12.005  1.00  1.32              
ATOM   1628 HD13 LEU D  20     -18.212 -10.811  13.269  1.00  1.32              
ATOM   1629  CD2 LEU D  20     -19.285 -13.023  14.501  1.00  2.06              
ATOM   1630 HD21 LEU D  20     -19.194 -13.847  15.239  1.00  1.32              
ATOM   1631 HD22 LEU D  20     -19.380 -12.069  15.061  1.00  1.32              
ATOM   1632 HD23 LEU D  20     -20.213 -13.175  13.910  1.00  1.32              
ATOM   1633  C   LEU D  20     -17.706 -16.767  12.648  1.00  2.00              
ATOM   1634  O   LEU D  20     -18.721 -17.464  12.651  1.00  1.70              
ATOM   1635  N   ARG D  21     -16.640 -17.119  11.895  1.00  1.85              
ATOM   1636  HN  ARG D  21     -15.853 -16.497  11.848  1.00  0.22              
ATOM   1637  CA  ARG D  21     -16.546 -18.386  11.176  1.00  2.27              
ATOM   1638  HA  ARG D  21     -17.366 -18.419  10.473  1.00  1.32              
ATOM   1639  CB  ARG D  21     -15.216 -18.526  10.385  1.00  2.17              
ATOM   1640  HB1 ARG D  21     -14.387 -18.156  11.019  1.00  1.32              
ATOM   1641  HB2 ARG D  21     -15.003 -19.601  10.177  1.00  1.32              
ATOM   1642  CG  ARG D  21     -15.228 -17.818   9.014  1.00  2.17              
ATOM   1643  HG1 ARG D  21     -16.184 -17.257   8.903  1.00  1.32              
ATOM   1644  HG2 ARG D  21     -15.211 -18.592   8.213  1.00  1.32              
ATOM   1645  CD  ARG D  21     -14.094 -16.819   8.740  1.00  2.17              
ATOM   1646  HD1 ARG D  21     -14.153 -15.956   9.437  1.00  1.32              
ATOM   1647  HD2 ARG D  21     -14.195 -16.431   7.699  1.00  1.32              
ATOM   1648  NE  ARG D  21     -12.770 -17.499   8.923  1.00  1.85              
ATOM   1649  HE  ARG D  21     -12.570 -18.075   9.729  1.00  0.22              
ATOM   1650  CZ  ARG D  21     -11.655 -17.147   8.274  1.00  2.00              
ATOM   1651  NH1 ARG D  21     -11.605 -16.143   7.417  1.00  1.85              
ATOM   1652 HH11 ARG D  21     -12.285 -15.398   7.542  1.00  0.22              
ATOM   1653 HH12 ARG D  21     -10.711 -15.898   7.070  1.00  0.22              
ATOM   1654  NH2 ARG D  21     -10.538 -17.797   8.563  1.00  1.85              
ATOM   1655 HH21 ARG D  21     -10.571 -18.378   9.381  1.00  0.22              
ATOM   1656 HH22 ARG D  21      -9.685 -17.491   8.165  1.00  0.22              
ATOM   1657  C   ARG D  21     -16.724 -19.615  12.068  1.00  2.00              
ATOM   1658  O   ARG D  21     -17.524 -20.493  11.754  1.00  1.70              
ATOM   1659  N   LYS D  22     -16.014 -19.707  13.206  1.00  1.85              
ATOM   1660  HN  LYS D  22     -15.327 -19.004  13.425  1.00  0.22              
ATOM   1661  CA  LYS D  22     -16.177 -20.789  14.169  1.00  2.27              
ATOM   1662  HA  LYS D  22     -16.151 -21.730  13.634  1.00  1.32              
ATOM   1663  CB  LYS D  22     -15.033 -20.800  15.215  1.00  2.17              
ATOM   1664  HB1 LYS D  22     -14.702 -19.757  15.419  1.00  1.32              
ATOM   1665  HB2 LYS D  22     -15.419 -21.212  16.178  1.00  1.32              
ATOM   1666  CG  LYS D  22     -13.823 -21.687  14.852  1.00  2.17              
ATOM   1667  HG1 LYS D  22     -14.165 -22.714  14.598  1.00  1.32              
ATOM   1668  HG2 LYS D  22     -13.217 -21.776  15.787  1.00  1.32              
ATOM   1669  CD  LYS D  22     -12.871 -21.137  13.771  1.00  2.17              
ATOM   1670  HD1 LYS D  22     -11.841 -21.495  14.002  1.00  1.32              
ATOM   1671  HD2 LYS D  22     -12.835 -20.029  13.849  1.00  1.32              
ATOM   1672  CE  LYS D  22     -13.169 -21.525  12.315  1.00  2.17              
ATOM   1673  HE1 LYS D  22     -12.424 -21.035  11.648  1.00  1.32              
ATOM   1674  HE2 LYS D  22     -14.185 -21.213  11.999  1.00  1.32              
ATOM   1675  NZ  LYS D  22     -13.053 -22.976  12.126  1.00  1.85              
ATOM   1676  HZ1 LYS D  22     -13.933 -23.469  12.423  1.00  0.22              
ATOM   1677  HZ2 LYS D  22     -12.911 -23.201  11.131  1.00  0.22              
ATOM   1678  HZ3 LYS D  22     -12.261 -23.359  12.658  1.00  0.22              
ATOM   1679  C   LYS D  22     -17.532 -20.756  14.874  1.00  2.00              
ATOM   1680  O   LYS D  22     -18.125 -21.794  15.162  1.00  1.70              
ATOM   1681  N   ARG D  23     -18.106 -19.569  15.138  1.00  1.85              
ATOM   1682  HN  ARG D  23     -17.584 -18.721  14.998  1.00  0.22              
ATOM   1683  CA  ARG D  23     -19.446 -19.428  15.686  1.00  2.27              
ATOM   1684  HA  ARG D  23     -19.460 -20.004  16.600  1.00  1.32              
ATOM   1685  CB  ARG D  23     -19.745 -17.942  16.011  1.00  2.17              
ATOM   1686  HB1 ARG D  23     -18.885 -17.542  16.596  1.00  1.32              
ATOM   1687  HB2 ARG D  23     -19.790 -17.361  15.063  1.00  1.32              
ATOM   1688  CG  ARG D  23     -21.032 -17.687  16.825  1.00  2.17              
ATOM   1689  HG1 ARG D  23     -21.919 -17.979  16.219  1.00  1.32              
ATOM   1690  HG2 ARG D  23     -21.105 -16.594  17.023  1.00  1.32              
ATOM   1691  CD  ARG D  23     -21.070 -18.441  18.156  1.00  2.17              
ATOM   1692  HD1 ARG D  23     -20.181 -18.196  18.782  1.00  1.32              
ATOM   1693  HD2 ARG D  23     -21.101 -19.537  17.963  1.00  1.32              
ATOM   1694  NE  ARG D  23     -22.306 -18.032  18.876  1.00  1.85              
ATOM   1695  HE  ARG D  23     -22.748 -17.162  18.678  1.00  0.22              
ATOM   1696  CZ  ARG D  23     -22.859 -18.752  19.856  1.00  2.00              
ATOM   1697  NH1 ARG D  23     -22.339 -19.893  20.283  1.00  1.85              
ATOM   1698 HH11 ARG D  23     -21.422 -20.165  19.985  1.00  0.22              
ATOM   1699 HH12 ARG D  23     -22.745 -20.305  21.086  1.00  0.22              
ATOM   1700  NH2 ARG D  23     -23.959 -18.306  20.442  1.00  1.85              
ATOM   1701 HH21 ARG D  23     -24.307 -17.411  20.204  1.00  0.22              
ATOM   1702 HH22 ARG D  23     -24.319 -18.799  21.220  1.00  0.22              
ATOM   1703  C   ARG D  23     -20.530 -20.019  14.784  1.00  2.00              
ATOM   1704  O   ARG D  23     -21.464 -20.670  15.252  1.00  1.70              
ATOM   1705  N   ARG D  24     -20.384 -19.881  13.450  1.00  1.85              
ATOM   1706  HN  ARG D  24     -19.659 -19.284  13.101  1.00  0.22              
ATOM   1707  CA  ARG D  24     -21.222 -20.547  12.460  1.00  2.27              
ATOM   1708  HA  ARG D  24     -22.247 -20.298  12.698  1.00  1.32              
ATOM   1709  CB  ARG D  24     -20.913 -19.990  11.033  1.00  2.17              
ATOM   1710  HB1 ARG D  24     -21.870 -19.658  10.572  1.00  1.32              
ATOM   1711  HB2 ARG D  24     -20.283 -19.080  11.150  1.00  1.32              
ATOM   1712  CG  ARG D  24     -20.224 -20.963  10.050  1.00  2.17              
ATOM   1713  HG1 ARG D  24     -20.972 -21.713   9.707  1.00  1.32              
ATOM   1714  HG2 ARG D  24     -19.420 -21.508  10.587  1.00  1.32              
ATOM   1715  CD  ARG D  24     -19.588 -20.300   8.823  1.00  2.17              
ATOM   1716  HD1 ARG D  24     -18.815 -19.552   9.107  1.00  1.32              
ATOM   1717  HD2 ARG D  24     -20.367 -19.789   8.212  1.00  1.32              
ATOM   1718  NE  ARG D  24     -18.975 -21.398   8.007  1.00  1.85              
ATOM   1719  HE  ARG D  24     -19.496 -21.797   7.253  1.00  0.22              
ATOM   1720  CZ  ARG D  24     -17.814 -22.010   8.261  1.00  2.00              
ATOM   1721  NH1 ARG D  24     -17.025 -21.670   9.267  1.00  1.85              
ATOM   1722 HH11 ARG D  24     -17.424 -21.115   9.991  1.00  0.22              
ATOM   1723 HH12 ARG D  24     -16.385 -22.391   9.591  1.00  0.22              
ATOM   1724  NH2 ARG D  24     -17.456 -23.041   7.511  1.00  1.85              
ATOM   1725 HH21 ARG D  24     -17.989 -23.255   6.704  1.00  0.22              
ATOM   1726 HH22 ARG D  24     -16.549 -23.421   7.623  1.00  0.22              
ATOM   1727  C   ARG D  24     -21.128 -22.083  12.508  1.00  2.00              
ATOM   1728  O   ARG D  24     -22.061 -22.799  12.150  1.00  1.70              
ATOM   1729  N   GLU D  25     -19.986 -22.629  12.975  1.00  1.85              
ATOM   1730  HN  GLU D  25     -19.237 -22.032  13.255  1.00  0.22              
ATOM   1731  CA  GLU D  25     -19.751 -24.054  13.147  1.00  2.27              
ATOM   1732  HA  GLU D  25     -20.254 -24.582  12.355  1.00  1.32              
ATOM   1733  CB  GLU D  25     -18.234 -24.371  13.069  1.00  2.17              
ATOM   1734  HB1 GLU D  25     -18.059 -25.453  13.259  1.00  1.32              
ATOM   1735  HB2 GLU D  25     -17.702 -23.802  13.862  1.00  1.32              
ATOM   1736  CG  GLU D  25     -17.636 -24.001  11.687  1.00  2.17              
ATOM   1737  HG1 GLU D  25     -17.975 -24.726  10.918  1.00  1.32              
ATOM   1738  HG2 GLU D  25     -18.001 -22.996  11.396  1.00  1.32              
ATOM   1739  CD  GLU D  25     -16.120 -23.922  11.634  1.00  2.00              
ATOM   1740  OE1 GLU D  25     -15.421 -24.206  12.634  1.00  1.70              
ATOM   1741  OE2 GLU D  25     -15.607 -23.524  10.556  1.00  1.70              
ATOM   1742  C   GLU D  25     -20.362 -24.557  14.445  1.00  2.00              
ATOM   1743  O   GLU D  25     -21.014 -25.600  14.488  1.00  1.70              
ATOM   1744  N   GLN D  26     -20.228 -23.781  15.541  1.00  1.85              
ATOM   1745  HN  GLN D  26     -19.631 -22.977  15.491  1.00  0.22              
ATOM   1746  CA  GLN D  26     -20.944 -24.001  16.790  1.00  2.27              
ATOM   1747  HA  GLN D  26     -20.645 -24.962  17.188  1.00  1.32              
ATOM   1748  CB  GLN D  26     -20.628 -22.888  17.821  1.00  2.17              
ATOM   1749  HB1 GLN D  26     -20.895 -21.902  17.379  1.00  1.32              
ATOM   1750  HB2 GLN D  26     -21.265 -23.033  18.724  1.00  1.32              
ATOM   1751  CG  GLN D  26     -19.152 -22.847  18.277  1.00  2.17              
ATOM   1752  HG1 GLN D  26     -18.902 -23.774  18.835  1.00  1.32              
ATOM   1753  HG2 GLN D  26     -18.473 -22.768  17.405  1.00  1.32              
ATOM   1754  CD  GLN D  26     -18.903 -21.648  19.191  1.00  2.00              
ATOM   1755  OE1 GLN D  26     -19.820 -20.925  19.593  1.00  1.70              
ATOM   1756  NE2 GLN D  26     -17.619 -21.411  19.525  1.00  1.85              
ATOM   1757 HE21 GLN D  26     -16.903 -22.033  19.223  1.00  0.22              
ATOM   1758 HE22 GLN D  26     -17.417 -20.645  20.129  1.00  0.22              
ATOM   1759  C   GLN D  26     -22.456 -24.050  16.581  1.00  2.00              
ATOM   1760  O   GLN D  26     -23.105 -25.069  16.823  1.00  1.70              
ATOM   1761  N   LEU D  27     -23.043 -22.956  16.062  1.00  1.85              
ATOM   1762  HN  LEU D  27     -22.489 -22.148  15.840  1.00  0.22              
ATOM   1763  CA  LEU D  27     -24.463 -22.843  15.787  1.00  2.27              
ATOM   1764  HA  LEU D  27     -25.000 -23.173  16.666  1.00  1.32              
ATOM   1765  CB  LEU D  27     -24.837 -21.370  15.490  1.00  2.17              
ATOM   1766  HB1 LEU D  27     -24.234 -21.007  14.628  1.00  1.32              
ATOM   1767  HB2 LEU D  27     -25.911 -21.305  15.207  1.00  1.32              
ATOM   1768  CG  LEU D  27     -24.596 -20.402  16.670  1.00  2.27              
ATOM   1769  HG  LEU D  27     -23.532 -20.490  16.995  1.00  1.32              
ATOM   1770  CD1 LEU D  27     -24.819 -18.952  16.220  1.00  2.06              
ATOM   1771 HD11 LEU D  27     -24.138 -18.699  15.379  1.00  1.32              
ATOM   1772 HD12 LEU D  27     -25.868 -18.807  15.886  1.00  1.32              
ATOM   1773 HD13 LEU D  27     -24.615 -18.253  17.060  1.00  1.32              
ATOM   1774  CD2 LEU D  27     -25.492 -20.721  17.876  1.00  2.06              
ATOM   1775 HD21 LEU D  27     -26.563 -20.694  17.581  1.00  1.32              
ATOM   1776 HD22 LEU D  27     -25.263 -21.723  18.294  1.00  1.32              
ATOM   1777 HD23 LEU D  27     -25.333 -19.971  18.678  1.00  1.32              
ATOM   1778  C   LEU D  27     -24.920 -23.759  14.656  1.00  2.00              
ATOM   1779  O   LEU D  27     -25.437 -24.849  14.900  1.00  1.70              
ATOM   1780  N   LYS D  28     -24.726 -23.366  13.382  1.00  1.85              
ATOM   1781  HN  LYS D  28     -24.253 -22.517  13.173  1.00  0.22              
ATOM   1782  CA  LYS D  28     -25.201 -24.135  12.245  1.00  2.27              
ATOM   1783  HA  LYS D  28     -26.222 -24.427  12.457  1.00  1.32              
ATOM   1784  CB  LYS D  28     -25.238 -23.295  10.942  1.00  2.17              
ATOM   1785  HB1 LYS D  28     -25.892 -22.413  11.122  1.00  1.32              
ATOM   1786  HB2 LYS D  28     -24.223 -22.907  10.708  1.00  1.32              
ATOM   1787  CG  LYS D  28     -25.787 -24.071   9.727  1.00  2.17              
ATOM   1788  HG1 LYS D  28     -26.774 -24.513   9.995  1.00  1.32              
ATOM   1789  HG2 LYS D  28     -25.101 -24.913   9.482  1.00  1.32              
ATOM   1790  CD  LYS D  28     -25.960 -23.196   8.477  1.00  2.17              
ATOM   1791  HD1 LYS D  28     -25.027 -22.624   8.282  1.00  1.32              
ATOM   1792  HD2 LYS D  28     -26.762 -22.451   8.688  1.00  1.32              
ATOM   1793  CE  LYS D  28     -26.359 -23.982   7.218  1.00  2.17              
ATOM   1794  HE1 LYS D  28     -26.657 -23.275   6.412  1.00  1.32              
ATOM   1795  HE2 LYS D  28     -27.209 -24.665   7.428  1.00  1.32              
ATOM   1796  NZ  LYS D  28     -25.229 -24.777   6.718  1.00  1.85              
ATOM   1797  HZ1 LYS D  28     -25.490 -25.236   5.801  1.00  0.22              
ATOM   1798  HZ2 LYS D  28     -24.409 -24.177   6.537  1.00  0.22              
ATOM   1799  HZ3 LYS D  28     -24.974 -25.594   7.335  1.00  0.22              
ATOM   1800  C   LYS D  28     -24.445 -25.438  12.014  1.00  2.00              
ATOM   1801  O   LYS D  28     -24.958 -26.505  12.350  1.00  1.70              
ATOM   1802  N   HIS D  29     -23.223 -25.406  11.429  1.00  1.85              
ATOM   1803  HN  HIS D  29     -22.762 -24.525  11.325  1.00  0.22              
ATOM   1804  CA  HIS D  29     -22.627 -26.573  10.772  1.00  2.27              
ATOM   1805  HA  HIS D  29     -23.315 -26.841   9.982  1.00  1.32              
ATOM   1806  CB  HIS D  29     -21.252 -26.307  10.109  1.00  2.17              
ATOM   1807  HB1 HIS D  29     -20.813 -27.271   9.766  1.00  1.32              
ATOM   1808  HB2 HIS D  29     -20.549 -25.867  10.840  1.00  1.32              
ATOM   1809  ND1 HIS D  29     -22.067 -25.813   7.774  1.00  1.85              
ATOM   1810  HD1 HIS D  29     -22.678 -26.629   7.731  1.00  0.22              
ATOM   1811  CG  HIS D  29     -21.326 -25.453   8.876  1.00  1.80              
ATOM   1812  CE1 HIS D  29     -21.808 -24.912   6.801  1.00  1.80              
ATOM   1813  HE1 HIS D  29     -22.241 -24.986   5.798  1.00  0.90              
ATOM   1814  NE2 HIS D  29     -20.957 -23.983   7.210  1.00  1.85              
ATOM   1815  CD2 HIS D  29     -20.651 -24.329   8.519  1.00  1.80              
ATOM   1816  HD2 HIS D  29     -19.931 -23.763   9.095  1.00  1.47              
ATOM   1817  C   HIS D  29     -22.505 -27.818  11.635  1.00  2.00              
ATOM   1818  O   HIS D  29     -21.941 -27.796  12.727  1.00  1.70              
ATOM   1819  N   LYS D  30     -23.102 -28.927  11.171  1.00  1.85              
ATOM   1820  HN  LYS D  30     -23.431 -28.934  10.219  1.00  0.22              
ATOM   1821  CA  LYS D  30     -23.304 -30.103  12.000  1.00  2.27              
ATOM   1822  HA  LYS D  30     -22.375 -30.318  12.510  1.00  1.32              
ATOM   1823  CB  LYS D  30     -24.449 -29.880  13.042  1.00  2.17              
ATOM   1824  HB1 LYS D  30     -24.663 -28.795  13.104  1.00  1.32              
ATOM   1825  HB2 LYS D  30     -25.397 -30.349  12.706  1.00  1.32              
ATOM   1826  CG  LYS D  30     -24.139 -30.393  14.461  1.00  2.17              
ATOM   1827  HG1 LYS D  30     -23.836 -31.463  14.373  1.00  1.32              
ATOM   1828  HG2 LYS D  30     -25.073 -30.373  15.070  1.00  1.32              
ATOM   1829  CD  LYS D  30     -23.034 -29.637  15.234  1.00  2.17              
ATOM   1830  HD1 LYS D  30     -22.127 -29.511  14.607  1.00  1.32              
ATOM   1831  HD2 LYS D  30     -22.740 -30.306  16.078  1.00  1.32              
ATOM   1832  CE  LYS D  30     -23.426 -28.298  15.893  1.00  2.17              
ATOM   1833  HE1 LYS D  30     -22.644 -28.028  16.640  1.00  1.32              
ATOM   1834  HE2 LYS D  30     -24.399 -28.387  16.421  1.00  1.32              
ATOM   1835  NZ  LYS D  30     -23.508 -27.177  14.935  1.00  1.85              
ATOM   1836  HZ1 LYS D  30     -22.693 -27.206  14.274  1.00  0.22              
ATOM   1837  HZ2 LYS D  30     -24.387 -27.207  14.380  1.00  0.22              
ATOM   1838  HZ3 LYS D  30     -23.478 -26.273  15.463  1.00  0.22              
ATOM   1839  C   LYS D  30     -23.570 -31.293  11.092  1.00  2.00              
ATOM   1840  O   LYS D  30     -22.698 -32.131  10.871  1.00  1.70              
ATOM   1841  N   LEU D  31     -24.774 -31.365  10.487  1.00  1.85              
ATOM   1842  HN  LEU D  31     -25.504 -30.739  10.743  1.00  0.22              
ATOM   1843  CA  LEU D  31     -25.050 -32.248   9.368  1.00  2.27              
ATOM   1844  HA  LEU D  31     -24.465 -33.153   9.476  1.00  1.32              
ATOM   1845  CB  LEU D  31     -26.553 -32.633   9.334  1.00  2.17              
ATOM   1846  HB1 LEU D  31     -26.829 -32.897  10.382  1.00  1.32              
ATOM   1847  HB2 LEU D  31     -27.180 -31.763   9.048  1.00  1.32              
ATOM   1848  CG  LEU D  31     -26.925 -33.855   8.458  1.00  2.27              
ATOM   1849  HG  LEU D  31     -26.194 -34.670   8.677  1.00  1.32              
ATOM   1850  CD1 LEU D  31     -28.320 -34.371   8.847  1.00  2.06              
ATOM   1851 HD11 LEU D  31     -28.353 -34.633   9.925  1.00  1.32              
ATOM   1852 HD12 LEU D  31     -29.089 -33.595   8.648  1.00  1.32              
ATOM   1853 HD13 LEU D  31     -28.577 -35.277   8.257  1.00  1.32              
ATOM   1854  CD2 LEU D  31     -26.898 -33.573   6.947  1.00  2.06              
ATOM   1855 HD21 LEU D  31     -27.557 -32.715   6.700  1.00  1.32              
ATOM   1856 HD22 LEU D  31     -25.871 -33.345   6.595  1.00  1.32              
ATOM   1857 HD23 LEU D  31     -27.259 -34.462   6.387  1.00  1.32              
ATOM   1858  C   LEU D  31     -24.579 -31.553   8.096  1.00  2.00              
ATOM   1859  O   LEU D  31     -23.637 -31.998   7.441  1.00  1.70              
ATOM   1860  N   GLU D  32     -25.199 -30.406   7.752  1.00  1.85              
ATOM   1861  HN  GLU D  32     -26.007 -30.099   8.240  1.00  0.22              
ATOM   1862  CA  GLU D  32     -24.626 -29.457   6.820  1.00  2.27              
ATOM   1863  HA  GLU D  32     -23.775 -29.902   6.321  1.00  1.32              
ATOM   1864  CB  GLU D  32     -25.636 -29.057   5.716  1.00  2.17              
ATOM   1865  HB1 GLU D  32     -26.121 -30.004   5.383  1.00  1.32              
ATOM   1866  HB2 GLU D  32     -26.435 -28.412   6.136  1.00  1.32              
END
