# Supplementary material for: Extracellular Peptide-Ligand Dimerization Actuator Receptor Design for Reversible and Spatially Dosed 3D Cell-Material Communication
Source: ACS Synth Biol. 2024 Dec 20;14(7):2494–513. doi: 10.1021/acssynbio.4c00482 (PMC12281622; doi:10.1021/acssynbio.4c00482)
Supplement: Supplementary file 2 [file sb4c00482_si_002.zip › structures_for_publication/MYC_2.pdb]

ATOM      0  N   VAL A   1       4.452   3.749  12.930  1.00  1.85              
ATOM      1  HT1 VAL A   1       3.642   3.937  13.537  1.00  0.22              
ATOM      2  HT2 VAL A   1       4.219   4.041  11.945  1.00  0.22              
ATOM      3  HT3 VAL A   1       5.233   4.350  13.236  1.00  0.22              
ATOM      4  CA  VAL A   1       4.852   2.314  12.986  1.00  2.27              
ATOM      5  HA  VAL A   1       5.198   2.126  13.990  1.00  1.32              
ATOM      6  C   VAL A   1       6.044   2.046  12.078  1.00  2.00              
ATOM      7  O   VAL A   1       6.949   2.872  11.969  1.00  1.70              
ATOM      8  CB  VAL A   1       3.642   1.391  12.711  1.00  0.00              
ATOM      9  HB  VAL A   1       4.006   0.336  12.751  1.00  0.00              
ATOM     10  CG1 VAL A   1       2.502   1.530  13.743  1.00  0.00              
ATOM     11 HG11 VAL A   1       1.650   0.871  13.467  1.00  0.00              
ATOM     12 HG12 VAL A   1       2.832   1.234  14.761  1.00  0.00              
ATOM     13 HG13 VAL A   1       2.129   2.576  13.779  1.00  0.00              
ATOM     14  CG2 VAL A   1       3.059   1.601  11.301  1.00  0.00              
ATOM     15 HG21 VAL A   1       2.167   0.957  11.144  1.00  0.00              
ATOM     16 HG22 VAL A   1       2.754   2.661  11.158  1.00  0.00              
ATOM     17 HG23 VAL A   1       3.800   1.344  10.516  1.00  0.00              
ATOM     18  N   SER A   2       6.115   0.901  11.369  1.00  1.85              
ATOM     19  HN  SER A   2       5.497   0.140  11.544  1.00  0.22              
ATOM     20  CA  SER A   2       7.062   0.718  10.272  1.00  2.27              
ATOM     21  HA  SER A   2       8.009   1.174  10.524  1.00  1.32              
ATOM     22  C   SER A   2       6.536   1.386   9.014  1.00  2.00              
ATOM     23  O   SER A   2       6.107   0.721   8.076  1.00  1.70              
ATOM     24  CB  SER A   2       7.276  -0.784   9.969  1.00  0.00              
ATOM     25  HB1 SER A   2       6.280  -1.241   9.769  1.00  0.00              
ATOM     26  HB2 SER A   2       7.886  -0.911   9.047  1.00  0.00              
ATOM     27  OG  SER A   2       7.875  -1.483  11.069  1.00  0.00              
ATOM     28  HG1 SER A   2       7.769  -2.427  10.896  1.00  0.00              
ATOM     29  N   ASP A   3       6.527   2.734   8.970  1.00  1.85              
ATOM     30  HN  ASP A   3       6.912   3.242   9.741  1.00  0.22              
ATOM     31  CA  ASP A   3       5.756   3.530   8.024  1.00  2.27              
ATOM     32  HA  ASP A   3       4.777   3.075   7.927  1.00  1.32              
ATOM     33  C   ASP A   3       6.356   3.623   6.608  1.00  2.00              
ATOM     34  O   ASP A   3       6.376   4.686   5.989  1.00  1.70              
ATOM     35  CB  ASP A   3       5.568   4.975   8.541  1.00  0.00              
ATOM     36  HB1 ASP A   3       6.559   5.407   8.786  1.00  0.00              
ATOM     37  HB2 ASP A   3       5.093   5.608   7.768  1.00  0.00              
ATOM     38  CG  ASP A   3       4.722   5.037   9.804  1.00  0.00              
ATOM     39  OD1 ASP A   3       3.622   4.428   9.809  1.00  0.00              
ATOM     40  OD2 ASP A   3       5.071   5.841  10.701  1.00  0.00              
ATOM     41  N   VAL A   4       6.862   2.507   6.058  1.00  1.85              
ATOM     42  HN  VAL A   4       6.757   1.643   6.560  1.00  0.22              
ATOM     43  CA  VAL A   4       7.558   2.447   4.785  1.00  2.27              
ATOM     44  HA  VAL A   4       7.433   3.384   4.263  1.00  1.32              
ATOM     45  C   VAL A   4       6.942   1.318   3.964  1.00  2.00              
ATOM     46  O   VAL A   4       6.649   0.269   4.545  1.00  1.70              
ATOM     47  CB  VAL A   4       9.066   2.172   4.991  1.00  0.00              
ATOM     48  HB  VAL A   4       9.158   1.221   5.571  1.00  0.00              
ATOM     49  CG1 VAL A   4       9.856   1.995   3.677  1.00  0.00              
ATOM     50 HG11 VAL A   4      10.935   1.840   3.894  1.00  0.00              
ATOM     51 HG12 VAL A   4       9.505   1.113   3.103  1.00  0.00              
ATOM     52 HG13 VAL A   4       9.762   2.898   3.036  1.00  0.00              
ATOM     53  CG2 VAL A   4       9.747   3.268   5.833  1.00  0.00              
ATOM     54 HG21 VAL A   4      10.835   3.068   5.933  1.00  0.00              
ATOM     55 HG22 VAL A   4       9.617   4.264   5.356  1.00  0.00              
ATOM     56 HG23 VAL A   4       9.320   3.314   6.856  1.00  0.00              
ATOM     57  N   PRO A   5       6.719   1.409   2.651  1.00  1.85              
ATOM     58  CA  PRO A   5       6.491   0.235   1.810  1.00  2.27              
ATOM     59  HA  PRO A   5       5.726  -0.400   2.233  1.00  1.32              
ATOM     60  C   PRO A   5       7.755  -0.617   1.672  1.00  2.00              
ATOM     61  O   PRO A   5       8.530  -0.459   0.733  1.00  1.70              
ATOM     62  CD  PRO A   5       6.460   2.658   1.902  1.00 52.80              
ATOM     63  HD1 PRO A   5       5.858   2.530   2.830  1.00  0.00              
ATOM     64  HD2 PRO A   5       6.766   3.724   1.780  1.00  0.00              
ATOM     65  CB  PRO A   5       6.025   0.790   0.473  1.00 52.39              
ATOM     66  HB1 PRO A   5       4.927   0.967   0.517  1.00  0.00              
ATOM     67  HB2 PRO A   5       6.247   0.111  -0.374  1.00  0.00              
ATOM     68  CG  PRO A   5       5.665   2.212   0.708  1.00 52.57              
ATOM     69  HG1 PRO A   5       4.950   2.606  -0.041  1.00  0.00              
ATOM     70  HG2 PRO A   5       6.591   2.831   0.697  1.00  0.00              
ATOM     71  N   ARG A   6       7.995  -1.505   2.647  1.00  1.85              
ATOM     72  HN  ARG A   6       7.348  -1.551   3.403  1.00  0.22              
ATOM     73  CA  ARG A   6       9.211  -2.280   2.784  1.00  2.27              
ATOM     74  HA  ARG A   6       9.948  -1.935   2.072  1.00  1.32              
ATOM     75  C   ARG A   6       8.990  -3.769   2.510  1.00  2.00              
ATOM     76  O   ARG A   6       7.961  -4.175   1.976  1.00  1.70              
ATOM     77  CB  ARG A   6       9.807  -2.127   4.202  1.00  0.00              
ATOM     78  HB1 ARG A   6      10.783  -2.668   4.193  1.00  0.00              
ATOM     79  HB2 ARG A   6      10.051  -1.058   4.389  1.00  0.00              
ATOM     80  CG  ARG A   6       8.954  -2.698   5.360  1.00  0.00              
ATOM     81  HG1 ARG A   6       7.940  -2.244   5.310  1.00  0.00              
ATOM     82  HG2 ARG A   6       8.801  -3.789   5.194  1.00  0.00              
ATOM     83  CD  ARG A   6       9.588  -2.521   6.751  1.00  0.00              
ATOM     84  HD1 ARG A   6      10.561  -3.063   6.785  1.00  0.00              
ATOM     85  HD2 ARG A   6       9.770  -1.446   6.984  1.00  0.00              
ATOM     86  NE  ARG A   6       8.618  -3.080   7.753  1.00  0.00              
ATOM     87  HE  ARG A   6       8.008  -2.381   8.145  1.00  0.00              
ATOM     88  CZ  ARG A   6       8.576  -4.377   8.086  1.00  0.00              
ATOM     89  NH1 ARG A   6       7.675  -4.764   8.986  1.00  0.00              
ATOM     90 HH11 ARG A   6       7.627  -5.709   9.279  1.00  0.00              
ATOM     91 HH12 ARG A   6       7.157  -4.034   9.438  1.00  0.00              
ATOM     92  NH2 ARG A   6       9.379  -5.276   7.528  1.00  0.00              
ATOM     93 HH21 ARG A   6       9.263  -6.238   7.733  1.00  0.00              
ATOM     94 HH22 ARG A   6       9.933  -4.971   6.764  1.00  0.00              
ATOM     95  N   ASP A   7       9.971  -4.619   2.895  1.00  1.85              
ATOM     96  HN  ASP A   7      10.782  -4.244   3.335  1.00  0.22              
ATOM     97  CA  ASP A   7       9.939  -6.076   2.846  1.00  2.27              
ATOM     98  HA  ASP A   7      10.925  -6.402   3.150  1.00  1.32              
ATOM     99  C   ASP A   7       9.778  -6.637   1.432  1.00  2.00              
ATOM    100  O   ASP A   7       9.061  -7.610   1.175  1.00  1.70              
ATOM    101  CB  ASP A   7       8.914  -6.641   3.857  1.00  0.00              
ATOM    102  HB1 ASP A   7       7.961  -6.081   3.762  1.00  0.00              
ATOM    103  HB2 ASP A   7       8.712  -7.710   3.652  1.00  0.00              
ATOM    104  CG  ASP A   7       9.379  -6.504   5.300  1.00  0.00              
ATOM    105  OD1 ASP A   7      10.582  -6.202   5.505  1.00  0.00              
ATOM    106  OD2 ASP A   7       8.595  -6.881   6.203  1.00  0.00              
ATOM    107  N   LEU A   8      10.495  -6.019   0.480  1.00  1.85              
ATOM    108  HN  LEU A   8      11.099  -5.272   0.735  1.00  0.22              
ATOM    109  CA  LEU A   8      10.387  -6.289  -0.937  1.00  2.27              
ATOM    110  HA  LEU A   8       9.360  -6.535  -1.165  1.00  1.32              
ATOM    111  C   LEU A   8      11.249  -7.477  -1.342  1.00  2.00              
ATOM    112  O   LEU A   8      12.466  -7.369  -1.489  1.00  1.70              
ATOM    113  CB  LEU A   8      10.789  -5.049  -1.768  1.00  0.00              
ATOM    114  HB1 LEU A   8      11.820  -4.764  -1.456  1.00  0.00              
ATOM    115  HB2 LEU A   8      10.859  -5.338  -2.839  1.00  0.00              
ATOM    116  CG  LEU A   8       9.901  -3.787  -1.642  1.00  0.00              
ATOM    117  HG  LEU A   8       8.911  -4.008  -2.109  1.00  0.00              
ATOM    118  CD1 LEU A   8      10.517  -2.616  -2.421  1.00  0.00              
ATOM    119 HD11 LEU A   8       9.857  -1.725  -2.371  1.00  0.00              
ATOM    120 HD12 LEU A   8      11.507  -2.343  -1.998  1.00  0.00              
ATOM    121 HD13 LEU A   8      10.655  -2.886  -3.490  1.00  0.00              
ATOM    122  CD2 LEU A   8       9.655  -3.383  -0.180  1.00  0.00              
ATOM    123 HD21 LEU A   8       9.032  -2.465  -0.133  1.00  0.00              
ATOM    124 HD22 LEU A   8       9.126  -4.179   0.382  1.00  0.00              
ATOM    125 HD23 LEU A   8      10.619  -3.175   0.333  1.00  0.00              
ATOM    126  N   GLU A   9      10.637  -8.664  -1.499  1.00  1.85              
ATOM    127  HN  GLU A   9       9.649  -8.753  -1.376  1.00  0.22              
ATOM    128  CA  GLU A   9      11.383  -9.888  -1.703  1.00  2.27              
ATOM    129  HA  GLU A   9      12.314  -9.670  -2.206  1.00  1.32              
ATOM    130  C   GLU A   9      10.614 -10.833  -2.606  1.00  2.00              
ATOM    131  O   GLU A   9       9.388 -10.790  -2.687  1.00  1.70              
ATOM    132  CB  GLU A   9      11.699 -10.575  -0.354  1.00  0.00              
ATOM    133  HB1 GLU A   9      12.248  -9.845   0.285  1.00  0.00              
ATOM    134  HB2 GLU A   9      10.752 -10.800   0.185  1.00  0.00              
ATOM    135  CG  GLU A   9      12.550 -11.873  -0.442  1.00  0.00              
ATOM    136  HG1 GLU A   9      11.966 -12.663  -0.947  1.00  0.00              
ATOM    137  HG2 GLU A   9      13.488 -11.697  -1.006  1.00  0.00              
ATOM    138  CD  GLU A   9      12.948 -12.498   0.897  1.00  0.00              
ATOM    139  OE1 GLU A   9      11.986 -12.791   1.655  1.00  0.00              
ATOM    140  OE2 GLU A   9      14.159 -12.667   1.177  1.00  0.00              
ATOM    141  N   VAL A  10      11.319 -11.714  -3.339  1.00  1.85              
ATOM    142  HN  VAL A  10      12.320 -11.697  -3.317  1.00  0.22              
ATOM    143  CA  VAL A  10      10.697 -12.753  -4.144  1.00  2.27              
ATOM    144  HA  VAL A  10       9.786 -12.361  -4.577  1.00  1.32              
ATOM    145  C   VAL A  10      10.299 -13.952  -3.289  1.00  2.00              
ATOM    146  O   VAL A  10      11.095 -14.527  -2.550  1.00  1.70              
ATOM    147  CB  VAL A  10      11.622 -13.180  -5.308  1.00  0.00              
ATOM    148  HB  VAL A  10      12.593 -13.510  -4.862  1.00  0.00              
ATOM    149  CG1 VAL A  10      11.072 -14.351  -6.149  1.00  0.00              
ATOM    150 HG11 VAL A  10      11.763 -14.581  -6.988  1.00  0.00              
ATOM    151 HG12 VAL A  10      10.967 -15.276  -5.545  1.00  0.00              
ATOM    152 HG13 VAL A  10      10.081 -14.094  -6.581  1.00  0.00              
ATOM    153  CG2 VAL A  10      11.949 -12.005  -6.251  1.00  0.00              
ATOM    154 HG21 VAL A  10      12.581 -12.346  -7.098  1.00  0.00              
ATOM    155 HG22 VAL A  10      11.016 -11.567  -6.665  1.00  0.00              
ATOM    156 HG23 VAL A  10      12.504 -11.205  -5.719  1.00  0.00              
ATOM    157  N   VAL A  11       9.023 -14.358  -3.391  1.00  1.85              
ATOM    158  HN  VAL A  11       8.407 -13.866  -4.014  1.00  0.22              
ATOM    159  CA  VAL A  11       8.436 -15.503  -2.721  1.00  2.27              
ATOM    160  HA  VAL A  11       8.948 -15.677  -1.784  1.00  1.32              
ATOM    161  C   VAL A  11       8.618 -16.743  -3.585  1.00  2.00              
ATOM    162  O   VAL A  11       9.134 -17.767  -3.140  1.00  1.70              
ATOM    163  CB  VAL A  11       6.932 -15.272  -2.444  1.00  0.00              
ATOM    164  HB  VAL A  11       6.439 -15.053  -3.423  1.00  0.00              
ATOM    165  CG1 VAL A  11       6.215 -16.488  -1.821  1.00  0.00              
ATOM    166 HG11 VAL A  11       5.151 -16.243  -1.613  1.00  0.00              
ATOM    167 HG12 VAL A  11       6.223 -17.362  -2.504  1.00  0.00              
ATOM    168 HG13 VAL A  11       6.694 -16.780  -0.863  1.00  0.00              
ATOM    169  CG2 VAL A  11       6.690 -14.043  -1.546  1.00  0.00              
ATOM    170 HG21 VAL A  11       5.607 -13.921  -1.329  1.00  0.00              
ATOM    171 HG22 VAL A  11       7.228 -14.153  -0.580  1.00  0.00              
ATOM    172 HG23 VAL A  11       7.040 -13.110  -2.035  1.00  0.00              
ATOM    173  N   ALA A  12       8.202 -16.672  -4.863  1.00  1.85              
ATOM    174  HN  ALA A  12       7.839 -15.814  -5.223  1.00  0.22              
ATOM    175  CA  ALA A  12       8.320 -17.764  -5.806  1.00  2.27              
ATOM    176  HA  ALA A  12       9.131 -18.417  -5.509  1.00  1.32              
ATOM    177  C   ALA A  12       8.677 -17.216  -7.179  1.00  2.00              
ATOM    178  O   ALA A  12       8.315 -16.091  -7.523  1.00  1.70              
ATOM    179  CB  ALA A  12       7.003 -18.569  -5.887  1.00  0.00              
ATOM    180  HB1 ALA A  12       6.760 -18.988  -4.887  1.00  0.00              
ATOM    181  HB2 ALA A  12       6.156 -17.919  -6.200  1.00  0.00              
ATOM    182  HB3 ALA A  12       7.083 -19.415  -6.603  1.00  0.00              
ATOM    183  N   ALA A  13       9.414 -17.988  -7.998  1.00  1.85              
ATOM    184  HN  ALA A  13       9.697 -18.902  -7.722  1.00  0.22              
ATOM    185  CA  ALA A  13       9.880 -17.527  -9.288  1.00  2.27              
ATOM    186  HA  ALA A  13       9.302 -16.665  -9.599  1.00  1.32              
ATOM    187  C   ALA A  13       9.705 -18.560 -10.392  1.00  2.00              
ATOM    188  O   ALA A  13       9.882 -19.763 -10.203  1.00  1.70              
ATOM    189  CB  ALA A  13      11.370 -17.118  -9.224  1.00  0.00              
ATOM    190  HB1 ALA A  13      11.499 -16.298  -8.485  1.00  0.00              
ATOM    191  HB2 ALA A  13      12.005 -17.972  -8.900  1.00  0.00              
ATOM    192  HB3 ALA A  13      11.738 -16.755 -10.207  1.00  0.00              
ATOM    193  N   THR A  14       9.363 -18.081 -11.598  1.00  1.85              
ATOM    194  HN  THR A  14       9.176 -17.103 -11.721  1.00  0.22              
ATOM    195  CA  THR A  14       9.296 -18.849 -12.835  1.00  2.27              
ATOM    196  HA  THR A  14       9.944 -19.711 -12.759  1.00  1.32              
ATOM    197  C   THR A  14       9.878 -17.943 -13.907  1.00  2.00              
ATOM    198  O   THR A  14      10.007 -16.749 -13.642  1.00  1.70              
ATOM    199  CB  THR A  14       7.837 -19.243 -13.163  1.00  0.00              
ATOM    200  HB  THR A  14       7.874 -19.782 -14.140  1.00  0.00              
ATOM    201  OG1 THR A  14       7.002 -18.104 -13.348  1.00  0.00              
ATOM    202  HG1 THR A  14       6.124 -18.456 -13.533  1.00  0.00              
ATOM    203  CG2 THR A  14       7.148 -20.162 -12.148  1.00  0.00              
ATOM    204 HG21 THR A  14       6.152 -20.483 -12.519  1.00  0.00              
ATOM    205 HG22 THR A  14       7.758 -21.074 -11.976  1.00  0.00              
ATOM    206 HG23 THR A  14       7.008 -19.649 -11.173  1.00  0.00              
ATOM    207  N   PRO A  15      10.259 -18.376 -15.111  1.00  1.85              
ATOM    208  CA  PRO A  15      10.854 -17.479 -16.112  1.00  2.27              
ATOM    209  HA  PRO A  15      11.561 -16.812 -15.639  1.00  1.32              
ATOM    210  C   PRO A  15       9.811 -16.610 -16.801  1.00  2.00              
ATOM    211  O   PRO A  15      10.169 -15.763 -17.614  1.00  1.70              
ATOM    212  CD  PRO A  15      10.492 -19.789 -15.469  1.00 52.80              
ATOM    213  HD1 PRO A  15      10.877 -19.482 -14.471  1.00  0.00              
ATOM    214  HD2 PRO A  15      10.061 -20.817 -15.422  1.00  0.00              
ATOM    215  CB  PRO A  15      11.522 -18.400 -17.121  1.00 52.39              
ATOM    216  HB1 PRO A  15      12.541 -18.660 -16.755  1.00  0.00              
ATOM    217  HB2 PRO A  15      11.606 -17.944 -18.128  1.00  0.00              
ATOM    218  CG  PRO A  15      11.597 -19.741 -16.486  1.00 52.57              
ATOM    219  HG1 PRO A  15      12.395 -20.378 -16.915  1.00  0.00              
ATOM    220  HG2 PRO A  15      10.614 -20.254 -16.596  1.00  0.00              
ATOM    221  N   THR A  16       8.522 -16.827 -16.511  1.00  1.85              
ATOM    222  HN  THR A  16       8.286 -17.581 -15.907  1.00  0.22              
ATOM    223  CA  THR A  16       7.378 -16.100 -17.038  1.00  2.27              
ATOM    224  HA  THR A  16       7.670 -15.533 -17.911  1.00  1.32              
ATOM    225  C   THR A  16       6.856 -15.103 -16.020  1.00  2.00              
ATOM    226  O   THR A  16       6.829 -13.895 -16.259  1.00  1.70              
ATOM    227  CB  THR A  16       6.231 -17.069 -17.408  1.00  0.00              
ATOM    228  HB  THR A  16       5.385 -16.427 -17.756  1.00  0.00              
ATOM    229  OG1 THR A  16       5.760 -17.800 -16.280  1.00  0.00              
ATOM    230  HG1 THR A  16       5.064 -18.374 -16.618  1.00  0.00              
ATOM    231  CG2 THR A  16       6.540 -18.078 -18.519  1.00  0.00              
ATOM    232 HG21 THR A  16       5.630 -18.651 -18.795  1.00  0.00              
ATOM    233 HG22 THR A  16       6.902 -17.554 -19.428  1.00  0.00              
ATOM    234 HG23 THR A  16       7.322 -18.800 -18.199  1.00  0.00              
ATOM    235  N   SER A  17       6.399 -15.606 -14.860  1.00  1.85              
ATOM    236  HN  SER A  17       6.360 -16.601 -14.761  1.00  0.22              
ATOM    237  CA  SER A  17       5.843 -14.830 -13.766  1.00  2.27              
ATOM    238  HA  SER A  17       5.889 -13.783 -14.024  1.00  1.32              
ATOM    239  C   SER A  17       6.634 -14.969 -12.470  1.00  2.00              
ATOM    240  O   SER A  17       7.424 -15.891 -12.280  1.00  1.70              
ATOM    241  CB  SER A  17       4.357 -15.187 -13.534  1.00  0.00              
ATOM    242  HB1 SER A  17       3.956 -14.509 -12.746  1.00  0.00              
ATOM    243  HB2 SER A  17       3.764 -15.001 -14.458  1.00  0.00              
ATOM    244  OG  SER A  17       4.181 -16.540 -13.091  1.00  0.00              
ATOM    245  HG1 SER A  17       3.278 -16.614 -12.759  1.00  0.00              
ATOM    246  N   LEU A  18       6.460 -14.009 -11.549  1.00  1.85              
ATOM    247  HN  LEU A  18       5.814 -13.257 -11.727  1.00  0.22              
ATOM    248  CA  LEU A  18       7.229 -13.879 -10.329  1.00  2.27              
ATOM    249  HA  LEU A  18       7.719 -14.811 -10.082  1.00  1.32              
ATOM    250  C   LEU A  18       6.290 -13.503  -9.197  1.00  2.00              
ATOM    251  O   LEU A  18       5.461 -12.615  -9.351  1.00  1.70              
ATOM    252  CB  LEU A  18       8.269 -12.741 -10.450  1.00  0.00              
ATOM    253  HB1 LEU A  18       7.781 -11.906 -11.002  1.00  0.00              
ATOM    254  HB2 LEU A  18       8.496 -12.349  -9.434  1.00  0.00              
ATOM    255  CG  LEU A  18       9.597 -13.063 -11.176  1.00  0.00              
ATOM    256  HG  LEU A  18       9.361 -13.342 -12.231  1.00  0.00              
ATOM    257  CD1 LEU A  18      10.281 -14.279 -10.532  1.00  0.00              
ATOM    258 HD11 LEU A  18      11.210 -14.539 -11.083  1.00  0.00              
ATOM    259 HD12 LEU A  18      10.550 -14.062  -9.476  1.00  0.00              
ATOM    260 HD13 LEU A  18       9.609 -15.162 -10.549  1.00  0.00              
ATOM    261  CD2 LEU A  18      10.558 -11.865 -11.206  1.00  0.00              
ATOM    262 HD21 LEU A  18      11.504 -12.142 -11.718  1.00  0.00              
ATOM    263 HD22 LEU A  18      10.121 -11.002 -11.748  1.00  0.00              
ATOM    264 HD23 LEU A  18      10.805 -11.539 -10.172  1.00  0.00              
ATOM    265  N   LEU A  19       6.367 -14.149  -8.023  1.00  1.85              
ATOM    266  HN  LEU A  19       7.061 -14.862  -7.869  1.00  0.22              
ATOM    267  CA  LEU A  19       5.512 -13.817  -6.894  1.00  2.27              
ATOM    268  HA  LEU A  19       4.685 -13.198  -7.214  1.00  1.32              
ATOM    269  C   LEU A  19       6.321 -13.024  -5.878  1.00  2.00              
ATOM    270  O   LEU A  19       7.347 -13.500  -5.393  1.00  1.70              
ATOM    271  CB  LEU A  19       4.915 -15.094  -6.257  1.00  0.00              
ATOM    272  HB1 LEU A  19       4.577 -15.750  -7.092  1.00  0.00              
ATOM    273  HB2 LEU A  19       5.725 -15.651  -5.737  1.00  0.00              
ATOM    274  CG  LEU A  19       3.720 -14.918  -5.292  1.00  0.00              
ATOM    275  HG  LEU A  19       4.101 -14.473  -4.340  1.00  0.00              
ATOM    276  CD1 LEU A  19       3.111 -16.283  -4.937  1.00  0.00              
ATOM    277 HD11 LEU A  19       2.282 -16.162  -4.206  1.00  0.00              
ATOM    278 HD12 LEU A  19       2.705 -16.778  -5.845  1.00  0.00              
ATOM    279 HD13 LEU A  19       3.876 -16.950  -4.487  1.00  0.00              
ATOM    280  CD2 LEU A  19       2.639 -13.982  -5.854  1.00  0.00              
ATOM    281 HD21 LEU A  19       1.791 -13.898  -5.140  1.00  0.00              
ATOM    282 HD22 LEU A  19       3.033 -12.961  -6.031  1.00  0.00              
ATOM    283 HD23 LEU A  19       2.245 -14.377  -6.816  1.00  0.00              
ATOM    284  N   ILE A  20       5.908 -11.787  -5.542  1.00  1.85              
ATOM    285  HN  ILE A  20       5.049 -11.423  -5.912  1.00  0.22              
ATOM    286  CA  ILE A  20       6.654 -10.911  -4.644  1.00  2.27              
ATOM    287  HA  ILE A  20       7.565 -11.403  -4.336  1.00  1.32              
ATOM    288  C   ILE A  20       5.897 -10.610  -3.356  1.00  2.00              
ATOM    289  O   ILE A  20       4.669 -10.671  -3.294  1.00  1.70              
ATOM    290  CB  ILE A  20       7.045  -9.594  -5.355  1.00  0.00              
ATOM    291  HB  ILE A  20       7.532  -8.979  -4.557  1.00  0.00              
ATOM    292  CG2 ILE A  20       8.104  -9.773  -6.466  1.00  0.00              
ATOM    293 HG21 ILE A  20       8.457  -8.786  -6.831  1.00  0.00              
ATOM    294 HG22 ILE A  20       8.986 -10.328  -6.087  1.00  0.00              
ATOM    295 HG23 ILE A  20       7.683 -10.331  -7.329  1.00  0.00              
ATOM    296  CG1 ILE A  20       5.829  -8.764  -5.837  1.00  0.00              
ATOM    297 HG11 ILE A  20       5.294  -9.312  -6.645  1.00  0.00              
ATOM    298 HG12 ILE A  20       5.114  -8.647  -4.990  1.00  0.00              
ATOM    299  CD  ILE A  20       6.190  -7.359  -6.347  1.00  0.00              
ATOM    300  HD1 ILE A  20       5.269  -6.799  -6.621  1.00  0.00              
ATOM    301  HD2 ILE A  20       6.727  -6.783  -5.563  1.00  0.00              
ATOM    302  HD3 ILE A  20       6.837  -7.416  -7.247  1.00  0.00              
ATOM    303  N   SER A  21       6.639 -10.269  -2.283  1.00  1.85              
ATOM    304  HN  SER A  21       7.644 -10.316  -2.334  1.00  0.22              
ATOM    305  CA  SER A  21       6.099  -9.753  -1.030  1.00  2.27              
ATOM    306  HA  SER A  21       5.030  -9.908  -1.011  1.00  1.32              
ATOM    307  C   SER A  21       6.332  -8.266  -0.874  1.00  2.00              
ATOM    308  O   SER A  21       7.255  -7.698  -1.451  1.00  1.70              
ATOM    309  CB  SER A  21       6.756 -10.451   0.184  1.00  0.00              
ATOM    310  HB1 SER A  21       6.252 -10.086   1.108  1.00  0.00              
ATOM    311  HB2 SER A  21       6.591 -11.551   0.134  1.00  0.00              
ATOM    312  OG  SER A  21       8.155 -10.159   0.293  1.00  0.00              
ATOM    313  HG1 SER A  21       8.435 -10.436   1.174  1.00  0.00              
ATOM    314  N   ALA A  22       6.004  -7.566   0.492  1.00 28.91              
ATOM    315  HN  ALA A  22       5.427  -8.158  -0.071  1.00  0.00              
ATOM    316  CA  ALA A  22       5.698  -6.147   0.423  1.00 29.01              
ATOM    317  HA  ALA A  22       6.577  -5.532   0.267  1.00  0.00              
ATOM    318  C   ALA A  22       5.152  -5.774   1.793  1.00 29.75              
ATOM    319  O   ALA A  22       4.645  -6.609   2.539  1.00 30.76              
ATOM    320  CB  ALA A  22       4.655  -5.859  -0.681  1.00  0.00              
ATOM    321  HB1 ALA A  22       5.056  -6.183  -1.666  1.00  0.00              
ATOM    322  HB2 ALA A  22       3.712  -6.418  -0.495  1.00  0.00              
ATOM    323  HB3 ALA A  22       4.418  -4.775  -0.748  1.00  0.00              
ATOM    324  N   SER A  23       5.160  -4.494   2.099  1.00 29.85              
ATOM    325  HN  SER A  23       5.493  -3.779   1.484  1.00  0.00              
ATOM    326  CA  SER A  23       4.680  -4.007   3.368  1.00 30.18              
ATOM    327  HA  SER A  23       4.067  -4.784   3.804  1.00  0.00              
ATOM    328  C   SER A  23       3.757  -2.790   3.093  1.00 30.76              
ATOM    329  O   SER A  23       4.151  -1.843   2.385  1.00 30.11              
ATOM    330  CB  SER A  23       5.858  -3.640   4.300  1.00  0.00              
ATOM    331  HB1 SER A  23       6.452  -4.564   4.486  1.00  0.00              
ATOM    332  HB2 SER A  23       6.536  -2.911   3.800  1.00  0.00              
ATOM    333  OG  SER A  23       5.417  -3.129   5.565  1.00  0.00              
ATOM    334  HG1 SER A  23       6.180  -3.138   6.156  1.00  0.00              
ATOM    335  N   ILE A  24       2.504  -2.839   3.560  1.00 29.56              
ATOM    336  HN  ILE A  24       2.122  -3.577   4.113  1.00  0.00              
ATOM    337  CA  ILE A  24       1.564  -1.755   3.274  1.00 27.91              
ATOM    338  HA  ILE A  24       2.063  -1.052   2.618  1.00  0.00              
ATOM    339  C   ILE A  24       1.280  -1.019   4.570  1.00 26.88              
ATOM    340  O   ILE A  24       0.782  -1.589   5.551  1.00 25.62              
ATOM    341  CB  ILE A  24       0.245  -2.307   2.686  1.00  0.00              
ATOM    342  HB  ILE A  24      -0.062  -3.115   3.398  1.00  0.00              
ATOM    343  CG2 ILE A  24      -0.912  -1.284   2.672  1.00  0.00              
ATOM    344 HG21 ILE A  24      -1.866  -1.776   2.389  1.00  0.00              
ATOM    345 HG22 ILE A  24      -1.053  -0.831   3.676  1.00  0.00              
ATOM    346 HG23 ILE A  24      -0.713  -0.468   1.944  1.00  0.00              
ATOM    347  CG1 ILE A  24       0.421  -3.007   1.315  1.00  0.00              
ATOM    348 HG11 ILE A  24       0.703  -2.256   0.542  1.00  0.00              
ATOM    349 HG12 ILE A  24       1.260  -3.736   1.387  1.00  0.00              
ATOM    350  CD  ILE A  24      -0.826  -3.767   0.833  1.00  0.00              
ATOM    351  HD1 ILE A  24      -0.613  -4.291  -0.124  1.00  0.00              
ATOM    352  HD2 ILE A  24      -1.138  -4.526   1.583  1.00  0.00              
ATOM    353  HD3 ILE A  24      -1.675  -3.071   0.662  1.00  0.00              
ATOM    354  N   GLY A  25       1.600   0.270   4.576  1.00 25.64              
ATOM    355  HN  GLY A  25       1.889   0.792   3.775  1.00  0.00              
ATOM    356  CA  GLY A  25       1.537   1.016   5.822  1.00 23.75              
ATOM    357  C   GLY A  25       0.095   1.402   6.114  1.00 23.26              
ATOM    358  O   GLY A  25      -0.819   1.367   5.264  1.00 23.35              
ATOM    359  HA1 GLY A  25       2.111   1.924   5.700  1.00  0.00              
ATOM    360  N   ALA A  27      -0.054   1.859   7.340  1.00 22.64              
ATOM    361  HN  ALA A  27       0.779   2.064   7.853  1.00  0.00              
ATOM    362  CA  ALA A  27      -1.288   2.103   8.043  1.00 23.67              
ATOM    363  HA  ALA A  27      -1.822   1.166   8.150  1.00  0.00              
ATOM    364  C   ALA A  27      -2.242   3.064   7.339  1.00 23.32              
ATOM    365  O   ALA A  27      -1.872   4.159   6.953  1.00 24.34              
ATOM    366  CB  ALA A  27      -1.017   2.614   9.477  1.00  0.00              
ATOM    367  HB1 ALA A  27      -0.433   1.853  10.038  1.00  0.00              
ATOM    368  HB2 ALA A  27      -0.425   3.556   9.460  1.00  0.00              
ATOM    369  HB3 ALA A  27      -1.962   2.799  10.031  1.00  0.00              
ATOM    370  N   ASN A  28      -3.499   2.668   7.219  1.00 23.57              
ATOM    371  HN  ASN A  28      -3.844   1.754   7.427  1.00  0.00              
ATOM    372  CA  ASN A  28      -4.519   3.612   6.743  1.00 24.44              
ATOM    373  HA  ASN A  28      -5.441   3.040   6.716  1.00  0.00              
ATOM    374  C   ASN A  28      -4.245   4.123   5.319  1.00 23.59              
ATOM    375  O   ASN A  28      -4.732   5.175   4.889  1.00 21.80              
ATOM    376  CB  ASN A  28      -4.713   4.770   7.749  1.00  0.00              
ATOM    377  HB1 ASN A  28      -3.722   5.247   7.914  1.00  0.00              
ATOM    378  HB2 ASN A  28      -5.387   5.541   7.324  1.00  0.00              
ATOM    379  CG  ASN A  28      -5.240   4.333   9.119  1.00  0.00              
ATOM    380  OD1 ASN A  28      -6.289   3.698   9.255  1.00  0.00              
ATOM    381  ND2 ASN A  28      -4.497   4.696  10.188  1.00  0.00              
ATOM    382 HD21 ASN A  28      -4.818   4.412  11.087  1.00  0.00              
ATOM    383 HD22 ASN A  28      -3.650   5.203  10.058  1.00  0.00              
ATOM    384  N   SER A  29      -3.412   3.350   4.628  1.00 22.46              
ATOM    385  HN  SER A  29      -2.832   2.674   5.082  1.00  0.00              
ATOM    386  CA  SER A  29      -3.254   3.396   3.194  1.00 24.09              
ATOM    387  HA  SER A  29      -3.001   4.421   2.959  1.00  0.00              
ATOM    388  C   SER A  29      -4.543   3.075   2.477  1.00 23.21              
ATOM    389  O   SER A  29      -5.409   2.437   3.058  1.00 22.36              
ATOM    390  CB  SER A  29      -2.262   2.311   2.713  1.00  0.00              
ATOM    391  HB1 SER A  29      -2.622   1.325   3.083  1.00  0.00              
ATOM    392  HB2 SER A  29      -2.253   2.261   1.601  1.00  0.00              
ATOM    393  OG  SER A  29      -0.936   2.521   3.217  1.00  0.00              
ATOM    394  HG1 SER A  29      -0.442   1.704   3.065  1.00  0.00              
ATOM    395  N   THR A  30      -4.602   3.433   1.200  1.00 22.31              
ATOM    396  HN  THR A  30      -3.871   3.895   0.700  1.00  0.00              
ATOM    397  CA  THR A  30      -5.776   3.167   0.417  1.00 23.98              
ATOM    398  HA  THR A  30      -6.304   2.332   0.857  1.00  0.00              
ATOM    399  C   THR A  30      -5.243   2.686  -0.914  1.00 24.92              
ATOM    400  O   THR A  30      -4.479   3.437  -1.521  1.00 24.09              
ATOM    401  CB  THR A  30      -6.611   4.454   0.217  1.00  0.00              
ATOM    402  HB  THR A  30      -5.922   5.202  -0.245  1.00  0.00              
ATOM    403  OG1 THR A  30      -7.052   5.005   1.455  1.00  0.00              
ATOM    404  HG1 THR A  30      -7.565   5.786   1.221  1.00  0.00              
ATOM    405  CG2 THR A  30      -7.835   4.323  -0.694  1.00  0.00              
ATOM    406 HG21 THR A  30      -8.305   5.313  -0.869  1.00  0.00              
ATOM    407 HG22 THR A  30      -7.541   3.905  -1.680  1.00  0.00              
ATOM    408 HG23 THR A  30      -8.598   3.650  -0.246  1.00  0.00              
ATOM    409  N   TYR A  31      -4.333   3.008  -1.542  1.00  1.85              
ATOM    410  HN  TYR A  31      -3.729   3.729  -1.208  1.00  0.22              
ATOM    411  CA  TYR A  31      -3.985   2.400  -2.811  1.00  2.27              
ATOM    412  HA  TYR A  31      -4.635   1.560  -3.015  1.00  1.32              
ATOM    413  C   TYR A  31      -2.568   1.880  -2.697  1.00  2.00              
ATOM    414  O   TYR A  31      -1.677   2.594  -2.248  1.00  1.70              
ATOM    415  CB  TYR A  31      -4.056   3.435  -3.958  1.00  0.00              
ATOM    416  HB1 TYR A  31      -3.439   4.320  -3.688  1.00  0.00              
ATOM    417  HB2 TYR A  31      -3.633   3.013  -4.895  1.00  0.00              
ATOM    418  CG  TYR A  31      -5.459   3.935  -4.213  1.00  0.00              
ATOM    419  CD1 TYR A  31      -5.892   5.156  -3.665  1.00  0.00              
ATOM    420  HD1 TYR A  31      -5.201   5.767  -3.102  1.00  0.00              
ATOM    421  CE1 TYR A  31      -7.222   5.572  -3.825  1.00  0.00              
ATOM    422  HE1 TYR A  31      -7.560   6.505  -3.397  1.00  0.00              
ATOM    423  CZ  TYR A  31      -8.125   4.778  -4.536  1.00  0.00              
ATOM    424  OH  TYR A  31      -9.465   5.189  -4.664  1.00  0.00              
ATOM    425  HH  TYR A  31      -9.905   4.560  -5.238  1.00  0.00              
ATOM    426  CD2 TYR A  31      -6.373   3.153  -4.943  1.00  0.00              
ATOM    427  HD2 TYR A  31      -6.063   2.202  -5.355  1.00  0.00              
ATOM    428  CE2 TYR A  31      -7.703   3.570  -5.098  1.00  0.00              
ATOM    429  HE2 TYR A  31      -8.401   2.945  -5.634  1.00  0.00              
ATOM    430  N   TYR A  32      -2.303   0.628  -3.097  1.00  1.85              
ATOM    431  HN  TYR A  32      -3.023   0.018  -3.439  1.00  0.22              
ATOM    432  CA  TYR A  32      -0.951   0.109  -3.166  1.00  2.27              
ATOM    433  HA  TYR A  32      -0.248   0.844  -2.794  1.00  1.32              
ATOM    434  C   TYR A  32      -0.636  -0.111  -4.636  1.00  2.00              
ATOM    435  O   TYR A  32      -1.102  -1.066  -5.256  1.00  1.70              
ATOM    436  CB  TYR A  32      -0.816  -1.193  -2.343  1.00  0.00              
ATOM    437  HB1 TYR A  32      -1.149  -1.000  -1.300  1.00  0.00              
ATOM    438  HB2 TYR A  32      -1.474  -1.988  -2.756  1.00  0.00              
ATOM    439  CG  TYR A  32       0.605  -1.698  -2.269  1.00  0.00              
ATOM    440  CD1 TYR A  32       1.686  -0.828  -2.504  1.00  0.00              
ATOM    441  HD1 TYR A  32       1.500   0.223  -2.684  1.00  0.00              
ATOM    442  CE1 TYR A  32       3.000  -1.317  -2.527  1.00  0.00              
ATOM    443  HE1 TYR A  32       3.830  -0.653  -2.716  1.00  0.00              
ATOM    444  CZ  TYR A  32       3.245  -2.677  -2.312  1.00  0.00              
ATOM    445  OH  TYR A  32       4.563  -3.164  -2.370  1.00  0.00              
ATOM    446  HH  TYR A  32       4.538  -4.092  -2.128  1.00  0.00              
ATOM    447  CD2 TYR A  32       0.868  -3.060  -2.037  1.00  0.00              
ATOM    448  HD2 TYR A  32       0.049  -3.748  -1.874  1.00  0.00              
ATOM    449  CE2 TYR A  32       2.182  -3.549  -2.064  1.00  0.00              
ATOM    450  HE2 TYR A  32       2.366  -4.602  -1.914  1.00  0.00              
ATOM    451  N   ARG A  33       0.135   0.806  -5.240  1.00  1.85              
ATOM    452  HN  ARG A  33       0.527   1.558  -4.699  1.00  0.22              
ATOM    453  CA  ARG A  33       0.504   0.750  -6.641  1.00  2.27              
ATOM    454  HA  ARG A  33      -0.101   0.018  -7.158  1.00  1.32              
ATOM    455  C   ARG A  33       1.949   0.310  -6.760  1.00  2.00              
ATOM    456  O   ARG A  33       2.834   0.859  -6.110  1.00  1.70              
ATOM    457  CB  ARG A  33       0.298   2.123  -7.323  1.00  0.00              
ATOM    458  HB1 ARG A  33      -0.773   2.394  -7.166  1.00  0.00              
ATOM    459  HB2 ARG A  33       0.892   2.897  -6.788  1.00  0.00              
ATOM    460  CG  ARG A  33       0.586   2.175  -8.842  1.00  0.00              
ATOM    461  HG1 ARG A  33       1.641   1.865  -9.012  1.00  0.00              
ATOM    462  HG2 ARG A  33      -0.037   1.408  -9.355  1.00  0.00              
ATOM    463  CD  ARG A  33       0.282   3.536  -9.491  1.00  0.00              
ATOM    464  HD1 ARG A  33      -0.799   3.774  -9.360  1.00  0.00              
ATOM    465  HD2 ARG A  33       0.886   4.353  -9.032  1.00  0.00              
ATOM    466  NE  ARG A  33       0.642   3.423 -10.946  1.00  0.00              
ATOM    467  HE  ARG A  33       0.989   2.511 -11.198  1.00  0.00              
ATOM    468  CZ  ARG A  33       0.513   4.437 -11.812  1.00  0.00              
ATOM    469  NH1 ARG A  33       0.862   4.226 -13.079  1.00  0.00              
ATOM    470 HH11 ARG A  33       0.806   4.957 -13.746  1.00  0.00              
ATOM    471 HH12 ARG A  33       1.306   3.349 -13.278  1.00  0.00              
ATOM    472  NH2 ARG A  33       0.027   5.619 -11.449  1.00  0.00              
ATOM    473 HH21 ARG A  33      -0.136   6.317 -12.132  1.00  0.00              
ATOM    474 HH22 ARG A  33      -0.352   5.687 -10.535  1.00  0.00              
ATOM    475  N   ILE A  34       2.228  -0.719  -7.574  1.00  1.85              
ATOM    476  HN  ILE A  34       1.494  -1.185  -8.080  1.00  0.22              
ATOM    477  CA  ILE A  34       3.578  -1.234  -7.745  1.00  2.27              
ATOM    478  HA  ILE A  34       4.290  -0.573  -7.270  1.00  1.32              
ATOM    479  C   ILE A  34       3.922  -1.237  -9.223  1.00  2.00              
ATOM    480  O   ILE A  34       3.264  -1.903 -10.019  1.00  1.70              
ATOM    481  CB  ILE A  34       3.724  -2.631  -7.098  1.00  0.00              
ATOM    482  HB  ILE A  34       2.865  -3.220  -7.509  1.00  0.00              
ATOM    483  CG2 ILE A  34       5.004  -3.386  -7.519  1.00  0.00              
ATOM    484 HG21 ILE A  34       4.978  -4.433  -7.152  1.00  0.00              
ATOM    485 HG22 ILE A  34       5.099  -3.419  -8.624  1.00  0.00              
ATOM    486 HG23 ILE A  34       5.910  -2.895  -7.103  1.00  0.00              
ATOM    487  CG1 ILE A  34       3.527  -2.627  -5.561  1.00  0.00              
ATOM    488 HG11 ILE A  34       4.365  -2.077  -5.076  1.00  0.00              
ATOM    489 HG12 ILE A  34       2.588  -2.078  -5.318  1.00  0.00              
ATOM    490  CD  ILE A  34       3.430  -4.029  -4.937  1.00  0.00              
ATOM    491  HD1 ILE A  34       3.232  -3.953  -3.846  1.00  0.00              
ATOM    492  HD2 ILE A  34       2.602  -4.608  -5.400  1.00  0.00              
ATOM    493  HD3 ILE A  34       4.376  -4.593  -5.076  1.00  0.00              
ATOM    494  N   THR A  35       4.950  -0.464  -9.633  1.00  1.85              
ATOM    495  HN  THR A  35       5.504   0.044  -8.966  1.00  0.22              
ATOM    496  CA  THR A  35       5.370  -0.333 -11.031  1.00  2.27              
ATOM    497  HA  THR A  35       4.666  -0.853 -11.661  1.00  1.32              
ATOM    498  C   THR A  35       6.712  -1.004 -11.246  1.00  2.00              
ATOM    499  O   THR A  35       7.578  -0.978 -10.372  1.00  1.70              
ATOM    500  CB  THR A  35       5.435   1.154 -11.452  1.00  0.00              
ATOM    501  HB  THR A  35       5.805   1.161 -12.506  1.00  0.00              
ATOM    502  OG1 THR A  35       6.376   1.891 -10.677  1.00  0.00              
ATOM    503  HG1 THR A  35       6.330   2.795 -11.007  1.00  0.00              
ATOM    504  CG2 THR A  35       4.107   1.918 -11.418  1.00  0.00              
ATOM    505 HG21 THR A  35       4.227   2.937 -11.841  1.00  0.00              
ATOM    506 HG22 THR A  35       3.339   1.387 -12.019  1.00  0.00              
ATOM    507 HG23 THR A  35       3.728   2.016 -10.378  1.00  0.00              
ATOM    508  N   TYR A  36       6.937  -1.657 -12.404  1.00  1.85              
ATOM    509  HN  TYR A  36       6.225  -1.790 -13.099  1.00  0.22              
ATOM    510  CA  TYR A  36       8.193  -2.360 -12.624  1.00  2.27              
ATOM    511  HA  TYR A  36       8.975  -1.805 -12.124  1.00  1.32              
ATOM    512  C   TYR A  36       8.643  -2.374 -14.079  1.00  2.00              
ATOM    513  O   TYR A  36       7.853  -2.399 -15.024  1.00  1.70              
ATOM    514  CB  TYR A  36       8.148  -3.778 -12.008  1.00  0.00              
ATOM    515  HB1 TYR A  36       9.164  -4.227 -12.053  1.00  0.00              
ATOM    516  HB2 TYR A  36       7.857  -3.731 -10.935  1.00  0.00              
ATOM    517  CG  TYR A  36       7.216  -4.712 -12.746  1.00  0.00              
ATOM    518  CD1 TYR A  36       6.353  -4.218 -13.741  1.00  0.00              
ATOM    519  HD1 TYR A  36       6.393  -3.175 -14.019  1.00  0.00              
ATOM    520  CE1 TYR A  36       5.424  -5.070 -14.357  1.00  0.00              
ATOM    521  HE1 TYR A  36       4.753  -4.692 -15.116  1.00  0.00              
ATOM    522  CZ  TYR A  36       5.353  -6.416 -13.991  1.00  0.00              
ATOM    523  OH  TYR A  36       4.397  -7.253 -14.592  1.00  0.00              
ATOM    524  HH  TYR A  36       4.549  -8.144 -14.268  1.00  0.00              
ATOM    525  CD2 TYR A  36       7.147  -6.073 -12.398  1.00  0.00              
ATOM    526  HD2 TYR A  36       7.790  -6.465 -11.621  1.00  0.00              
ATOM    527  CE2 TYR A  36       6.216  -6.920 -13.013  1.00  0.00              
ATOM    528  HE2 TYR A  36       6.154  -7.956 -12.714  1.00  0.00              
ATOM    529  N   GLY A  37       9.972  -2.349 -14.296  1.00  1.85              
ATOM    530  HN  GLY A  37      10.607  -2.296 -13.516  1.00  0.22              
ATOM    531  CA  GLY A  37      10.567  -2.363 -15.626  1.00  2.17              
ATOM    532  C   GLY A  37      12.012  -2.763 -15.570  1.00  2.00              
ATOM    533  O   GLY A  37      12.614  -2.817 -14.504  1.00  1.70              
ATOM    534  HA1 GLY A  37      10.521  -1.360 -16.027  1.00  0.00              
ATOM    535  N   GLU A  38      12.634  -3.067 -16.718  1.00  1.85              
ATOM    536  HN  GLU A  38      12.187  -2.975 -17.600  1.00  0.22              
ATOM    537  CA  GLU A  38      14.004  -3.553 -16.748  1.00  2.27              
ATOM    538  HA  GLU A  38      14.158  -4.201 -15.894  1.00  1.32              
ATOM    539  C   GLU A  38      15.015  -2.421 -16.630  1.00  2.00              
ATOM    540  O   GLU A  38      14.896  -1.369 -17.258  1.00  1.70              
ATOM    541  CB  GLU A  38      14.259  -4.412 -18.008  1.00  0.00              
ATOM    542  HB1 GLU A  38      13.958  -3.816 -18.900  1.00  0.00              
ATOM    543  HB2 GLU A  38      15.349  -4.602 -18.122  1.00  0.00              
ATOM    544  CG  GLU A  38      13.504  -5.771 -18.061  1.00  0.00              
ATOM    545  HG1 GLU A  38      13.865  -6.426 -17.248  1.00  0.00              
ATOM    546  HG2 GLU A  38      12.410  -5.623 -17.951  1.00  0.00              
ATOM    547  CD  GLU A  38      13.713  -6.598 -19.332  1.00  0.00              
ATOM    548  OE1 GLU A  38      14.441  -6.057 -20.204  1.00  0.00              
ATOM    549  OE2 GLU A  38      13.164  -7.718 -19.450  1.00  0.00              
ATOM    550  N   THR A  39      16.042  -2.603 -15.781  1.00  1.85              
ATOM    551  HN  THR A  39      16.138  -3.469 -15.274  1.00  0.22              
ATOM    552  CA  THR A  39      17.005  -1.559 -15.432  1.00  2.27              
ATOM    553  HA  THR A  39      16.446  -0.697 -15.100  1.00  1.32              
ATOM    554  C   THR A  39      17.853  -1.138 -16.616  1.00  2.00              
ATOM    555  O   THR A  39      18.555  -1.943 -17.224  1.00  1.70              
ATOM    556  CB  THR A  39      17.930  -2.022 -14.282  1.00  0.00              
ATOM    557  HB  THR A  39      18.403  -2.973 -14.628  1.00  0.00              
ATOM    558  OG1 THR A  39      17.200  -2.329 -13.096  1.00  0.00              
ATOM    559  HG1 THR A  39      17.862  -2.591 -12.448  1.00  0.00              
ATOM    560  CG2 THR A  39      19.055  -1.056 -13.897  1.00  0.00              
ATOM    561 HG21 THR A  39      19.731  -1.516 -13.146  1.00  0.00              
ATOM    562 HG22 THR A  39      19.662  -0.793 -14.789  1.00  0.00              
ATOM    563 HG23 THR A  39      18.645  -0.116 -13.467  1.00  0.00              
ATOM    564  N   GLY A  40      17.770   0.151 -17.003  1.00  1.85              
ATOM    565  HN  GLY A  40      17.248   0.802 -16.454  1.00  0.22              
ATOM    566  CA  GLY A  40      18.383   0.666 -18.224  1.00  2.17              
ATOM    567  C   GLY A  40      17.363   1.024 -19.273  1.00  2.00              
ATOM    568  O   GLY A  40      17.655   1.754 -20.216  1.00  1.70              
ATOM    569  HA1 GLY A  40      19.031  -0.101 -18.626  1.00  0.00              
ATOM    570  N   GLY A  41      16.118   0.524 -19.140  1.00  1.85              
ATOM    571  HN  GLY A  41      15.904  -0.084 -18.369  1.00  0.22              
ATOM    572  CA  GLY A  41      15.019   0.845 -20.047  1.00  2.17              
ATOM    573  C   GLY A  41      14.363   2.170 -19.751  1.00  2.00              
ATOM    574  O   GLY A  41      14.492   2.731 -18.665  1.00  1.70              
ATOM    575  HA1 GLY A  41      14.252   0.093 -19.926  1.00  0.00              
ATOM    576  N   ASN A  42      13.628   2.717 -20.733  1.00  1.85              
ATOM    577  HN  ASN A  42      13.533   2.243 -21.604  1.00  0.22              
ATOM    578  CA  ASN A  42      12.975   4.011 -20.611  1.00  2.27              
ATOM    579  HA  ASN A  42      13.567   4.649 -19.966  1.00  1.32              
ATOM    580  C   ASN A  42      11.607   3.898 -19.948  1.00  2.00              
ATOM    581  O   ASN A  42      11.372   4.429 -18.864  1.00  1.70              
ATOM    582  CB  ASN A  42      12.828   4.689 -21.993  1.00  0.00              
ATOM    583  HB1 ASN A  42      12.319   3.971 -22.672  1.00  0.00              
ATOM    584  HB2 ASN A  42      12.184   5.588 -21.915  1.00  0.00              
ATOM    585  CG  ASN A  42      14.158   5.072 -22.651  1.00  0.00              
ATOM    586  OD1 ASN A  42      14.924   5.905 -22.163  1.00  0.00              
ATOM    587  ND2 ASN A  42      14.444   4.454 -23.819  1.00  0.00              
ATOM    588 HD21 ASN A  42      15.310   4.682 -24.257  1.00  0.00              
ATOM    589 HD22 ASN A  42      13.816   3.779 -24.193  1.00  0.00              
ATOM    590  N   SER A  43      10.657   3.197 -20.589  1.00  1.85              
ATOM    591  HN  SER A  43      10.843   2.750 -21.460  1.00  0.22              
ATOM    592  CA  SER A  43       9.322   2.972 -20.055  1.00  2.27              
ATOM    593  HA  SER A  43       9.018   3.860 -19.523  1.00  1.32              
ATOM    594  C   SER A  43       9.287   1.794 -19.083  1.00  2.00              
ATOM    595  O   SER A  43      10.166   0.929 -19.146  1.00  1.70              
ATOM    596  CB  SER A  43       8.308   2.711 -21.193  1.00  0.00              
ATOM    597  HB1 SER A  43       7.293   2.630 -20.741  1.00  0.00              
ATOM    598  HB2 SER A  43       8.285   3.573 -21.897  1.00  0.00              
ATOM    599  OG  SER A  43       8.581   1.494 -21.900  1.00  0.00              
ATOM    600  HG1 SER A  43       7.798   1.291 -22.428  1.00  0.00              
ATOM    601  N   PRO A  44       8.323   1.668 -18.172  1.00  1.85              
ATOM    602  CA  PRO A  44       8.135   0.434 -17.416  1.00  2.27              
ATOM    603  HA  PRO A  44       9.082   0.090 -17.029  1.00  1.32              
ATOM    604  C   PRO A  44       7.564  -0.674 -18.292  1.00  2.00              
ATOM    605  O   PRO A  44       7.182  -0.441 -19.439  1.00  1.70              
ATOM    606  CD  PRO A  44       7.495   2.764 -17.621  1.00 52.80              
ATOM    607  HD1 PRO A  44       8.589   2.972 -17.659  1.00  0.00              
ATOM    608  HD2 PRO A  44       6.914   3.681 -17.877  1.00  0.00              
ATOM    609  CB  PRO A  44       7.162   0.795 -16.305  1.00 52.39              
ATOM    610  HB1 PRO A  44       7.730   1.226 -15.451  1.00  0.00              
ATOM    611  HB2 PRO A  44       6.578  -0.077 -15.946  1.00  0.00              
ATOM    612  CG  PRO A  44       7.111   2.279 -16.252  1.00 52.57              
ATOM    613  HG1 PRO A  44       6.784   2.665 -15.266  1.00  0.00              
ATOM    614  HG2 PRO A  44       6.421   2.651 -17.043  1.00  0.00              
ATOM    615  N   VAL A  45       7.502  -1.902 -17.759  1.00  1.85              
ATOM    616  HN  VAL A  45       7.780  -2.041 -16.804  1.00  0.22              
ATOM    617  CA  VAL A  45       6.978  -3.071 -18.445  1.00  2.27              
ATOM    618  HA  VAL A  45       7.026  -2.928 -19.516  1.00  1.32              
ATOM    619  C   VAL A  45       5.515  -3.242 -18.088  1.00  2.00              
ATOM    620  O   VAL A  45       4.650  -3.351 -18.956  1.00  1.70              
ATOM    621  CB  VAL A  45       7.786  -4.337 -18.076  1.00  0.00              
ATOM    622  HB  VAL A  45       7.753  -4.446 -16.964  1.00  0.00              
ATOM    623  CG1 VAL A  45       7.227  -5.639 -18.689  1.00  0.00              
ATOM    624 HG11 VAL A  45       7.874  -6.501 -18.418  1.00  0.00              
ATOM    625 HG12 VAL A  45       6.207  -5.861 -18.317  1.00  0.00              
ATOM    626 HG13 VAL A  45       7.195  -5.569 -19.798  1.00  0.00              
ATOM    627  CG2 VAL A  45       9.274  -4.209 -18.460  1.00  0.00              
ATOM    628 HG21 VAL A  45       9.823  -5.145 -18.222  1.00  0.00              
ATOM    629 HG22 VAL A  45       9.380  -4.010 -19.548  1.00  0.00              
ATOM    630 HG23 VAL A  45       9.764  -3.383 -17.905  1.00  0.00              
ATOM    631  N   GLN A  46       5.200  -3.270 -16.782  1.00  1.85              
ATOM    632  HN  GLN A  46       5.889  -3.103 -16.076  1.00  0.22              
ATOM    633  CA  GLN A  46       3.877  -3.590 -16.300  1.00  2.27              
ATOM    634  HA  GLN A  46       3.135  -3.118 -16.931  1.00  1.32              
ATOM    635  C   GLN A  46       3.734  -2.988 -14.907  1.00  2.00              
ATOM    636  O   GLN A  46       4.720  -2.608 -14.272  1.00  1.70              
ATOM    637  CB  GLN A  46       3.644  -5.119 -16.298  1.00  0.00              
ATOM    638  HB1 GLN A  46       3.840  -5.476 -17.336  1.00  0.00              
ATOM    639  HB2 GLN A  46       4.409  -5.607 -15.652  1.00  0.00              
ATOM    640  CG  GLN A  46       2.222  -5.578 -15.875  1.00  0.00              
ATOM    641  HG1 GLN A  46       2.000  -5.247 -14.838  1.00  0.00              
ATOM    642  HG2 GLN A  46       1.453  -5.140 -16.545  1.00  0.00              
ATOM    643  CD  GLN A  46       2.072  -7.103 -15.883  1.00  0.00              
ATOM    644  OE1 GLN A  46       2.569  -7.802 -15.003  1.00  0.00              
ATOM    645  NE2 GLN A  46       1.360  -7.641 -16.901  1.00  0.00              
ATOM    646 HE21 GLN A  46       1.259  -8.631 -16.904  1.00  0.00              
ATOM    647 HE22 GLN A  46       0.982  -7.052 -17.607  1.00  0.00              
ATOM    648  N   GLU A  47       2.495  -2.845 -14.411  1.00  1.85              
ATOM    649  HN  GLU A  47       1.690  -3.092 -14.944  1.00  0.22              
ATOM    650  CA  GLU A  47       2.241  -2.432 -13.049  1.00  2.27              
ATOM    651  HA  GLU A  47       3.051  -2.778 -12.419  1.00  1.32              
ATOM    652  C   GLU A  47       0.977  -3.089 -12.531  1.00  2.00              
ATOM    653  O   GLU A  47       0.199  -3.658 -13.298  1.00  1.70              
ATOM    654  CB  GLU A  47       2.114  -0.893 -12.953  1.00  0.00              
ATOM    655  HB1 GLU A  47       2.040  -0.619 -11.876  1.00  0.00              
ATOM    656  HB2 GLU A  47       3.048  -0.414 -13.326  1.00  0.00              
ATOM    657  CG  GLU A  47       0.898  -0.269 -13.694  1.00  0.00              
ATOM    658  HG1 GLU A  47       0.952  -0.520 -14.769  1.00  0.00              
ATOM    659  HG2 GLU A  47      -0.057  -0.649 -13.279  1.00  0.00              
ATOM    660  CD  GLU A  47       0.817   1.259 -13.667  1.00  0.00              
ATOM    661  OE1 GLU A  47       0.770   1.770 -12.517  1.00  0.00              
ATOM    662  OE2 GLU A  47       0.783   1.905 -14.740  1.00  0.00              
ATOM    663  N   PHE A  48       0.720  -3.007 -11.213  1.00  1.85              
ATOM    664  HN  PHE A  48       1.399  -2.614 -10.590  1.00  0.22              
ATOM    665  CA  PHE A  48      -0.575  -3.354 -10.654  1.00  2.27              
ATOM    666  HA  PHE A  48      -1.322  -3.184 -11.417  1.00  1.32              
ATOM    667  C   PHE A  48      -0.969  -2.411  -9.529  1.00  2.00              
ATOM    668  O   PHE A  48      -0.136  -1.757  -8.901  1.00  1.70              
ATOM    669  CB  PHE A  48      -0.623  -4.847 -10.254  1.00  0.00              
ATOM    670  HB1 PHE A  48      -1.632  -5.084  -9.852  1.00  0.00              
ATOM    671  HB2 PHE A  48      -0.459  -5.503 -11.136  1.00  0.00              
ATOM    672  CG  PHE A  48       0.368  -5.193  -9.167  1.00  0.00              
ATOM    673  CD1 PHE A  48      -0.006  -5.111  -7.814  1.00  0.00              
ATOM    674  HD1 PHE A  48      -1.020  -4.836  -7.555  1.00  0.00              
ATOM    675  CE1 PHE A  48       0.922  -5.377  -6.800  1.00  0.00              
ATOM    676  HE1 PHE A  48       0.623  -5.315  -5.763  1.00  0.00              
ATOM    677  CZ  PHE A  48       2.236  -5.730  -7.130  1.00  0.00              
ATOM    678  HZ  PHE A  48       2.953  -5.940  -6.350  1.00  0.00              
ATOM    679  CD2 PHE A  48       1.688  -5.560  -9.486  1.00  0.00              
ATOM    680  HD2 PHE A  48       1.996  -5.619 -10.520  1.00  0.00              
ATOM    681  CE2 PHE A  48       2.619  -5.822  -8.474  1.00  0.00              
ATOM    682  HE2 PHE A  48       3.633  -6.095  -8.733  1.00  0.00              
ATOM    683  N   THR A  49      -2.285  -2.319  -9.265  1.00  1.85              
ATOM    684  HN  THR A  49      -2.942  -2.805  -9.836  1.00  0.22              
ATOM    685  CA  THR A  49      -2.865  -1.530  -8.186  1.00  2.27              
ATOM    686  HA  THR A  49      -2.083  -1.163  -7.538  1.00  1.32              
ATOM    687  C   THR A  49      -3.772  -2.402  -7.343  1.00  2.00              
ATOM    688  O   THR A  49      -4.779  -2.914  -7.833  1.00  1.70              
ATOM    689  CB  THR A  49      -3.699  -0.355  -8.746  1.00  0.00              
ATOM    690  HB  THR A  49      -4.140   0.162  -7.860  1.00  0.00              
ATOM    691  OG1 THR A  49      -4.787  -0.803  -9.549  1.00  0.00              
ATOM    692  HG1 THR A  49      -5.229  -0.003  -9.854  1.00  0.00              
ATOM    693  CG2 THR A  49      -2.923   0.689  -9.558  1.00  0.00              
ATOM    694 HG21 THR A  49      -3.575   1.547  -9.821  1.00  0.00              
ATOM    695 HG22 THR A  49      -2.067   1.079  -8.969  1.00  0.00              
ATOM    696 HG23 THR A  49      -2.527   0.251 -10.499  1.00  0.00              
ATOM    697  N   VAL A  50      -3.464  -2.588  -6.047  1.00  1.85              
ATOM    698  HN  VAL A  50      -2.634  -2.177  -5.658  1.00  0.22              
ATOM    699  CA  VAL A  50      -4.333  -3.309  -5.120  1.00  2.27              
ATOM    700  HA  VAL A  50      -5.192  -3.672  -5.663  1.00  1.32              
ATOM    701  C   VAL A  50      -4.856  -2.341  -4.055  1.00  2.00              
ATOM    702  O   VAL A  50      -4.182  -1.345  -3.764  1.00  1.70              
ATOM    703  CB  VAL A  50      -3.605  -4.534  -4.518  1.00  0.00              
ATOM    704  HB  VAL A  50      -4.311  -5.032  -3.811  1.00  0.00              
ATOM    705  CG1 VAL A  50      -3.176  -5.585  -5.565  1.00  0.00              
ATOM    706 HG11 VAL A  50      -2.627  -6.416  -5.074  1.00  0.00              
ATOM    707 HG12 VAL A  50      -4.052  -6.028  -6.084  1.00  0.00              
ATOM    708 HG13 VAL A  50      -2.504  -5.131  -6.326  1.00  0.00              
ATOM    709  CG2 VAL A  50      -2.369  -4.128  -3.693  1.00  0.00              
ATOM    710 HG21 VAL A  50      -1.842  -5.026  -3.306  1.00  0.00              
ATOM    711 HG22 VAL A  50      -1.656  -3.546  -4.317  1.00  0.00              
ATOM    712 HG23 VAL A  50      -2.655  -3.506  -2.820  1.00  0.00              
ATOM    713  N   GLY A  51      -5.995  -2.892  -3.191  1.00 21.27              
ATOM    714  HN  GLY A  51      -6.650  -3.408  -3.744  1.00  0.00              
ATOM    715  CA  GLY A  51      -6.555  -1.791  -2.413  1.00 21.38              
ATOM    716  C   GLY A  51      -6.906  -2.116  -0.959  1.00 24.96              
ATOM    717  O   GLY A  51      -7.281  -1.237  -0.184  1.00 23.02              
ATOM    718  HA1 GLY A  51      -7.475  -1.477  -2.887  1.00  0.00              
ATOM    719  N   ALA A  52      -6.750  -3.376  -0.570  1.00 21.34              
ATOM    720  HN  ALA A  52      -6.334  -4.080  -1.145  1.00  0.00              
ATOM    721  CA  ALA A  52      -7.184  -3.822   0.753  1.00 26.40              
ATOM    722  HA  ALA A  52      -8.125  -3.352   1.016  1.00  0.00              
ATOM    723  C   ALA A  52      -6.193  -3.435   1.836  1.00 22.41              
ATOM    724  O   ALA A  52      -4.973  -3.445   1.608  1.00 21.41              
ATOM    725  CB  ALA A  52      -7.393  -5.354   0.778  1.00  0.00              
ATOM    726  HB1 ALA A  52      -8.170  -5.636   0.035  1.00  0.00              
ATOM    727  HB2 ALA A  52      -6.455  -5.890   0.512  1.00  0.00              
ATOM    728  HB3 ALA A  52      -7.730  -5.705   1.777  1.00  0.00              
ATOM    729  N   ARG A  53      -6.720  -3.113   3.022  1.00 22.77              
ATOM    730  HN  ARG A  53      -7.702  -3.057   3.183  1.00  0.00              
ATOM    731  CA  ARG A  53      -5.850  -2.821   4.159  1.00 27.04              
ATOM    732  HA  ARG A  53      -5.211  -1.979   3.920  1.00  0.00              
ATOM    733  C   ARG A  53      -4.933  -4.011   4.388  1.00 24.92              
ATOM    734  O   ARG A  53      -5.381  -5.159   4.323  1.00 24.38              
ATOM    735  CB  ARG A  53      -6.681  -2.523   5.429  1.00  0.00              
ATOM    736  HB1 ARG A  53      -5.952  -2.224   6.219  1.00  0.00              
ATOM    737  HB2 ARG A  53      -7.323  -1.632   5.252  1.00  0.00              
ATOM    738  CG  ARG A  53      -7.526  -3.698   5.976  1.00  0.00              
ATOM    739  HG1 ARG A  53      -8.116  -4.130   5.140  1.00  0.00              
ATOM    740  HG2 ARG A  53      -6.841  -4.512   6.310  1.00  0.00              
ATOM    741  CD  ARG A  53      -8.420  -3.323   7.170  1.00  0.00              
ATOM    742  HD1 ARG A  53      -8.928  -4.236   7.554  1.00  0.00              
ATOM    743  HD2 ARG A  53      -7.829  -2.868   7.998  1.00  0.00              
ATOM    744  NE  ARG A  53      -9.418  -2.314   6.673  1.00  0.00              
ATOM    745  HE  ARG A  53     -10.135  -2.717   6.094  1.00  0.00              
ATOM    746  CZ  ARG A  53      -9.352  -1.009   6.976  1.00  0.00              
ATOM    747  NH1 ARG A  53     -10.288  -0.203   6.482  1.00  0.00              
ATOM    748 HH11 ARG A  53     -10.261   0.771   6.661  1.00  0.00              
ATOM    749 HH12 ARG A  53     -10.923  -0.612   5.822  1.00  0.00              
ATOM    750  NH2 ARG A  53      -8.404  -0.514   7.766  1.00  0.00              
ATOM    751 HH21 ARG A  53      -8.436   0.437   8.038  1.00  0.00              
ATOM    752 HH22 ARG A  53      -7.816  -1.168   8.224  1.00  0.00              
ATOM    753  N   GLY A  54A     -3.657  -3.742   4.642  1.00 24.12              
ATOM    754  HN  GLY A  54A     -3.276  -2.818   4.619  1.00  0.00              
ATOM    755  CA  GLY A  54A     -2.720  -4.799   4.978  1.00 27.57              
ATOM    756  C   GLY A  54A     -2.480  -5.848   3.902  1.00 24.47              
ATOM    757  O   GLY A  54A     -1.859  -6.862   4.193  1.00 21.41              
ATOM    758  HA1 GLY A  54A     -3.103  -5.329   5.839  1.00  0.00              
ATOM    759  N   TYR A  54      -2.941  -5.620   2.671  1.00 21.35              
ATOM    760  HN  TYR A  54      -3.547  -4.869   2.416  1.00  0.00              
ATOM    761  CA  TYR A  54      -2.566  -6.508   1.556  1.00 21.25              
ATOM    762  HA  TYR A  54      -2.975  -7.482   1.796  1.00  0.00              
ATOM    763  C   TYR A  54      -1.040  -6.672   1.438  1.00 21.24              
ATOM    764  O   TYR A  54      -0.329  -5.683   1.343  1.00 21.53              
ATOM    765  CB  TYR A  54      -3.118  -5.974   0.214  1.00  0.00              
ATOM    766  HB1 TYR A  54      -4.229  -5.930   0.269  1.00  0.00              
ATOM    767  HB2 TYR A  54      -2.758  -4.940   0.025  1.00  0.00              
ATOM    768  CG  TYR A  54      -2.767  -6.857  -0.960  1.00  0.00              
ATOM    769  CD1 TYR A  54      -3.472  -8.052  -1.189  1.00  0.00              
ATOM    770  HD1 TYR A  54      -4.306  -8.316  -0.553  1.00  0.00              
ATOM    771  CE1 TYR A  54      -3.084  -8.918  -2.223  1.00  0.00              
ATOM    772  HE1 TYR A  54      -3.616  -9.841  -2.396  1.00  0.00              
ATOM    773  CZ  TYR A  54      -1.995  -8.593  -3.037  1.00  0.00              
ATOM    774  OH  TYR A  54      -1.593  -9.481  -4.051  1.00  0.00              
ATOM    775  HH  TYR A  54      -0.886  -9.057  -4.542  1.00  0.00              
ATOM    776  CD2 TYR A  54      -1.684  -6.533  -1.797  1.00  0.00              
ATOM    777  HD2 TYR A  54      -1.120  -5.628  -1.624  1.00  0.00              
ATOM    778  CE2 TYR A  54      -1.296  -7.400  -2.828  1.00  0.00              
ATOM    779  HE2 TYR A  54      -0.445  -7.153  -3.444  1.00  0.00              
ATOM    780  N   GLU A  55      -0.529  -7.907   1.401  1.00 21.22              
ATOM    781  HN  GLU A  55      -1.039  -8.760   1.471  1.00  0.00              
ATOM    782  CA  GLU A  55       0.919  -8.089   1.242  1.00 28.80              
ATOM    783  HA  GLU A  55       1.364  -7.101   1.267  1.00  0.00              
ATOM    784  C   GLU A  55       1.323  -8.733  -0.079  1.00 28.44              
ATOM    785  O   GLU A  55       2.356  -8.401  -0.642  1.00 21.17              
ATOM    786  CB  GLU A  55       1.492  -8.975   2.373  1.00  0.00              
ATOM    787  HB1 GLU A  55       0.934  -9.940   2.374  1.00  0.00              
ATOM    788  HB2 GLU A  55       2.551  -9.235   2.149  1.00  0.00              
ATOM    789  CG  GLU A  55       1.413  -8.373   3.805  1.00  0.00              
ATOM    790  HG1 GLU A  55       1.992  -7.432   3.843  1.00  0.00              
ATOM    791  HG2 GLU A  55       0.363  -8.168   4.093  1.00  0.00              
ATOM    792  CD  GLU A  55       2.019  -9.230   4.920  1.00  0.00              
ATOM    793  OE1 GLU A  55       1.568 -10.404   4.994  1.00  0.00              
ATOM    794  OE2 GLU A  55       2.884  -8.746   5.686  1.00  0.00              
ATOM    795  N   THR A  56       1.001  -9.620  -0.850  1.00  1.85              
ATOM    796  HN  THR A  56       0.019  -9.734  -0.780  1.00  0.22              
ATOM    797  CA  THR A  56       1.677 -10.440  -1.857  1.00  2.27              
ATOM    798  HA  THR A  56       2.664 -10.041  -2.041  1.00  1.32              
ATOM    799  C   THR A  56       0.947 -10.409  -3.184  1.00  2.00              
ATOM    800  O   THR A  56      -0.283 -10.417  -3.226  1.00  1.70              
ATOM    801  CB  THR A  56       1.757 -11.917  -1.406  1.00  0.00              
ATOM    802  HB  THR A  56       2.241 -12.472  -2.246  1.00  0.00              
ATOM    803  OG1 THR A  56       0.467 -12.491  -1.217  1.00  0.00              
ATOM    804  HG1 THR A  56       0.628 -13.397  -0.929  1.00  0.00              
ATOM    805  CG2 THR A  56       2.574 -12.185  -0.137  1.00  0.00              
ATOM    806 HG21 THR A  56       2.670 -13.276   0.046  1.00  0.00              
ATOM    807 HG22 THR A  56       3.596 -11.764  -0.238  1.00  0.00              
ATOM    808 HG23 THR A  56       2.094 -11.724   0.753  1.00  0.00              
ATOM    809  N   ALA A  57       1.671 -10.415  -4.321  1.00  1.85              
ATOM    810  HN  ALA A  57       2.672 -10.406  -4.302  1.00  0.22              
ATOM    811  CA  ALA A  57       1.033 -10.577  -5.616  1.00  2.27              
ATOM    812  HA  ALA A  57       0.300 -11.369  -5.533  1.00  1.32              
ATOM    813  C   ALA A  57       2.017 -11.035  -6.675  1.00  2.00              
ATOM    814  O   ALA A  57       3.228 -11.101  -6.461  1.00  1.70              
ATOM    815  CB  ALA A  57       0.350  -9.264  -6.064  1.00  0.00              
ATOM    816  HB1 ALA A  57      -0.425  -8.975  -5.320  1.00  0.00              
ATOM    817  HB2 ALA A  57       1.086  -8.433  -6.131  1.00  0.00              
ATOM    818  HB3 ALA A  57      -0.148  -9.377  -7.051  1.00  0.00              
ATOM    819  N   THR A  58       1.479 -11.377  -7.857  1.00  1.85              
ATOM    820  HN  THR A  58       0.493 -11.318  -7.982  1.00  0.22              
ATOM    821  CA  THR A  58       2.228 -11.929  -8.973  1.00  2.27              
ATOM    822  HA  THR A  58       3.172 -12.303  -8.611  1.00  1.32              
ATOM    823  C   THR A  58       2.511 -10.876 -10.030  1.00  2.00              
ATOM    824  O   THR A  58       1.603 -10.276 -10.603  1.00  1.70              
ATOM    825  CB  THR A  58       1.462 -13.103  -9.627  1.00  0.00              
ATOM    826  HB  THR A  58       0.460 -12.698  -9.913  1.00  0.00              
ATOM    827  OG1 THR A  58       1.231 -14.170  -8.711  1.00  0.00              
ATOM    828  HG1 THR A  58       0.765 -14.845  -9.215  1.00  0.00              
ATOM    829  CG2 THR A  58       2.099 -13.701 -10.885  1.00  0.00              
ATOM    830 HG21 THR A  58       1.429 -14.456 -11.346  1.00  0.00              
ATOM    831 HG22 THR A  58       2.290 -12.907 -11.637  1.00  0.00              
ATOM    832 HG23 THR A  58       3.067 -14.194 -10.647  1.00  0.00              
ATOM    833  N   ILE A  59       3.799 -10.649 -10.337  1.00  1.85              
ATOM    834  HN  ILE A  59       4.506 -11.188  -9.866  1.00  0.22              
ATOM    835  CA  ILE A  59       4.295  -9.810 -11.418  1.00  2.27              
ATOM    836  HA  ILE A  59       3.518  -9.113 -11.701  1.00  1.32              
ATOM    837  C   ILE A  59       4.525 -10.729 -12.616  1.00  2.00              
ATOM    838  O   ILE A  59       4.885 -11.894 -12.453  1.00  1.70              
ATOM    839  CB  ILE A  59       5.546  -9.017 -10.973  1.00  0.00              
ATOM    840  HB  ILE A  59       5.208  -8.444 -10.073  1.00  0.00              
ATOM    841  CG2 ILE A  59       6.718  -9.907 -10.502  1.00  0.00              
ATOM    842 HG21 ILE A  59       7.521  -9.289 -10.051  1.00  0.00              
ATOM    843 HG22 ILE A  59       6.379 -10.632  -9.732  1.00  0.00              
ATOM    844 HG23 ILE A  59       7.152 -10.475 -11.351  1.00  0.00              
ATOM    845  CG1 ILE A  59       6.002  -7.948 -11.999  1.00  0.00              
ATOM    846 HG11 ILE A  59       6.424  -8.448 -12.899  1.00  0.00              
ATOM    847 HG12 ILE A  59       5.112  -7.367 -12.333  1.00  0.00              
ATOM    848  CD  ILE A  59       7.039  -6.955 -11.451  1.00  0.00              
ATOM    849  HD1 ILE A  59       7.278  -6.185 -12.217  1.00  0.00              
ATOM    850  HD2 ILE A  59       6.649  -6.438 -10.548  1.00  0.00              
ATOM    851  HD3 ILE A  59       7.983  -7.473 -11.181  1.00  0.00              
ATOM    852  N   SER A  60       4.296 -10.276 -13.867  1.00  1.85              
ATOM    853  HN  SER A  60       3.969  -9.347 -14.060  1.00  0.22              
ATOM    854  CA  SER A  60       4.504 -11.141 -15.023  1.00  2.27              
ATOM    855  HA  SER A  60       5.165 -11.952 -14.758  1.00  1.32              
ATOM    856  C   SER A  60       5.205 -10.418 -16.155  1.00  2.00              
ATOM    857  O   SER A  60       5.284  -9.193 -16.193  1.00  1.70              
ATOM    858  CB  SER A  60       3.165 -11.741 -15.513  1.00  0.00              
ATOM    859  HB1 SER A  60       2.742 -12.360 -14.689  1.00  0.00              
ATOM    860  HB2 SER A  60       2.431 -10.930 -15.722  1.00  0.00              
ATOM    861  OG  SER A  60       3.329 -12.580 -16.664  1.00  0.00              
ATOM    862  HG1 SER A  60       2.512 -13.083 -16.768  1.00  0.00              
ATOM    863  N   GLY A  61       5.757 -11.184 -17.116  1.00  1.85              
ATOM    864  HN  GLY A  61       5.677 -12.181 -17.024  1.00  0.22              
ATOM    865  CA  GLY A  61       6.368 -10.654 -18.333  1.00  2.17              
ATOM    866  C   GLY A  61       7.852 -10.427 -18.238  1.00  2.00              
ATOM    867  O   GLY A  61       8.422  -9.679 -19.027  1.00  1.70              
ATOM    868  HA1 GLY A  61       5.905  -9.702 -18.556  1.00  0.00              
ATOM    869  N   LEU A  62       8.520 -11.086 -17.279  1.00  1.85              
ATOM    870  HN  LEU A  62       8.027 -11.704 -16.673  1.00  0.22              
ATOM    871  CA  LEU A  62       9.947 -10.959 -17.041  1.00  2.27              
ATOM    872  HA  LEU A  62      10.247  -9.955 -17.306  1.00  1.32              
ATOM    873  C   LEU A  62      10.787 -11.880 -17.928  1.00  2.00              
ATOM    874  O   LEU A  62      10.296 -12.497 -18.873  1.00  1.70              
ATOM    875  CB  LEU A  62      10.277 -11.157 -15.543  1.00  0.00              
ATOM    876  HB1 LEU A  62      11.381 -11.053 -15.432  1.00  0.00              
ATOM    877  HB2 LEU A  62       9.830 -10.320 -14.961  1.00  0.00              
ATOM    878  CG  LEU A  62       9.869 -12.501 -14.894  1.00  0.00              
ATOM    879  HG  LEU A  62       9.873 -12.369 -13.785  1.00  0.00              
ATOM    880  CD1 LEU A  62      10.901 -13.591 -15.222  1.00  0.00              
ATOM    881 HD11 LEU A  62      10.634 -14.544 -14.717  1.00  0.00              
ATOM    882 HD12 LEU A  62      10.941 -13.774 -16.317  1.00  0.00              
ATOM    883 HD13 LEU A  62      11.914 -13.288 -14.880  1.00  0.00              
ATOM    884  CD2 LEU A  62       8.463 -12.955 -15.314  1.00  0.00              
ATOM    885 HD21 LEU A  62       8.216 -13.931 -14.842  1.00  0.00              
ATOM    886 HD22 LEU A  62       7.688 -12.227 -15.004  1.00  0.00              
ATOM    887 HD23 LEU A  62       8.407 -13.079 -16.417  1.00  0.00              
ATOM    888  N   LYS A  63      12.107 -11.956 -17.668  1.00  1.85              
ATOM    889  HN  LYS A  63      12.498 -11.487 -16.879  1.00  0.22              
ATOM    890  CA  LYS A  63      13.037 -12.790 -18.400  1.00  2.27              
ATOM    891  HA  LYS A  63      12.495 -13.469 -19.041  1.00  1.32              
ATOM    892  C   LYS A  63      13.857 -13.577 -17.384  1.00  2.00              
ATOM    893  O   LYS A  63      14.130 -13.037 -16.312  1.00  1.70              
ATOM    894  CB  LYS A  63      14.031 -11.928 -19.212  1.00  0.00              
ATOM    895  HB1 LYS A  63      14.502 -11.211 -18.500  1.00  0.00              
ATOM    896  HB2 LYS A  63      14.851 -12.580 -19.588  1.00  0.00              
ATOM    897  CG  LYS A  63      13.421 -11.122 -20.379  1.00  0.00              
ATOM    898  HG1 LYS A  63      12.913 -11.823 -21.080  1.00  0.00              
ATOM    899  HG2 LYS A  63      12.644 -10.433 -19.976  1.00  0.00              
ATOM    900  CD  LYS A  63      14.466 -10.316 -21.173  1.00  0.00              
ATOM    901  HD1 LYS A  63      14.959  -9.599 -20.477  1.00  0.00              
ATOM    902  HD2 LYS A  63      15.249 -11.023 -21.533  1.00  0.00              
ATOM    903  CE  LYS A  63      13.846  -9.569 -22.361  1.00  0.00              
ATOM    904  HE1 LYS A  63      14.639  -9.092 -22.979  1.00  0.00              
ATOM    905  HE2 LYS A  63      13.271 -10.269 -23.006  1.00  0.00              
ATOM    906  NZ  LYS A  63      12.940  -8.524 -21.890  1.00  0.00              
ATOM    907  HZ1 LYS A  63      12.525  -8.022 -22.701  1.00  0.00              
ATOM    908  HZ2 LYS A  63      12.180  -8.953 -21.324  1.00  0.00              
ATOM    909  HZ3 LYS A  63      13.467  -7.850 -21.299  1.00  0.00              
ATOM    910  N   PRO A  64      14.300 -14.803 -17.625  1.00  1.85              
ATOM    911  CA  PRO A  64      15.308 -15.449 -16.790  1.00  2.27              
ATOM    912  HA  PRO A  64      15.088 -15.309 -15.739  1.00  1.32              
ATOM    913  C   PRO A  64      16.710 -14.890 -17.040  1.00  2.00              
ATOM    914  O   PRO A  64      17.411 -15.352 -17.939  1.00  1.70              
ATOM    915  CD  PRO A  64      13.626 -15.784 -18.505  1.00 52.80              
ATOM    916  HD1 PRO A  64      12.950 -15.209 -17.833  1.00  0.00              
ATOM    917  HD2 PRO A  64      13.152 -15.932 -19.503  1.00  0.00              
ATOM    918  CB  PRO A  64      15.228 -16.925 -17.144  1.00 52.39              
ATOM    919  HB1 PRO A  64      14.426 -17.401 -16.537  1.00  0.00              
ATOM    920  HB2 PRO A  64      16.181 -17.462 -16.965  1.00  0.00              
ATOM    921  CG  PRO A  64      13.957 -17.114 -17.890  1.00 52.57              
ATOM    922  HG1 PRO A  64      13.581 -18.155 -17.848  1.00  0.00              
ATOM    923  HG2 PRO A  64      14.108 -16.817 -18.953  1.00  0.00              
ATOM    924  N   GLY A  65      17.160 -13.903 -16.242  1.00  1.85              
ATOM    925  HN  GLY A  65      16.566 -13.531 -15.504  1.00  0.22              
ATOM    926  CA  GLY A  65      18.504 -13.333 -16.301  1.00  2.17              
ATOM    927  C   GLY A  65      18.511 -11.860 -16.603  1.00  2.00              
ATOM    928  O   GLY A  65      19.207 -11.412 -17.511  1.00  1.70              
ATOM    929  HA1 GLY A  65      19.050 -13.836 -17.087  1.00  0.00              
ATOM    930  N   VAL A  66      17.754 -11.047 -15.843  1.00  1.85              
ATOM    931  HN  VAL A  66      17.169 -11.434 -15.114  1.00  0.22              
ATOM    932  CA  VAL A  66      17.729  -9.599 -16.040  1.00  2.27              
ATOM    933  HA  VAL A  66      18.706  -9.287 -16.382  1.00  1.32              
ATOM    934  C   VAL A  66      17.515  -8.885 -14.710  1.00  2.00              
ATOM    935  O   VAL A  66      16.967  -9.438 -13.762  1.00  1.70              
ATOM    936  CB  VAL A  66      16.689  -9.204 -17.113  1.00  0.00              
ATOM    937  HB  VAL A  66      16.912  -9.799 -18.034  1.00  0.00              
ATOM    938  CG1 VAL A  66      15.229  -9.500 -16.710  1.00  0.00              
ATOM    939 HG11 VAL A  66      14.533  -9.159 -17.506  1.00  0.00              
ATOM    940 HG12 VAL A  66      15.056 -10.586 -16.564  1.00  0.00              
ATOM    941 HG13 VAL A  66      14.965  -8.968 -15.771  1.00  0.00              
ATOM    942  CG2 VAL A  66      16.800  -7.720 -17.513  1.00  0.00              
ATOM    943 HG21 VAL A  66      16.017  -7.454 -18.254  1.00  0.00              
ATOM    944 HG22 VAL A  66      16.676  -7.066 -16.623  1.00  0.00              
ATOM    945 HG23 VAL A  66      17.786  -7.499 -17.971  1.00  0.00              
ATOM    946  N   ASP A  67      17.978  -7.628 -14.578  1.00  1.85              
ATOM    947  HN  ASP A  67      18.494  -7.203 -15.317  1.00  0.22              
ATOM    948  CA  ASP A  67      17.715  -6.794 -13.425  1.00  2.27              
ATOM    949  HA  ASP A  67      17.569  -7.418 -12.552  1.00  1.32              
ATOM    950  C   ASP A  67      16.423  -5.992 -13.634  1.00  2.00              
ATOM    951  O   ASP A  67      16.289  -5.224 -14.589  1.00  1.70              
ATOM    952  CB  ASP A  67      18.913  -5.860 -13.133  1.00  0.00              
ATOM    953  HB1 ASP A  67      19.848  -6.456 -13.136  1.00  0.00              
ATOM    954  HB2 ASP A  67      18.996  -5.077 -13.912  1.00  0.00              
ATOM    955  CG  ASP A  67      18.809  -5.183 -11.774  1.00  0.00              
ATOM    956  OD1 ASP A  67      17.775  -4.514 -11.528  1.00  0.00              
ATOM    957  OD2 ASP A  67      19.832  -5.170 -11.050  1.00  0.00              
ATOM    958  N   TYR A  68      15.435  -6.162 -12.738  1.00  1.85              
ATOM    959  HN  TYR A  68      15.561  -6.787 -11.957  1.00  0.22              
ATOM    960  CA  TYR A  68      14.194  -5.411 -12.749  1.00  2.27              
ATOM    961  HA  TYR A  68      14.062  -4.927 -13.708  1.00  1.32              
ATOM    962  C   TYR A  68      14.259  -4.302 -11.716  1.00  2.00              
ATOM    963  O   TYR A  68      14.557  -4.531 -10.550  1.00  1.70              
ATOM    964  CB  TYR A  68      12.990  -6.326 -12.425  1.00  0.00              
ATOM    965  HB1 TYR A  68      13.202  -6.888 -11.489  1.00  0.00              
ATOM    966  HB2 TYR A  68      12.074  -5.723 -12.247  1.00  0.00              
ATOM    967  CG  TYR A  68      12.723  -7.351 -13.503  1.00  0.00              
ATOM    968  CD1 TYR A  68      13.277  -7.197 -14.788  1.00  0.00              
ATOM    969  HD1 TYR A  68      13.944  -6.370 -14.988  1.00  0.00              
ATOM    970  CE1 TYR A  68      12.952  -8.096 -15.813  1.00  0.00              
ATOM    971  HE1 TYR A  68      13.369  -7.976 -16.802  1.00  0.00              
ATOM    972  CZ  TYR A  68      12.077  -9.156 -15.564  1.00  0.00              
ATOM    973  OH  TYR A  68      11.731 -10.035 -16.607  1.00  0.00              
ATOM    974  HH  TYR A  68      11.187 -10.729 -16.230  1.00  0.00              
ATOM    975  CD2 TYR A  68      11.856  -8.432 -13.262  1.00  0.00              
ATOM    976  HD2 TYR A  68      11.406  -8.555 -12.286  1.00  0.00              
ATOM    977  CE2 TYR A  68      11.531  -9.329 -14.288  1.00  0.00              
ATOM    978  HE2 TYR A  68      10.841 -10.137 -14.096  1.00  0.00              
ATOM    979  N   THR A  69      13.934  -3.062 -12.115  1.00  1.85              
ATOM    980  HN  THR A  69      13.635  -2.917 -13.066  1.00  0.22              
ATOM    981  CA  THR A  69      13.731  -1.941 -11.204  1.00  2.27              
ATOM    982  HA  THR A  69      14.277  -2.106 -10.286  1.00  1.32              
ATOM    983  C   THR A  69      12.258  -1.897 -10.863  1.00  2.00              
ATOM    984  O   THR A  69      11.402  -1.944 -11.744  1.00  1.70              
ATOM    985  CB  THR A  69      14.191  -0.614 -11.850  1.00  0.00              
ATOM    986  HB  THR A  69      13.624  -0.523 -12.809  1.00  0.00              
ATOM    987  OG1 THR A  69      15.576  -0.632 -12.188  1.00  0.00              
ATOM    988  HG1 THR A  69      15.759   0.234 -12.567  1.00  0.00              
ATOM    989  CG2 THR A  69      13.930   0.655 -11.033  1.00  0.00              
ATOM    990 HG21 THR A  69      14.187   1.562 -11.619  1.00  0.00              
ATOM    991 HG22 THR A  69      12.857   0.721 -10.753  1.00  0.00              
ATOM    992 HG23 THR A  69      14.533   0.661 -10.099  1.00  0.00              
ATOM    993  N   ILE A  70      11.923  -1.842  -9.563  1.00  1.85              
ATOM    994  HN  ILE A  70      12.638  -1.762  -8.858  1.00  0.22              
ATOM    995  CA  ILE A  70      10.559  -1.909  -9.073  1.00  2.27              
ATOM    996  HA  ILE A  70       9.881  -1.739  -9.896  1.00  1.32              
ATOM    997  C   ILE A  70      10.311  -0.777  -8.087  1.00  2.00              
ATOM    998  O   ILE A  70      11.117  -0.514  -7.195  1.00  1.70              
ATOM    999  CB  ILE A  70      10.248  -3.309  -8.493  1.00  0.00              
ATOM   1000  HB  ILE A  70      10.463  -4.014  -9.335  1.00  0.00              
ATOM   1001  CG2 ILE A  70      11.178  -3.727  -7.332  1.00  0.00              
ATOM   1002 HG21 ILE A  70      11.014  -4.791  -7.063  1.00  0.00              
ATOM   1003 HG22 ILE A  70      12.245  -3.615  -7.620  1.00  0.00              
ATOM   1004 HG23 ILE A  70      10.992  -3.108  -6.430  1.00  0.00              
ATOM   1005  CG1 ILE A  70       8.752  -3.520  -8.145  1.00  0.00              
ATOM   1006 HG11 ILE A  70       8.481  -2.901  -7.261  1.00  0.00              
ATOM   1007 HG12 ILE A  70       8.131  -3.164  -8.998  1.00  0.00              
ATOM   1008  CD  ILE A  70       8.374  -4.982  -7.862  1.00  0.00              
ATOM   1009  HD1 ILE A  70       7.281  -5.069  -7.677  1.00  0.00              
ATOM   1010  HD2 ILE A  70       8.634  -5.630  -8.727  1.00  0.00              
ATOM   1011  HD3 ILE A  70       8.904  -5.364  -6.965  1.00  0.00              
ATOM   1012  N   THR A  71       9.195  -0.037  -8.256  1.00  1.85              
ATOM   1013  HN  THR A  71       8.540  -0.275  -8.983  1.00  0.22              
ATOM   1014  CA  THR A  71       8.842   1.096  -7.400  1.00  2.27              
ATOM   1015  HA  THR A  71       9.596   1.229  -6.639  1.00  1.32              
ATOM   1016  C   THR A  71       7.540   0.814  -6.696  1.00  2.00              
ATOM   1017  O   THR A  71       6.540   0.479  -7.326  1.00  1.70              
ATOM   1018  CB  THR A  71       8.701   2.393  -8.230  1.00  0.00              
ATOM   1019  HB  THR A  71       7.943   2.174  -9.021  1.00  0.00              
ATOM   1020  OG1 THR A  71       9.911   2.738  -8.899  1.00  0.00              
ATOM   1021  HG1 THR A  71       9.721   3.555  -9.371  1.00  0.00              
ATOM   1022  CG2 THR A  71       8.228   3.632  -7.462  1.00  0.00              
ATOM   1023 HG21 THR A  71       8.047   4.481  -8.154  1.00  0.00              
ATOM   1024 HG22 THR A  71       7.277   3.417  -6.929  1.00  0.00              
ATOM   1025 HG23 THR A  71       8.983   3.950  -6.710  1.00  0.00              
ATOM   1026  N   VAL A  72       7.516   0.935  -5.356  1.00  1.85              
ATOM   1027  HN  VAL A  72       8.335   1.229  -4.852  1.00  0.22              
ATOM   1028  CA  VAL A  72       6.340   0.655  -4.552  1.00  2.27              
ATOM   1029  HA  VAL A  72       5.568   0.230  -5.180  1.00  1.32              
ATOM   1030  C   VAL A  72       5.737   1.929  -3.967  1.00  2.00              
ATOM   1031  O   VAL A  72       6.375   2.705  -3.255  1.00  1.70              
ATOM   1032  CB  VAL A  72       6.655  -0.391  -3.457  1.00  0.00              
ATOM   1033  HB  VAL A  72       5.721  -0.551  -2.866  1.00  0.00              
ATOM   1034  CG1 VAL A  72       7.097  -1.763  -4.011  1.00  0.00              
ATOM   1035 HG11 VAL A  72       7.344  -2.453  -3.176  1.00  0.00              
ATOM   1036 HG12 VAL A  72       6.294  -2.242  -4.609  1.00  0.00              
ATOM   1037 HG13 VAL A  72       8.001  -1.657  -4.648  1.00  0.00              
ATOM   1038  CG2 VAL A  72       7.723   0.108  -2.465  1.00  0.00              
ATOM   1039 HG21 VAL A  72       7.960  -0.676  -1.715  1.00  0.00              
ATOM   1040 HG22 VAL A  72       8.660   0.373  -3.001  1.00  0.00              
ATOM   1041 HG23 VAL A  72       7.373   1.004  -1.914  1.00  0.00              
ATOM   1042  N   TYR A  73       4.455   2.185  -4.280  1.00  1.85              
ATOM   1043  HN  TYR A  73       3.955   1.590  -4.919  1.00  0.22              
ATOM   1044  CA  TYR A  73       3.712   3.342  -3.822  1.00  2.27              
ATOM   1045  HA  TYR A  73       4.350   4.003  -3.253  1.00  1.32              
ATOM   1046  C   TYR A  73       2.568   2.902  -2.916  1.00  2.00              
ATOM   1047  O   TYR A  73       1.468   2.598  -3.379  1.00  1.70              
ATOM   1048  CB  TYR A  73       3.085   4.104  -5.012  1.00  0.00              
ATOM   1049  HB1 TYR A  73       2.493   3.392  -5.629  1.00  0.00              
ATOM   1050  HB2 TYR A  73       2.385   4.888  -4.652  1.00  0.00              
ATOM   1051  CG  TYR A  73       4.119   4.724  -5.923  1.00  0.00              
ATOM   1052  CD1 TYR A  73       4.511   4.072  -7.106  1.00  0.00              
ATOM   1053  HD1 TYR A  73       4.031   3.146  -7.394  1.00  0.00              
ATOM   1054  CE1 TYR A  73       5.537   4.602  -7.902  1.00  0.00              
ATOM   1055  HE1 TYR A  73       5.846   4.098  -8.806  1.00  0.00              
ATOM   1056  CZ  TYR A  73       6.173   5.788  -7.526  1.00  0.00              
ATOM   1057  OH  TYR A  73       7.223   6.295  -8.314  1.00  0.00              
ATOM   1058  HH  TYR A  73       7.481   7.141  -7.941  1.00  0.00              
ATOM   1059  CD2 TYR A  73       4.755   5.926  -5.566  1.00  0.00              
ATOM   1060  HD2 TYR A  73       4.480   6.432  -4.650  1.00  0.00              
ATOM   1061  CE2 TYR A  73       5.783   6.453  -6.361  1.00  0.00              
ATOM   1062  HE2 TYR A  73       6.283   7.361  -6.058  1.00  0.00              
ATOM   1063  N   ALA A  74       2.779   2.879  -1.587  1.00  1.85              
ATOM   1064  HN  ALA A  74       3.684   3.048  -1.213  1.00  0.22              
ATOM   1065  CA  ALA A  74       1.709   2.677  -0.628  1.00  2.27              
ATOM   1066  HA  ALA A  74       0.943   2.040  -1.055  1.00  1.32              
ATOM   1067  C   ALA A  74       1.068   4.011  -0.269  1.00  2.00              
ATOM   1068  O   ALA A  74       1.530   4.720   0.622  1.00  1.70              
ATOM   1069  CB  ALA A  74       2.241   2.008   0.661  1.00  0.00              
ATOM   1070  HB1 ALA A  74       2.686   1.020   0.411  1.00  0.00              
ATOM   1071  HB2 ALA A  74       3.032   2.629   1.136  1.00  0.00              
ATOM   1072  HB3 ALA A  74       1.429   1.841   1.401  1.00  0.00              
ATOM   1073  N   VAL A  75      -0.003   4.409  -0.972  1.00  1.85              
ATOM   1074  HN  VAL A  75      -0.429   3.787  -1.639  1.00  0.22              
ATOM   1075  CA  VAL A  75      -0.604   5.730  -0.868  1.00  2.27              
ATOM   1076  HA  VAL A  75       0.184   6.458  -0.743  1.00  1.32              
ATOM   1077  C   VAL A  75      -1.525   5.823   0.337  1.00  2.00              
ATOM   1078  O   VAL A  75      -2.542   5.132   0.413  1.00  1.70              
ATOM   1079  CB  VAL A  75      -1.385   6.085  -2.155  1.00  0.00              
ATOM   1080  HB  VAL A  75      -2.145   5.282  -2.320  1.00  0.00              
ATOM   1081  CG1 VAL A  75      -2.135   7.432  -2.081  1.00  0.00              
ATOM   1082 HG11 VAL A  75      -2.641   7.644  -3.048  1.00  0.00              
ATOM   1083 HG12 VAL A  75      -2.917   7.422  -1.295  1.00  0.00              
ATOM   1084 HG13 VAL A  75      -1.430   8.264  -1.873  1.00  0.00              
ATOM   1085  CG2 VAL A  75      -0.477   6.093  -3.401  1.00  0.00              
ATOM   1086 HG21 VAL A  75      -1.053   6.389  -4.304  1.00  0.00              
ATOM   1087 HG22 VAL A  75       0.360   6.811  -3.270  1.00  0.00              
ATOM   1088 HG23 VAL A  75      -0.048   5.088  -3.593  1.00  0.00              
ATOM   1089  N   LEU A  76      -1.436   6.477   1.129  1.00  0.00              
ATOM   1090  HN  LEU A  76      -1.076   7.292   0.679  1.00  0.00              
ATOM   1091  CA  LEU A  76      -1.947   6.711   2.468  1.00  0.00              
ATOM   1092  HA  LEU A  76      -1.967   5.744   2.971  1.00  0.00              
ATOM   1093  C   LEU A  76      -3.382   7.229   2.459  1.00  0.00              
ATOM   1094  O   LEU A  76      -3.733   8.077   3.280  1.00  0.00              
ATOM   1095  CB  LEU A  76      -0.996   7.629   3.271  1.00  0.00              
ATOM   1096  HB1 LEU A  76      -0.626   8.413   2.570  1.00  0.00              
ATOM   1097  HB2 LEU A  76      -1.582   8.164   4.050  1.00  0.00              
ATOM   1098  CG  LEU A  76       0.241   6.972   3.928  1.00  0.00              
ATOM   1099  HG  LEU A  76       0.880   6.542   3.120  1.00  0.00              
ATOM   1100  CD1 LEU A  76      -0.186   5.807   4.833  1.00  0.00              
ATOM   1101 HD11 LEU A  76       0.705   5.305   5.268  1.00  0.00              
ATOM   1102 HD12 LEU A  76      -0.823   6.172   5.667  1.00  0.00              
ATOM   1103 HD13 LEU A  76      -0.762   5.053   4.257  1.00  0.00              
ATOM   1104  CD2 LEU A  76       1.091   7.978   4.720  1.00  0.00              
ATOM   1105 HD21 LEU A  76       1.956   7.465   5.191  1.00  0.00              
ATOM   1106 HD22 LEU A  76       1.489   8.782   4.068  1.00  0.00              
ATOM   1107 HD23 LEU A  76       0.486   8.449   5.525  1.00  0.00              
ATOM   1108  N   LYS A  77      -4.221   6.735   1.540  1.00  0.00              
ATOM   1109  HN  LYS A  77      -3.969   6.015   0.895  1.00  0.00              
ATOM   1110  CA  LYS A  77      -5.587   7.227   1.414  1.00  0.00              
ATOM   1111  HA  LYS A  77      -5.522   8.284   1.157  1.00  0.00              
ATOM   1112  C   LYS A  77      -6.322   7.194   2.749  1.00  0.00              
ATOM   1113  O   LYS A  77      -6.084   6.334   3.596  1.00  0.00              
ATOM   1114  CB  LYS A  77      -6.342   6.481   0.289  1.00  0.00              
ATOM   1115  HB1 LYS A  77      -6.308   5.395   0.536  1.00  0.00              
ATOM   1116  HB2 LYS A  77      -7.414   6.776   0.317  1.00  0.00              
ATOM   1117  CG  LYS A  77      -5.780   6.673  -1.136  1.00  0.00              
ATOM   1118  HG1 LYS A  77      -4.694   6.423  -1.137  1.00  0.00              
ATOM   1119  HG2 LYS A  77      -6.286   5.957  -1.824  1.00  0.00              
ATOM   1120  CD  LYS A  77      -5.946   8.107  -1.668  1.00  0.00              
ATOM   1121  HD1 LYS A  77      -7.025   8.380  -1.614  1.00  0.00              
ATOM   1122  HD2 LYS A  77      -5.394   8.796  -0.988  1.00  0.00              
ATOM   1123  CE  LYS A  77      -5.427   8.261  -3.104  1.00  0.00              
ATOM   1124  HE1 LYS A  77      -5.492   9.322  -3.432  1.00  0.00              
ATOM   1125  HE2 LYS A  77      -4.366   7.935  -3.174  1.00  0.00              
ATOM   1126  NZ  LYS A  77      -6.220   7.447  -4.023  1.00  0.00              
ATOM   1127  HZ1 LYS A  77      -5.864   7.557  -4.995  1.00  0.00              
ATOM   1128  HZ2 LYS A  77      -6.158   6.447  -3.743  1.00  0.00              
ATOM   1129  HZ3 LYS A  77      -7.213   7.751  -3.984  1.00  0.00              
ATOM   1130  N   GLY A  78      -7.224   8.160   2.922  1.00  0.00              
ATOM   1131  HN  GLY A  78      -7.527   8.730   2.158  1.00  0.00              
ATOM   1132  CA  GLY A  78      -7.831   8.459   4.207  1.00  0.00              
ATOM   1133  C   GLY A  78      -7.036   9.594   4.863  1.00  0.00              
ATOM   1134  O   GLY A  78      -7.483  10.201   5.834  1.00  0.00              
ATOM   1135  HA1 GLY A  78      -7.749   7.580   4.832  1.00  0.00              
ATOM   1136  N   LYS A  79      -5.850   9.876   4.309  1.00  0.00              
ATOM   1137  HN  LYS A  79      -5.493   9.281   3.592  1.00  0.00              
ATOM   1138  CA  LYS A  79      -5.001  11.001   4.657  1.00  0.00              
ATOM   1139  HA  LYS A  79      -5.612  11.772   5.125  1.00  0.00              
ATOM   1140  C   LYS A  79      -4.407  11.547   3.357  1.00  0.00              
ATOM   1141  O   LYS A  79      -4.250  10.811   2.386  1.00  0.00              
ATOM   1142  CB  LYS A  79      -3.883  10.569   5.634  1.00  0.00              
ATOM   1143  HB1 LYS A  79      -3.326  11.489   5.923  1.00  0.00              
ATOM   1144  HB2 LYS A  79      -4.349  10.179   6.567  1.00  0.00              
ATOM   1145  CG  LYS A  79      -2.871   9.542   5.083  1.00  0.00              
ATOM   1146  HG1 LYS A  79      -3.418   8.626   4.765  1.00  0.00              
ATOM   1147  HG2 LYS A  79      -2.380   9.967   4.178  1.00  0.00              
ATOM   1148  CD  LYS A  79      -1.799   9.134   6.109  1.00  0.00              
ATOM   1149  HD1 LYS A  79      -1.060   8.471   5.602  1.00  0.00              
ATOM   1150  HD2 LYS A  79      -1.258  10.053   6.431  1.00  0.00              
ATOM   1151  CE  LYS A  79      -2.401   8.425   7.331  1.00  0.00              
ATOM   1152  HE1 LYS A  79      -3.036   9.127   7.915  1.00  0.00              
ATOM   1153  HE2 LYS A  79      -3.029   7.563   7.013  1.00  0.00              
ATOM   1154  NZ  LYS A  79      -1.342   7.927   8.205  1.00  0.00              
ATOM   1155  HZ1 LYS A  79      -1.757   7.449   9.031  1.00  0.00              
ATOM   1156  HZ2 LYS A  79      -0.747   7.254   7.681  1.00  0.00              
ATOM   1157  HZ3 LYS A  79      -0.756   8.723   8.527  1.00  0.00              
ATOM   1158  N   ASN A  80      -4.072  12.835   3.332  1.00  0.00              
ATOM   1159  HN  ASN A  80      -4.215  13.437   4.117  1.00  0.00              
ATOM   1160  CA  ASN A  80      -3.473  13.484   2.178  1.00  0.00              
ATOM   1161  HA  ASN A  80      -3.863  13.015   1.275  1.00  0.00              
ATOM   1162  C   ASN A  80      -1.958  13.288   2.189  1.00  0.00              
ATOM   1163  O   ASN A  80      -1.204  14.260   2.237  1.00  0.00              
ATOM   1164  CB  ASN A  80      -3.853  14.982   2.127  1.00  0.00              
ATOM   1165  HB1 ASN A  80      -3.578  15.436   3.104  1.00  0.00              
ATOM   1166  HB2 ASN A  80      -3.267  15.501   1.341  1.00  0.00              
ATOM   1167  CG  ASN A  80      -5.346  15.247   1.907  1.00  0.00              
ATOM   1168  OD1 ASN A  80      -6.122  15.474   2.837  1.00  0.00              
ATOM   1169  ND2 ASN A  80      -5.777  15.203   0.627  1.00  0.00              
ATOM   1170 HD21 ASN A  80      -6.742  15.383   0.462  1.00  0.00              
ATOM   1171 HD22 ASN A  80      -5.132  15.025  -0.110  1.00  0.00              
ATOM   1172  N   GLN A  84      -1.506  12.032   2.146  1.00  0.00              
ATOM   1173  HN  GLN A  84      -2.098  11.235   2.052  1.00  0.00              
ATOM   1174  CA  GLN A  84      -0.088  11.722   2.234  1.00  0.00              
ATOM   1175  HA  GLN A  84       0.482  12.561   1.837  1.00  0.00              
ATOM   1176  C   GLN A  84       0.238  10.471   1.417  1.00  0.00              
ATOM   1177  O   GLN A  84      -0.655   9.683   1.105  1.00  0.00              
ATOM   1178  CB  GLN A  84       0.343  11.519   3.705  1.00  0.00              
ATOM   1179  HB1 GLN A  84       1.443  11.341   3.697  1.00  0.00              
ATOM   1180  HB2 GLN A  84       0.186  12.467   4.269  1.00  0.00              
ATOM   1181  CG  GLN A  84      -0.346  10.342   4.447  1.00  0.00              
ATOM   1182  HG1 GLN A  84      -1.445  10.502   4.495  1.00  0.00              
ATOM   1183  HG2 GLN A  84      -0.164   9.383   3.919  1.00  0.00              
ATOM   1184  CD  GLN A  84       0.133  10.202   5.897  1.00  0.00              
ATOM   1185  OE1 GLN A  84       1.223   9.701   6.168  1.00  0.00              
ATOM   1186  NE2 GLN A  84      -0.696  10.664   6.861  1.00  0.00              
ATOM   1187 HE21 GLN A  84      -0.383  10.578   7.802  1.00  0.00              
ATOM   1188 HE22 GLN A  84      -1.577  11.052   6.612  1.00  0.00              
ATOM   1189  N   ALA A  85       1.514  10.286   1.070  1.00  0.00              
ATOM   1190  HN  ALA A  85       2.221  10.954   1.301  1.00  0.00              
ATOM   1191  CA  ALA A  85       1.975   9.118   0.339  1.00  0.00              
ATOM   1192  HA  ALA A  85       1.374   8.254   0.627  1.00  0.00              
ATOM   1193  C   ALA A  85       3.435   8.815   0.658  1.00  0.00              
ATOM   1194  O   ALA A  85       4.155   9.670   1.172  1.00  0.00              
ATOM   1195  CB  ALA A  85       1.822   9.324  -1.186  1.00  0.00              
ATOM   1196  HB1 ALA A  85       0.752   9.498  -1.433  1.00  0.00              
ATOM   1197  HB2 ALA A  85       2.400  10.210  -1.530  1.00  0.00              
ATOM   1198  HB3 ALA A  85       2.165   8.434  -1.756  1.00  0.00              
ATOM   1199  N   PHE A  86       3.858   7.587   0.348  1.00  0.00              
ATOM   1200  HN  PHE A  86       3.260   6.893  -0.050  1.00  0.00              
ATOM   1201  CA  PHE A  86       5.229   7.147   0.564  1.00  0.00              
ATOM   1202  HA  PHE A  86       5.878   8.022   0.597  1.00  0.00              
ATOM   1203  C   PHE A  86       5.690   6.261  -0.591  1.00  0.00              
ATOM   1204  O   PHE A  86       4.889   5.518  -1.153  1.00  0.00              
ATOM   1205  CB  PHE A  86       5.361   6.380   1.900  1.00  0.00              
ATOM   1206  HB1 PHE A  86       4.571   5.599   1.950  1.00  0.00              
ATOM   1207  HB2 PHE A  86       6.341   5.861   1.970  1.00  0.00              
ATOM   1208  CG  PHE A  86       5.164   7.270   3.106  1.00  0.00              
ATOM   1209  CD1 PHE A  86       5.215   8.669   2.972  1.00  0.00              
ATOM   1210  HD1 PHE A  86       5.358   9.108   1.993  1.00  0.00              
ATOM   1211  CE1 PHE A  86       5.090   9.498   4.093  1.00  0.00              
ATOM   1212  HE1 PHE A  86       5.127  10.572   3.978  1.00  0.00              
ATOM   1213  CZ  PHE A  86       4.909   8.934   5.362  1.00  0.00              
ATOM   1214  HZ  PHE A  86       4.808   9.573   6.229  1.00  0.00              
ATOM   1215  CD2 PHE A  86       4.972   6.716   4.384  1.00  0.00              
ATOM   1216  HD2 PHE A  86       4.938   5.643   4.509  1.00  0.00              
ATOM   1217  CE2 PHE A  86       4.849   7.543   5.507  1.00  0.00              
ATOM   1218  HE2 PHE A  86       4.710   7.104   6.486  1.00  0.00              
ATOM   1219  N   ILE A  87       6.976   6.329  -0.939  1.00  0.00              
ATOM   1220  HN  ILE A  87       7.629   6.946  -0.506  1.00  0.00              
ATOM   1221  CA  ILE A  87       7.546   5.501  -1.994  1.00  0.00              
ATOM   1222  HA  ILE A  87       6.993   4.565  -2.072  1.00  0.00              
ATOM   1223  C   ILE A  87       8.990   5.158  -1.649  1.00  0.00              
ATOM   1224  O   ILE A  87       9.619   5.867  -0.865  1.00  0.00              
ATOM   1225  CB  ILE A  87       7.501   6.231  -3.356  1.00  0.00              
ATOM   1226  HB  ILE A  87       8.031   5.542  -4.061  1.00  0.00              
ATOM   1227  CG2 ILE A  87       6.074   6.411  -3.923  1.00  0.00              
ATOM   1228 HG21 ILE A  87       6.114   6.797  -4.963  1.00  0.00              
ATOM   1229 HG22 ILE A  87       5.531   5.444  -3.942  1.00  0.00              
ATOM   1230 HG23 ILE A  87       5.491   7.130  -3.309  1.00  0.00              
ATOM   1231  CG1 ILE A  87       8.308   7.553  -3.379  1.00  0.00              
ATOM   1232 HG11 ILE A  87       7.832   8.298  -2.703  1.00  0.00              
ATOM   1233 HG12 ILE A  87       9.331   7.358  -2.984  1.00  0.00              
ATOM   1234  CD  ILE A  87       8.454   8.176  -4.778  1.00  0.00              
ATOM   1235  HD1 ILE A  87       9.090   9.087  -4.730  1.00  0.00              
ATOM   1236  HD2 ILE A  87       8.927   7.457  -5.480  1.00  0.00              
ATOM   1237  HD3 ILE A  87       7.465   8.470  -5.187  1.00  0.00              
ATOM   1238  N   ILE A  88       9.337   4.037  -2.315  1.00  1.85              
ATOM   1239  HN  ILE A  88       8.639   3.394  -2.628  1.00  0.22              
ATOM   1240  CA  ILE A  88      10.723   3.633  -2.486  1.00  2.27              
ATOM   1241  HA  ILE A  88      11.323   4.520  -2.634  1.00  1.32              
ATOM   1242  C   ILE A  88      10.856   2.827  -3.765  1.00  2.00              
ATOM   1243  O   ILE A  88       9.951   2.092  -4.162  1.00  1.70              
ATOM   1244  CB  ILE A  88      11.241   2.889  -1.233  1.00  0.00              
ATOM   1245  HB  ILE A  88      11.078   3.611  -0.393  1.00  0.00              
ATOM   1246  CG2 ILE A  88      10.429   1.624  -0.875  1.00  0.00              
ATOM   1247 HG21 ILE A  88      10.744   1.224   0.111  1.00  0.00              
ATOM   1248 HG22 ILE A  88       9.344   1.853  -0.814  1.00  0.00              
ATOM   1249 HG23 ILE A  88      10.577   0.829  -1.635  1.00  0.00              
ATOM   1250  CG1 ILE A  88      12.766   2.616  -1.258  1.00  0.00              
ATOM   1251 HG11 ILE A  88      12.997   1.844  -2.026  1.00  0.00              
ATOM   1252 HG12 ILE A  88      13.294   3.548  -1.561  1.00  0.00              
ATOM   1253  CD  ILE A  88      13.344   2.161   0.092  1.00  0.00              
ATOM   1254  HD1 ILE A  88      14.447   2.039   0.017  1.00  0.00              
ATOM   1255  HD2 ILE A  88      13.129   2.911   0.883  1.00  0.00              
ATOM   1256  HD3 ILE A  88      12.912   1.187   0.403  1.00  0.00              
ATOM   1257  N   SER A  89      11.986   2.975  -4.478  1.00  1.85              
ATOM   1258  HN  SER A  89      12.682   3.637  -4.210  1.00  0.22              
ATOM   1259  CA  SER A  89      12.339   2.133  -5.607  1.00  2.27              
ATOM   1260  HA  SER A  89      11.548   1.420  -5.783  1.00  1.32              
ATOM   1261  C   SER A  89      13.575   1.316  -5.292  1.00  2.00              
ATOM   1262  O   SER A  89      14.514   1.786  -4.650  1.00  1.70              
ATOM   1263  CB  SER A  89      12.538   2.978  -6.887  1.00  0.00              
ATOM   1264  HB1 SER A  89      12.722   2.282  -7.736  1.00  0.00              
ATOM   1265  HB2 SER A  89      11.610   3.546  -7.124  1.00  0.00              
ATOM   1266  OG  SER A  89      13.658   3.867  -6.786  1.00  0.00              
ATOM   1267  HG1 SER A  89      13.849   4.185  -7.678  1.00  0.00              
ATOM   1268  N   ILE A  90      13.599   0.045  -5.728  1.00  1.85              
ATOM   1269  HN  ILE A  90      12.819  -0.324  -6.245  1.00  0.22              
ATOM   1270  CA  ILE A  90      14.760  -0.823  -5.600  1.00  2.27              
ATOM   1271  HA  ILE A  90      15.643  -0.221  -5.431  1.00  1.32              
ATOM   1272  C   ILE A  90      14.973  -1.525  -6.925  1.00  2.00              
ATOM   1273  O   ILE A  90      14.141  -1.443  -7.829  1.00  1.70              
ATOM   1274  CB  ILE A  90      14.566  -1.839  -4.450  1.00  0.00              
ATOM   1275  HB  ILE A  90      15.473  -2.493  -4.500  1.00  0.00              
ATOM   1276  CG2 ILE A  90      14.574  -1.200  -3.042  1.00  0.00              
ATOM   1277 HG21 ILE A  90      14.589  -1.986  -2.258  1.00  0.00              
ATOM   1278 HG22 ILE A  90      15.473  -0.566  -2.901  1.00  0.00              
ATOM   1279 HG23 ILE A  90      13.672  -0.572  -2.887  1.00  0.00              
ATOM   1280  CG1 ILE A  90      13.357  -2.785  -4.654  1.00  0.00              
ATOM   1281 HG11 ILE A  90      12.410  -2.202  -4.607  1.00  0.00              
ATOM   1282 HG12 ILE A  90      13.417  -3.233  -5.672  1.00  0.00              
ATOM   1283  CD  ILE A  90      13.281  -3.936  -3.636  1.00  0.00              
ATOM   1284  HD1 ILE A  90      12.426  -4.606  -3.875  1.00  0.00              
ATOM   1285  HD2 ILE A  90      14.213  -4.539  -3.656  1.00  0.00              
ATOM   1286  HD3 ILE A  90      13.134  -3.547  -2.607  1.00  0.00              
ATOM   1287  N   ASN A  91      16.087  -2.259  -7.084  1.00  1.85              
ATOM   1288  HN  ASN A  91      16.809  -2.262  -6.395  1.00  0.22              
ATOM   1289  CA  ASN A  91      16.273  -3.152  -8.208  1.00  2.27              
ATOM   1290  HA  ASN A  91      15.324  -3.256  -8.713  1.00  1.32              
ATOM   1291  C   ASN A  91      16.595  -4.569  -7.742  1.00  2.00              
ATOM   1292  O   ASN A  91      17.243  -4.779  -6.717  1.00  1.70              
ATOM   1293  CB  ASN A  91      17.265  -2.553  -9.232  1.00  0.00              
ATOM   1294  HB1 ASN A  91      17.318  -3.245 -10.101  1.00  0.00              
ATOM   1295  HB2 ASN A  91      16.891  -1.578  -9.606  1.00  0.00              
ATOM   1296  CG  ASN A  91      18.691  -2.379  -8.701  1.00  0.00              
ATOM   1297  OD1 ASN A  91      18.942  -1.761  -7.666  1.00  0.00              
ATOM   1298  ND2 ASN A  91      19.675  -2.933  -9.445  1.00  0.00              
ATOM   1299 HD21 ASN A  91      20.609  -2.841  -9.110  1.00  0.00              
ATOM   1300 HD22 ASN A  91      19.451  -3.434 -10.275  1.00  0.00              
ATOM   1301  N   TYR A  92      16.106  -5.581  -8.480  1.00  1.85              
ATOM   1302  HN  TYR A  92      15.600  -5.373  -9.326  1.00  0.22              
ATOM   1303  CA  TYR A  92      16.124  -6.976  -8.083  1.00  2.27              
ATOM   1304  HA  TYR A  92      16.920  -7.139  -7.367  1.00  1.32              
ATOM   1305  C   TYR A  92      16.395  -7.837  -9.317  1.00  2.00              
ATOM   1306  O   TYR A  92      15.781  -7.640 -10.365  1.00  1.70              
ATOM   1307  CB  TYR A  92      14.769  -7.393  -7.468  1.00  0.00              
ATOM   1308  HB1 TYR A  92      14.573  -6.775  -6.564  1.00  0.00              
ATOM   1309  HB2 TYR A  92      13.939  -7.204  -8.181  1.00  0.00              
ATOM   1310  CG  TYR A  92      14.742  -8.839  -7.028  1.00  0.00              
ATOM   1311  CD1 TYR A  92      15.364  -9.232  -5.830  1.00  0.00              
ATOM   1312  HD1 TYR A  92      15.819  -8.487  -5.191  1.00  0.00              
ATOM   1313  CE1 TYR A  92      15.421 -10.587  -5.471  1.00  0.00              
ATOM   1314  HE1 TYR A  92      15.905 -10.894  -4.557  1.00  0.00              
ATOM   1315  CZ  TYR A  92      14.851 -11.557  -6.302  1.00  0.00              
ATOM   1316  OH  TYR A  92      14.939 -12.915  -5.950  1.00  0.00              
ATOM   1317  HH  TYR A  92      14.434 -13.414  -6.596  1.00  0.00              
ATOM   1318  CD2 TYR A  92      14.157  -9.822  -7.847  1.00  0.00              
ATOM   1319  HD2 TYR A  92      13.692  -9.540  -8.781  1.00  0.00              
ATOM   1320  CE2 TYR A  92      14.217 -11.176  -7.489  1.00  0.00              
ATOM   1321  HE2 TYR A  92      13.790 -11.923  -8.141  1.00  0.00              
ATOM   1322  N   ARG A  93      17.314  -8.826  -9.253  1.00  1.85              
ATOM   1323  HN  ARG A  93      17.830  -9.007  -8.422  1.00  0.22              
ATOM   1324  CA  ARG A  93      17.556  -9.710 -10.387  1.00  2.27              
ATOM   1325  HA  ARG A  93      17.476  -9.137 -11.300  1.00  1.32              
ATOM   1326  C   ARG A  93      16.515 -10.824 -10.481  1.00  2.00              
ATOM   1327  O   ARG A  93      16.220 -11.516  -9.507  1.00  1.70              
ATOM   1328  CB  ARG A  93      18.966 -10.339 -10.306  1.00  0.00              
ATOM   1329  HB1 ARG A  93      19.160 -10.540  -9.225  1.00  0.00              
ATOM   1330  HB2 ARG A  93      18.960 -11.332 -10.807  1.00  0.00              
ATOM   1331  CG  ARG A  93      20.127  -9.469 -10.846  1.00  0.00              
ATOM   1332  HG1 ARG A  93      20.942 -10.143 -11.192  1.00  0.00              
ATOM   1333  HG2 ARG A  93      19.781  -8.927 -11.756  1.00  0.00              
ATOM   1334  CD  ARG A  93      20.642  -8.422  -9.844  1.00  0.00              
ATOM   1335  HD1 ARG A  93      21.335  -7.721 -10.364  1.00  0.00              
ATOM   1336  HD2 ARG A  93      19.805  -7.833  -9.401  1.00  0.00              
ATOM   1337  NE  ARG A  93      21.347  -9.169  -8.747  1.00  0.00              
ATOM   1338  HE  ARG A  93      21.369 -10.164  -8.896  1.00  0.00              
ATOM   1339  CZ  ARG A  93      21.887  -8.563  -7.680  1.00  0.00              
ATOM   1340  NH1 ARG A  93      22.488  -9.322  -6.766  1.00  0.00              
ATOM   1341 HH11 ARG A  93      22.879  -8.917  -5.951  1.00  0.00              
ATOM   1342 HH12 ARG A  93      22.400 -10.314  -6.886  1.00  0.00              
ATOM   1343  NH2 ARG A  93      21.861  -7.243  -7.529  1.00  0.00              
ATOM   1344 HH21 ARG A  93      22.345  -6.823  -6.773  1.00  0.00              
ATOM   1345 HH22 ARG A  93      21.533  -6.710  -8.296  1.00  0.00              
ATOM   1346  N   THR A  94      15.958 -11.035 -11.684  1.00  1.85              
ATOM   1347  HN  THR A  94      16.202 -10.464 -12.476  1.00  0.22              
ATOM   1348  CA  THR A  94      15.065 -12.137 -12.000  1.00  2.27              
ATOM   1349  HA  THR A  94      14.775 -12.652 -11.096  1.00  1.32              
ATOM   1350  C   THR A  94      15.827 -13.140 -12.890  1.00  2.00              
ATOM   1351  OT1 THR A  94      16.298 -12.729 -13.983  1.00  1.70              
ATOM   1352  OT2 THR A  94      15.956 -14.328 -12.505  1.00  1.70              
ATOM   1353  CB  THR A  94      13.806 -11.633 -12.743  1.00  0.00              
ATOM   1354  HB  THR A  94      13.204 -12.542 -12.986  1.00  0.00              
ATOM   1355  OG1 THR A  94      14.128 -11.006 -13.981  1.00  0.00              
ATOM   1356  HG1 THR A  94      13.285 -10.721 -14.352  1.00  0.00              
ATOM   1357  CG2 THR A  94      12.905 -10.673 -11.958  1.00  0.00              
ATOM   1358 HG21 THR A  94      11.975 -10.455 -12.522  1.00  0.00              
ATOM   1359 HG22 THR A  94      12.617 -11.122 -10.984  1.00  0.00              
ATOM   1360 HG23 THR A  94      13.424  -9.711 -11.757  1.00  0.00              
ATOM   1361  N   CYS D   3      -4.720  -9.626  14.320  1.00  1.85              
ATOM   1362  HT1 CYS D   3      -4.395  -9.610  13.342  1.00  0.22              
ATOM   1363  HT2 CYS D   3      -5.300 -10.467  14.451  1.00  0.22              
ATOM   1364  HT3 CYS D   3      -3.896  -9.713  14.932  1.00  0.22              
ATOM   1365  CA  CYS D   3      -5.495  -8.395  14.629  1.00  2.27              
ATOM   1366  HA  CYS D   3      -4.817  -7.558  14.557  1.00  1.32              
ATOM   1367  CB  CYS D   3      -6.653  -8.218  13.600  1.00  2.17              
ATOM   1368  HB1 CYS D   3      -7.304  -9.120  13.627  1.00  1.32              
ATOM   1369  HB2 CYS D   3      -7.287  -7.356  13.907  1.00  1.32              
ATOM   1370  SG  CYS D   3      -6.076  -7.908  11.893  1.00  2.00              
ATOM   1371  HG1 CYS D   3      -7.283  -7.884  11.338  1.00  0.45              
ATOM   1372  C   CYS D   3      -6.064  -8.385  16.038  1.00  2.00              
ATOM   1373  O   CYS D   3      -6.079  -9.397  16.737  1.00  1.70              
ATOM   1374  N   GLY D   4      -6.559  -7.218  16.495  1.00  1.85              
ATOM   1375  HN  GLY D   4      -6.503  -6.392  15.901  1.00  0.22              
ATOM   1376  CA  GLY D   4      -7.237  -7.036  17.773  1.00  2.17              
ATOM   1377  HA1 GLY D   4      -6.760  -6.218  18.292  1.00  1.32              
ATOM   1378  HA2 GLY D   4      -7.241  -7.958  18.339  1.00  1.32              
ATOM   1379  C   GLY D   4      -8.666  -6.652  17.535  1.00  2.00              
ATOM   1380  O   GLY D   4      -9.592  -7.373  17.897  1.00  1.70              
ATOM   1381  N   GLY D   5      -8.890  -5.494  16.889  1.00  1.85              
ATOM   1382  HN  GLY D   5      -8.107  -4.885  16.662  1.00  0.22              
ATOM   1383  CA  GLY D   5     -10.218  -5.032  16.503  1.00  2.17              
ATOM   1384  HA1 GLY D   5     -10.521  -4.277  17.214  1.00  1.32              
ATOM   1385  HA2 GLY D   5     -10.903  -5.867  16.463  1.00  1.32              
ATOM   1386  C   GLY D   5     -10.254  -4.394  15.140  1.00  2.00              
ATOM   1387  O   GLY D   5     -11.290  -3.874  14.735  1.00  1.70              
ATOM   1388  N   VAL D   6      -9.126  -4.401  14.397  1.00  1.85              
ATOM   1389  HN  VAL D   6      -8.266  -4.755  14.791  1.00  0.22              
ATOM   1390  CA  VAL D   6      -8.962  -3.854  13.050  1.00  2.27              
ATOM   1391  HA  VAL D   6      -7.952  -4.112  12.766  1.00  1.32              
ATOM   1392  CB  VAL D   6      -9.872  -4.475  11.985  1.00  2.27              
ATOM   1393  HB  VAL D   6     -10.940  -4.265  12.226  1.00  1.32              
ATOM   1394  CG1 VAL D   6      -9.549  -3.898  10.591  1.00  2.06              
ATOM   1395 HG11 VAL D   6      -8.476  -4.043  10.347  1.00  1.32              
ATOM   1396 HG12 VAL D   6     -10.153  -4.418   9.817  1.00  1.32              
ATOM   1397 HG13 VAL D   6      -9.785  -2.814  10.529  1.00  1.32              
ATOM   1398  CG2 VAL D   6      -9.659  -6.001  11.970  1.00  2.06              
ATOM   1399 HG21 VAL D   6      -8.596  -6.241  11.761  1.00  1.32              
ATOM   1400 HG22 VAL D   6      -9.945  -6.459  12.940  1.00  1.32              
ATOM   1401 HG23 VAL D   6     -10.283  -6.465  11.176  1.00  1.32              
ATOM   1402  C   VAL D   6      -8.985  -2.334  13.033  1.00  2.00              
ATOM   1403  O   VAL D   6      -7.956  -1.677  12.870  1.00  1.70              
ATOM   1404  N   GLN D   7     -10.159  -1.708  13.236  1.00  1.85              
ATOM   1405  HN  GLN D   7     -10.987  -2.247  13.396  1.00  0.22              
ATOM   1406  CA  GLN D   7     -10.266  -0.264  13.280  1.00  2.27              
ATOM   1407  HA  GLN D   7      -9.629   0.127  12.504  1.00  1.32              
ATOM   1408  CB  GLN D   7     -11.680   0.244  12.937  1.00  2.17              
ATOM   1409  HB1 GLN D   7     -12.427  -0.150  13.659  1.00  1.32              
ATOM   1410  HB2 GLN D   7     -11.673   1.356  13.023  1.00  1.32              
ATOM   1411  CG  GLN D   7     -12.080  -0.140  11.491  1.00  2.17              
ATOM   1412  HG1 GLN D   7     -11.185  -0.101  10.831  1.00  1.32              
ATOM   1413  HG2 GLN D   7     -12.484  -1.173  11.461  1.00  1.32              
ATOM   1414  CD  GLN D   7     -13.129   0.811  10.916  1.00  2.00              
ATOM   1415  OE1 GLN D   7     -14.330   0.538  10.925  1.00  1.70              
ATOM   1416  NE2 GLN D   7     -12.663   1.965  10.392  1.00  1.85              
ATOM   1417 HE21 GLN D   7     -11.665   2.140  10.373  1.00  0.22              
ATOM   1418 HE22 GLN D   7     -13.314   2.612  10.007  1.00  0.22              
ATOM   1419  C   GLN D   7      -9.750   0.330  14.583  1.00  2.00              
ATOM   1420  O   GLN D   7      -9.386   1.501  14.641  1.00  1.70              
ATOM   1421  N   ALA D   8      -9.626  -0.484  15.650  1.00  1.85              
ATOM   1422  HN  ALA D   8     -10.000  -1.404  15.605  1.00  0.22              
ATOM   1423  CA  ALA D   8      -8.892  -0.134  16.855  1.00  2.27              
ATOM   1424  HA  ALA D   8      -9.292   0.798  17.235  1.00  1.32              
ATOM   1425  CB  ALA D   8      -9.088  -1.241  17.909  1.00  2.06              
ATOM   1426  HB1 ALA D   8      -8.703  -2.216  17.545  1.00  1.32              
ATOM   1427  HB2 ALA D   8      -8.561  -0.982  18.853  1.00  1.32              
ATOM   1428  HB3 ALA D   8     -10.169  -1.359  18.138  1.00  1.32              
ATOM   1429  C   ALA D   8      -7.404   0.106  16.576  1.00  2.00              
ATOM   1430  O   ALA D   8      -6.864   1.173  16.866  1.00  1.70              
ATOM   1431  N   GLU D   9      -6.718  -0.869  15.940  1.00  1.85              
ATOM   1432  HN  GLU D   9      -7.100  -1.799  15.875  1.00  0.22              
ATOM   1433  CA  GLU D   9      -5.385  -0.726  15.372  1.00  2.27              
ATOM   1434  HA  GLU D   9      -4.700  -0.560  16.192  1.00  1.32              
ATOM   1435  CB  GLU D   9      -4.939  -1.997  14.596  1.00  2.17              
ATOM   1436  HB1 GLU D   9      -3.917  -1.805  14.192  1.00  1.32              
ATOM   1437  HB2 GLU D   9      -5.608  -2.168  13.723  1.00  1.32              
ATOM   1438  CG  GLU D   9      -4.845  -3.303  15.431  1.00  2.17              
ATOM   1439  HG1 GLU D   9      -4.167  -4.007  14.897  1.00  1.32              
ATOM   1440  HG2 GLU D   9      -4.410  -3.098  16.429  1.00  1.32              
ATOM   1441  CD  GLU D   9      -6.166  -4.019  15.608  1.00  2.00              
ATOM   1442  OE1 GLU D   9      -6.399  -5.053  14.935  1.00  1.70              
ATOM   1443  OE2 GLU D   9      -6.996  -3.595  16.445  1.00  1.70              
ATOM   1444  C   GLU D   9      -5.244   0.474  14.437  1.00  2.00              
ATOM   1445  O   GLU D   9      -4.334   1.281  14.587  1.00  1.70              
ATOM   1446  N   GLU D  10      -6.171   0.641  13.469  1.00  1.85              
ATOM   1447  HN  GLU D  10      -6.878  -0.062  13.354  1.00  0.22              
ATOM   1448  CA  GLU D  10      -6.234   1.785  12.565  1.00  2.27              
ATOM   1449  HA  GLU D  10      -5.336   1.783  11.965  1.00  1.32              
ATOM   1450  CB  GLU D  10      -7.468   1.638  11.642  1.00  2.17              
ATOM   1451  HB1 GLU D  10      -8.386   1.706  12.265  1.00  1.32              
ATOM   1452  HB2 GLU D  10      -7.443   0.621  11.189  1.00  1.32              
ATOM   1453  CG  GLU D  10      -7.584   2.686  10.511  1.00  2.17              
ATOM   1454  HG1 GLU D  10      -7.658   3.709  10.933  1.00  1.32              
ATOM   1455  HG2 GLU D  10      -6.691   2.637   9.854  1.00  1.32              
ATOM   1456  CD  GLU D  10      -8.823   2.448   9.666  1.00  2.00              
ATOM   1457  OE1 GLU D  10      -9.956   2.573  10.192  1.00  1.70              
ATOM   1458  OE2 GLU D  10      -8.671   2.143   8.460  1.00  1.70              
ATOM   1459  C   GLU D  10      -6.289   3.137  13.280  1.00  2.00              
ATOM   1460  O   GLU D  10      -5.477   4.026  13.028  1.00  1.70              
ATOM   1461  N   GLN D  11      -7.226   3.303  14.236  1.00  1.85              
ATOM   1462  HN  GLN D  11      -7.888   2.565  14.408  1.00  0.22              
ATOM   1463  CA  GLN D  11      -7.359   4.472  15.092  1.00  2.27              
ATOM   1464  HA  GLN D  11      -7.531   5.327  14.454  1.00  1.32              
ATOM   1465  CB  GLN D  11      -8.587   4.283  16.023  1.00  2.17              
ATOM   1466  HB1 GLN D  11      -9.470   4.148  15.355  1.00  1.32              
ATOM   1467  HB2 GLN D  11      -8.481   3.335  16.594  1.00  1.32              
ATOM   1468  CG  GLN D  11      -8.915   5.456  16.984  1.00  2.17              
ATOM   1469  HG1 GLN D  11      -8.714   6.429  16.492  1.00  1.32              
ATOM   1470  HG2 GLN D  11      -9.998   5.415  17.233  1.00  1.32              
ATOM   1471  CD  GLN D  11      -8.169   5.359  18.318  1.00  2.00              
ATOM   1472  OE1 GLN D  11      -8.170   4.320  18.982  1.00  1.70              
ATOM   1473  NE2 GLN D  11      -7.531   6.465  18.748  1.00  1.85              
ATOM   1474 HE21 GLN D  11      -7.568   7.309  18.219  1.00  0.22              
ATOM   1475 HE22 GLN D  11      -7.066   6.430  19.628  1.00  0.22              
ATOM   1476  C   GLN D  11      -6.097   4.776  15.889  1.00  2.00              
ATOM   1477  O   GLN D  11      -5.649   5.922  15.942  1.00  1.70              
ATOM   1478  N   LYS D  12      -5.459   3.750  16.491  1.00  1.85              
ATOM   1479  HN  LYS D  12      -5.866   2.832  16.471  1.00  0.22              
ATOM   1480  CA  LYS D  12      -4.157   3.877  17.130  1.00  2.27              
ATOM   1481  HA  LYS D  12      -4.244   4.629  17.902  1.00  1.32              
ATOM   1482  CB  LYS D  12      -3.724   2.545  17.794  1.00  2.17              
ATOM   1483  HB1 LYS D  12      -4.502   2.266  18.541  1.00  1.32              
ATOM   1484  HB2 LYS D  12      -3.700   1.738  17.030  1.00  1.32              
ATOM   1485  CG  LYS D  12      -2.357   2.617  18.499  1.00  2.17              
ATOM   1486  HG1 LYS D  12      -2.358   3.476  19.208  1.00  1.32              
ATOM   1487  HG2 LYS D  12      -1.559   2.805  17.745  1.00  1.32              
ATOM   1488  CD  LYS D  12      -2.021   1.332  19.273  1.00  2.17              
ATOM   1489  HD1 LYS D  12      -2.050   0.458  18.587  1.00  1.32              
ATOM   1490  HD2 LYS D  12      -2.819   1.175  20.036  1.00  1.32              
ATOM   1491  CE  LYS D  12      -0.675   1.369  20.011  1.00  2.17              
ATOM   1492  HE1 LYS D  12      -0.597   0.491  20.688  1.00  1.32              
ATOM   1493  HE2 LYS D  12      -0.580   2.297  20.615  1.00  1.32              
ATOM   1494  NZ  LYS D  12       0.455   1.308  19.073  1.00  1.85              
ATOM   1495  HZ1 LYS D  12       0.548   2.194  18.510  1.00  0.22              
ATOM   1496  HZ2 LYS D  12       1.336   1.190  19.593  1.00  0.22              
ATOM   1497  HZ3 LYS D  12       0.359   0.510  18.430  1.00  0.22              
ATOM   1498  C   LYS D  12      -3.069   4.360  16.177  1.00  2.00              
ATOM   1499  O   LYS D  12      -2.442   5.388  16.423  1.00  1.70              
ATOM   1500  N   LEU D  13      -2.850   3.664  15.042  1.00  1.85              
ATOM   1501  HN  LEU D  13      -3.395   2.840  14.856  1.00  0.22              
ATOM   1502  CA  LEU D  13      -1.859   4.009  14.031  1.00  2.27              
ATOM   1503  HA  LEU D  13      -0.886   3.967  14.502  1.00  1.32              
ATOM   1504  CB  LEU D  13      -1.912   3.011  12.846  1.00  2.17              
ATOM   1505  HB1 LEU D  13      -2.966   2.940  12.498  1.00  1.32              
ATOM   1506  HB2 LEU D  13      -1.300   3.390  11.998  1.00  1.32              
ATOM   1507  CG  LEU D  13      -1.407   1.592  13.186  1.00  2.27              
ATOM   1508  HG  LEU D  13      -1.900   1.258  14.131  1.00  1.32              
ATOM   1509  CD1 LEU D  13      -1.805   0.603  12.081  1.00  2.06              
ATOM   1510 HD11 LEU D  13      -2.909   0.589  11.955  1.00  1.32              
ATOM   1511 HD12 LEU D  13      -1.342   0.894  11.115  1.00  1.32              
ATOM   1512 HD13 LEU D  13      -1.469  -0.423  12.341  1.00  1.32              
ATOM   1513  CD2 LEU D  13       0.113   1.559  13.407  1.00  2.06              
ATOM   1514 HD21 LEU D  13       0.644   1.913  12.497  1.00  1.32              
ATOM   1515 HD22 LEU D  13       0.408   2.202  14.263  1.00  1.32              
ATOM   1516 HD23 LEU D  13       0.446   0.521  13.623  1.00  1.32              
ATOM   1517  C   LEU D  13      -1.993   5.428  13.492  1.00  2.00              
ATOM   1518  O   LEU D  13      -1.021   6.178  13.462  1.00  1.70              
ATOM   1519  N   ILE D  14      -3.209   5.857  13.094  1.00  1.85              
ATOM   1520  HN  ILE D  14      -3.988   5.221  13.110  1.00  0.22              
ATOM   1521  CA  ILE D  14      -3.485   7.224  12.656  1.00  2.27              
ATOM   1522  HA  ILE D  14      -2.808   7.457  11.846  1.00  1.32              
ATOM   1523  CB  ILE D  14      -4.918   7.363  12.133  1.00  2.27              
ATOM   1524  HB  ILE D  14      -5.622   6.991  12.916  1.00  1.32              
ATOM   1525  CG2 ILE D  14      -5.255   8.843  11.822  1.00  2.06              
ATOM   1526 HG21 ILE D  14      -5.238   9.471  12.736  1.00  1.32              
ATOM   1527 HG22 ILE D  14      -4.529   9.258  11.092  1.00  1.32              
ATOM   1528 HG23 ILE D  14      -6.272   8.930  11.388  1.00  1.32              
ATOM   1529  CG1 ILE D  14      -5.104   6.488  10.868  1.00  2.17              
ATOM   1530 HG11 ILE D  14      -4.737   5.457  11.070  1.00  1.32              
ATOM   1531 HG12 ILE D  14      -4.480   6.904  10.045  1.00  1.32              
ATOM   1532  CD  ILE D  14      -6.562   6.381  10.403  1.00  2.06              
ATOM   1533  HD1 ILE D  14      -6.645   5.673   9.549  1.00  1.32              
ATOM   1534  HD2 ILE D  14      -7.203   6.004  11.228  1.00  1.32              
ATOM   1535  HD3 ILE D  14      -6.954   7.365  10.071  1.00  1.32              
ATOM   1536  C   ILE D  14      -3.197   8.246  13.754  1.00  2.00              
ATOM   1537  O   ILE D  14      -2.580   9.282  13.517  1.00  1.70              
ATOM   1538  N   SER D  15      -3.588   7.956  15.012  1.00  1.85              
ATOM   1539  HN  SER D  15      -4.070   7.097  15.191  1.00  0.22              
ATOM   1540  CA  SER D  15      -3.310   8.819  16.161  1.00  2.27              
ATOM   1541  HA  SER D  15      -3.685   9.806  15.931  1.00  1.32              
ATOM   1542  CB  SER D  15      -3.984   8.336  17.470  1.00  2.17              
ATOM   1543  HB1 SER D  15      -3.570   7.349  17.781  1.00  1.32              
ATOM   1544  HB2 SER D  15      -3.786   9.068  18.287  1.00  1.32              
ATOM   1545  OG  SER D  15      -5.395   8.218  17.294  1.00  1.77              
ATOM   1546  HG1 SER D  15      -5.534   7.374  16.819  1.00  0.22              
ATOM   1547  C   SER D  15      -1.827   8.970  16.451  1.00  2.00              
ATOM   1548  O   SER D  15      -1.332  10.076  16.646  1.00  1.70              
ATOM   1549  N   GLU D  16      -1.059   7.863  16.454  1.00  1.85              
ATOM   1550  HN  GLU D  16      -1.476   6.955  16.323  1.00  0.22              
ATOM   1551  CA  GLU D  16       0.386   7.880  16.628  1.00  2.27              
ATOM   1552  HA  GLU D  16       0.608   8.465  17.510  1.00  1.32              
ATOM   1553  CB  GLU D  16       0.931   6.447  16.855  1.00  2.17              
ATOM   1554  HB1 GLU D  16       2.044   6.482  16.903  1.00  1.32              
ATOM   1555  HB2 GLU D  16       0.641   5.800  15.996  1.00  1.32              
ATOM   1556  CG  GLU D  16       0.402   5.818  18.171  1.00  2.17              
ATOM   1557  HG1 GLU D  16       0.640   6.486  19.026  1.00  1.32              
ATOM   1558  HG2 GLU D  16      -0.699   5.699  18.119  1.00  1.32              
ATOM   1559  CD  GLU D  16       0.986   4.450  18.462  1.00  2.00              
ATOM   1560  OE1 GLU D  16       1.522   4.251  19.578  1.00  1.70              
ATOM   1561  OE2 GLU D  16       0.883   3.530  17.615  1.00  1.70              
ATOM   1562  C   GLU D  16       1.120   8.560  15.473  1.00  2.00              
ATOM   1563  O   GLU D  16       2.077   9.303  15.680  1.00  1.70              
ATOM   1564  N   GLU D  17       0.660   8.375  14.219  1.00  1.85              
ATOM   1565  HN  GLU D  17      -0.087   7.725  14.048  1.00  0.22              
ATOM   1566  CA  GLU D  17       1.175   9.090  13.058  1.00  2.27              
ATOM   1567  HA  GLU D  17       2.247   8.953  13.045  1.00  1.32              
ATOM   1568  CB  GLU D  17       0.585   8.475  11.760  1.00  2.17              
ATOM   1569  HB1 GLU D  17      -0.431   8.874  11.554  1.00  1.32              
ATOM   1570  HB2 GLU D  17       0.462   7.384  11.961  1.00  1.32              
ATOM   1571  CG  GLU D  17       1.493   8.547  10.502  1.00  2.17              
ATOM   1572  HG1 GLU D  17       2.544   8.324  10.782  1.00  1.32              
ATOM   1573  HG2 GLU D  17       1.157   7.765   9.785  1.00  1.32              
ATOM   1574  CD  GLU D  17       1.456   9.859   9.746  1.00  2.00              
ATOM   1575  OE1 GLU D  17       0.360  10.260   9.281  1.00  1.70              
ATOM   1576  OE2 GLU D  17       2.528  10.478   9.556  1.00  1.70              
ATOM   1577  C   GLU D  17       0.924  10.595  13.151  1.00  2.00              
ATOM   1578  O   GLU D  17       1.828  11.408  12.965  1.00  1.70              
ATOM   1579  N   ASP D  18      -0.305  11.023  13.520  1.00  1.85              
ATOM   1580  HN  ASP D  18      -1.058  10.367  13.640  1.00  0.22              
ATOM   1581  CA  ASP D  18      -0.615  12.424  13.748  1.00  2.27              
ATOM   1582  HA  ASP D  18      -0.231  12.947  12.890  1.00  1.32              
ATOM   1583  CB  ASP D  18      -2.146  12.647  13.794  1.00  2.17              
ATOM   1584  HB1 ASP D  18      -2.620  12.049  12.985  1.00  1.32              
ATOM   1585  HB2 ASP D  18      -2.567  12.320  14.765  1.00  1.32              
ATOM   1586  CG  ASP D  18      -2.490  14.099  13.539  1.00  2.00              
ATOM   1587  OD1 ASP D  18      -3.221  14.698  14.359  1.00  1.70              
ATOM   1588  OD2 ASP D  18      -2.052  14.644  12.491  1.00  1.70              
ATOM   1589  C   ASP D  18       0.117  13.032  14.953  1.00  2.00              
ATOM   1590  O   ASP D  18       0.508  14.196  14.935  1.00  1.70              
ATOM   1591  N   LEU D  19       0.399  12.243  16.009  1.00  1.85              
ATOM   1592  HN  LEU D  19      -0.004  11.326  16.062  1.00  0.22              
ATOM   1593  CA  LEU D  19       1.296  12.625  17.094  1.00  2.27              
ATOM   1594  HA  LEU D  19       0.890  13.518  17.549  1.00  1.32              
ATOM   1595  CB  LEU D  19       1.341  11.500  18.163  1.00  2.17              
ATOM   1596  HB1 LEU D  19       0.285  11.185  18.326  1.00  1.32              
ATOM   1597  HB2 LEU D  19       1.881  10.615  17.770  1.00  1.32              
ATOM   1598  CG  LEU D  19       1.915  11.872  19.551  1.00  2.27              
ATOM   1599  HG  LEU D  19       1.515  12.875  19.836  1.00  1.32              
ATOM   1600  CD1 LEU D  19       1.418  10.858  20.595  1.00  2.06              
ATOM   1601 HD11 LEU D  19       0.308  10.835  20.619  1.00  1.32              
ATOM   1602 HD12 LEU D  19       1.786   9.839  20.349  1.00  1.32              
ATOM   1603 HD13 LEU D  19       1.786  11.131  21.606  1.00  1.32              
ATOM   1604  CD2 LEU D  19       3.450  11.924  19.603  1.00  2.06              
ATOM   1605 HD21 LEU D  19       3.882  10.966  19.243  1.00  1.32              
ATOM   1606 HD22 LEU D  19       3.851  12.749  18.982  1.00  1.32              
ATOM   1607 HD23 LEU D  19       3.792  12.091  20.646  1.00  1.32              
ATOM   1608  C   LEU D  19       2.691  12.987  16.584  1.00  2.00              
ATOM   1609  O   LEU D  19       3.228  14.042  16.911  1.00  1.70              
ATOM   1610  N   LEU D  20       3.292  12.159  15.704  1.00  1.85              
ATOM   1611  HN  LEU D  20       2.860  11.287  15.468  1.00  0.22              
ATOM   1612  CA  LEU D  20       4.541  12.478  15.021  1.00  2.27              
ATOM   1613  HA  LEU D  20       5.274  12.718  15.778  1.00  1.32              
ATOM   1614  CB  LEU D  20       5.050  11.267  14.200  1.00  2.17              
ATOM   1615  HB1 LEU D  20       4.268  10.982  13.461  1.00  1.32              
ATOM   1616  HB2 LEU D  20       5.961  11.558  13.630  1.00  1.32              
ATOM   1617  CG  LEU D  20       5.398  10.023  15.047  1.00  2.27              
ATOM   1618  HG  LEU D  20       4.516   9.769  15.683  1.00  1.32              
ATOM   1619  CD1 LEU D  20       5.670   8.818  14.136  1.00  2.06              
ATOM   1620 HD11 LEU D  20       4.787   8.609  13.495  1.00  1.32              
ATOM   1621 HD12 LEU D  20       6.544   9.018  13.480  1.00  1.32              
ATOM   1622 HD13 LEU D  20       5.885   7.914  14.744  1.00  1.32              
ATOM   1623  CD2 LEU D  20       6.599  10.266  15.976  1.00  2.06              
ATOM   1624 HD21 LEU D  20       6.381  11.066  16.714  1.00  1.32              
ATOM   1625 HD22 LEU D  20       6.842   9.339  16.536  1.00  1.32              
ATOM   1626 HD23 LEU D  20       7.492  10.561  15.385  1.00  1.32              
ATOM   1627  C   LEU D  20       4.454  13.717  14.123  1.00  2.00              
ATOM   1628  O   LEU D  20       5.347  14.564  14.126  1.00  1.70              
ATOM   1629  N   ARG D  21       3.346  13.898  13.370  1.00  1.85              
ATOM   1630  HN  ARG D  21       2.666  13.161  13.323  1.00  0.22              
ATOM   1631  CA  ARG D  21       3.055  15.135  12.650  1.00  2.27              
ATOM   1632  HA  ARG D  21       3.860  15.295  11.948  1.00  1.32              
ATOM   1633  CB  ARG D  21       1.719  15.065  11.860  1.00  2.17              
ATOM   1634  HB1 ARG D  21       0.959  14.570  12.494  1.00  1.32              
ATOM   1635  HB2 ARG D  21       1.341  16.093  11.652  1.00  1.32              
ATOM   1636  CG  ARG D  21       1.842  14.367  10.489  1.00  2.17              
ATOM   1637  HG1 ARG D  21       2.874  13.963  10.378  1.00  1.32              
ATOM   1638  HG2 ARG D  21       1.705  15.130   9.688  1.00  1.32              
ATOM   1639  CD  ARG D  21       0.878  13.204  10.215  1.00  2.17              
ATOM   1640  HD1 ARG D  21       1.072  12.361  10.912  1.00  1.32              
ATOM   1641  HD2 ARG D  21       1.039  12.836   9.174  1.00  1.32              
ATOM   1642  NE  ARG D  21      -0.536  13.668  10.398  1.00  1.85              
ATOM   1643  HE  ARG D  21      -0.824  14.205  11.204  1.00  0.22              
ATOM   1644  CZ  ARG D  21      -1.582  13.145   9.748  1.00  2.00              
ATOM   1645  NH1 ARG D  21      -1.474  12.147   8.892  1.00  1.85              
ATOM   1646 HH11 ARG D  21      -0.686  11.517   9.017  1.00  0.22              
ATOM   1647 HH12 ARG D  21      -2.319  11.765   8.545  1.00  0.22              
ATOM   1648  NH2 ARG D  21      -2.786  13.613  10.038  1.00  1.85              
ATOM   1649 HH21 ARG D  21      -2.845  14.192  10.856  1.00  0.22              
ATOM   1650 HH22 ARG D  21      -3.581  13.178   9.640  1.00  0.22              
ATOM   1651  C   ARG D  21       3.039  16.376  13.542  1.00  2.00              
ATOM   1652  O   ARG D  21       3.691  17.369  13.228  1.00  1.70              
ATOM   1653  N   LYS D  22       2.323  16.356  14.680  1.00  1.85              
ATOM   1654  HN  LYS D  22       1.754  15.554  14.900  1.00  0.22              
ATOM   1655  CA  LYS D  22       2.314  17.451  15.644  1.00  2.27              
ATOM   1656  HA  LYS D  22       2.141  18.376  15.109  1.00  1.32              
ATOM   1657  CB  LYS D  22       1.183  17.283  16.690  1.00  2.17              
ATOM   1658  HB1 LYS D  22       1.019  16.201  16.893  1.00  1.32              
ATOM   1659  HB2 LYS D  22       1.500  17.749  17.653  1.00  1.32              
ATOM   1660  CG  LYS D  22      -0.151  17.970  16.327  1.00  2.17              
ATOM   1661  HG1 LYS D  22       0.027  19.037  16.073  1.00  1.32              
ATOM   1662  HG2 LYS D  22      -0.763  17.962  17.262  1.00  1.32              
ATOM   1663  CD  LYS D  22      -1.005  17.277  15.246  1.00  2.17              
ATOM   1664  HD1 LYS D  22      -2.078  17.469  15.476  1.00  1.32              
ATOM   1665  HD2 LYS D  22      -0.867  16.177  15.323  1.00  1.32              
ATOM   1666  CE  LYS D  22      -0.772  17.707  13.789  1.00  2.17              
ATOM   1667  HE1 LYS D  22      -1.431  17.107  13.123  1.00  1.32              
ATOM   1668  HE2 LYS D  22       0.281  17.558  13.474  1.00  1.32              
ATOM   1669  NZ  LYS D  22      -1.113  19.122  13.601  1.00  1.85              
ATOM   1670  HZ1 LYS D  22      -0.321  19.747  13.898  1.00  0.22              
ATOM   1671  HZ2 LYS D  22      -1.288  19.322  12.606  1.00  0.22              
ATOM   1672  HZ3 LYS D  22      -1.956  19.376  14.133  1.00  0.22              
ATOM   1673  C   LYS D  22       3.658  17.630  16.348  1.00  2.00              
ATOM   1674  O   LYS D  22       4.081  18.748  16.636  1.00  1.70              
ATOM   1675  N   ARG D  23       4.411  16.547  16.613  1.00  1.85              
ATOM   1676  HN  ARG D  23       4.028  15.628  16.472  1.00  0.22              
ATOM   1677  CA  ARG D  23       5.756  16.618  17.161  1.00  2.27              
ATOM   1678  HA  ARG D  23       5.680  17.189  18.074  1.00  1.32              
ATOM   1679  CB  ARG D  23       6.284  15.196  17.485  1.00  2.17              
ATOM   1680  HB1 ARG D  23       5.497  14.667  18.071  1.00  1.32              
ATOM   1681  HB2 ARG D  23       6.420  14.629  16.537  1.00  1.32              
ATOM   1682  CG  ARG D  23       7.595  15.147  18.299  1.00  2.17              
ATOM   1683  HG1 ARG D  23       8.426  15.573  17.693  1.00  1.32              
ATOM   1684  HG2 ARG D  23       7.838  14.078  18.497  1.00  1.32              
ATOM   1685  CD  ARG D  23       7.515  15.897  19.631  1.00  2.17              
ATOM   1686  HD1 ARG D  23       6.675  15.515  20.257  1.00  1.32              
ATOM   1687  HD2 ARG D  23       7.374  16.984  19.438  1.00  1.32              
ATOM   1688  NE  ARG D  23       8.799  15.686  20.351  1.00  1.85              
ATOM   1689  HE  ARG D  23       9.373  14.896  20.153  1.00  0.22              
ATOM   1690  CZ  ARG D  23       9.233  16.484  21.331  1.00  2.00              
ATOM   1691  NH1 ARG D  23       8.541  17.529  21.757  1.00  1.85              
ATOM   1692 HH11 ARG D  23       7.593  17.654  21.459  1.00  0.22              
ATOM   1693 HH12 ARG D  23       8.878  18.000  22.561  1.00  0.22              
ATOM   1694  NH2 ARG D  23      10.389  16.216  21.916  1.00  1.85              
ATOM   1695 HH21 ARG D  23      10.873  15.386  21.678  1.00  0.22              
ATOM   1696 HH22 ARG D  23      10.668  16.759  22.694  1.00  0.22              
ATOM   1697  C   ARG D  23       6.735  17.371  16.258  1.00  2.00              
ATOM   1698  O   ARG D  23       7.555  18.160  16.726  1.00  1.70              
ATOM   1699  N   ARG D  24       6.612  17.211  14.925  1.00  1.85              
ATOM   1700  HN  ARG D  24       5.989  16.509  14.576  1.00  0.22              
ATOM   1701  CA  ARG D  24       7.335  18.001  13.934  1.00  2.27              
ATOM   1702  HA  ARG D  24       8.387  17.915  14.173  1.00  1.32              
ATOM   1703  CB  ARG D  24       7.117  17.402  12.508  1.00  2.17              
ATOM   1704  HB1 ARG D  24       8.115  17.224  12.047  1.00  1.32              
ATOM   1705  HB2 ARG D  24       6.637  16.405  12.625  1.00  1.32              
ATOM   1706  CG  ARG D  24       6.284  18.255  11.525  1.00  2.17              
ATOM   1707  HG1 ARG D  24       6.906  19.113  11.182  1.00  1.32              
ATOM   1708  HG2 ARG D  24       5.406  18.668  12.062  1.00  1.32              
ATOM   1709  CD  ARG D  24       5.760  17.501  10.298  1.00  2.17              
ATOM   1710  HD1 ARG D  24       5.114  16.641  10.582  1.00  1.32              
ATOM   1711  HD2 ARG D  24       6.610  17.118   9.687  1.00  1.32              
ATOM   1712  NE  ARG D  24       4.983  18.489   9.482  1.00  1.85              
ATOM   1713  HE  ARG D  24       5.435  18.965   8.728  1.00  0.22              
ATOM   1714  CZ  ARG D  24       3.741  18.912   9.735  1.00  2.00              
ATOM   1715  NH1 ARG D  24       3.014  18.454  10.742  1.00  1.85              
ATOM   1716 HH11 ARG D  24       3.495  17.967  11.466  1.00  0.22              
ATOM   1717 HH12 ARG D  24       2.269  19.065  11.066  1.00  0.22              
ATOM   1718  NH2 ARG D  24       3.226  19.874   8.986  1.00  1.85              
ATOM   1719 HH21 ARG D  24       3.719  20.169   8.179  1.00  0.22              
ATOM   1720 HH22 ARG D  24       2.270  20.109   9.098  1.00  0.22              
ATOM   1721  C   ARG D  24       7.002  19.503  13.983  1.00  2.00              
ATOM   1722  O   ARG D  24       7.812  20.357  13.625  1.00  1.70              
ATOM   1723  N   GLU D  25       5.789  19.864  14.450  1.00  1.85              
ATOM   1724  HN  GLU D  25       5.143  19.157  14.730  1.00  0.22              
ATOM   1725  CA  GLU D  25       5.334  21.234  14.621  1.00  2.27              
ATOM   1726  HA  GLU D  25       5.748  21.834  13.830  1.00  1.32              
ATOM   1727  CB  GLU D  25       3.786  21.310  14.544  1.00  2.17              
ATOM   1728  HB1 GLU D  25       3.444  22.352  14.734  1.00  1.32              
ATOM   1729  HB2 GLU D  25       3.350  20.665  15.337  1.00  1.32              
ATOM   1730  CG  GLU D  25       3.253  20.852  13.162  1.00  2.17              
ATOM   1731  HG1 GLU D  25       3.474  21.620  12.393  1.00  1.32              
ATOM   1732  HG2 GLU D  25       3.771  19.916  12.870  1.00  1.32              
ATOM   1733  CD  GLU D  25       1.769  20.537  13.109  1.00  2.00              
ATOM   1734  OE1 GLU D  25       1.033  20.707  14.109  1.00  1.70              
ATOM   1735  OE2 GLU D  25       1.324  20.063  12.031  1.00  1.70              
ATOM   1736  C   GLU D  25       5.858  21.827  15.920  1.00  2.00              
ATOM   1737  O   GLU D  25       6.339  22.959  15.962  1.00  1.70              
ATOM   1738  N   GLN D  26       5.848  21.040  17.016  1.00  1.85              
ATOM   1739  HN  GLN D  26       5.384  20.152  16.966  1.00  0.22              
ATOM   1740  CA  GLN D  26       6.520  21.369  18.265  1.00  2.27              
ATOM   1741  HA  GLN D  26       6.075  22.271  18.663  1.00  1.32              
ATOM   1742  CB  GLN D  26       6.383  20.220  19.296  1.00  2.17              
ATOM   1743  HB1 GLN D  26       6.800  19.288  18.854  1.00  1.32              
ATOM   1744  HB2 GLN D  26       6.989  20.462  20.199  1.00  1.32              
ATOM   1745  CG  GLN D  26       4.931  19.949  19.752  1.00  2.17              
ATOM   1746  HG1 GLN D  26       4.540  20.825  20.310  1.00  1.32              
ATOM   1747  HG2 GLN D  26       4.273  19.765  18.880  1.00  1.32              
ATOM   1748  CD  GLN D  26       4.873  18.726  20.666  1.00  2.00              
ATOM   1749  OE1 GLN D  26       5.892  18.155  21.067  1.00  1.70              
ATOM   1750  NE2 GLN D  26       3.642  18.290  21.000  1.00  1.85              
ATOM   1751 HE21 GLN D  26       2.837  18.793  20.697  1.00  0.22              
ATOM   1752 HE22 GLN D  26       3.562  17.503  21.604  1.00  0.22              
ATOM   1753  C   GLN D  26       8.006  21.653  18.056  1.00  2.00              
ATOM   1754  O   GLN D  26       8.488  22.762  18.298  1.00  1.70              
ATOM   1755  N   LEU D  27       8.757  20.665  17.537  1.00  1.85              
ATOM   1756  HN  LEU D  27       8.336  19.781  17.315  1.00  0.22              
ATOM   1757  CA  LEU D  27      10.177  20.776  17.262  1.00  2.27              
ATOM   1758  HA  LEU D  27      10.656  21.186  18.141  1.00  1.32              
ATOM   1759  CB  LEU D  27      10.777  19.379  16.965  1.00  2.17              
ATOM   1760  HB1 LEU D  27      10.239  18.926  16.103  1.00  1.32              
ATOM   1761  HB2 LEU D  27      11.848  19.483  16.682  1.00  1.32              
ATOM   1762  CG  LEU D  27      10.691  18.386  18.145  1.00  2.27              
ATOM   1763  HG  LEU D  27       9.626  18.306  18.470  1.00  1.32              
ATOM   1764  CD1 LEU D  27      11.137  16.988  17.695  1.00  2.06              
ATOM   1765 HD11 LEU D  27      10.505  16.631  16.854  1.00  1.32              
ATOM   1766 HD12 LEU D  27      12.196  17.009  17.361  1.00  1.32              
ATOM   1767 HD13 LEU D  27      11.046  16.266  18.535  1.00  1.32              
ATOM   1768  CD2 LEU D  27      11.526  18.840  19.350  1.00  2.06              
ATOM   1769 HD21 LEU D  27      12.587  18.981  19.056  1.00  1.32              
ATOM   1770 HD22 LEU D  27      11.143  19.794  19.769  1.00  1.32              
ATOM   1771 HD23 LEU D  27      11.486  18.075  20.153  1.00  1.32              
ATOM   1772  C   LEU D  27      10.485  21.752  16.131  1.00  2.00              
ATOM   1773  O   LEU D  27      10.826  22.909  16.374  1.00  1.70              
ATOM   1774  N   LYS D  28      10.355  21.333  14.857  1.00  1.85              
ATOM   1775  HN  LYS D  28      10.021  20.420  14.648  1.00  0.22              
ATOM   1776  CA  LYS D  28      10.704  22.167  13.720  1.00  2.27              
ATOM   1777  HA  LYS D  28      11.667  22.615  13.932  1.00  1.32              
ATOM   1778  CB  LYS D  28      10.872  21.343  12.417  1.00  2.17              
ATOM   1779  HB1 LYS D  28      11.656  20.574  12.597  1.00  1.32              
ATOM   1780  HB2 LYS D  28       9.931  20.801  12.183  1.00  1.32              
ATOM   1781  CG  LYS D  28      11.293  22.195  11.201  1.00  2.17              
ATOM   1782  HG1 LYS D  28      12.199  22.786  11.470  1.00  1.32              
ATOM   1783  HG2 LYS D  28      10.484  22.919  10.957  1.00  1.32              
ATOM   1784  CD  LYS D  28      11.601  21.358   9.952  1.00  2.17              
ATOM   1785  HD1 LYS D  28      10.769  20.647   9.757  1.00  1.32              
ATOM   1786  HD2 LYS D  28      12.509  20.748  10.163  1.00  1.32              
ATOM   1787  CE  LYS D  28      11.871  22.197   8.692  1.00  2.17              
ATOM   1788  HE1 LYS D  28      12.277  21.545   7.887  1.00  1.32              
ATOM   1789  HE2 LYS D  28      12.605  23.005   8.903  1.00  1.32              
ATOM   1790  NZ  LYS D  28      10.631  22.805   8.193  1.00  1.85              
ATOM   1791  HZ1 LYS D  28      10.817  23.299   7.275  1.00  0.22              
ATOM   1792  HZ2 LYS D  28       9.915  22.084   8.012  1.00  0.22              
ATOM   1793  HZ3 LYS D  28      10.252  23.573   8.810  1.00  0.22              
ATOM   1794  C   LYS D  28       9.754  23.336  13.489  1.00  2.00              
ATOM   1795  O   LYS D  28      10.093  24.470  13.825  1.00  1.70              
ATOM   1796  N   HIS D  29       8.552  23.113  12.904  1.00  1.85              
ATOM   1797  HN  HIS D  29       8.234  22.170  12.799  1.00  0.22              
ATOM   1798  CA  HIS D  29       7.781  24.173  12.247  1.00  2.27              
ATOM   1799  HA  HIS D  29       8.418  24.544  11.457  1.00  1.32              
ATOM   1800  CB  HIS D  29       6.464  23.695  11.584  1.00  2.17              
ATOM   1801  HB1 HIS D  29       5.879  24.578  11.240  1.00  1.32              
ATOM   1802  HB2 HIS D  29       5.838  23.150  12.315  1.00  1.32              
ATOM   1803  ND1 HIS D  29       7.346  23.334   9.249  1.00  1.85              
ATOM   1804  HD1 HIS D  29       7.822  24.236   9.205  1.00  0.22              
ATOM   1805  CG  HIS D  29       6.671  22.862  10.351  1.00  1.80              
ATOM   1806  CE1 HIS D  29       7.231  22.403   8.276  1.00  1.80              
ATOM   1807  HE1 HIS D  29       7.647  22.545   7.272  1.00  0.90              
ATOM   1808  NE2 HIS D  29       6.537  21.353   8.685  1.00  1.85              
ATOM   1809  CD2 HIS D  29       6.180  21.647   9.994  1.00  1.80              
ATOM   1810  HD2 HIS D  29       5.557  20.975  10.569  1.00  1.47              
ATOM   1811  C   HIS D  29       7.465  25.383  13.110  1.00  2.00              
ATOM   1812  O   HIS D  29       6.912  25.273  14.201  1.00  1.70              
ATOM   1813  N   LYS D  30       7.881  26.572  12.646  1.00  1.85              
ATOM   1814  HN  LYS D  30       8.205  26.630  11.694  1.00  0.22              
ATOM   1815  CA  LYS D  30       7.897  27.765  13.475  1.00  2.27              
ATOM   1816  HA  LYS D  30       6.945  27.832  13.985  1.00  1.32              
ATOM   1817  CB  LYS D  30       9.062  27.723  14.517  1.00  2.17              
ATOM   1818  HB1 LYS D  30       9.444  26.686  14.579  1.00  1.32              
ATOM   1819  HB2 LYS D  30       9.926  28.335  14.181  1.00  1.32              
ATOM   1820  CG  LYS D  30       8.676  28.182  15.936  1.00  2.17              
ATOM   1821  HG1 LYS D  30       8.210  29.191  15.848  1.00  1.32              
ATOM   1822  HG2 LYS D  30       9.601  28.308  16.544  1.00  1.32              
ATOM   1823  CD  LYS D  30       7.703  27.262  16.709  1.00  2.17              
ATOM   1824  HD1 LYS D  30       6.827  26.996  16.082  1.00  1.32              
ATOM   1825  HD2 LYS D  30       7.308  27.877  17.553  1.00  1.32              
ATOM   1826  CE  LYS D  30       8.300  26.001  17.368  1.00  2.17              
ATOM   1827  HE1 LYS D  30       7.569  25.612  18.114  1.00  1.32              
ATOM   1828  HE2 LYS D  30       9.247  26.241  17.895  1.00  1.32              
ATOM   1829  NZ  LYS D  30       8.556  24.906  16.410  1.00  1.85              
ATOM   1830  HZ1 LYS D  30       7.747  24.808  15.748  1.00  0.22              
ATOM   1831  HZ2 LYS D  30       9.419  25.074  15.854  1.00  0.22              
ATOM   1832  HZ3 LYS D  30       8.668  24.009  16.938  1.00  0.22              
ATOM   1833  C   LYS D  30       7.973  28.982  12.567  1.00  2.00              
ATOM   1834  O   LYS D  30       6.981  29.673  12.346  1.00  1.70              
ATOM   1835  N   LEU D  31       9.152  29.242  11.962  1.00  1.85              
ATOM   1836  HN  LEU D  31       9.971  28.737  12.218  1.00  0.22              
ATOM   1837  CA  LEU D  31       9.285  30.157  10.842  1.00  2.27              
ATOM   1838  HA  LEU D  31       8.567  30.958  10.950  1.00  1.32              
ATOM   1839  CB  LEU D  31      10.710  30.772  10.808  1.00  2.17              
ATOM   1840  HB1 LEU D  31      10.941  31.076  11.856  1.00  1.32              
ATOM   1841  HB2 LEU D  31      11.466  30.011  10.523  1.00  1.32              
ATOM   1842  CG  LEU D  31      10.887  32.037   9.933  1.00  2.27              
ATOM   1843  HG  LEU D  31      10.037  32.728  10.151  1.00  1.32              
ATOM   1844  CD1 LEU D  31      12.184  32.765  10.321  1.00  2.06              
ATOM   1845 HD11 LEU D  31      12.176  33.029  11.399  1.00  1.32              
ATOM   1846 HD12 LEU D  31      13.065  32.118  10.123  1.00  1.32              
ATOM   1847 HD13 LEU D  31      12.296  33.700   9.732  1.00  1.32              
ATOM   1848  CD2 LEU D  31      10.904  31.755   8.422  1.00  2.06              
ATOM   1849 HD21 LEU D  31      11.689  31.010   8.175  1.00  1.32              
ATOM   1850 HD22 LEU D  31       9.925  31.369   8.070  1.00  1.32              
ATOM   1851 HD23 LEU D  31      11.121  32.689   7.861  1.00  1.32              
ATOM   1852  C   LEU D  31       8.929  29.396   9.571  1.00  2.00              
ATOM   1853  O   LEU D  31       7.930  29.689   8.916  1.00  1.70              
ATOM   1854  N   GLU D  32       9.721  28.361   9.227  1.00  1.85              
ATOM   1855  HN  GLU D  32      10.568  28.184   9.715  1.00  0.22              
ATOM   1856  CA  GLU D  32       9.304  27.333   8.295  1.00  2.27              
ATOM   1857  HA  GLU D  32       8.394  27.640   7.796  1.00  1.32              
ATOM   1858  CB  GLU D  32      10.364  27.097   7.190  1.00  2.17              
ATOM   1859  HB1 GLU D  32      10.695  28.108   6.858  1.00  1.32              
ATOM   1860  HB2 GLU D  32      11.254  26.584   7.610  1.00  1.32              
END
