# Supplementary material for: Extracellular Peptide-Ligand Dimerization Actuator Receptor Design for Reversible and Spatially Dosed 3D Cell-Material Communication
Source: ACS Synth Biol. 2024 Dec 20;14(7):2494–513. doi: 10.1021/acssynbio.4c00482 (PMC12281622; doi:10.1021/acssynbio.4c00482)
Supplement: Supplementary file 2 [file sb4c00482_si_002.zip › structures_for_publication/MYC_3.pdb]

ATOM      0  N   VAL A   1       4.452   3.749  12.930  1.00  1.85              
ATOM      1  HT1 VAL A   1       3.642   3.937  13.537  1.00  0.22              
ATOM      2  HT2 VAL A   1       4.219   4.041  11.945  1.00  0.22              
ATOM      3  HT3 VAL A   1       5.233   4.350  13.236  1.00  0.22              
ATOM      4  CA  VAL A   1       4.852   2.314  12.986  1.00  2.27              
ATOM      5  HA  VAL A   1       5.198   2.126  13.990  1.00  1.32              
ATOM      6  C   VAL A   1       6.044   2.046  12.078  1.00  2.00              
ATOM      7  O   VAL A   1       6.949   2.872  11.969  1.00  1.70              
ATOM      8  CB  VAL A   1       3.642   1.391  12.711  1.00  0.00              
ATOM      9  HB  VAL A   1       4.006   0.336  12.751  1.00  0.00              
ATOM     10  CG1 VAL A   1       2.502   1.530  13.743  1.00  0.00              
ATOM     11 HG11 VAL A   1       1.650   0.871  13.467  1.00  0.00              
ATOM     12 HG12 VAL A   1       2.832   1.234  14.761  1.00  0.00              
ATOM     13 HG13 VAL A   1       2.129   2.576  13.779  1.00  0.00              
ATOM     14  CG2 VAL A   1       3.059   1.601  11.301  1.00  0.00              
ATOM     15 HG21 VAL A   1       2.167   0.957  11.144  1.00  0.00              
ATOM     16 HG22 VAL A   1       2.754   2.661  11.158  1.00  0.00              
ATOM     17 HG23 VAL A   1       3.800   1.344  10.516  1.00  0.00              
ATOM     18  N   SER A   2       6.115   0.901  11.369  1.00  1.85              
ATOM     19  HN  SER A   2       5.497   0.140  11.544  1.00  0.22              
ATOM     20  CA  SER A   2       7.062   0.718  10.272  1.00  2.27              
ATOM     21  HA  SER A   2       8.009   1.174  10.524  1.00  1.32              
ATOM     22  C   SER A   2       6.536   1.386   9.014  1.00  2.00              
ATOM     23  O   SER A   2       6.107   0.721   8.076  1.00  1.70              
ATOM     24  CB  SER A   2       7.276  -0.784   9.969  1.00  0.00              
ATOM     25  HB1 SER A   2       6.280  -1.241   9.769  1.00  0.00              
ATOM     26  HB2 SER A   2       7.886  -0.911   9.047  1.00  0.00              
ATOM     27  OG  SER A   2       7.875  -1.483  11.069  1.00  0.00              
ATOM     28  HG1 SER A   2       7.769  -2.427  10.896  1.00  0.00              
ATOM     29  N   ASP A   3       6.527   2.734   8.970  1.00  1.85              
ATOM     30  HN  ASP A   3       6.912   3.242   9.741  1.00  0.22              
ATOM     31  CA  ASP A   3       5.756   3.530   8.024  1.00  2.27              
ATOM     32  HA  ASP A   3       4.777   3.075   7.927  1.00  1.32              
ATOM     33  C   ASP A   3       6.356   3.623   6.608  1.00  2.00              
ATOM     34  O   ASP A   3       6.376   4.686   5.989  1.00  1.70              
ATOM     35  CB  ASP A   3       5.568   4.975   8.541  1.00  0.00              
ATOM     36  HB1 ASP A   3       6.559   5.407   8.786  1.00  0.00              
ATOM     37  HB2 ASP A   3       5.093   5.608   7.768  1.00  0.00              
ATOM     38  CG  ASP A   3       4.722   5.037   9.804  1.00  0.00              
ATOM     39  OD1 ASP A   3       3.622   4.428   9.809  1.00  0.00              
ATOM     40  OD2 ASP A   3       5.071   5.841  10.701  1.00  0.00              
ATOM     41  N   VAL A   4       6.862   2.507   6.058  1.00  1.85              
ATOM     42  HN  VAL A   4       6.757   1.643   6.560  1.00  0.22              
ATOM     43  CA  VAL A   4       7.558   2.447   4.785  1.00  2.27              
ATOM     44  HA  VAL A   4       7.433   3.384   4.263  1.00  1.32              
ATOM     45  C   VAL A   4       6.942   1.318   3.964  1.00  2.00              
ATOM     46  O   VAL A   4       6.649   0.269   4.545  1.00  1.70              
ATOM     47  CB  VAL A   4       9.066   2.172   4.991  1.00  0.00              
ATOM     48  HB  VAL A   4       9.158   1.221   5.571  1.00  0.00              
ATOM     49  CG1 VAL A   4       9.856   1.995   3.677  1.00  0.00              
ATOM     50 HG11 VAL A   4      10.935   1.840   3.894  1.00  0.00              
ATOM     51 HG12 VAL A   4       9.505   1.113   3.103  1.00  0.00              
ATOM     52 HG13 VAL A   4       9.762   2.898   3.036  1.00  0.00              
ATOM     53  CG2 VAL A   4       9.747   3.268   5.833  1.00  0.00              
ATOM     54 HG21 VAL A   4      10.835   3.068   5.933  1.00  0.00              
ATOM     55 HG22 VAL A   4       9.617   4.264   5.356  1.00  0.00              
ATOM     56 HG23 VAL A   4       9.320   3.314   6.856  1.00  0.00              
ATOM     57  N   PRO A   5       6.719   1.409   2.651  1.00  1.85              
ATOM     58  CA  PRO A   5       6.491   0.235   1.810  1.00  2.27              
ATOM     59  HA  PRO A   5       5.726  -0.400   2.233  1.00  1.32              
ATOM     60  C   PRO A   5       7.755  -0.617   1.672  1.00  2.00              
ATOM     61  O   PRO A   5       8.530  -0.459   0.733  1.00  1.70              
ATOM     62  CD  PRO A   5       6.460   2.658   1.902  1.00 52.80              
ATOM     63  HD1 PRO A   5       5.858   2.530   2.830  1.00  0.00              
ATOM     64  HD2 PRO A   5       6.766   3.724   1.780  1.00  0.00              
ATOM     65  CB  PRO A   5       6.025   0.790   0.473  1.00 52.39              
ATOM     66  HB1 PRO A   5       4.927   0.967   0.517  1.00  0.00              
ATOM     67  HB2 PRO A   5       6.247   0.111  -0.374  1.00  0.00              
ATOM     68  CG  PRO A   5       5.665   2.212   0.708  1.00 52.57              
ATOM     69  HG1 PRO A   5       4.950   2.606  -0.041  1.00  0.00              
ATOM     70  HG2 PRO A   5       6.591   2.831   0.697  1.00  0.00              
ATOM     71  N   ARG A   6       7.995  -1.505   2.647  1.00  1.85              
ATOM     72  HN  ARG A   6       7.348  -1.551   3.403  1.00  0.22              
ATOM     73  CA  ARG A   6       9.211  -2.280   2.784  1.00  2.27              
ATOM     74  HA  ARG A   6       9.948  -1.935   2.072  1.00  1.32              
ATOM     75  C   ARG A   6       8.990  -3.769   2.510  1.00  2.00              
ATOM     76  O   ARG A   6       7.961  -4.175   1.976  1.00  1.70              
ATOM     77  CB  ARG A   6       9.807  -2.127   4.202  1.00  0.00              
ATOM     78  HB1 ARG A   6      10.783  -2.668   4.193  1.00  0.00              
ATOM     79  HB2 ARG A   6      10.051  -1.058   4.389  1.00  0.00              
ATOM     80  CG  ARG A   6       8.954  -2.698   5.360  1.00  0.00              
ATOM     81  HG1 ARG A   6       7.940  -2.244   5.310  1.00  0.00              
ATOM     82  HG2 ARG A   6       8.801  -3.789   5.194  1.00  0.00              
ATOM     83  CD  ARG A   6       9.588  -2.521   6.751  1.00  0.00              
ATOM     84  HD1 ARG A   6      10.561  -3.063   6.785  1.00  0.00              
ATOM     85  HD2 ARG A   6       9.770  -1.446   6.984  1.00  0.00              
ATOM     86  NE  ARG A   6       8.618  -3.080   7.753  1.00  0.00              
ATOM     87  HE  ARG A   6       8.008  -2.381   8.145  1.00  0.00              
ATOM     88  CZ  ARG A   6       8.576  -4.377   8.086  1.00  0.00              
ATOM     89  NH1 ARG A   6       7.675  -4.764   8.986  1.00  0.00              
ATOM     90 HH11 ARG A   6       7.627  -5.709   9.279  1.00  0.00              
ATOM     91 HH12 ARG A   6       7.157  -4.034   9.438  1.00  0.00              
ATOM     92  NH2 ARG A   6       9.379  -5.276   7.528  1.00  0.00              
ATOM     93 HH21 ARG A   6       9.263  -6.238   7.733  1.00  0.00              
ATOM     94 HH22 ARG A   6       9.933  -4.971   6.764  1.00  0.00              
ATOM     95  N   ASP A   7       9.971  -4.619   2.895  1.00  1.85              
ATOM     96  HN  ASP A   7      10.782  -4.244   3.335  1.00  0.22              
ATOM     97  CA  ASP A   7       9.939  -6.076   2.846  1.00  2.27              
ATOM     98  HA  ASP A   7      10.925  -6.402   3.150  1.00  1.32              
ATOM     99  C   ASP A   7       9.778  -6.637   1.432  1.00  2.00              
ATOM    100  O   ASP A   7       9.061  -7.610   1.175  1.00  1.70              
ATOM    101  CB  ASP A   7       8.914  -6.641   3.857  1.00  0.00              
ATOM    102  HB1 ASP A   7       7.961  -6.081   3.762  1.00  0.00              
ATOM    103  HB2 ASP A   7       8.712  -7.710   3.652  1.00  0.00              
ATOM    104  CG  ASP A   7       9.379  -6.504   5.300  1.00  0.00              
ATOM    105  OD1 ASP A   7      10.582  -6.202   5.505  1.00  0.00              
ATOM    106  OD2 ASP A   7       8.595  -6.881   6.203  1.00  0.00              
ATOM    107  N   LEU A   8      10.495  -6.019   0.480  1.00  1.85              
ATOM    108  HN  LEU A   8      11.099  -5.272   0.735  1.00  0.22              
ATOM    109  CA  LEU A   8      10.387  -6.289  -0.937  1.00  2.27              
ATOM    110  HA  LEU A   8       9.360  -6.535  -1.165  1.00  1.32              
ATOM    111  C   LEU A   8      11.249  -7.477  -1.342  1.00  2.00              
ATOM    112  O   LEU A   8      12.466  -7.369  -1.489  1.00  1.70              
ATOM    113  CB  LEU A   8      10.789  -5.049  -1.768  1.00  0.00              
ATOM    114  HB1 LEU A   8      11.820  -4.764  -1.456  1.00  0.00              
ATOM    115  HB2 LEU A   8      10.859  -5.338  -2.839  1.00  0.00              
ATOM    116  CG  LEU A   8       9.901  -3.787  -1.642  1.00  0.00              
ATOM    117  HG  LEU A   8       8.911  -4.008  -2.109  1.00  0.00              
ATOM    118  CD1 LEU A   8      10.517  -2.616  -2.421  1.00  0.00              
ATOM    119 HD11 LEU A   8       9.857  -1.725  -2.371  1.00  0.00              
ATOM    120 HD12 LEU A   8      11.507  -2.343  -1.998  1.00  0.00              
ATOM    121 HD13 LEU A   8      10.655  -2.886  -3.490  1.00  0.00              
ATOM    122  CD2 LEU A   8       9.655  -3.383  -0.180  1.00  0.00              
ATOM    123 HD21 LEU A   8       9.032  -2.465  -0.133  1.00  0.00              
ATOM    124 HD22 LEU A   8       9.126  -4.179   0.382  1.00  0.00              
ATOM    125 HD23 LEU A   8      10.619  -3.175   0.333  1.00  0.00              
ATOM    126  N   GLU A   9      10.637  -8.664  -1.499  1.00  1.85              
ATOM    127  HN  GLU A   9       9.649  -8.753  -1.376  1.00  0.22              
ATOM    128  CA  GLU A   9      11.383  -9.888  -1.703  1.00  2.27              
ATOM    129  HA  GLU A   9      12.314  -9.670  -2.206  1.00  1.32              
ATOM    130  C   GLU A   9      10.614 -10.833  -2.606  1.00  2.00              
ATOM    131  O   GLU A   9       9.388 -10.790  -2.687  1.00  1.70              
ATOM    132  CB  GLU A   9      11.699 -10.575  -0.354  1.00  0.00              
ATOM    133  HB1 GLU A   9      12.248  -9.845   0.285  1.00  0.00              
ATOM    134  HB2 GLU A   9      10.752 -10.800   0.185  1.00  0.00              
ATOM    135  CG  GLU A   9      12.550 -11.873  -0.442  1.00  0.00              
ATOM    136  HG1 GLU A   9      11.966 -12.663  -0.947  1.00  0.00              
ATOM    137  HG2 GLU A   9      13.488 -11.697  -1.006  1.00  0.00              
ATOM    138  CD  GLU A   9      12.948 -12.498   0.897  1.00  0.00              
ATOM    139  OE1 GLU A   9      11.986 -12.791   1.655  1.00  0.00              
ATOM    140  OE2 GLU A   9      14.159 -12.667   1.177  1.00  0.00              
ATOM    141  N   VAL A  10      11.319 -11.714  -3.339  1.00  1.85              
ATOM    142  HN  VAL A  10      12.320 -11.697  -3.317  1.00  0.22              
ATOM    143  CA  VAL A  10      10.697 -12.753  -4.144  1.00  2.27              
ATOM    144  HA  VAL A  10       9.786 -12.361  -4.577  1.00  1.32              
ATOM    145  C   VAL A  10      10.299 -13.952  -3.289  1.00  2.00              
ATOM    146  O   VAL A  10      11.095 -14.527  -2.550  1.00  1.70              
ATOM    147  CB  VAL A  10      11.622 -13.180  -5.308  1.00  0.00              
ATOM    148  HB  VAL A  10      12.593 -13.510  -4.862  1.00  0.00              
ATOM    149  CG1 VAL A  10      11.072 -14.351  -6.149  1.00  0.00              
ATOM    150 HG11 VAL A  10      11.763 -14.581  -6.988  1.00  0.00              
ATOM    151 HG12 VAL A  10      10.967 -15.276  -5.545  1.00  0.00              
ATOM    152 HG13 VAL A  10      10.081 -14.094  -6.581  1.00  0.00              
ATOM    153  CG2 VAL A  10      11.949 -12.005  -6.251  1.00  0.00              
ATOM    154 HG21 VAL A  10      12.581 -12.346  -7.098  1.00  0.00              
ATOM    155 HG22 VAL A  10      11.016 -11.567  -6.665  1.00  0.00              
ATOM    156 HG23 VAL A  10      12.504 -11.205  -5.719  1.00  0.00              
ATOM    157  N   VAL A  11       9.023 -14.358  -3.391  1.00  1.85              
ATOM    158  HN  VAL A  11       8.407 -13.866  -4.014  1.00  0.22              
ATOM    159  CA  VAL A  11       8.436 -15.503  -2.721  1.00  2.27              
ATOM    160  HA  VAL A  11       8.948 -15.677  -1.784  1.00  1.32              
ATOM    161  C   VAL A  11       8.618 -16.743  -3.585  1.00  2.00              
ATOM    162  O   VAL A  11       9.134 -17.767  -3.140  1.00  1.70              
ATOM    163  CB  VAL A  11       6.932 -15.272  -2.444  1.00  0.00              
ATOM    164  HB  VAL A  11       6.439 -15.053  -3.423  1.00  0.00              
ATOM    165  CG1 VAL A  11       6.215 -16.488  -1.821  1.00  0.00              
ATOM    166 HG11 VAL A  11       5.151 -16.243  -1.613  1.00  0.00              
ATOM    167 HG12 VAL A  11       6.223 -17.362  -2.504  1.00  0.00              
ATOM    168 HG13 VAL A  11       6.694 -16.780  -0.863  1.00  0.00              
ATOM    169  CG2 VAL A  11       6.690 -14.043  -1.546  1.00  0.00              
ATOM    170 HG21 VAL A  11       5.607 -13.921  -1.329  1.00  0.00              
ATOM    171 HG22 VAL A  11       7.228 -14.153  -0.580  1.00  0.00              
ATOM    172 HG23 VAL A  11       7.040 -13.110  -2.035  1.00  0.00              
ATOM    173  N   ALA A  12       8.202 -16.672  -4.863  1.00  1.85              
ATOM    174  HN  ALA A  12       7.839 -15.814  -5.223  1.00  0.22              
ATOM    175  CA  ALA A  12       8.320 -17.764  -5.806  1.00  2.27              
ATOM    176  HA  ALA A  12       9.131 -18.417  -5.509  1.00  1.32              
ATOM    177  C   ALA A  12       8.677 -17.216  -7.179  1.00  2.00              
ATOM    178  O   ALA A  12       8.315 -16.091  -7.523  1.00  1.70              
ATOM    179  CB  ALA A  12       7.003 -18.569  -5.887  1.00  0.00              
ATOM    180  HB1 ALA A  12       6.760 -18.988  -4.887  1.00  0.00              
ATOM    181  HB2 ALA A  12       6.156 -17.919  -6.200  1.00  0.00              
ATOM    182  HB3 ALA A  12       7.083 -19.415  -6.603  1.00  0.00              
ATOM    183  N   ALA A  13       9.414 -17.988  -7.998  1.00  1.85              
ATOM    184  HN  ALA A  13       9.697 -18.902  -7.722  1.00  0.22              
ATOM    185  CA  ALA A  13       9.880 -17.527  -9.288  1.00  2.27              
ATOM    186  HA  ALA A  13       9.302 -16.665  -9.599  1.00  1.32              
ATOM    187  C   ALA A  13       9.705 -18.560 -10.392  1.00  2.00              
ATOM    188  O   ALA A  13       9.882 -19.763 -10.203  1.00  1.70              
ATOM    189  CB  ALA A  13      11.370 -17.118  -9.224  1.00  0.00              
ATOM    190  HB1 ALA A  13      11.499 -16.298  -8.485  1.00  0.00              
ATOM    191  HB2 ALA A  13      12.005 -17.972  -8.900  1.00  0.00              
ATOM    192  HB3 ALA A  13      11.738 -16.755 -10.207  1.00  0.00              
ATOM    193  N   THR A  14       9.363 -18.081 -11.598  1.00  1.85              
ATOM    194  HN  THR A  14       9.176 -17.103 -11.721  1.00  0.22              
ATOM    195  CA  THR A  14       9.296 -18.849 -12.835  1.00  2.27              
ATOM    196  HA  THR A  14       9.944 -19.711 -12.759  1.00  1.32              
ATOM    197  C   THR A  14       9.878 -17.943 -13.907  1.00  2.00              
ATOM    198  O   THR A  14      10.007 -16.749 -13.642  1.00  1.70              
ATOM    199  CB  THR A  14       7.837 -19.243 -13.163  1.00  0.00              
ATOM    200  HB  THR A  14       7.874 -19.782 -14.140  1.00  0.00              
ATOM    201  OG1 THR A  14       7.002 -18.104 -13.348  1.00  0.00              
ATOM    202  HG1 THR A  14       6.124 -18.456 -13.533  1.00  0.00              
ATOM    203  CG2 THR A  14       7.148 -20.162 -12.148  1.00  0.00              
ATOM    204 HG21 THR A  14       6.152 -20.483 -12.519  1.00  0.00              
ATOM    205 HG22 THR A  14       7.758 -21.074 -11.976  1.00  0.00              
ATOM    206 HG23 THR A  14       7.008 -19.649 -11.173  1.00  0.00              
ATOM    207  N   PRO A  15      10.259 -18.376 -15.111  1.00  1.85              
ATOM    208  CA  PRO A  15      10.854 -17.479 -16.112  1.00  2.27              
ATOM    209  HA  PRO A  15      11.561 -16.812 -15.639  1.00  1.32              
ATOM    210  C   PRO A  15       9.811 -16.610 -16.801  1.00  2.00              
ATOM    211  O   PRO A  15      10.169 -15.763 -17.614  1.00  1.70              
ATOM    212  CD  PRO A  15      10.492 -19.789 -15.469  1.00 52.80              
ATOM    213  HD1 PRO A  15      10.877 -19.482 -14.471  1.00  0.00              
ATOM    214  HD2 PRO A  15      10.061 -20.817 -15.422  1.00  0.00              
ATOM    215  CB  PRO A  15      11.522 -18.400 -17.121  1.00 52.39              
ATOM    216  HB1 PRO A  15      12.541 -18.660 -16.755  1.00  0.00              
ATOM    217  HB2 PRO A  15      11.606 -17.944 -18.128  1.00  0.00              
ATOM    218  CG  PRO A  15      11.597 -19.741 -16.486  1.00 52.57              
ATOM    219  HG1 PRO A  15      12.395 -20.378 -16.915  1.00  0.00              
ATOM    220  HG2 PRO A  15      10.614 -20.254 -16.596  1.00  0.00              
ATOM    221  N   THR A  16       8.522 -16.827 -16.511  1.00  1.85              
ATOM    222  HN  THR A  16       8.286 -17.581 -15.907  1.00  0.22              
ATOM    223  CA  THR A  16       7.378 -16.100 -17.038  1.00  2.27              
ATOM    224  HA  THR A  16       7.670 -15.533 -17.911  1.00  1.32              
ATOM    225  C   THR A  16       6.856 -15.103 -16.020  1.00  2.00              
ATOM    226  O   THR A  16       6.829 -13.895 -16.259  1.00  1.70              
ATOM    227  CB  THR A  16       6.231 -17.069 -17.408  1.00  0.00              
ATOM    228  HB  THR A  16       5.385 -16.427 -17.756  1.00  0.00              
ATOM    229  OG1 THR A  16       5.760 -17.800 -16.280  1.00  0.00              
ATOM    230  HG1 THR A  16       5.064 -18.374 -16.618  1.00  0.00              
ATOM    231  CG2 THR A  16       6.540 -18.078 -18.519  1.00  0.00              
ATOM    232 HG21 THR A  16       5.630 -18.651 -18.795  1.00  0.00              
ATOM    233 HG22 THR A  16       6.902 -17.554 -19.428  1.00  0.00              
ATOM    234 HG23 THR A  16       7.322 -18.800 -18.199  1.00  0.00              
ATOM    235  N   SER A  17       6.399 -15.606 -14.860  1.00  1.85              
ATOM    236  HN  SER A  17       6.360 -16.601 -14.761  1.00  0.22              
ATOM    237  CA  SER A  17       5.843 -14.830 -13.766  1.00  2.27              
ATOM    238  HA  SER A  17       5.889 -13.783 -14.024  1.00  1.32              
ATOM    239  C   SER A  17       6.634 -14.969 -12.470  1.00  2.00              
ATOM    240  O   SER A  17       7.424 -15.891 -12.280  1.00  1.70              
ATOM    241  CB  SER A  17       4.357 -15.187 -13.534  1.00  0.00              
ATOM    242  HB1 SER A  17       3.956 -14.509 -12.746  1.00  0.00              
ATOM    243  HB2 SER A  17       3.764 -15.001 -14.458  1.00  0.00              
ATOM    244  OG  SER A  17       4.181 -16.540 -13.091  1.00  0.00              
ATOM    245  HG1 SER A  17       3.278 -16.614 -12.759  1.00  0.00              
ATOM    246  N   LEU A  18       6.460 -14.009 -11.549  1.00  1.85              
ATOM    247  HN  LEU A  18       5.814 -13.257 -11.727  1.00  0.22              
ATOM    248  CA  LEU A  18       7.229 -13.879 -10.329  1.00  2.27              
ATOM    249  HA  LEU A  18       7.719 -14.811 -10.082  1.00  1.32              
ATOM    250  C   LEU A  18       6.290 -13.503  -9.197  1.00  2.00              
ATOM    251  O   LEU A  18       5.461 -12.615  -9.351  1.00  1.70              
ATOM    252  CB  LEU A  18       8.269 -12.741 -10.450  1.00  0.00              
ATOM    253  HB1 LEU A  18       7.781 -11.906 -11.002  1.00  0.00              
ATOM    254  HB2 LEU A  18       8.496 -12.349  -9.434  1.00  0.00              
ATOM    255  CG  LEU A  18       9.597 -13.063 -11.176  1.00  0.00              
ATOM    256  HG  LEU A  18       9.361 -13.342 -12.231  1.00  0.00              
ATOM    257  CD1 LEU A  18      10.281 -14.279 -10.532  1.00  0.00              
ATOM    258 HD11 LEU A  18      11.210 -14.539 -11.083  1.00  0.00              
ATOM    259 HD12 LEU A  18      10.550 -14.062  -9.476  1.00  0.00              
ATOM    260 HD13 LEU A  18       9.609 -15.162 -10.549  1.00  0.00              
ATOM    261  CD2 LEU A  18      10.558 -11.865 -11.206  1.00  0.00              
ATOM    262 HD21 LEU A  18      11.504 -12.142 -11.718  1.00  0.00              
ATOM    263 HD22 LEU A  18      10.121 -11.002 -11.748  1.00  0.00              
ATOM    264 HD23 LEU A  18      10.805 -11.539 -10.172  1.00  0.00              
ATOM    265  N   LEU A  19       6.367 -14.149  -8.023  1.00  1.85              
ATOM    266  HN  LEU A  19       7.061 -14.862  -7.869  1.00  0.22              
ATOM    267  CA  LEU A  19       5.512 -13.817  -6.894  1.00  2.27              
ATOM    268  HA  LEU A  19       4.685 -13.198  -7.214  1.00  1.32              
ATOM    269  C   LEU A  19       6.321 -13.024  -5.878  1.00  2.00              
ATOM    270  O   LEU A  19       7.347 -13.500  -5.393  1.00  1.70              
ATOM    271  CB  LEU A  19       4.915 -15.094  -6.257  1.00  0.00              
ATOM    272  HB1 LEU A  19       4.577 -15.750  -7.092  1.00  0.00              
ATOM    273  HB2 LEU A  19       5.725 -15.651  -5.737  1.00  0.00              
ATOM    274  CG  LEU A  19       3.720 -14.918  -5.292  1.00  0.00              
ATOM    275  HG  LEU A  19       4.101 -14.473  -4.340  1.00  0.00              
ATOM    276  CD1 LEU A  19       3.111 -16.283  -4.937  1.00  0.00              
ATOM    277 HD11 LEU A  19       2.282 -16.162  -4.206  1.00  0.00              
ATOM    278 HD12 LEU A  19       2.705 -16.778  -5.845  1.00  0.00              
ATOM    279 HD13 LEU A  19       3.876 -16.950  -4.487  1.00  0.00              
ATOM    280  CD2 LEU A  19       2.639 -13.982  -5.854  1.00  0.00              
ATOM    281 HD21 LEU A  19       1.791 -13.898  -5.140  1.00  0.00              
ATOM    282 HD22 LEU A  19       3.033 -12.961  -6.031  1.00  0.00              
ATOM    283 HD23 LEU A  19       2.245 -14.377  -6.816  1.00  0.00              
ATOM    284  N   ILE A  20       5.908 -11.787  -5.542  1.00  1.85              
ATOM    285  HN  ILE A  20       5.049 -11.423  -5.912  1.00  0.22              
ATOM    286  CA  ILE A  20       6.654 -10.911  -4.644  1.00  2.27              
ATOM    287  HA  ILE A  20       7.565 -11.403  -4.336  1.00  1.32              
ATOM    288  C   ILE A  20       5.897 -10.610  -3.356  1.00  2.00              
ATOM    289  O   ILE A  20       4.669 -10.671  -3.294  1.00  1.70              
ATOM    290  CB  ILE A  20       7.045  -9.594  -5.355  1.00  0.00              
ATOM    291  HB  ILE A  20       7.532  -8.979  -4.557  1.00  0.00              
ATOM    292  CG2 ILE A  20       8.104  -9.773  -6.466  1.00  0.00              
ATOM    293 HG21 ILE A  20       8.457  -8.786  -6.831  1.00  0.00              
ATOM    294 HG22 ILE A  20       8.986 -10.328  -6.087  1.00  0.00              
ATOM    295 HG23 ILE A  20       7.683 -10.331  -7.329  1.00  0.00              
ATOM    296  CG1 ILE A  20       5.829  -8.764  -5.837  1.00  0.00              
ATOM    297 HG11 ILE A  20       5.294  -9.312  -6.645  1.00  0.00              
ATOM    298 HG12 ILE A  20       5.114  -8.647  -4.990  1.00  0.00              
ATOM    299  CD  ILE A  20       6.190  -7.359  -6.347  1.00  0.00              
ATOM    300  HD1 ILE A  20       5.269  -6.799  -6.621  1.00  0.00              
ATOM    301  HD2 ILE A  20       6.727  -6.783  -5.563  1.00  0.00              
ATOM    302  HD3 ILE A  20       6.837  -7.416  -7.247  1.00  0.00              
ATOM    303  N   SER A  21       6.639 -10.269  -2.283  1.00  1.85              
ATOM    304  HN  SER A  21       7.644 -10.316  -2.334  1.00  0.22              
ATOM    305  CA  SER A  21       6.099  -9.753  -1.030  1.00  2.27              
ATOM    306  HA  SER A  21       5.030  -9.908  -1.011  1.00  1.32              
ATOM    307  C   SER A  21       6.332  -8.266  -0.874  1.00  2.00              
ATOM    308  O   SER A  21       7.255  -7.698  -1.451  1.00  1.70              
ATOM    309  CB  SER A  21       6.756 -10.451   0.184  1.00  0.00              
ATOM    310  HB1 SER A  21       6.252 -10.086   1.108  1.00  0.00              
ATOM    311  HB2 SER A  21       6.591 -11.551   0.134  1.00  0.00              
ATOM    312  OG  SER A  21       8.155 -10.159   0.293  1.00  0.00              
ATOM    313  HG1 SER A  21       8.435 -10.436   1.174  1.00  0.00              
ATOM    314  N   VAL A  22       6.367  -7.501   0.525  1.00 16.61              
ATOM    315  HN  VAL A  22       5.742  -8.234   0.269  1.00  0.00              
ATOM    316  CA  VAL A  22       5.803  -6.177   0.426  1.00 16.79              
ATOM    317  HA  VAL A  22       6.595  -5.482   0.173  1.00  0.00              
ATOM    318  C   VAL A  22       5.263  -5.776   1.804  1.00 16.81              
ATOM    319  O   VAL A  22       4.559  -6.539   2.472  1.00 16.11              
ATOM    320  CB  VAL A  22       4.647  -6.143  -0.600  1.00  0.00              
ATOM    321  HB  VAL A  22       3.893  -6.905  -0.282  1.00  0.00              
ATOM    322  CG1 VAL A  22       3.927  -4.781  -0.689  1.00  0.00              
ATOM    323 HG11 VAL A  22       3.136  -4.813  -1.469  1.00  0.00              
ATOM    324 HG12 VAL A  22       3.435  -4.514   0.269  1.00  0.00              
ATOM    325 HG13 VAL A  22       4.643  -3.975  -0.959  1.00  0.00              
ATOM    326  CG2 VAL A  22       5.112  -6.549  -2.012  1.00  0.00              
ATOM    327 HG21 VAL A  22       4.273  -6.479  -2.738  1.00  0.00              
ATOM    328 HG22 VAL A  22       5.931  -5.883  -2.360  1.00  0.00              
ATOM    329 HG23 VAL A  22       5.483  -7.595  -2.030  1.00  0.00              
ATOM    330  N   SER A  23       5.597  -4.563   2.212  1.00 17.88              
ATOM    331  HN  SER A  23       6.247  -3.980   1.725  1.00  0.00              
ATOM    332  CA  SER A  23       5.045  -3.962   3.417  1.00 19.38              
ATOM    333  HA  SER A  23       4.079  -4.415   3.594  1.00  0.00              
ATOM    334  C   SER A  23       4.806  -2.486   3.132  1.00 19.77              
ATOM    335  O   SER A  23       5.712  -1.767   2.739  1.00 19.75              
ATOM    336  CB  SER A  23       6.020  -4.112   4.607  1.00  0.00              
ATOM    337  HB1 SER A  23       6.166  -5.200   4.799  1.00  0.00              
ATOM    338  HB2 SER A  23       7.017  -3.690   4.347  1.00  0.00              
ATOM    339  OG  SER A  23       5.516  -3.511   5.807  1.00  0.00              
ATOM    340  HG1 SER A  23       6.059  -3.835   6.537  1.00  0.00              
ATOM    341  N   ALA A  24       3.570  -2.057   3.307  1.00 19.42              
ATOM    342  HN  ALA A  24       2.825  -2.678   3.551  1.00  0.00              
ATOM    343  CA  ALA A  24       3.198  -0.670   3.163  1.00 18.44              
ATOM    344  HA  ALA A  24       4.035  -0.000   3.322  1.00  0.00              
ATOM    345  C   ALA A  24       2.203  -0.364   4.233  1.00 18.32              
ATOM    346  O   ALA A  24       1.396  -1.178   4.583  1.00 18.20              
ATOM    347  CB  ALA A  24       2.569  -0.408   1.775  1.00  0.00              
ATOM    348  HB1 ALA A  24       3.302  -0.664   0.980  1.00  0.00              
ATOM    349  HB2 ALA A  24       1.664  -1.037   1.621  1.00  0.00              
ATOM    350  HB3 ALA A  24       2.284   0.658   1.649  1.00  0.00              
ATOM    351  N   THR A  25       2.253   0.870   4.702  1.00 19.97              
ATOM    352  HN  THR A  25       2.739   1.574   4.185  1.00  0.00              
ATOM    353  CA  THR A  25       1.659   1.340   5.927  1.00 20.35              
ATOM    354  HA  THR A  25       1.048   0.536   6.316  1.00  0.00              
ATOM    355  C   THR A  25       0.708   2.482   5.584  1.00 21.06              
ATOM    356  O   THR A  25       1.053   3.369   4.804  1.00 19.92              
ATOM    357  CB  THR A  25       2.744   1.830   6.914  1.00  0.00              
ATOM    358  HB  THR A  25       3.329   2.611   6.369  1.00  0.00              
ATOM    359  OG1 THR A  25       3.660   0.795   7.264  1.00  0.00              
ATOM    360  HG1 THR A  25       4.278   1.198   7.883  1.00  0.00              
ATOM    361  CG2 THR A  25       2.232   2.455   8.216  1.00  0.00              
ATOM    362 HG21 THR A  25       3.070   2.878   8.807  1.00  0.00              
ATOM    363 HG22 THR A  25       1.519   3.278   7.996  1.00  0.00              
ATOM    364 HG23 THR A  25       1.708   1.701   8.843  1.00  0.00              
ATOM    365  N   LYS A  28      -0.515   2.427   6.134  1.00 21.87              
ATOM    366  HN  LYS A  28      -0.806   1.650   6.692  1.00  0.00              
ATOM    367  CA  LYS A  28      -1.532   3.499   5.967  1.00 21.09              
ATOM    368  HA  LYS A  28      -2.458   3.110   6.372  1.00  0.00              
ATOM    369  C   LYS A  28      -1.784   3.841   4.502  1.00 19.83              
ATOM    370  O   LYS A  28      -1.628   4.994   4.083  1.00 19.44              
ATOM    371  CB  LYS A  28      -1.138   4.764   6.764  1.00  0.00              
ATOM    372  HB1 LYS A  28      -1.007   4.454   7.827  1.00  0.00              
ATOM    373  HB2 LYS A  28      -0.141   5.115   6.415  1.00  0.00              
ATOM    374  CG  LYS A  28      -2.150   5.928   6.719  1.00  0.00              
ATOM    375  HG1 LYS A  28      -1.667   6.847   7.123  1.00  0.00              
ATOM    376  HG2 LYS A  28      -2.420   6.133   5.657  1.00  0.00              
ATOM    377  CD  LYS A  28      -3.428   5.655   7.534  1.00  0.00              
ATOM    378  HD1 LYS A  28      -3.942   4.769   7.095  1.00  0.00              
ATOM    379  HD2 LYS A  28      -3.126   5.385   8.572  1.00  0.00              
ATOM    380  CE  LYS A  28      -4.373   6.864   7.559  1.00  0.00              
ATOM    381  HE1 LYS A  28      -3.872   7.741   8.027  1.00  0.00              
ATOM    382  HE2 LYS A  28      -4.679   7.143   6.527  1.00  0.00              
ATOM    383  NZ  LYS A  28      -5.575   6.557   8.330  1.00  0.00              
ATOM    384  HZ1 LYS A  28      -6.209   7.381   8.343  1.00  0.00              
ATOM    385  HZ2 LYS A  28      -6.067   5.748   7.897  1.00  0.00              
ATOM    386  HZ3 LYS A  28      -5.307   6.312   9.304  1.00  0.00              
ATOM    387  N   VAL A  29      -2.205   2.845   3.731  1.00 18.52              
ATOM    388  HN  VAL A  29      -2.376   1.911   4.035  1.00  0.00              
ATOM    389  CA  VAL A  29      -2.455   3.073   2.313  1.00 17.16              
ATOM    390  HA  VAL A  29      -2.198   4.104   2.108  1.00  0.00              
ATOM    391  C   VAL A  29      -3.920   2.889   1.959  1.00 18.10              
ATOM    392  O   VAL A  29      -4.628   2.162   2.630  1.00 17.88              
ATOM    393  CB  VAL A  29      -1.479   2.251   1.440  1.00  0.00              
ATOM    394  HB  VAL A  29      -1.729   2.455   0.371  1.00  0.00              
ATOM    395  CG1 VAL A  29       0.007   2.617   1.648  1.00  0.00              
ATOM    396 HG11 VAL A  29       0.655   1.966   1.023  1.00  0.00              
ATOM    397 HG12 VAL A  29       0.215   3.668   1.358  1.00  0.00              
ATOM    398 HG13 VAL A  29       0.302   2.476   2.711  1.00  0.00              
ATOM    399  CG2 VAL A  29      -1.646   0.734   1.650  1.00  0.00              
ATOM    400 HG21 VAL A  29      -0.907   0.169   1.043  1.00  0.00              
ATOM    401 HG22 VAL A  29      -1.497   0.468   2.719  1.00  0.00              
ATOM    402 HG23 VAL A  29      -2.658   0.395   1.345  1.00  0.00              
ATOM    403  N   LYS A  30      -4.383   3.563   0.908  1.00 19.51              
ATOM    404  HN  LYS A  30      -3.869   4.262   0.413  1.00  0.00              
ATOM    405  CA  LYS A  30      -5.741   3.302   0.393  1.00 21.26              
ATOM    406  HA  LYS A  30      -6.163   2.499   0.985  1.00  0.00              
ATOM    407  C   LYS A  30      -5.680   2.800  -1.108  1.00 20.97              
ATOM    408  O   LYS A  30      -4.819   3.269  -1.906  1.00 20.59              
ATOM    409  CB  LYS A  30      -6.658   4.529   0.605  1.00  0.00              
ATOM    410  HB1 LYS A  30      -6.185   5.387   0.074  1.00  0.00              
ATOM    411  HB2 LYS A  30      -7.631   4.345   0.099  1.00  0.00              
ATOM    412  CG  LYS A  30      -6.899   4.940   2.074  1.00  0.00              
ATOM    413  HG1 LYS A  30      -5.930   4.911   2.623  1.00  0.00              
ATOM    414  HG2 LYS A  30      -7.263   5.993   2.100  1.00  0.00              
ATOM    415  CD  LYS A  30      -7.899   4.027   2.805  1.00  0.00              
ATOM    416  HD1 LYS A  30      -8.467   4.644   3.539  1.00  0.00              
ATOM    417  HD2 LYS A  30      -8.630   3.643   2.056  1.00  0.00              
ATOM    418  CE  LYS A  30      -7.208   2.854   3.514  1.00  0.00              
ATOM    419  HE1 LYS A  30      -6.652   2.229   2.780  1.00  0.00              
ATOM    420  HE2 LYS A  30      -6.487   3.227   4.275  1.00  0.00              
ATOM    421  NZ  LYS A  30      -8.192   2.011   4.185  1.00  0.00              
ATOM    422  HZ1 LYS A  30      -7.717   1.217   4.661  1.00  0.00              
ATOM    423  HZ2 LYS A  30      -8.711   2.575   4.889  1.00  0.00              
ATOM    424  HZ3 LYS A  30      -8.864   1.639   3.483  1.00  0.00              
ATOM    425  N   TYR A  31      -4.333   3.008  -1.542  1.00  1.85              
ATOM    426  HN  TYR A  31      -3.729   3.729  -1.208  1.00  0.22              
ATOM    427  CA  TYR A  31      -3.985   2.400  -2.811  1.00  2.27              
ATOM    428  HA  TYR A  31      -4.635   1.560  -3.015  1.00  1.32              
ATOM    429  C   TYR A  31      -2.568   1.880  -2.697  1.00  2.00              
ATOM    430  O   TYR A  31      -1.677   2.594  -2.248  1.00  1.70              
ATOM    431  CB  TYR A  31      -4.056   3.435  -3.958  1.00  0.00              
ATOM    432  HB1 TYR A  31      -3.439   4.320  -3.688  1.00  0.00              
ATOM    433  HB2 TYR A  31      -3.633   3.013  -4.895  1.00  0.00              
ATOM    434  CG  TYR A  31      -5.459   3.935  -4.213  1.00  0.00              
ATOM    435  CD1 TYR A  31      -5.892   5.156  -3.665  1.00  0.00              
ATOM    436  HD1 TYR A  31      -5.201   5.767  -3.102  1.00  0.00              
ATOM    437  CE1 TYR A  31      -7.222   5.572  -3.825  1.00  0.00              
ATOM    438  HE1 TYR A  31      -7.560   6.505  -3.397  1.00  0.00              
ATOM    439  CZ  TYR A  31      -8.125   4.778  -4.536  1.00  0.00              
ATOM    440  OH  TYR A  31      -9.465   5.189  -4.664  1.00  0.00              
ATOM    441  HH  TYR A  31      -9.905   4.560  -5.238  1.00  0.00              
ATOM    442  CD2 TYR A  31      -6.373   3.153  -4.943  1.00  0.00              
ATOM    443  HD2 TYR A  31      -6.063   2.202  -5.355  1.00  0.00              
ATOM    444  CE2 TYR A  31      -7.703   3.570  -5.098  1.00  0.00              
ATOM    445  HE2 TYR A  31      -8.401   2.945  -5.634  1.00  0.00              
ATOM    446  N   TYR A  32      -2.303   0.628  -3.097  1.00  1.85              
ATOM    447  HN  TYR A  32      -3.023   0.018  -3.439  1.00  0.22              
ATOM    448  CA  TYR A  32      -0.951   0.109  -3.166  1.00  2.27              
ATOM    449  HA  TYR A  32      -0.248   0.844  -2.794  1.00  1.32              
ATOM    450  C   TYR A  32      -0.636  -0.111  -4.636  1.00  2.00              
ATOM    451  O   TYR A  32      -1.102  -1.066  -5.256  1.00  1.70              
ATOM    452  CB  TYR A  32      -0.816  -1.193  -2.343  1.00  0.00              
ATOM    453  HB1 TYR A  32      -1.149  -1.000  -1.300  1.00  0.00              
ATOM    454  HB2 TYR A  32      -1.474  -1.988  -2.756  1.00  0.00              
ATOM    455  CG  TYR A  32       0.605  -1.698  -2.269  1.00  0.00              
ATOM    456  CD1 TYR A  32       1.686  -0.828  -2.504  1.00  0.00              
ATOM    457  HD1 TYR A  32       1.500   0.223  -2.684  1.00  0.00              
ATOM    458  CE1 TYR A  32       3.000  -1.317  -2.527  1.00  0.00              
ATOM    459  HE1 TYR A  32       3.830  -0.653  -2.716  1.00  0.00              
ATOM    460  CZ  TYR A  32       3.245  -2.677  -2.312  1.00  0.00              
ATOM    461  OH  TYR A  32       4.563  -3.164  -2.370  1.00  0.00              
ATOM    462  HH  TYR A  32       4.538  -4.092  -2.128  1.00  0.00              
ATOM    463  CD2 TYR A  32       0.868  -3.060  -2.037  1.00  0.00              
ATOM    464  HD2 TYR A  32       0.049  -3.748  -1.874  1.00  0.00              
ATOM    465  CE2 TYR A  32       2.182  -3.549  -2.064  1.00  0.00              
ATOM    466  HE2 TYR A  32       2.366  -4.602  -1.914  1.00  0.00              
ATOM    467  N   ARG A  33       0.135   0.806  -5.240  1.00  1.85              
ATOM    468  HN  ARG A  33       0.527   1.558  -4.699  1.00  0.22              
ATOM    469  CA  ARG A  33       0.504   0.750  -6.641  1.00  2.27              
ATOM    470  HA  ARG A  33      -0.101   0.018  -7.158  1.00  1.32              
ATOM    471  C   ARG A  33       1.949   0.310  -6.760  1.00  2.00              
ATOM    472  O   ARG A  33       2.834   0.859  -6.110  1.00  1.70              
ATOM    473  CB  ARG A  33       0.298   2.123  -7.323  1.00  0.00              
ATOM    474  HB1 ARG A  33      -0.773   2.394  -7.166  1.00  0.00              
ATOM    475  HB2 ARG A  33       0.892   2.897  -6.788  1.00  0.00              
ATOM    476  CG  ARG A  33       0.586   2.175  -8.842  1.00  0.00              
ATOM    477  HG1 ARG A  33       1.641   1.865  -9.012  1.00  0.00              
ATOM    478  HG2 ARG A  33      -0.037   1.408  -9.355  1.00  0.00              
ATOM    479  CD  ARG A  33       0.282   3.536  -9.491  1.00  0.00              
ATOM    480  HD1 ARG A  33      -0.799   3.774  -9.360  1.00  0.00              
ATOM    481  HD2 ARG A  33       0.886   4.353  -9.032  1.00  0.00              
ATOM    482  NE  ARG A  33       0.642   3.423 -10.946  1.00  0.00              
ATOM    483  HE  ARG A  33       0.989   2.511 -11.198  1.00  0.00              
ATOM    484  CZ  ARG A  33       0.513   4.437 -11.812  1.00  0.00              
ATOM    485  NH1 ARG A  33       0.862   4.226 -13.079  1.00  0.00              
ATOM    486 HH11 ARG A  33       0.806   4.957 -13.746  1.00  0.00              
ATOM    487 HH12 ARG A  33       1.306   3.349 -13.278  1.00  0.00              
ATOM    488  NH2 ARG A  33       0.027   5.619 -11.449  1.00  0.00              
ATOM    489 HH21 ARG A  33      -0.136   6.317 -12.132  1.00  0.00              
ATOM    490 HH22 ARG A  33      -0.352   5.687 -10.535  1.00  0.00              
ATOM    491  N   ILE A  34       2.228  -0.719  -7.574  1.00  1.85              
ATOM    492  HN  ILE A  34       1.494  -1.185  -8.080  1.00  0.22              
ATOM    493  CA  ILE A  34       3.578  -1.234  -7.745  1.00  2.27              
ATOM    494  HA  ILE A  34       4.290  -0.573  -7.270  1.00  1.32              
ATOM    495  C   ILE A  34       3.922  -1.237  -9.223  1.00  2.00              
ATOM    496  O   ILE A  34       3.264  -1.903 -10.019  1.00  1.70              
ATOM    497  CB  ILE A  34       3.724  -2.631  -7.098  1.00  0.00              
ATOM    498  HB  ILE A  34       2.865  -3.220  -7.509  1.00  0.00              
ATOM    499  CG2 ILE A  34       5.004  -3.386  -7.519  1.00  0.00              
ATOM    500 HG21 ILE A  34       4.978  -4.433  -7.152  1.00  0.00              
ATOM    501 HG22 ILE A  34       5.099  -3.419  -8.624  1.00  0.00              
ATOM    502 HG23 ILE A  34       5.910  -2.895  -7.103  1.00  0.00              
ATOM    503  CG1 ILE A  34       3.527  -2.627  -5.561  1.00  0.00              
ATOM    504 HG11 ILE A  34       4.365  -2.077  -5.076  1.00  0.00              
ATOM    505 HG12 ILE A  34       2.588  -2.078  -5.318  1.00  0.00              
ATOM    506  CD  ILE A  34       3.430  -4.029  -4.937  1.00  0.00              
ATOM    507  HD1 ILE A  34       3.232  -3.953  -3.846  1.00  0.00              
ATOM    508  HD2 ILE A  34       2.602  -4.608  -5.400  1.00  0.00              
ATOM    509  HD3 ILE A  34       4.376  -4.593  -5.076  1.00  0.00              
ATOM    510  N   THR A  35       4.950  -0.464  -9.633  1.00  1.85              
ATOM    511  HN  THR A  35       5.504   0.044  -8.966  1.00  0.22              
ATOM    512  CA  THR A  35       5.370  -0.333 -11.031  1.00  2.27              
ATOM    513  HA  THR A  35       4.666  -0.853 -11.661  1.00  1.32              
ATOM    514  C   THR A  35       6.712  -1.004 -11.246  1.00  2.00              
ATOM    515  O   THR A  35       7.578  -0.978 -10.372  1.00  1.70              
ATOM    516  CB  THR A  35       5.435   1.154 -11.452  1.00  0.00              
ATOM    517  HB  THR A  35       5.805   1.161 -12.506  1.00  0.00              
ATOM    518  OG1 THR A  35       6.376   1.891 -10.677  1.00  0.00              
ATOM    519  HG1 THR A  35       6.330   2.795 -11.007  1.00  0.00              
ATOM    520  CG2 THR A  35       4.107   1.918 -11.418  1.00  0.00              
ATOM    521 HG21 THR A  35       4.227   2.937 -11.841  1.00  0.00              
ATOM    522 HG22 THR A  35       3.339   1.387 -12.019  1.00  0.00              
ATOM    523 HG23 THR A  35       3.728   2.016 -10.378  1.00  0.00              
ATOM    524  N   TYR A  36       6.937  -1.657 -12.404  1.00  1.85              
ATOM    525  HN  TYR A  36       6.225  -1.790 -13.099  1.00  0.22              
ATOM    526  CA  TYR A  36       8.193  -2.360 -12.624  1.00  2.27              
ATOM    527  HA  TYR A  36       8.975  -1.805 -12.124  1.00  1.32              
ATOM    528  C   TYR A  36       8.643  -2.374 -14.079  1.00  2.00              
ATOM    529  O   TYR A  36       7.853  -2.399 -15.024  1.00  1.70              
ATOM    530  CB  TYR A  36       8.148  -3.778 -12.008  1.00  0.00              
ATOM    531  HB1 TYR A  36       9.164  -4.227 -12.053  1.00  0.00              
ATOM    532  HB2 TYR A  36       7.857  -3.731 -10.935  1.00  0.00              
ATOM    533  CG  TYR A  36       7.216  -4.712 -12.746  1.00  0.00              
ATOM    534  CD1 TYR A  36       6.353  -4.218 -13.741  1.00  0.00              
ATOM    535  HD1 TYR A  36       6.393  -3.175 -14.019  1.00  0.00              
ATOM    536  CE1 TYR A  36       5.424  -5.070 -14.357  1.00  0.00              
ATOM    537  HE1 TYR A  36       4.753  -4.692 -15.116  1.00  0.00              
ATOM    538  CZ  TYR A  36       5.353  -6.416 -13.991  1.00  0.00              
ATOM    539  OH  TYR A  36       4.397  -7.253 -14.592  1.00  0.00              
ATOM    540  HH  TYR A  36       4.549  -8.144 -14.268  1.00  0.00              
ATOM    541  CD2 TYR A  36       7.147  -6.073 -12.398  1.00  0.00              
ATOM    542  HD2 TYR A  36       7.790  -6.465 -11.621  1.00  0.00              
ATOM    543  CE2 TYR A  36       6.216  -6.920 -13.013  1.00  0.00              
ATOM    544  HE2 TYR A  36       6.154  -7.956 -12.714  1.00  0.00              
ATOM    545  N   GLY A  37       9.972  -2.349 -14.296  1.00  1.85              
ATOM    546  HN  GLY A  37      10.607  -2.296 -13.516  1.00  0.22              
ATOM    547  CA  GLY A  37      10.567  -2.363 -15.626  1.00  2.17              
ATOM    548  C   GLY A  37      12.012  -2.763 -15.570  1.00  2.00              
ATOM    549  O   GLY A  37      12.614  -2.817 -14.504  1.00  1.70              
ATOM    550  HA1 GLY A  37      10.521  -1.360 -16.027  1.00  0.00              
ATOM    551  N   GLU A  38      12.634  -3.067 -16.718  1.00  1.85              
ATOM    552  HN  GLU A  38      12.187  -2.975 -17.600  1.00  0.22              
ATOM    553  CA  GLU A  38      14.004  -3.553 -16.748  1.00  2.27              
ATOM    554  HA  GLU A  38      14.158  -4.201 -15.894  1.00  1.32              
ATOM    555  C   GLU A  38      15.015  -2.421 -16.630  1.00  2.00              
ATOM    556  O   GLU A  38      14.896  -1.369 -17.258  1.00  1.70              
ATOM    557  CB  GLU A  38      14.259  -4.412 -18.008  1.00  0.00              
ATOM    558  HB1 GLU A  38      13.958  -3.816 -18.900  1.00  0.00              
ATOM    559  HB2 GLU A  38      15.349  -4.602 -18.122  1.00  0.00              
ATOM    560  CG  GLU A  38      13.504  -5.771 -18.061  1.00  0.00              
ATOM    561  HG1 GLU A  38      13.865  -6.426 -17.248  1.00  0.00              
ATOM    562  HG2 GLU A  38      12.410  -5.623 -17.951  1.00  0.00              
ATOM    563  CD  GLU A  38      13.713  -6.598 -19.332  1.00  0.00              
ATOM    564  OE1 GLU A  38      14.441  -6.057 -20.204  1.00  0.00              
ATOM    565  OE2 GLU A  38      13.164  -7.718 -19.450  1.00  0.00              
ATOM    566  N   THR A  39      16.042  -2.603 -15.781  1.00  1.85              
ATOM    567  HN  THR A  39      16.138  -3.469 -15.274  1.00  0.22              
ATOM    568  CA  THR A  39      17.005  -1.559 -15.432  1.00  2.27              
ATOM    569  HA  THR A  39      16.446  -0.697 -15.100  1.00  1.32              
ATOM    570  C   THR A  39      17.853  -1.138 -16.616  1.00  2.00              
ATOM    571  O   THR A  39      18.555  -1.943 -17.224  1.00  1.70              
ATOM    572  CB  THR A  39      17.930  -2.022 -14.282  1.00  0.00              
ATOM    573  HB  THR A  39      18.403  -2.973 -14.628  1.00  0.00              
ATOM    574  OG1 THR A  39      17.200  -2.329 -13.096  1.00  0.00              
ATOM    575  HG1 THR A  39      17.862  -2.591 -12.448  1.00  0.00              
ATOM    576  CG2 THR A  39      19.055  -1.056 -13.897  1.00  0.00              
ATOM    577 HG21 THR A  39      19.731  -1.516 -13.146  1.00  0.00              
ATOM    578 HG22 THR A  39      19.662  -0.793 -14.789  1.00  0.00              
ATOM    579 HG23 THR A  39      18.645  -0.116 -13.467  1.00  0.00              
ATOM    580  N   GLY A  40      17.770   0.151 -17.003  1.00  1.85              
ATOM    581  HN  GLY A  40      17.248   0.802 -16.454  1.00  0.22              
ATOM    582  CA  GLY A  40      18.383   0.666 -18.224  1.00  2.17              
ATOM    583  C   GLY A  40      17.363   1.024 -19.273  1.00  2.00              
ATOM    584  O   GLY A  40      17.655   1.754 -20.216  1.00  1.70              
ATOM    585  HA1 GLY A  40      19.031  -0.101 -18.626  1.00  0.00              
ATOM    586  N   GLY A  41      16.118   0.524 -19.140  1.00  1.85              
ATOM    587  HN  GLY A  41      15.904  -0.084 -18.369  1.00  0.22              
ATOM    588  CA  GLY A  41      15.019   0.845 -20.047  1.00  2.17              
ATOM    589  C   GLY A  41      14.363   2.170 -19.751  1.00  2.00              
ATOM    590  O   GLY A  41      14.492   2.731 -18.665  1.00  1.70              
ATOM    591  HA1 GLY A  41      14.252   0.093 -19.926  1.00  0.00              
ATOM    592  N   ASN A  42      13.628   2.717 -20.733  1.00  1.85              
ATOM    593  HN  ASN A  42      13.533   2.243 -21.604  1.00  0.22              
ATOM    594  CA  ASN A  42      12.975   4.011 -20.611  1.00  2.27              
ATOM    595  HA  ASN A  42      13.567   4.649 -19.966  1.00  1.32              
ATOM    596  C   ASN A  42      11.607   3.898 -19.948  1.00  2.00              
ATOM    597  O   ASN A  42      11.372   4.429 -18.864  1.00  1.70              
ATOM    598  CB  ASN A  42      12.828   4.689 -21.993  1.00  0.00              
ATOM    599  HB1 ASN A  42      12.319   3.971 -22.672  1.00  0.00              
ATOM    600  HB2 ASN A  42      12.184   5.588 -21.915  1.00  0.00              
ATOM    601  CG  ASN A  42      14.158   5.072 -22.651  1.00  0.00              
ATOM    602  OD1 ASN A  42      14.924   5.905 -22.163  1.00  0.00              
ATOM    603  ND2 ASN A  42      14.444   4.454 -23.819  1.00  0.00              
ATOM    604 HD21 ASN A  42      15.310   4.682 -24.257  1.00  0.00              
ATOM    605 HD22 ASN A  42      13.816   3.779 -24.193  1.00  0.00              
ATOM    606  N   SER A  43      10.657   3.197 -20.589  1.00  1.85              
ATOM    607  HN  SER A  43      10.843   2.750 -21.460  1.00  0.22              
ATOM    608  CA  SER A  43       9.322   2.972 -20.055  1.00  2.27              
ATOM    609  HA  SER A  43       9.018   3.860 -19.523  1.00  1.32              
ATOM    610  C   SER A  43       9.287   1.794 -19.083  1.00  2.00              
ATOM    611  O   SER A  43      10.166   0.929 -19.146  1.00  1.70              
ATOM    612  CB  SER A  43       8.308   2.711 -21.193  1.00  0.00              
ATOM    613  HB1 SER A  43       7.293   2.630 -20.741  1.00  0.00              
ATOM    614  HB2 SER A  43       8.285   3.573 -21.897  1.00  0.00              
ATOM    615  OG  SER A  43       8.581   1.494 -21.900  1.00  0.00              
ATOM    616  HG1 SER A  43       7.798   1.291 -22.428  1.00  0.00              
ATOM    617  N   PRO A  44       8.323   1.668 -18.172  1.00  1.85              
ATOM    618  CA  PRO A  44       8.135   0.434 -17.416  1.00  2.27              
ATOM    619  HA  PRO A  44       9.082   0.090 -17.029  1.00  1.32              
ATOM    620  C   PRO A  44       7.564  -0.674 -18.292  1.00  2.00              
ATOM    621  O   PRO A  44       7.182  -0.441 -19.439  1.00  1.70              
ATOM    622  CD  PRO A  44       7.495   2.764 -17.621  1.00 52.80              
ATOM    623  HD1 PRO A  44       8.589   2.972 -17.659  1.00  0.00              
ATOM    624  HD2 PRO A  44       6.914   3.681 -17.877  1.00  0.00              
ATOM    625  CB  PRO A  44       7.162   0.795 -16.305  1.00 52.39              
ATOM    626  HB1 PRO A  44       7.730   1.226 -15.451  1.00  0.00              
ATOM    627  HB2 PRO A  44       6.578  -0.077 -15.946  1.00  0.00              
ATOM    628  CG  PRO A  44       7.111   2.279 -16.252  1.00 52.57              
ATOM    629  HG1 PRO A  44       6.784   2.665 -15.266  1.00  0.00              
ATOM    630  HG2 PRO A  44       6.421   2.651 -17.043  1.00  0.00              
ATOM    631  N   VAL A  45       7.502  -1.902 -17.759  1.00  1.85              
ATOM    632  HN  VAL A  45       7.780  -2.041 -16.804  1.00  0.22              
ATOM    633  CA  VAL A  45       6.978  -3.071 -18.445  1.00  2.27              
ATOM    634  HA  VAL A  45       7.026  -2.928 -19.516  1.00  1.32              
ATOM    635  C   VAL A  45       5.515  -3.242 -18.088  1.00  2.00              
ATOM    636  O   VAL A  45       4.650  -3.351 -18.956  1.00  1.70              
ATOM    637  CB  VAL A  45       7.786  -4.337 -18.076  1.00  0.00              
ATOM    638  HB  VAL A  45       7.753  -4.446 -16.964  1.00  0.00              
ATOM    639  CG1 VAL A  45       7.227  -5.639 -18.689  1.00  0.00              
ATOM    640 HG11 VAL A  45       7.874  -6.501 -18.418  1.00  0.00              
ATOM    641 HG12 VAL A  45       6.207  -5.861 -18.317  1.00  0.00              
ATOM    642 HG13 VAL A  45       7.195  -5.569 -19.798  1.00  0.00              
ATOM    643  CG2 VAL A  45       9.274  -4.209 -18.460  1.00  0.00              
ATOM    644 HG21 VAL A  45       9.823  -5.145 -18.222  1.00  0.00              
ATOM    645 HG22 VAL A  45       9.380  -4.010 -19.548  1.00  0.00              
ATOM    646 HG23 VAL A  45       9.764  -3.383 -17.905  1.00  0.00              
ATOM    647  N   GLN A  46       5.200  -3.270 -16.782  1.00  1.85              
ATOM    648  HN  GLN A  46       5.889  -3.103 -16.076  1.00  0.22              
ATOM    649  CA  GLN A  46       3.877  -3.590 -16.300  1.00  2.27              
ATOM    650  HA  GLN A  46       3.135  -3.118 -16.931  1.00  1.32              
ATOM    651  C   GLN A  46       3.734  -2.988 -14.907  1.00  2.00              
ATOM    652  O   GLN A  46       4.720  -2.608 -14.272  1.00  1.70              
ATOM    653  CB  GLN A  46       3.644  -5.119 -16.298  1.00  0.00              
ATOM    654  HB1 GLN A  46       3.840  -5.476 -17.336  1.00  0.00              
ATOM    655  HB2 GLN A  46       4.409  -5.607 -15.652  1.00  0.00              
ATOM    656  CG  GLN A  46       2.222  -5.578 -15.875  1.00  0.00              
ATOM    657  HG1 GLN A  46       2.000  -5.247 -14.838  1.00  0.00              
ATOM    658  HG2 GLN A  46       1.453  -5.140 -16.545  1.00  0.00              
ATOM    659  CD  GLN A  46       2.072  -7.103 -15.883  1.00  0.00              
ATOM    660  OE1 GLN A  46       2.569  -7.802 -15.003  1.00  0.00              
ATOM    661  NE2 GLN A  46       1.360  -7.641 -16.901  1.00  0.00              
ATOM    662 HE21 GLN A  46       1.259  -8.631 -16.904  1.00  0.00              
ATOM    663 HE22 GLN A  46       0.982  -7.052 -17.607  1.00  0.00              
ATOM    664  N   GLU A  47       2.495  -2.845 -14.411  1.00  1.85              
ATOM    665  HN  GLU A  47       1.690  -3.092 -14.944  1.00  0.22              
ATOM    666  CA  GLU A  47       2.241  -2.432 -13.049  1.00  2.27              
ATOM    667  HA  GLU A  47       3.051  -2.778 -12.419  1.00  1.32              
ATOM    668  C   GLU A  47       0.977  -3.089 -12.531  1.00  2.00              
ATOM    669  O   GLU A  47       0.199  -3.658 -13.298  1.00  1.70              
ATOM    670  CB  GLU A  47       2.114  -0.893 -12.953  1.00  0.00              
ATOM    671  HB1 GLU A  47       2.040  -0.619 -11.876  1.00  0.00              
ATOM    672  HB2 GLU A  47       3.048  -0.414 -13.326  1.00  0.00              
ATOM    673  CG  GLU A  47       0.898  -0.269 -13.694  1.00  0.00              
ATOM    674  HG1 GLU A  47       0.952  -0.520 -14.769  1.00  0.00              
ATOM    675  HG2 GLU A  47      -0.057  -0.649 -13.279  1.00  0.00              
ATOM    676  CD  GLU A  47       0.817   1.259 -13.667  1.00  0.00              
ATOM    677  OE1 GLU A  47       0.770   1.770 -12.517  1.00  0.00              
ATOM    678  OE2 GLU A  47       0.783   1.905 -14.740  1.00  0.00              
ATOM    679  N   PHE A  48       0.720  -3.007 -11.213  1.00  1.85              
ATOM    680  HN  PHE A  48       1.399  -2.614 -10.590  1.00  0.22              
ATOM    681  CA  PHE A  48      -0.575  -3.354 -10.654  1.00  2.27              
ATOM    682  HA  PHE A  48      -1.322  -3.184 -11.417  1.00  1.32              
ATOM    683  C   PHE A  48      -0.969  -2.411  -9.529  1.00  2.00              
ATOM    684  O   PHE A  48      -0.136  -1.757  -8.901  1.00  1.70              
ATOM    685  CB  PHE A  48      -0.623  -4.847 -10.254  1.00  0.00              
ATOM    686  HB1 PHE A  48      -1.632  -5.084  -9.852  1.00  0.00              
ATOM    687  HB2 PHE A  48      -0.459  -5.503 -11.136  1.00  0.00              
ATOM    688  CG  PHE A  48       0.368  -5.193  -9.167  1.00  0.00              
ATOM    689  CD1 PHE A  48      -0.006  -5.111  -7.814  1.00  0.00              
ATOM    690  HD1 PHE A  48      -1.020  -4.836  -7.555  1.00  0.00              
ATOM    691  CE1 PHE A  48       0.922  -5.377  -6.800  1.00  0.00              
ATOM    692  HE1 PHE A  48       0.623  -5.315  -5.763  1.00  0.00              
ATOM    693  CZ  PHE A  48       2.236  -5.730  -7.130  1.00  0.00              
ATOM    694  HZ  PHE A  48       2.953  -5.940  -6.350  1.00  0.00              
ATOM    695  CD2 PHE A  48       1.688  -5.560  -9.486  1.00  0.00              
ATOM    696  HD2 PHE A  48       1.996  -5.619 -10.520  1.00  0.00              
ATOM    697  CE2 PHE A  48       2.619  -5.822  -8.474  1.00  0.00              
ATOM    698  HE2 PHE A  48       3.633  -6.095  -8.733  1.00  0.00              
ATOM    699  N   THR A  49      -2.285  -2.319  -9.265  1.00  1.85              
ATOM    700  HN  THR A  49      -2.942  -2.805  -9.836  1.00  0.22              
ATOM    701  CA  THR A  49      -2.865  -1.530  -8.186  1.00  2.27              
ATOM    702  HA  THR A  49      -2.083  -1.163  -7.538  1.00  1.32              
ATOM    703  C   THR A  49      -3.772  -2.402  -7.343  1.00  2.00              
ATOM    704  O   THR A  49      -4.779  -2.914  -7.833  1.00  1.70              
ATOM    705  CB  THR A  49      -3.699  -0.355  -8.746  1.00  0.00              
ATOM    706  HB  THR A  49      -4.140   0.162  -7.860  1.00  0.00              
ATOM    707  OG1 THR A  49      -4.787  -0.803  -9.549  1.00  0.00              
ATOM    708  HG1 THR A  49      -5.229  -0.003  -9.854  1.00  0.00              
ATOM    709  CG2 THR A  49      -2.923   0.689  -9.558  1.00  0.00              
ATOM    710 HG21 THR A  49      -3.575   1.547  -9.821  1.00  0.00              
ATOM    711 HG22 THR A  49      -2.067   1.079  -8.969  1.00  0.00              
ATOM    712 HG23 THR A  49      -2.527   0.251 -10.499  1.00  0.00              
ATOM    713  N   VAL A  50      -3.464  -2.588  -6.047  1.00  1.85              
ATOM    714  HN  VAL A  50      -2.634  -2.177  -5.658  1.00  0.22              
ATOM    715  CA  VAL A  50      -4.333  -3.309  -5.120  1.00  2.27              
ATOM    716  HA  VAL A  50      -5.192  -3.672  -5.663  1.00  1.32              
ATOM    717  C   VAL A  50      -4.856  -2.341  -4.055  1.00  2.00              
ATOM    718  O   VAL A  50      -4.182  -1.345  -3.764  1.00  1.70              
ATOM    719  CB  VAL A  50      -3.605  -4.534  -4.518  1.00  0.00              
ATOM    720  HB  VAL A  50      -4.311  -5.032  -3.811  1.00  0.00              
ATOM    721  CG1 VAL A  50      -3.176  -5.585  -5.565  1.00  0.00              
ATOM    722 HG11 VAL A  50      -2.627  -6.416  -5.074  1.00  0.00              
ATOM    723 HG12 VAL A  50      -4.052  -6.028  -6.084  1.00  0.00              
ATOM    724 HG13 VAL A  50      -2.504  -5.131  -6.326  1.00  0.00              
ATOM    725  CG2 VAL A  50      -2.369  -4.128  -3.693  1.00  0.00              
ATOM    726 HG21 VAL A  50      -1.842  -5.026  -3.306  1.00  0.00              
ATOM    727 HG22 VAL A  50      -1.656  -3.546  -4.317  1.00  0.00              
ATOM    728 HG23 VAL A  50      -2.655  -3.506  -2.820  1.00  0.00              
ATOM    729  N   SER A  51      -5.239  -1.497  -2.187  1.00 20.74              
ATOM    730  HN  SER A  51      -4.904  -1.737  -3.098  1.00  0.00              
ATOM    731  CA  SER A  51      -6.702  -1.476  -2.069  1.00 21.51              
ATOM    732  HA  SER A  51      -6.950  -0.500  -1.673  1.00  0.00              
ATOM    733  C   SER A  51      -7.217  -2.528  -1.056  1.00 27.33              
ATOM    734  O   SER A  51      -8.202  -2.285  -0.375  1.00 26.69              
ATOM    735  CB  SER A  51      -7.371  -1.660  -3.451  1.00  0.00              
ATOM    736  HB1 SER A  51      -8.472  -1.552  -3.320  1.00  0.00              
ATOM    737  HB2 SER A  51      -7.045  -0.856  -4.149  1.00  0.00              
ATOM    738  OG  SER A  51      -7.112  -2.951  -4.018  1.00  0.00              
ATOM    739  HG1 SER A  51      -7.731  -3.068  -4.750  1.00  0.00              
ATOM    740  N   ALA A  52      -6.516  -3.673  -0.940  1.00 24.74              
ATOM    741  HN  ALA A  52      -5.696  -3.830  -1.490  1.00  0.00              
ATOM    742  CA  ALA A  52      -6.876  -4.754  -0.029  1.00 23.08              
ATOM    743  HA  ALA A  52      -7.903  -4.627   0.293  1.00  0.00              
ATOM    744  C   ALA A  52      -6.029  -4.790   1.238  1.00 26.47              
ATOM    745  O   ALA A  52      -6.263  -5.663   2.077  1.00 25.31              
ATOM    746  CB  ALA A  52      -6.795  -6.125  -0.739  1.00  0.00              
ATOM    747  HB1 ALA A  52      -7.497  -6.139  -1.601  1.00  0.00              
ATOM    748  HB2 ALA A  52      -5.771  -6.314  -1.128  1.00  0.00              
ATOM    749  HB3 ALA A  52      -7.074  -6.957  -0.057  1.00  0.00              
ATOM    750  N   SER A  53      -5.050  -3.845   1.403  1.00 22.65              
ATOM    751  HN  SER A  53      -4.920  -3.098   0.751  1.00  0.00              
ATOM    752  CA  SER A  53      -4.099  -3.828   2.540  1.00 21.78              
ATOM    753  HA  SER A  53      -3.295  -3.156   2.272  1.00  0.00              
ATOM    754  C   SER A  53      -3.485  -5.240   2.701  1.00 23.32              
ATOM    755  O   SER A  53      -3.459  -5.817   3.792  1.00 21.36              
ATOM    756  CB  SER A  53      -4.791  -3.335   3.832  1.00  0.00              
ATOM    757  HB1 SER A  53      -4.044  -3.364   4.658  1.00  0.00              
ATOM    758  HB2 SER A  53      -5.112  -2.274   3.719  1.00  0.00              
ATOM    759  OG  SER A  53      -5.904  -4.158   4.206  1.00  0.00              
ATOM    760  HG1 SER A  53      -6.133  -3.928   5.115  1.00  0.00              
ATOM    761  N   THR A  54      -3.020  -5.783   1.584  1.00 19.65              
ATOM    762  HN  THR A  54      -3.026  -5.291   0.714  1.00  0.00              
ATOM    763  CA  THR A  54      -2.465  -7.124   1.508  1.00 19.18              
ATOM    764  HA  THR A  54      -2.258  -7.415   2.529  1.00  0.00              
ATOM    765  C   THR A  54      -1.123  -7.132   0.773  1.00 22.07              
ATOM    766  O   THR A  54      -0.994  -6.558  -0.305  1.00 20.80              
ATOM    767  CB  THR A  54      -3.476  -8.107   0.874  1.00  0.00              
ATOM    768  HB  THR A  54      -3.746  -7.674  -0.121  1.00  0.00              
ATOM    769  OG1 THR A  54      -4.683  -8.197   1.628  1.00  0.00              
ATOM    770  HG1 THR A  54      -5.231  -8.835   1.160  1.00  0.00              
ATOM    771  CG2 THR A  54      -2.968  -9.533   0.640  1.00  0.00              
ATOM    772 HG21 THR A  54      -3.718 -10.132   0.082  1.00  0.00              
ATOM    773 HG22 THR A  54      -2.031  -9.517   0.044  1.00  0.00              
ATOM    774 HG23 THR A  54      -2.759 -10.046   1.603  1.00  0.00              
ATOM    775  N   ALA A  55      -0.144  -7.817   1.363  1.00 19.38              
ATOM    776  HN  ALA A  55      -0.288  -8.231   2.261  1.00  0.00              
ATOM    777  CA  ALA A  55       1.186  -8.022   0.781  1.00 19.19              
ATOM    778  HA  ALA A  55       1.387  -7.360  -0.053  1.00  0.00              
ATOM    779  C   ALA A  55       1.190  -9.436   0.219  1.00 23.15              
ATOM    780  O   ALA A  55       0.540 -10.328   0.776  1.00 22.53              
ATOM    781  CB  ALA A  55       2.289  -7.871   1.855  1.00  0.00              
ATOM    782  HB1 ALA A  55       2.246  -6.850   2.292  1.00  0.00              
ATOM    783  HB2 ALA A  55       2.145  -8.602   2.681  1.00  0.00              
ATOM    784  HB3 ALA A  55       3.303  -8.017   1.425  1.00  0.00              
ATOM    785  N   THR A  56       1.001  -9.620  -0.850  1.00  1.85              
ATOM    786  HN  THR A  56       0.019  -9.734  -0.780  1.00  0.22              
ATOM    787  CA  THR A  56       1.677 -10.440  -1.857  1.00  2.27              
ATOM    788  HA  THR A  56       2.664 -10.041  -2.041  1.00  1.32              
ATOM    789  C   THR A  56       0.947 -10.409  -3.184  1.00  2.00              
ATOM    790  O   THR A  56      -0.283 -10.417  -3.226  1.00  1.70              
ATOM    791  CB  THR A  56       1.757 -11.917  -1.406  1.00  0.00              
ATOM    792  HB  THR A  56       2.241 -12.472  -2.246  1.00  0.00              
ATOM    793  OG1 THR A  56       0.467 -12.491  -1.217  1.00  0.00              
ATOM    794  HG1 THR A  56       0.628 -13.397  -0.929  1.00  0.00              
ATOM    795  CG2 THR A  56       2.574 -12.185  -0.137  1.00  0.00              
ATOM    796 HG21 THR A  56       2.670 -13.276   0.046  1.00  0.00              
ATOM    797 HG22 THR A  56       3.596 -11.764  -0.238  1.00  0.00              
ATOM    798 HG23 THR A  56       2.094 -11.724   0.753  1.00  0.00              
ATOM    799  N   ALA A  57       1.671 -10.415  -4.321  1.00  1.85              
ATOM    800  HN  ALA A  57       2.672 -10.406  -4.302  1.00  0.22              
ATOM    801  CA  ALA A  57       1.033 -10.577  -5.616  1.00  2.27              
ATOM    802  HA  ALA A  57       0.300 -11.369  -5.533  1.00  1.32              
ATOM    803  C   ALA A  57       2.017 -11.035  -6.675  1.00  2.00              
ATOM    804  O   ALA A  57       3.228 -11.101  -6.461  1.00  1.70              
ATOM    805  CB  ALA A  57       0.350  -9.264  -6.064  1.00  0.00              
ATOM    806  HB1 ALA A  57      -0.425  -8.975  -5.320  1.00  0.00              
ATOM    807  HB2 ALA A  57       1.086  -8.433  -6.131  1.00  0.00              
ATOM    808  HB3 ALA A  57      -0.148  -9.377  -7.051  1.00  0.00              
ATOM    809  N   THR A  58       1.479 -11.377  -7.857  1.00  1.85              
ATOM    810  HN  THR A  58       0.493 -11.318  -7.982  1.00  0.22              
ATOM    811  CA  THR A  58       2.228 -11.929  -8.973  1.00  2.27              
ATOM    812  HA  THR A  58       3.172 -12.303  -8.611  1.00  1.32              
ATOM    813  C   THR A  58       2.511 -10.876 -10.030  1.00  2.00              
ATOM    814  O   THR A  58       1.603 -10.276 -10.603  1.00  1.70              
ATOM    815  CB  THR A  58       1.462 -13.103  -9.627  1.00  0.00              
ATOM    816  HB  THR A  58       0.460 -12.698  -9.913  1.00  0.00              
ATOM    817  OG1 THR A  58       1.231 -14.170  -8.711  1.00  0.00              
ATOM    818  HG1 THR A  58       0.765 -14.845  -9.215  1.00  0.00              
ATOM    819  CG2 THR A  58       2.099 -13.701 -10.885  1.00  0.00              
ATOM    820 HG21 THR A  58       1.429 -14.456 -11.346  1.00  0.00              
ATOM    821 HG22 THR A  58       2.290 -12.907 -11.637  1.00  0.00              
ATOM    822 HG23 THR A  58       3.067 -14.194 -10.647  1.00  0.00              
ATOM    823  N   ILE A  59       3.799 -10.649 -10.337  1.00  1.85              
ATOM    824  HN  ILE A  59       4.506 -11.188  -9.866  1.00  0.22              
ATOM    825  CA  ILE A  59       4.295  -9.810 -11.418  1.00  2.27              
ATOM    826  HA  ILE A  59       3.518  -9.113 -11.701  1.00  1.32              
ATOM    827  C   ILE A  59       4.525 -10.729 -12.616  1.00  2.00              
ATOM    828  O   ILE A  59       4.885 -11.894 -12.453  1.00  1.70              
ATOM    829  CB  ILE A  59       5.546  -9.017 -10.973  1.00  0.00              
ATOM    830  HB  ILE A  59       5.208  -8.444 -10.073  1.00  0.00              
ATOM    831  CG2 ILE A  59       6.718  -9.907 -10.502  1.00  0.00              
ATOM    832 HG21 ILE A  59       7.521  -9.289 -10.051  1.00  0.00              
ATOM    833 HG22 ILE A  59       6.379 -10.632  -9.732  1.00  0.00              
ATOM    834 HG23 ILE A  59       7.152 -10.475 -11.351  1.00  0.00              
ATOM    835  CG1 ILE A  59       6.002  -7.948 -11.999  1.00  0.00              
ATOM    836 HG11 ILE A  59       6.424  -8.448 -12.899  1.00  0.00              
ATOM    837 HG12 ILE A  59       5.112  -7.367 -12.333  1.00  0.00              
ATOM    838  CD  ILE A  59       7.039  -6.955 -11.451  1.00  0.00              
ATOM    839  HD1 ILE A  59       7.278  -6.185 -12.217  1.00  0.00              
ATOM    840  HD2 ILE A  59       6.649  -6.438 -10.548  1.00  0.00              
ATOM    841  HD3 ILE A  59       7.983  -7.473 -11.181  1.00  0.00              
ATOM    842  N   SER A  60       4.296 -10.276 -13.867  1.00  1.85              
ATOM    843  HN  SER A  60       3.969  -9.347 -14.060  1.00  0.22              
ATOM    844  CA  SER A  60       4.504 -11.141 -15.023  1.00  2.27              
ATOM    845  HA  SER A  60       5.165 -11.952 -14.758  1.00  1.32              
ATOM    846  C   SER A  60       5.205 -10.418 -16.155  1.00  2.00              
ATOM    847  O   SER A  60       5.284  -9.193 -16.193  1.00  1.70              
ATOM    848  CB  SER A  60       3.165 -11.741 -15.513  1.00  0.00              
ATOM    849  HB1 SER A  60       2.742 -12.360 -14.689  1.00  0.00              
ATOM    850  HB2 SER A  60       2.431 -10.930 -15.722  1.00  0.00              
ATOM    851  OG  SER A  60       3.329 -12.580 -16.664  1.00  0.00              
ATOM    852  HG1 SER A  60       2.512 -13.083 -16.768  1.00  0.00              
ATOM    853  N   GLY A  61       5.757 -11.184 -17.116  1.00  1.85              
ATOM    854  HN  GLY A  61       5.677 -12.181 -17.024  1.00  0.22              
ATOM    855  CA  GLY A  61       6.368 -10.654 -18.333  1.00  2.17              
ATOM    856  C   GLY A  61       7.852 -10.427 -18.238  1.00  2.00              
ATOM    857  O   GLY A  61       8.422  -9.679 -19.027  1.00  1.70              
ATOM    858  HA1 GLY A  61       5.905  -9.702 -18.556  1.00  0.00              
ATOM    859  N   LEU A  62       8.520 -11.086 -17.279  1.00  1.85              
ATOM    860  HN  LEU A  62       8.027 -11.704 -16.673  1.00  0.22              
ATOM    861  CA  LEU A  62       9.947 -10.959 -17.041  1.00  2.27              
ATOM    862  HA  LEU A  62      10.247  -9.955 -17.306  1.00  1.32              
ATOM    863  C   LEU A  62      10.787 -11.880 -17.928  1.00  2.00              
ATOM    864  O   LEU A  62      10.296 -12.497 -18.873  1.00  1.70              
ATOM    865  CB  LEU A  62      10.277 -11.157 -15.543  1.00  0.00              
ATOM    866  HB1 LEU A  62      11.381 -11.053 -15.432  1.00  0.00              
ATOM    867  HB2 LEU A  62       9.830 -10.320 -14.961  1.00  0.00              
ATOM    868  CG  LEU A  62       9.869 -12.501 -14.894  1.00  0.00              
ATOM    869  HG  LEU A  62       9.873 -12.369 -13.785  1.00  0.00              
ATOM    870  CD1 LEU A  62      10.901 -13.591 -15.222  1.00  0.00              
ATOM    871 HD11 LEU A  62      10.634 -14.544 -14.717  1.00  0.00              
ATOM    872 HD12 LEU A  62      10.941 -13.774 -16.317  1.00  0.00              
ATOM    873 HD13 LEU A  62      11.914 -13.288 -14.880  1.00  0.00              
ATOM    874  CD2 LEU A  62       8.463 -12.955 -15.314  1.00  0.00              
ATOM    875 HD21 LEU A  62       8.216 -13.931 -14.842  1.00  0.00              
ATOM    876 HD22 LEU A  62       7.688 -12.227 -15.004  1.00  0.00              
ATOM    877 HD23 LEU A  62       8.407 -13.079 -16.417  1.00  0.00              
ATOM    878  N   LYS A  63      12.107 -11.956 -17.668  1.00  1.85              
ATOM    879  HN  LYS A  63      12.498 -11.487 -16.879  1.00  0.22              
ATOM    880  CA  LYS A  63      13.037 -12.790 -18.400  1.00  2.27              
ATOM    881  HA  LYS A  63      12.495 -13.469 -19.041  1.00  1.32              
ATOM    882  C   LYS A  63      13.857 -13.577 -17.384  1.00  2.00              
ATOM    883  O   LYS A  63      14.130 -13.037 -16.312  1.00  1.70              
ATOM    884  CB  LYS A  63      14.031 -11.928 -19.212  1.00  0.00              
ATOM    885  HB1 LYS A  63      14.502 -11.211 -18.500  1.00  0.00              
ATOM    886  HB2 LYS A  63      14.851 -12.580 -19.588  1.00  0.00              
ATOM    887  CG  LYS A  63      13.421 -11.122 -20.379  1.00  0.00              
ATOM    888  HG1 LYS A  63      12.913 -11.823 -21.080  1.00  0.00              
ATOM    889  HG2 LYS A  63      12.644 -10.433 -19.976  1.00  0.00              
ATOM    890  CD  LYS A  63      14.466 -10.316 -21.173  1.00  0.00              
ATOM    891  HD1 LYS A  63      14.959  -9.599 -20.477  1.00  0.00              
ATOM    892  HD2 LYS A  63      15.249 -11.023 -21.533  1.00  0.00              
ATOM    893  CE  LYS A  63      13.846  -9.569 -22.361  1.00  0.00              
ATOM    894  HE1 LYS A  63      14.639  -9.092 -22.979  1.00  0.00              
ATOM    895  HE2 LYS A  63      13.271 -10.269 -23.006  1.00  0.00              
ATOM    896  NZ  LYS A  63      12.940  -8.524 -21.890  1.00  0.00              
ATOM    897  HZ1 LYS A  63      12.525  -8.022 -22.701  1.00  0.00              
ATOM    898  HZ2 LYS A  63      12.180  -8.953 -21.324  1.00  0.00              
ATOM    899  HZ3 LYS A  63      13.467  -7.850 -21.299  1.00  0.00              
ATOM    900  N   PRO A  64      14.300 -14.803 -17.625  1.00  1.85              
ATOM    901  CA  PRO A  64      15.308 -15.449 -16.790  1.00  2.27              
ATOM    902  HA  PRO A  64      15.088 -15.309 -15.739  1.00  1.32              
ATOM    903  C   PRO A  64      16.710 -14.890 -17.040  1.00  2.00              
ATOM    904  O   PRO A  64      17.411 -15.352 -17.939  1.00  1.70              
ATOM    905  CD  PRO A  64      13.626 -15.784 -18.505  1.00 52.80              
ATOM    906  HD1 PRO A  64      12.950 -15.209 -17.833  1.00  0.00              
ATOM    907  HD2 PRO A  64      13.152 -15.932 -19.503  1.00  0.00              
ATOM    908  CB  PRO A  64      15.228 -16.925 -17.144  1.00 52.39              
ATOM    909  HB1 PRO A  64      14.426 -17.401 -16.537  1.00  0.00              
ATOM    910  HB2 PRO A  64      16.181 -17.462 -16.965  1.00  0.00              
ATOM    911  CG  PRO A  64      13.957 -17.114 -17.890  1.00 52.57              
ATOM    912  HG1 PRO A  64      13.581 -18.155 -17.848  1.00  0.00              
ATOM    913  HG2 PRO A  64      14.108 -16.817 -18.953  1.00  0.00              
ATOM    914  N   GLY A  65      17.160 -13.903 -16.242  1.00  1.85              
ATOM    915  HN  GLY A  65      16.566 -13.531 -15.504  1.00  0.22              
ATOM    916  CA  GLY A  65      18.504 -13.333 -16.301  1.00  2.17              
ATOM    917  C   GLY A  65      18.511 -11.860 -16.603  1.00  2.00              
ATOM    918  O   GLY A  65      19.207 -11.412 -17.511  1.00  1.70              
ATOM    919  HA1 GLY A  65      19.050 -13.836 -17.087  1.00  0.00              
ATOM    920  N   VAL A  66      17.754 -11.047 -15.843  1.00  1.85              
ATOM    921  HN  VAL A  66      17.169 -11.434 -15.114  1.00  0.22              
ATOM    922  CA  VAL A  66      17.729  -9.599 -16.040  1.00  2.27              
ATOM    923  HA  VAL A  66      18.706  -9.287 -16.382  1.00  1.32              
ATOM    924  C   VAL A  66      17.515  -8.885 -14.710  1.00  2.00              
ATOM    925  O   VAL A  66      16.967  -9.438 -13.762  1.00  1.70              
ATOM    926  CB  VAL A  66      16.689  -9.204 -17.113  1.00  0.00              
ATOM    927  HB  VAL A  66      16.912  -9.799 -18.034  1.00  0.00              
ATOM    928  CG1 VAL A  66      15.229  -9.500 -16.710  1.00  0.00              
ATOM    929 HG11 VAL A  66      14.533  -9.159 -17.506  1.00  0.00              
ATOM    930 HG12 VAL A  66      15.056 -10.586 -16.564  1.00  0.00              
ATOM    931 HG13 VAL A  66      14.965  -8.968 -15.771  1.00  0.00              
ATOM    932  CG2 VAL A  66      16.800  -7.720 -17.513  1.00  0.00              
ATOM    933 HG21 VAL A  66      16.017  -7.454 -18.254  1.00  0.00              
ATOM    934 HG22 VAL A  66      16.676  -7.066 -16.623  1.00  0.00              
ATOM    935 HG23 VAL A  66      17.786  -7.499 -17.971  1.00  0.00              
ATOM    936  N   ASP A  67      17.978  -7.628 -14.578  1.00  1.85              
ATOM    937  HN  ASP A  67      18.494  -7.203 -15.317  1.00  0.22              
ATOM    938  CA  ASP A  67      17.715  -6.794 -13.425  1.00  2.27              
ATOM    939  HA  ASP A  67      17.569  -7.418 -12.552  1.00  1.32              
ATOM    940  C   ASP A  67      16.423  -5.992 -13.634  1.00  2.00              
ATOM    941  O   ASP A  67      16.289  -5.224 -14.589  1.00  1.70              
ATOM    942  CB  ASP A  67      18.913  -5.860 -13.133  1.00  0.00              
ATOM    943  HB1 ASP A  67      19.848  -6.456 -13.136  1.00  0.00              
ATOM    944  HB2 ASP A  67      18.996  -5.077 -13.912  1.00  0.00              
ATOM    945  CG  ASP A  67      18.809  -5.183 -11.774  1.00  0.00              
ATOM    946  OD1 ASP A  67      17.775  -4.514 -11.528  1.00  0.00              
ATOM    947  OD2 ASP A  67      19.832  -5.170 -11.050  1.00  0.00              
ATOM    948  N   TYR A  68      15.435  -6.162 -12.738  1.00  1.85              
ATOM    949  HN  TYR A  68      15.561  -6.787 -11.957  1.00  0.22              
ATOM    950  CA  TYR A  68      14.194  -5.411 -12.749  1.00  2.27              
ATOM    951  HA  TYR A  68      14.062  -4.927 -13.708  1.00  1.32              
ATOM    952  C   TYR A  68      14.259  -4.302 -11.716  1.00  2.00              
ATOM    953  O   TYR A  68      14.557  -4.531 -10.550  1.00  1.70              
ATOM    954  CB  TYR A  68      12.990  -6.326 -12.425  1.00  0.00              
ATOM    955  HB1 TYR A  68      13.202  -6.888 -11.489  1.00  0.00              
ATOM    956  HB2 TYR A  68      12.074  -5.723 -12.247  1.00  0.00              
ATOM    957  CG  TYR A  68      12.723  -7.351 -13.503  1.00  0.00              
ATOM    958  CD1 TYR A  68      13.277  -7.197 -14.788  1.00  0.00              
ATOM    959  HD1 TYR A  68      13.944  -6.370 -14.988  1.00  0.00              
ATOM    960  CE1 TYR A  68      12.952  -8.096 -15.813  1.00  0.00              
ATOM    961  HE1 TYR A  68      13.369  -7.976 -16.802  1.00  0.00              
ATOM    962  CZ  TYR A  68      12.077  -9.156 -15.564  1.00  0.00              
ATOM    963  OH  TYR A  68      11.731 -10.035 -16.607  1.00  0.00              
ATOM    964  HH  TYR A  68      11.187 -10.729 -16.230  1.00  0.00              
ATOM    965  CD2 TYR A  68      11.856  -8.432 -13.262  1.00  0.00              
ATOM    966  HD2 TYR A  68      11.406  -8.555 -12.286  1.00  0.00              
ATOM    967  CE2 TYR A  68      11.531  -9.329 -14.288  1.00  0.00              
ATOM    968  HE2 TYR A  68      10.841 -10.137 -14.096  1.00  0.00              
ATOM    969  N   THR A  69      13.934  -3.062 -12.115  1.00  1.85              
ATOM    970  HN  THR A  69      13.635  -2.917 -13.066  1.00  0.22              
ATOM    971  CA  THR A  69      13.731  -1.941 -11.204  1.00  2.27              
ATOM    972  HA  THR A  69      14.277  -2.106 -10.286  1.00  1.32              
ATOM    973  C   THR A  69      12.258  -1.897 -10.863  1.00  2.00              
ATOM    974  O   THR A  69      11.402  -1.944 -11.744  1.00  1.70              
ATOM    975  CB  THR A  69      14.191  -0.614 -11.850  1.00  0.00              
ATOM    976  HB  THR A  69      13.624  -0.523 -12.809  1.00  0.00              
ATOM    977  OG1 THR A  69      15.576  -0.632 -12.188  1.00  0.00              
ATOM    978  HG1 THR A  69      15.759   0.234 -12.567  1.00  0.00              
ATOM    979  CG2 THR A  69      13.930   0.655 -11.033  1.00  0.00              
ATOM    980 HG21 THR A  69      14.187   1.562 -11.619  1.00  0.00              
ATOM    981 HG22 THR A  69      12.857   0.721 -10.753  1.00  0.00              
ATOM    982 HG23 THR A  69      14.533   0.661 -10.099  1.00  0.00              
ATOM    983  N   ILE A  70      11.923  -1.842  -9.563  1.00  1.85              
ATOM    984  HN  ILE A  70      12.638  -1.762  -8.858  1.00  0.22              
ATOM    985  CA  ILE A  70      10.559  -1.909  -9.073  1.00  2.27              
ATOM    986  HA  ILE A  70       9.881  -1.739  -9.896  1.00  1.32              
ATOM    987  C   ILE A  70      10.311  -0.777  -8.087  1.00  2.00              
ATOM    988  O   ILE A  70      11.117  -0.514  -7.195  1.00  1.70              
ATOM    989  CB  ILE A  70      10.248  -3.309  -8.493  1.00  0.00              
ATOM    990  HB  ILE A  70      10.463  -4.014  -9.335  1.00  0.00              
ATOM    991  CG2 ILE A  70      11.178  -3.727  -7.332  1.00  0.00              
ATOM    992 HG21 ILE A  70      11.014  -4.791  -7.063  1.00  0.00              
ATOM    993 HG22 ILE A  70      12.245  -3.615  -7.620  1.00  0.00              
ATOM    994 HG23 ILE A  70      10.992  -3.108  -6.430  1.00  0.00              
ATOM    995  CG1 ILE A  70       8.752  -3.520  -8.145  1.00  0.00              
ATOM    996 HG11 ILE A  70       8.481  -2.901  -7.261  1.00  0.00              
ATOM    997 HG12 ILE A  70       8.131  -3.164  -8.998  1.00  0.00              
ATOM    998  CD  ILE A  70       8.374  -4.982  -7.862  1.00  0.00              
ATOM    999  HD1 ILE A  70       7.281  -5.069  -7.677  1.00  0.00              
ATOM   1000  HD2 ILE A  70       8.634  -5.630  -8.727  1.00  0.00              
ATOM   1001  HD3 ILE A  70       8.904  -5.364  -6.965  1.00  0.00              
ATOM   1002  N   THR A  71       9.195  -0.037  -8.256  1.00  1.85              
ATOM   1003  HN  THR A  71       8.540  -0.275  -8.983  1.00  0.22              
ATOM   1004  CA  THR A  71       8.842   1.096  -7.400  1.00  2.27              
ATOM   1005  HA  THR A  71       9.596   1.229  -6.639  1.00  1.32              
ATOM   1006  C   THR A  71       7.540   0.814  -6.696  1.00  2.00              
ATOM   1007  O   THR A  71       6.540   0.479  -7.326  1.00  1.70              
ATOM   1008  CB  THR A  71       8.701   2.393  -8.230  1.00  0.00              
ATOM   1009  HB  THR A  71       7.943   2.174  -9.021  1.00  0.00              
ATOM   1010  OG1 THR A  71       9.911   2.738  -8.899  1.00  0.00              
ATOM   1011  HG1 THR A  71       9.721   3.555  -9.371  1.00  0.00              
ATOM   1012  CG2 THR A  71       8.228   3.632  -7.462  1.00  0.00              
ATOM   1013 HG21 THR A  71       8.047   4.481  -8.154  1.00  0.00              
ATOM   1014 HG22 THR A  71       7.277   3.417  -6.929  1.00  0.00              
ATOM   1015 HG23 THR A  71       8.983   3.950  -6.710  1.00  0.00              
ATOM   1016  N   VAL A  72       7.516   0.935  -5.356  1.00  1.85              
ATOM   1017  HN  VAL A  72       8.335   1.229  -4.852  1.00  0.22              
ATOM   1018  CA  VAL A  72       6.340   0.655  -4.552  1.00  2.27              
ATOM   1019  HA  VAL A  72       5.568   0.230  -5.180  1.00  1.32              
ATOM   1020  C   VAL A  72       5.737   1.929  -3.967  1.00  2.00              
ATOM   1021  O   VAL A  72       6.375   2.705  -3.255  1.00  1.70              
ATOM   1022  CB  VAL A  72       6.655  -0.391  -3.457  1.00  0.00              
ATOM   1023  HB  VAL A  72       5.721  -0.551  -2.866  1.00  0.00              
ATOM   1024  CG1 VAL A  72       7.097  -1.763  -4.011  1.00  0.00              
ATOM   1025 HG11 VAL A  72       7.344  -2.453  -3.176  1.00  0.00              
ATOM   1026 HG12 VAL A  72       6.294  -2.242  -4.609  1.00  0.00              
ATOM   1027 HG13 VAL A  72       8.001  -1.657  -4.648  1.00  0.00              
ATOM   1028  CG2 VAL A  72       7.723   0.108  -2.465  1.00  0.00              
ATOM   1029 HG21 VAL A  72       7.960  -0.676  -1.715  1.00  0.00              
ATOM   1030 HG22 VAL A  72       8.660   0.373  -3.001  1.00  0.00              
ATOM   1031 HG23 VAL A  72       7.373   1.004  -1.914  1.00  0.00              
ATOM   1032  N   TYR A  73       4.455   2.185  -4.280  1.00  1.85              
ATOM   1033  HN  TYR A  73       3.955   1.590  -4.919  1.00  0.22              
ATOM   1034  CA  TYR A  73       3.712   3.342  -3.822  1.00  2.27              
ATOM   1035  HA  TYR A  73       4.350   4.003  -3.253  1.00  1.32              
ATOM   1036  C   TYR A  73       2.568   2.902  -2.916  1.00  2.00              
ATOM   1037  O   TYR A  73       1.468   2.598  -3.379  1.00  1.70              
ATOM   1038  CB  TYR A  73       3.085   4.104  -5.012  1.00  0.00              
ATOM   1039  HB1 TYR A  73       2.493   3.392  -5.629  1.00  0.00              
ATOM   1040  HB2 TYR A  73       2.385   4.888  -4.652  1.00  0.00              
ATOM   1041  CG  TYR A  73       4.119   4.724  -5.923  1.00  0.00              
ATOM   1042  CD1 TYR A  73       4.511   4.072  -7.106  1.00  0.00              
ATOM   1043  HD1 TYR A  73       4.031   3.146  -7.394  1.00  0.00              
ATOM   1044  CE1 TYR A  73       5.537   4.602  -7.902  1.00  0.00              
ATOM   1045  HE1 TYR A  73       5.846   4.098  -8.806  1.00  0.00              
ATOM   1046  CZ  TYR A  73       6.173   5.788  -7.526  1.00  0.00              
ATOM   1047  OH  TYR A  73       7.223   6.295  -8.314  1.00  0.00              
ATOM   1048  HH  TYR A  73       7.481   7.141  -7.941  1.00  0.00              
ATOM   1049  CD2 TYR A  73       4.755   5.926  -5.566  1.00  0.00              
ATOM   1050  HD2 TYR A  73       4.480   6.432  -4.650  1.00  0.00              
ATOM   1051  CE2 TYR A  73       5.783   6.453  -6.361  1.00  0.00              
ATOM   1052  HE2 TYR A  73       6.283   7.361  -6.058  1.00  0.00              
ATOM   1053  N   ALA A  74       2.779   2.879  -1.587  1.00  1.85              
ATOM   1054  HN  ALA A  74       3.684   3.048  -1.213  1.00  0.22              
ATOM   1055  CA  ALA A  74       1.709   2.677  -0.628  1.00  2.27              
ATOM   1056  HA  ALA A  74       0.943   2.040  -1.055  1.00  1.32              
ATOM   1057  C   ALA A  74       1.068   4.011  -0.269  1.00  2.00              
ATOM   1058  O   ALA A  74       1.530   4.720   0.622  1.00  1.70              
ATOM   1059  CB  ALA A  74       2.241   2.008   0.661  1.00  0.00              
ATOM   1060  HB1 ALA A  74       2.686   1.020   0.411  1.00  0.00              
ATOM   1061  HB2 ALA A  74       3.032   2.629   1.136  1.00  0.00              
ATOM   1062  HB3 ALA A  74       1.429   1.841   1.401  1.00  0.00              
ATOM   1063  N   VAL A  75      -0.003   4.409  -0.972  1.00  1.85              
ATOM   1064  HN  VAL A  75      -0.429   3.787  -1.639  1.00  0.22              
ATOM   1065  CA  VAL A  75      -0.604   5.730  -0.868  1.00  2.27              
ATOM   1066  HA  VAL A  75       0.184   6.458  -0.743  1.00  1.32              
ATOM   1067  C   VAL A  75      -1.525   5.823   0.337  1.00  2.00              
ATOM   1068  O   VAL A  75      -2.542   5.132   0.413  1.00  1.70              
ATOM   1069  CB  VAL A  75      -1.385   6.085  -2.155  1.00  0.00              
ATOM   1070  HB  VAL A  75      -2.145   5.282  -2.320  1.00  0.00              
ATOM   1071  CG1 VAL A  75      -2.135   7.432  -2.081  1.00  0.00              
ATOM   1072 HG11 VAL A  75      -2.641   7.644  -3.048  1.00  0.00              
ATOM   1073 HG12 VAL A  75      -2.917   7.422  -1.295  1.00  0.00              
ATOM   1074 HG13 VAL A  75      -1.430   8.264  -1.873  1.00  0.00              
ATOM   1075  CG2 VAL A  75      -0.477   6.093  -3.401  1.00  0.00              
ATOM   1076 HG21 VAL A  75      -1.053   6.389  -4.304  1.00  0.00              
ATOM   1077 HG22 VAL A  75       0.360   6.811  -3.270  1.00  0.00              
ATOM   1078 HG23 VAL A  75      -0.048   5.088  -3.593  1.00  0.00              
ATOM   1079  N   ALA A  76      -0.494   7.407   3.434  1.00 45.98              
ATOM   1080  HN  ALA A  76      -0.149   6.525   3.753  1.00  0.00              
ATOM   1081  CA  ALA A  76      -1.637   7.343   2.523  1.00 44.78              
ATOM   1082  HA  ALA A  76      -1.382   7.848   1.598  1.00  0.00              
ATOM   1083  C   ALA A  76      -2.909   8.023   3.051  1.00 42.43              
ATOM   1084  O   ALA A  76      -3.568   8.741   2.307  1.00 39.05              
ATOM   1085  CB  ALA A  76      -1.960   5.879   2.144  1.00  0.00              
ATOM   1086  HB1 ALA A  76      -1.080   5.422   1.642  1.00  0.00              
ATOM   1087  HB2 ALA A  76      -2.190   5.273   3.048  1.00  0.00              
ATOM   1088  HB3 ALA A  76      -2.823   5.817   1.446  1.00  0.00              
ATOM   1089  N   LYS A  77      -3.250   7.770   4.318  1.00 41.85              
ATOM   1090  HN  LYS A  77      -2.735   7.117   4.871  1.00  0.00              
ATOM   1091  CA  LYS A  77      -4.380   8.407   4.999  1.00 44.05              
ATOM   1092  HA  LYS A  77      -5.281   8.023   4.538  1.00  0.00              
ATOM   1093  C   LYS A  77      -4.379   9.912   4.805  1.00 46.65              
ATOM   1094  O   LYS A  77      -5.438  10.534   4.740  1.00 50.64              
ATOM   1095  CB  LYS A  77      -4.340   8.125   6.519  1.00  0.00              
ATOM   1096  HB1 LYS A  77      -5.293   8.510   6.949  1.00  0.00              
ATOM   1097  HB2 LYS A  77      -4.346   7.023   6.682  1.00  0.00              
ATOM   1098  CG  LYS A  77      -3.166   8.763   7.289  1.00  0.00              
ATOM   1099  HG1 LYS A  77      -2.206   8.424   6.838  1.00  0.00              
ATOM   1100  HG2 LYS A  77      -3.215   9.871   7.172  1.00  0.00              
ATOM   1101  CD  LYS A  77      -3.151   8.402   8.786  1.00  0.00              
ATOM   1102  HD1 LYS A  77      -3.341   7.309   8.886  1.00  0.00              
ATOM   1103  HD2 LYS A  77      -2.127   8.600   9.180  1.00  0.00              
ATOM   1104  CE  LYS A  77      -4.187   9.201   9.589  1.00  0.00              
ATOM   1105  HE1 LYS A  77      -3.953  10.287   9.555  1.00  0.00              
ATOM   1106  HE2 LYS A  77      -5.207   9.047   9.173  1.00  0.00              
ATOM   1107  NZ  LYS A  77      -4.189   8.774  10.986  1.00  0.00              
ATOM   1108  HZ1 LYS A  77      -4.892   9.320  11.524  1.00  0.00              
ATOM   1109  HZ2 LYS A  77      -4.423   7.762  11.039  1.00  0.00              
ATOM   1110  HZ3 LYS A  77      -3.245   8.928  11.396  1.00  0.00              
ATOM   1111  N   GLU A  78      -3.190  10.506   4.861  1.00 48.33              
ATOM   1112  HN  GLU A  78      -2.332  10.021   5.005  1.00  0.00              
ATOM   1113  CA  GLU A  78      -3.038  11.948   4.712  1.00 46.24              
ATOM   1114  HA  GLU A  78      -3.987  12.405   4.961  1.00  0.00              
ATOM   1115  C   GLU A  78      -2.704  12.348   3.279  1.00 45.24              
ATOM   1116  O   GLU A  78      -2.229  13.446   3.036  1.00 45.52              
ATOM   1117  CB  GLU A  78      -1.956  12.492   5.673  1.00  0.00              
ATOM   1118  HB1 GLU A  78      -1.022  11.907   5.510  1.00  0.00              
ATOM   1119  HB2 GLU A  78      -1.709  13.543   5.407  1.00  0.00              
ATOM   1120  CG  GLU A  78      -2.306  12.426   7.188  1.00  0.00              
ATOM   1121  HG1 GLU A  78      -3.166  13.087   7.397  1.00  0.00              
ATOM   1122  HG2 GLU A  78      -2.559  11.390   7.493  1.00  0.00              
ATOM   1123  CD  GLU A  78      -1.215  12.915   8.143  1.00  0.00              
ATOM   1124  OE1 GLU A  78      -0.143  13.273   7.588  1.00  0.00              
ATOM   1125  OE2 GLU A  78      -1.419  12.921   9.380  1.00  0.00              
ATOM   1126  N   GLY A  79      -2.918  11.432   2.342  1.00 45.27              
ATOM   1127  HN  GLY A  79      -3.145  10.482   2.551  1.00  0.00              
ATOM   1128  CA  GLY A  79      -2.831  11.760   0.931  1.00 44.12              
ATOM   1129  C   GLY A  79      -1.442  11.667   0.341  1.00 43.71              
ATOM   1130  O   GLY A  79      -1.248  11.900  -0.848  1.00 44.01              
ATOM   1131  HA1 GLY A  79      -3.157  12.784   0.802  1.00  0.00              
ATOM   1132  N   VAL A  84      -0.474  11.312   1.175  1.00 45.45              
ATOM   1133  HN  VAL A  84      -0.631  11.066   2.128  1.00  0.00              
ATOM   1134  CA  VAL A  84       0.925  11.252   0.757  1.00 44.46              
ATOM   1135  HA  VAL A  84       1.035  11.879  -0.119  1.00  0.00              
ATOM   1136  C   VAL A  84       1.298   9.829   0.352  1.00 43.24              
ATOM   1137  O   VAL A  84       0.890   8.874   1.011  1.00 44.21              
ATOM   1138  CB  VAL A  84       1.864  11.695   1.904  1.00  0.00              
ATOM   1139  HB  VAL A  84       1.653  11.039   2.784  1.00  0.00              
ATOM   1140  CG1 VAL A  84       3.365  11.563   1.571  1.00  0.00              
ATOM   1141 HG11 VAL A  84       3.982  11.933   2.419  1.00  0.00              
ATOM   1142 HG12 VAL A  84       3.654  10.508   1.390  1.00  0.00              
ATOM   1143 HG13 VAL A  84       3.623  12.163   0.672  1.00  0.00              
ATOM   1144  CG2 VAL A  84       1.584  13.142   2.357  1.00  0.00              
ATOM   1145 HG21 VAL A  84       2.296  13.449   3.153  1.00  0.00              
ATOM   1146 HG22 VAL A  84       1.689  13.846   1.504  1.00  0.00              
ATOM   1147 HG23 VAL A  84       0.558  13.243   2.769  1.00  0.00              
ATOM   1148  N   THR A  85       2.076   9.685  -0.718  1.00 41.48              
ATOM   1149  HN  THR A  85       2.347  10.418  -1.341  1.00  0.00              
ATOM   1150  CA  THR A  85       2.611   8.373  -1.067  1.00 44.45              
ATOM   1151  HA  THR A  85       2.027   7.654  -0.510  1.00  0.00              
ATOM   1152  C   THR A  85       4.057   8.229  -0.582  1.00 43.80              
ATOM   1153  O   THR A  85       4.962   8.910  -1.075  1.00 44.07              
ATOM   1154  CB  THR A  85       2.509   8.122  -2.589  1.00  0.00              
ATOM   1155  HB  THR A  85       2.979   7.125  -2.771  1.00  0.00              
ATOM   1156  OG1 THR A  85       3.253   9.075  -3.342  1.00  0.00              
ATOM   1157  HG1 THR A  85       3.113   8.838  -4.266  1.00  0.00              
ATOM   1158  CG2 THR A  85       1.090   8.080  -3.166  1.00  0.00              
ATOM   1159 HG21 THR A  85       1.107   7.784  -4.236  1.00  0.00              
ATOM   1160 HG22 THR A  85       0.470   7.341  -2.617  1.00  0.00              
ATOM   1161 HG23 THR A  85       0.596   9.073  -3.089  1.00  0.00              
ATOM   1162  N   TRP A  86       4.264   7.299   0.351  1.00 42.56              
ATOM   1163  HN  TRP A  86       3.573   6.615   0.575  1.00  0.00              
ATOM   1164  CA  TRP A  86       5.506   7.199   1.118  1.00 40.79              
ATOM   1165  HA  TRP A  86       5.651   8.183   1.548  1.00  0.00              
ATOM   1166  C   TRP A  86       6.774   6.867   0.324  1.00 42.15              
ATOM   1167  O   TRP A  86       7.861   7.304   0.698  1.00 42.14              
ATOM   1168  CB  TRP A  86       5.355   6.196   2.286  1.00  0.00              
ATOM   1169  HB1 TRP A  86       4.515   6.544   2.927  1.00  0.00              
ATOM   1170  HB2 TRP A  86       5.067   5.198   1.891  1.00  0.00              
ATOM   1171  CG  TRP A  86       6.574   6.065   3.188  1.00  0.00              
ATOM   1172  CD1 TRP A  86       7.496   5.057   3.256  1.00  0.00              
ATOM   1173  HD1 TRP A  86       7.441   4.138   2.686  1.00  0.00              
ATOM   1174  NE1 TRP A  86       8.514   5.402   4.112  1.00  0.00              
ATOM   1175  HE1 TRP A  86       9.311   4.874   4.311  1.00  0.00              
ATOM   1176  CE2 TRP A  86       8.260   6.655   4.620  1.00  0.00              
ATOM   1177  CD2 TRP A  86       7.046   7.111   4.061  1.00  0.00              
ATOM   1178  CE3 TRP A  86       6.537   8.376   4.384  1.00  0.00              
ATOM   1179  HE3 TRP A  86       5.609   8.740   3.968  1.00  0.00              
ATOM   1180  CZ3 TRP A  86       7.265   9.172   5.279  1.00  0.00              
ATOM   1181  HZ3 TRP A  86       6.890  10.150   5.547  1.00  0.00              
ATOM   1182  CZ2 TRP A  86       8.979   7.452   5.509  1.00  0.00              
ATOM   1183  HZ2 TRP A  86       9.908   7.115   5.943  1.00  0.00              
ATOM   1184  CH2 TRP A  86       8.469   8.717   5.835  1.00  0.00              
ATOM   1185  HH2 TRP A  86       9.011   9.350   6.524  1.00  0.00              
ATOM   1186  N   SER A  87       6.646   6.123  -0.773  1.00 42.06              
ATOM   1187  HN  SER A  87       5.781   5.779  -1.136  1.00  0.00              
ATOM   1188  CA  SER A  87       7.823   5.739  -1.560  1.00 42.77              
ATOM   1189  HA  SER A  87       8.532   5.357  -0.837  1.00  0.00              
ATOM   1190  C   SER A  87       8.493   6.917  -2.277  1.00 41.09              
ATOM   1191  O   SER A  87       9.681   6.879  -2.596  1.00 40.22              
ATOM   1192  CB  SER A  87       7.468   4.636  -2.585  1.00  0.00              
ATOM   1193  HB1 SER A  87       8.406   4.322  -3.095  1.00  0.00              
ATOM   1194  HB2 SER A  87       7.062   3.740  -2.064  1.00  0.00              
ATOM   1195  OG  SER A  87       6.547   5.094  -3.584  1.00  0.00              
ATOM   1196  HG1 SER A  87       6.552   4.440  -4.295  1.00  0.00              
ATOM   1197  N   ILE A  88       9.337   4.037  -2.315  1.00  1.85              
ATOM   1198  HN  ILE A  88       8.639   3.394  -2.628  1.00  0.22              
ATOM   1199  CA  ILE A  88      10.723   3.633  -2.486  1.00  2.27              
ATOM   1200  HA  ILE A  88      11.323   4.520  -2.634  1.00  1.32              
ATOM   1201  C   ILE A  88      10.856   2.827  -3.765  1.00  2.00              
ATOM   1202  O   ILE A  88       9.951   2.092  -4.162  1.00  1.70              
ATOM   1203  CB  ILE A  88      11.241   2.889  -1.233  1.00  0.00              
ATOM   1204  HB  ILE A  88      11.078   3.611  -0.393  1.00  0.00              
ATOM   1205  CG2 ILE A  88      10.429   1.624  -0.875  1.00  0.00              
ATOM   1206 HG21 ILE A  88      10.744   1.224   0.111  1.00  0.00              
ATOM   1207 HG22 ILE A  88       9.344   1.853  -0.814  1.00  0.00              
ATOM   1208 HG23 ILE A  88      10.577   0.829  -1.635  1.00  0.00              
ATOM   1209  CG1 ILE A  88      12.766   2.616  -1.258  1.00  0.00              
ATOM   1210 HG11 ILE A  88      12.997   1.844  -2.026  1.00  0.00              
ATOM   1211 HG12 ILE A  88      13.294   3.548  -1.561  1.00  0.00              
ATOM   1212  CD  ILE A  88      13.344   2.161   0.092  1.00  0.00              
ATOM   1213  HD1 ILE A  88      14.447   2.039   0.017  1.00  0.00              
ATOM   1214  HD2 ILE A  88      13.129   2.911   0.883  1.00  0.00              
ATOM   1215  HD3 ILE A  88      12.912   1.187   0.403  1.00  0.00              
ATOM   1216  N   SER A  89      11.986   2.975  -4.478  1.00  1.85              
ATOM   1217  HN  SER A  89      12.682   3.637  -4.210  1.00  0.22              
ATOM   1218  CA  SER A  89      12.339   2.133  -5.607  1.00  2.27              
ATOM   1219  HA  SER A  89      11.548   1.420  -5.783  1.00  1.32              
ATOM   1220  C   SER A  89      13.575   1.316  -5.292  1.00  2.00              
ATOM   1221  O   SER A  89      14.514   1.786  -4.650  1.00  1.70              
ATOM   1222  CB  SER A  89      12.538   2.978  -6.887  1.00  0.00              
ATOM   1223  HB1 SER A  89      12.722   2.282  -7.736  1.00  0.00              
ATOM   1224  HB2 SER A  89      11.610   3.546  -7.124  1.00  0.00              
ATOM   1225  OG  SER A  89      13.658   3.867  -6.786  1.00  0.00              
ATOM   1226  HG1 SER A  89      13.849   4.185  -7.678  1.00  0.00              
ATOM   1227  N   ILE A  90      13.599   0.045  -5.728  1.00  1.85              
ATOM   1228  HN  ILE A  90      12.819  -0.324  -6.245  1.00  0.22              
ATOM   1229  CA  ILE A  90      14.760  -0.823  -5.600  1.00  2.27              
ATOM   1230  HA  ILE A  90      15.643  -0.221  -5.431  1.00  1.32              
ATOM   1231  C   ILE A  90      14.973  -1.525  -6.925  1.00  2.00              
ATOM   1232  O   ILE A  90      14.141  -1.443  -7.829  1.00  1.70              
ATOM   1233  CB  ILE A  90      14.566  -1.839  -4.450  1.00  0.00              
ATOM   1234  HB  ILE A  90      15.473  -2.493  -4.500  1.00  0.00              
ATOM   1235  CG2 ILE A  90      14.574  -1.200  -3.042  1.00  0.00              
ATOM   1236 HG21 ILE A  90      14.589  -1.986  -2.258  1.00  0.00              
ATOM   1237 HG22 ILE A  90      15.473  -0.566  -2.901  1.00  0.00              
ATOM   1238 HG23 ILE A  90      13.672  -0.572  -2.887  1.00  0.00              
ATOM   1239  CG1 ILE A  90      13.357  -2.785  -4.654  1.00  0.00              
ATOM   1240 HG11 ILE A  90      12.410  -2.202  -4.607  1.00  0.00              
ATOM   1241 HG12 ILE A  90      13.417  -3.233  -5.672  1.00  0.00              
ATOM   1242  CD  ILE A  90      13.281  -3.936  -3.636  1.00  0.00              
ATOM   1243  HD1 ILE A  90      12.426  -4.606  -3.875  1.00  0.00              
ATOM   1244  HD2 ILE A  90      14.213  -4.539  -3.656  1.00  0.00              
ATOM   1245  HD3 ILE A  90      13.134  -3.547  -2.607  1.00  0.00              
ATOM   1246  N   ASN A  91      16.087  -2.259  -7.084  1.00  1.85              
ATOM   1247  HN  ASN A  91      16.809  -2.262  -6.395  1.00  0.22              
ATOM   1248  CA  ASN A  91      16.273  -3.152  -8.208  1.00  2.27              
ATOM   1249  HA  ASN A  91      15.324  -3.256  -8.713  1.00  1.32              
ATOM   1250  C   ASN A  91      16.595  -4.569  -7.742  1.00  2.00              
ATOM   1251  O   ASN A  91      17.243  -4.779  -6.717  1.00  1.70              
ATOM   1252  CB  ASN A  91      17.265  -2.553  -9.232  1.00  0.00              
ATOM   1253  HB1 ASN A  91      17.318  -3.245 -10.101  1.00  0.00              
ATOM   1254  HB2 ASN A  91      16.891  -1.578  -9.606  1.00  0.00              
ATOM   1255  CG  ASN A  91      18.691  -2.379  -8.701  1.00  0.00              
ATOM   1256  OD1 ASN A  91      18.942  -1.761  -7.666  1.00  0.00              
ATOM   1257  ND2 ASN A  91      19.675  -2.933  -9.445  1.00  0.00              
ATOM   1258 HD21 ASN A  91      20.609  -2.841  -9.110  1.00  0.00              
ATOM   1259 HD22 ASN A  91      19.451  -3.434 -10.275  1.00  0.00              
ATOM   1260  N   TYR A  92      16.106  -5.581  -8.480  1.00  1.85              
ATOM   1261  HN  TYR A  92      15.600  -5.373  -9.326  1.00  0.22              
ATOM   1262  CA  TYR A  92      16.124  -6.976  -8.083  1.00  2.27              
ATOM   1263  HA  TYR A  92      16.920  -7.139  -7.367  1.00  1.32              
ATOM   1264  C   TYR A  92      16.395  -7.837  -9.317  1.00  2.00              
ATOM   1265  O   TYR A  92      15.781  -7.640 -10.365  1.00  1.70              
ATOM   1266  CB  TYR A  92      14.769  -7.393  -7.468  1.00  0.00              
ATOM   1267  HB1 TYR A  92      14.573  -6.775  -6.564  1.00  0.00              
ATOM   1268  HB2 TYR A  92      13.939  -7.204  -8.181  1.00  0.00              
ATOM   1269  CG  TYR A  92      14.742  -8.839  -7.028  1.00  0.00              
ATOM   1270  CD1 TYR A  92      15.364  -9.232  -5.830  1.00  0.00              
ATOM   1271  HD1 TYR A  92      15.819  -8.487  -5.191  1.00  0.00              
ATOM   1272  CE1 TYR A  92      15.421 -10.587  -5.471  1.00  0.00              
ATOM   1273  HE1 TYR A  92      15.905 -10.894  -4.557  1.00  0.00              
ATOM   1274  CZ  TYR A  92      14.851 -11.557  -6.302  1.00  0.00              
ATOM   1275  OH  TYR A  92      14.939 -12.915  -5.950  1.00  0.00              
ATOM   1276  HH  TYR A  92      14.434 -13.414  -6.596  1.00  0.00              
ATOM   1277  CD2 TYR A  92      14.157  -9.822  -7.847  1.00  0.00              
ATOM   1278  HD2 TYR A  92      13.692  -9.540  -8.781  1.00  0.00              
ATOM   1279  CE2 TYR A  92      14.217 -11.176  -7.489  1.00  0.00              
ATOM   1280  HE2 TYR A  92      13.790 -11.923  -8.141  1.00  0.00              
ATOM   1281  N   ARG A  93      17.314  -8.826  -9.253  1.00  1.85              
ATOM   1282  HN  ARG A  93      17.830  -9.007  -8.422  1.00  0.22              
ATOM   1283  CA  ARG A  93      17.556  -9.710 -10.387  1.00  2.27              
ATOM   1284  HA  ARG A  93      17.476  -9.137 -11.300  1.00  1.32              
ATOM   1285  C   ARG A  93      16.515 -10.824 -10.481  1.00  2.00              
ATOM   1286  O   ARG A  93      16.220 -11.516  -9.507  1.00  1.70              
ATOM   1287  CB  ARG A  93      18.966 -10.339 -10.306  1.00  0.00              
ATOM   1288  HB1 ARG A  93      19.160 -10.540  -9.225  1.00  0.00              
ATOM   1289  HB2 ARG A  93      18.960 -11.332 -10.807  1.00  0.00              
ATOM   1290  CG  ARG A  93      20.127  -9.469 -10.846  1.00  0.00              
ATOM   1291  HG1 ARG A  93      20.942 -10.143 -11.192  1.00  0.00              
ATOM   1292  HG2 ARG A  93      19.781  -8.927 -11.756  1.00  0.00              
ATOM   1293  CD  ARG A  93      20.642  -8.422  -9.844  1.00  0.00              
ATOM   1294  HD1 ARG A  93      21.335  -7.721 -10.364  1.00  0.00              
ATOM   1295  HD2 ARG A  93      19.805  -7.833  -9.401  1.00  0.00              
ATOM   1296  NE  ARG A  93      21.347  -9.169  -8.747  1.00  0.00              
ATOM   1297  HE  ARG A  93      21.369 -10.164  -8.896  1.00  0.00              
ATOM   1298  CZ  ARG A  93      21.887  -8.563  -7.680  1.00  0.00              
ATOM   1299  NH1 ARG A  93      22.488  -9.322  -6.766  1.00  0.00              
ATOM   1300 HH11 ARG A  93      22.879  -8.917  -5.951  1.00  0.00              
ATOM   1301 HH12 ARG A  93      22.400 -10.314  -6.886  1.00  0.00              
ATOM   1302  NH2 ARG A  93      21.861  -7.243  -7.529  1.00  0.00              
ATOM   1303 HH21 ARG A  93      22.345  -6.823  -6.773  1.00  0.00              
ATOM   1304 HH22 ARG A  93      21.533  -6.710  -8.296  1.00  0.00              
ATOM   1305  N   THR A  94      15.958 -11.035 -11.684  1.00  1.85              
ATOM   1306  HN  THR A  94      16.202 -10.464 -12.476  1.00  0.22              
ATOM   1307  CA  THR A  94      15.065 -12.137 -12.000  1.00  2.27              
ATOM   1308  HA  THR A  94      14.775 -12.652 -11.096  1.00  1.32              
ATOM   1309  C   THR A  94      15.827 -13.140 -12.890  1.00  2.00              
ATOM   1310  OT1 THR A  94      16.298 -12.729 -13.983  1.00  1.70              
ATOM   1311  OT2 THR A  94      15.956 -14.328 -12.505  1.00  1.70              
ATOM   1312  CB  THR A  94      13.806 -11.633 -12.743  1.00  0.00              
ATOM   1313  HB  THR A  94      13.204 -12.542 -12.986  1.00  0.00              
ATOM   1314  OG1 THR A  94      14.128 -11.006 -13.981  1.00  0.00              
ATOM   1315  HG1 THR A  94      13.285 -10.721 -14.352  1.00  0.00              
ATOM   1316  CG2 THR A  94      12.905 -10.673 -11.958  1.00  0.00              
ATOM   1317 HG21 THR A  94      11.975 -10.455 -12.522  1.00  0.00              
ATOM   1318 HG22 THR A  94      12.617 -11.122 -10.984  1.00  0.00              
ATOM   1319 HG23 THR A  94      13.424  -9.711 -11.757  1.00  0.00              
ATOM   1320  N   CYS D   3      -1.462   9.405  10.368  1.00  1.85              
ATOM   1321  HT1 CYS D   3      -1.619   9.690   9.391  1.00  0.22              
ATOM   1322  HT2 CYS D   3      -0.452   9.252  10.499  1.00  0.22              
ATOM   1323  HT3 CYS D   3      -1.745  10.184  10.980  1.00  0.22              
ATOM   1324  CA  CYS D   3      -2.229   8.169  10.677  1.00  2.27              
ATOM   1325  HA  CYS D   3      -3.279   8.411  10.605  1.00  1.32              
ATOM   1326  CB  CYS D   3      -1.880   7.050   9.648  1.00  2.17              
ATOM   1327  HB1 CYS D   3      -0.784   6.861   9.675  1.00  1.32              
ATOM   1328  HB2 CYS D   3      -2.377   6.102   9.955  1.00  1.32              
ATOM   1329  SG  CYS D   3      -2.413   7.433   7.941  1.00  2.00              
ATOM   1330  HG1 CYS D   3      -1.904   6.338   7.386  1.00  0.45              
ATOM   1331  C   CYS D   3      -1.989   7.653  12.086  1.00  2.00              
ATOM   1332  O   CYS D   3      -1.072   8.084  12.785  1.00  1.70              
ATOM   1333  N   GLY D   4      -2.821   6.697  12.543  1.00  1.85              
ATOM   1334  HN  GLY D   4      -3.588   6.385  11.950  1.00  0.22              
ATOM   1335  CA  GLY D   4      -2.687   6.008  13.822  1.00  2.17              
ATOM   1336  HA1 GLY D   4      -3.631   6.078  14.340  1.00  1.32              
ATOM   1337  HA2 GLY D   4      -1.857   6.408  14.387  1.00  1.32              
ATOM   1338  C   GLY D   4      -2.405   4.555  13.583  1.00  2.00              
ATOM   1339  O   GLY D   4      -1.351   4.039  13.945  1.00  1.70              
ATOM   1340  N   GLY D   5      -3.348   3.846  12.937  1.00  1.85              
ATOM   1341  HN  GLY D   5      -4.238   4.283  12.710  1.00  0.22              
ATOM   1342  CA  GLY D   5      -3.181   2.450  12.551  1.00  2.17              
ATOM   1343  HA1 GLY D   5      -3.727   1.847  13.262  1.00  1.32              
ATOM   1344  HA2 GLY D   5      -2.130   2.200  12.511  1.00  1.32              
ATOM   1345  C   GLY D   5      -3.739   2.137  11.188  1.00  2.00              
ATOM   1346  O   GLY D   5      -3.752   0.978  10.783  1.00  1.70              
ATOM   1347  N   VAL D   6      -4.227   3.155  10.445  1.00  1.85              
ATOM   1348  HN  VAL D   6      -4.285   4.082  10.839  1.00  0.22              
ATOM   1349  CA  VAL D   6      -4.791   3.062   9.099  1.00  2.27              
ATOM   1350  HA  VAL D   6      -5.002   4.083   8.815  1.00  1.32              
ATOM   1351  CB  VAL D   6      -3.834   2.516   8.033  1.00  2.27              
ATOM   1352  HB  VAL D   6      -3.555   1.464   8.274  1.00  1.32              
ATOM   1353  CG1 VAL D   6      -4.494   2.553   6.639  1.00  2.06              
ATOM   1354 HG11 VAL D   6      -4.833   3.582   6.396  1.00  1.32              
ATOM   1355 HG12 VAL D   6      -3.761   2.239   5.866  1.00  1.32              
ATOM   1356 HG13 VAL D   6      -5.364   1.867   6.577  1.00  1.32              
ATOM   1357  CG2 VAL D   6      -2.555   3.377   8.018  1.00  2.06              
ATOM   1358 HG21 VAL D   6      -2.806   4.438   7.810  1.00  1.32              
ATOM   1359 HG22 VAL D   6      -2.019   3.321   8.988  1.00  1.32              
ATOM   1360 HG23 VAL D   6      -1.865   3.020   7.224  1.00  1.32              
ATOM   1361  C   VAL D   6      -6.147   2.375   9.081  1.00  2.00              
ATOM   1362  O   VAL D   6      -7.188   3.011   8.918  1.00  1.70              
ATOM   1363  N   GLN D   7      -6.195   1.046   9.284  1.00  1.85              
ATOM   1364  HN  GLN D   7      -5.348   0.538   9.444  1.00  0.22              
ATOM   1365  CA  GLN D   7      -7.446   0.317   9.328  1.00  2.27              
ATOM   1366  HA  GLN D   7      -8.076   0.718   8.552  1.00  1.32              
ATOM   1367  CB  GLN D   7      -7.282  -1.178   8.985  1.00  2.17              
ATOM   1368  HB1 GLN D   7      -6.601  -1.676   9.708  1.00  1.32              
ATOM   1369  HB2 GLN D   7      -8.285  -1.659   9.072  1.00  1.32              
ATOM   1370  CG  GLN D   7      -6.762  -1.368   7.539  1.00  2.17              
ATOM   1371  HG1 GLN D   7      -7.189  -0.582   6.879  1.00  1.32              
ATOM   1372  HG2 GLN D   7      -5.656  -1.279   7.509  1.00  1.32              
ATOM   1373  CD  GLN D   7      -7.157  -2.728   6.964  1.00  2.00              
ATOM   1374  OE1 GLN D   7      -6.385  -3.688   6.973  1.00  1.70              
ATOM   1375  NE2 GLN D   7      -8.398  -2.816   6.440  1.00  1.85              
ATOM   1376 HE21 GLN D   7      -8.993  -1.995   6.421  1.00  0.22              
ATOM   1377 HE22 GLN D   7      -8.694  -3.684   6.055  1.00  0.22              
ATOM   1378  C   GLN D   7      -8.206   0.520  10.631  1.00  2.00              
ATOM   1379  O   GLN D   7      -9.418   0.333  10.689  1.00  1.70              
ATOM   1380  N   ALA D   8      -7.529   0.988  11.698  1.00  1.85              
ATOM   1381  HN  ALA D   8      -6.538   1.055  11.653  1.00  0.22              
ATOM   1382  CA  ALA D   8      -8.165   1.494  12.903  1.00  2.27              
ATOM   1383  HA  ALA D   8      -8.827   0.727  13.283  1.00  1.32              
ATOM   1384  CB  ALA D   8      -7.084   1.803  13.957  1.00  2.06              
ATOM   1385  HB1 ALA D   8      -6.377   2.577  13.594  1.00  1.32              
ATOM   1386  HB2 ALA D   8      -7.548   2.163  14.901  1.00  1.32              
ATOM   1387  HB3 ALA D   8      -6.504   0.884  14.186  1.00  1.32              
ATOM   1388  C   ALA D   8      -9.033   2.726  12.625  1.00  2.00              
ATOM   1389  O   ALA D   8     -10.228   2.744  12.914  1.00  1.70              
ATOM   1390  N   GLU D   9      -8.457   3.770  11.988  1.00  1.85              
ATOM   1391  HN  GLU D   9      -7.454   3.834  11.924  1.00  0.22              
ATOM   1392  CA  GLU D   9      -9.170   4.906  11.420  1.00  2.27              
ATOM   1393  HA  GLU D   9      -9.620   5.449  12.240  1.00  1.32              
ATOM   1394  CB  GLU D   9      -8.223   5.864  10.644  1.00  2.17              
ATOM   1395  HB1 GLU D   9      -8.844   6.699  10.240  1.00  1.32              
ATOM   1396  HB2 GLU D   9      -7.776   5.337   9.771  1.00  1.32              
ATOM   1397  CG  GLU D   9      -7.090   6.521  11.479  1.00  2.17              
ATOM   1398  HG1 GLU D   9      -6.755   7.439  10.945  1.00  1.32              
ATOM   1399  HG2 GLU D   9      -7.466   6.822  12.477  1.00  1.32              
ATOM   1400  CD  GLU D   9      -5.868   5.648  11.656  1.00  2.00              
ATOM   1401  OE1 GLU D   9      -4.836   5.891  10.983  1.00  1.70              
ATOM   1402  OE2 GLU D   9      -5.886   4.716  12.493  1.00  1.70              
ATOM   1403  C   GLU D   9     -10.310   4.506  10.485  1.00  2.00              
ATOM   1404  O   GLU D   9     -11.435   4.971  10.635  1.00  1.70              
ATOM   1405  N   GLU D  10     -10.054   3.600   9.517  1.00  1.85              
ATOM   1406  HN  GLU D  10      -9.112   3.273   9.402  1.00  0.22              
ATOM   1407  CA  GLU D  10     -11.054   3.042   8.613  1.00  2.27              
ATOM   1408  HA  GLU D  10     -11.446   3.851   8.013  1.00  1.32              
ATOM   1409  CB  GLU D  10     -10.382   1.998   7.690  1.00  2.17              
ATOM   1410  HB1 GLU D  10     -10.041   1.142   8.314  1.00  1.32              
ATOM   1411  HB2 GLU D  10      -9.478   2.466   7.238  1.00  1.32              
ATOM   1412  CG  GLU D  10     -11.273   1.434   6.559  1.00  2.17              
ATOM   1413  HG1 GLU D  10     -12.160   0.919   6.981  1.00  1.32              
ATOM   1414  HG2 GLU D  10     -11.620   2.258   5.902  1.00  1.32              
ATOM   1415  CD  GLU D  10     -10.516   0.425   5.714  1.00  2.00              
ATOM   1416  OE1 GLU D  10     -10.132  -0.649   6.240  1.00  1.70              
ATOM   1417  OE2 GLU D  10     -10.309   0.695   4.508  1.00  1.70              
ATOM   1418  C   GLU D  10     -12.246   2.400   9.328  1.00  2.00              
ATOM   1419  O   GLU D  10     -13.401   2.740   9.076  1.00  1.70              
ATOM   1420  N   GLN D  11     -11.984   1.485  10.285  1.00  1.85              
ATOM   1421  HN  GLN D  11     -11.031   1.214  10.456  1.00  0.22              
ATOM   1422  CA  GLN D  11     -12.976   0.853  11.140  1.00  2.27              
ATOM   1423  HA  GLN D  11     -13.669   0.324  10.502  1.00  1.32              
ATOM   1424  CB  GLN D  11     -12.269  -0.168  12.071  1.00  2.17              
ATOM   1425  HB1 GLN D  11     -11.760  -0.903  11.403  1.00  1.32              
ATOM   1426  HB2 GLN D  11     -11.462   0.343  12.642  1.00  1.32              
ATOM   1427  CG  GLN D  11     -13.179  -0.977  13.032  1.00  2.17              
ATOM   1428  HG1 GLN D  11     -14.141  -1.222  12.540  1.00  1.32              
ATOM   1429  HG2 GLN D  11     -12.668  -1.932  13.281  1.00  1.32              
ATOM   1430  CD  GLN D  11     -13.418  -0.264  14.366  1.00  2.00              
ATOM   1431  OE1 GLN D  11     -12.485   0.190  15.030  1.00  1.70              
ATOM   1432  NE2 GLN D  11     -14.693  -0.175  14.796  1.00  1.85              
ATOM   1433 HE21 GLN D  11     -15.434  -0.579  14.267  1.00  0.22              
ATOM   1434 HE22 GLN D  11     -14.865   0.258  15.676  1.00  0.22              
ATOM   1435  C   GLN D  11     -13.803   1.854  11.938  1.00  2.00              
ATOM   1436  O   GLN D  11     -15.029   1.755  11.990  1.00  1.70              
ATOM   1437  N   LYS D  12     -13.161   2.878  12.539  1.00  1.85              
ATOM   1438  HN  LYS D  12     -12.157   2.914  12.519  1.00  0.22              
ATOM   1439  CA  LYS D  12     -13.845   3.992  13.178  1.00  2.27              
ATOM   1440  HA  LYS D  12     -14.483   3.584  13.950  1.00  1.32              
ATOM   1441  CB  LYS D  12     -12.838   4.964  13.842  1.00  2.17              
ATOM   1442  HB1 LYS D  12     -12.246   4.388  14.589  1.00  1.32              
ATOM   1443  HB2 LYS D  12     -12.123   5.340  13.078  1.00  1.32              
ATOM   1444  CG  LYS D  12     -13.502   6.162  14.547  1.00  2.17              
ATOM   1445  HG1 LYS D  12     -14.274   5.785  15.256  1.00  1.32              
ATOM   1446  HG2 LYS D  12     -14.021   6.797  13.793  1.00  1.32              
ATOM   1447  CD  LYS D  12     -12.494   7.027  15.321  1.00  2.17              
ATOM   1448  HD1 LYS D  12     -11.696   7.384  14.635  1.00  1.32              
ATOM   1449  HD2 LYS D  12     -12.004   6.379  16.084  1.00  1.32              
ATOM   1450  CE  LYS D  12     -13.118   8.221  16.059  1.00  2.17              
ATOM   1451  HE1 LYS D  12     -12.363   8.675  16.736  1.00  1.32              
ATOM   1452  HE2 LYS D  12     -13.994   7.899  16.663  1.00  1.32              
ATOM   1453  NZ  LYS D  12     -13.558   9.263  15.121  1.00  1.85              
ATOM   1454  HZ1 LYS D  12     -14.395   8.958  14.558  1.00  0.22              
ATOM   1455  HZ2 LYS D  12     -13.839  10.106  15.641  1.00  0.22              
ATOM   1456  HZ3 LYS D  12     -12.799   9.527  14.478  1.00  0.22              
ATOM   1457  C   LYS D  12     -14.757   4.758  12.225  1.00  2.00              
ATOM   1458  O   LYS D  12     -15.955   4.871  12.471  1.00  1.70              
ATOM   1459  N   LEU D  13     -14.227   5.260  11.090  1.00  1.85              
ATOM   1460  HN  LEU D  13     -13.247   5.131  10.904  1.00  0.22              
ATOM   1461  CA  LEU D  13     -14.972   6.000  10.079  1.00  2.27              
ATOM   1462  HA  LEU D  13     -15.360   6.892  10.550  1.00  1.32              
ATOM   1463  CB  LEU D  13     -14.052   6.389   8.895  1.00  2.17              
ATOM   1464  HB1 LEU D  13     -13.525   5.473   8.546  1.00  1.32              
ATOM   1465  HB2 LEU D  13     -14.661   6.773   8.046  1.00  1.32              
ATOM   1466  CG  LEU D  13     -12.997   7.465   9.235  1.00  2.27              
ATOM   1467  HG  LEU D  13     -12.481   7.168  10.179  1.00  1.32              
ATOM   1468  CD1 LEU D  13     -11.934   7.540   8.129  1.00  2.06              
ATOM   1469 HD11 LEU D  13     -11.438   6.554   8.003  1.00  1.32              
ATOM   1470 HD12 LEU D  13     -12.399   7.830   7.163  1.00  1.32              
ATOM   1471 HD13 LEU D  13     -11.159   8.293   8.389  1.00  1.32              
ATOM   1472  CD2 LEU D  13     -13.634   8.846   9.455  1.00  2.06              
ATOM   1473 HD21 LEU D  13     -14.185   9.167   8.545  1.00  1.32              
ATOM   1474 HD22 LEU D  13     -14.341   8.830  10.311  1.00  1.32              
ATOM   1475 HD23 LEU D  13     -12.847   9.600   9.671  1.00  1.32              
ATOM   1476  C   LEU D  13     -16.188   5.257   9.540  1.00  2.00              
ATOM   1477  O   LEU D  13     -17.289   5.802   9.511  1.00  1.70              
ATOM   1478  N   ILE D  14     -16.041   3.976   9.142  1.00  1.85              
ATOM   1479  HN  ILE D  14     -15.128   3.554   9.158  1.00  0.22              
ATOM   1480  CA  ILE D  14     -17.149   3.129   8.704  1.00  2.27              
ATOM   1481  HA  ILE D  14     -17.655   3.635   7.894  1.00  1.32              
ATOM   1482  CB  ILE D  14     -16.645   1.779   8.182  1.00  2.27              
ATOM   1483  HB  ILE D  14     -16.003   1.310   8.964  1.00  1.32              
ATOM   1484  CG2 ILE D  14     -17.827   0.828   7.870  1.00  2.06              
ATOM   1485 HG21 ILE D  14     -18.400   0.568   8.784  1.00  1.32              
ATOM   1486 HG22 ILE D  14     -18.519   1.299   7.140  1.00  1.32              
ATOM   1487 HG23 ILE D  14     -17.459  -0.124   7.436  1.00  1.32              
ATOM   1488  CG1 ILE D  14     -15.777   1.996   6.916  1.00  2.17              
ATOM   1489 HG11 ILE D  14     -15.011   2.778   7.118  1.00  1.32              
ATOM   1490 HG12 ILE D  14     -16.424   2.375   6.093  1.00  1.32              
ATOM   1491  CD  ILE D  14     -15.042   0.733   6.451  1.00  2.06              
ATOM   1492  HD1 ILE D  14     -14.369   0.969   5.597  1.00  1.32              
ATOM   1493  HD2 ILE D  14     -14.422   0.321   7.277  1.00  1.32              
ATOM   1494  HD3 ILE D  14     -15.755  -0.051   6.119  1.00  1.32              
ATOM   1495  C   ILE D  14     -18.193   2.940   9.803  1.00  2.00              
ATOM   1496  O   ILE D  14     -19.395   3.039   9.565  1.00  1.70              
ATOM   1497  N   SER D  15     -17.761   2.715  11.060  1.00  1.85              
ATOM   1498  HN  SER D  15     -16.778   2.658  11.239  1.00  0.22              
ATOM   1499  CA  SER D  15     -18.659   2.587  12.209  1.00  2.27              
ATOM   1500  HA  SER D  15     -19.381   1.817  11.979  1.00  1.32              
ATOM   1501  CB  SER D  15     -17.929   2.193  13.518  1.00  2.17              
ATOM   1502  HB1 SER D  15     -17.224   2.997  13.830  1.00  1.32              
ATOM   1503  HB2 SER D  15     -18.674   2.049  14.335  1.00  1.32              
ATOM   1504  OG  SER D  15     -17.205   0.976  13.342  1.00  1.77              
ATOM   1505  HG1 SER D  15     -16.385   1.221  12.867  1.00  0.22              
ATOM   1506  C   SER D  15     -19.444   3.853  12.499  1.00  2.00              
ATOM   1507  O   SER D  15     -20.656   3.813  12.694  1.00  1.70              
ATOM   1508  N   GLU D  16     -18.786   5.029  12.502  1.00  1.85              
ATOM   1509  HN  GLU D  16     -17.788   5.052  12.371  1.00  0.22              
ATOM   1510  CA  GLU D  16     -19.435   6.320  12.676  1.00  2.27              
ATOM   1511  HA  GLU D  16     -20.058   6.263  13.558  1.00  1.32              
ATOM   1512  CB  GLU D  16     -18.386   7.438  12.903  1.00  2.17              
ATOM   1513  HB1 GLU D  16     -18.905   8.423  12.951  1.00  1.32              
ATOM   1514  HB2 GLU D  16     -17.677   7.461  12.044  1.00  1.32              
ATOM   1515  CG  GLU D  16     -17.589   7.239  14.219  1.00  2.17              
ATOM   1516  HG1 GLU D  16     -18.293   7.159  15.075  1.00  1.32              
ATOM   1517  HG2 GLU D  16     -16.999   6.301  14.167  1.00  1.32              
ATOM   1518  CD  GLU D  16     -16.614   8.363  14.511  1.00  2.00              
ATOM   1519  OE1 GLU D  16     -16.671   8.932  15.626  1.00  1.70              
ATOM   1520  OE2 GLU D  16     -15.743   8.674  13.663  1.00  1.70              
ATOM   1521  C   GLU D  16     -20.368   6.682  11.521  1.00  2.00              
ATOM   1522  O   GLU D  16     -21.455   7.216  11.728  1.00  1.70              
ATOM   1523  N   GLU D  17     -20.000   6.349  10.267  1.00  1.85              
ATOM   1524  HN  GLU D  17     -19.088   5.963  10.096  1.00  0.22              
ATOM   1525  CA  GLU D  17     -20.868   6.499   9.106  1.00  2.27              
ATOM   1526  HA  GLU D  17     -21.215   7.523   9.093  1.00  1.32              
ATOM   1527  CB  GLU D  17     -20.057   6.238   7.809  1.00  2.17              
ATOM   1528  HB1 GLU D  17     -19.970   5.150   7.602  1.00  1.32              
ATOM   1529  HB2 GLU D  17     -19.023   6.606   8.009  1.00  1.32              
ATOM   1530  CG  GLU D  17     -20.519   7.023   6.550  1.00  2.17              
ATOM   1531  HG1 GLU D  17     -20.780   8.065   6.830  1.00  1.32              
ATOM   1532  HG2 GLU D  17     -19.669   7.064   5.834  1.00  1.32              
ATOM   1533  CD  GLU D  17     -21.683   6.414   5.794  1.00  2.00              
ATOM   1534  OE1 GLU D  17     -21.563   5.254   5.329  1.00  1.70              
ATOM   1535  OE2 GLU D  17     -22.709   7.107   5.604  1.00  1.70              
ATOM   1536  C   GLU D  17     -22.111   5.613   9.199  1.00  2.00              
ATOM   1537  O   GLU D  17     -23.238   6.070   9.013  1.00  1.70              
ATOM   1538  N   ASP D  18     -21.957   4.321   9.568  1.00  1.85              
ATOM   1539  HN  ASP D  18     -21.037   3.932   9.688  1.00  0.22              
ATOM   1540  CA  ASP D  18     -23.081   3.429   9.796  1.00  2.27              
ATOM   1541  HA  ASP D  18     -23.719   3.544   8.938  1.00  1.32              
ATOM   1542  CB  ASP D  18     -22.609   1.955   9.842  1.00  2.17              
ATOM   1543  HB1 ASP D  18     -21.864   1.791   9.033  1.00  1.32              
ATOM   1544  HB2 ASP D  18     -22.131   1.719  10.813  1.00  1.32              
ATOM   1545  CG  ASP D  18     -23.764   1.009   9.587  1.00  2.00              
ATOM   1546  OD1 ASP D  18     -23.982   0.089  10.407  1.00  1.70              
ATOM   1547  OD2 ASP D  18     -24.445   1.164   8.539  1.00  1.70              
ATOM   1548  C   ASP D  18     -23.948   3.820  11.001  1.00  2.00              
ATOM   1549  O   ASP D  18     -25.166   3.661  10.984  1.00  1.70              
ATOM   1550  N   LEU D  19     -23.363   4.419  12.058  1.00  1.85              
ATOM   1551  HN  LEU D  19     -22.361   4.459  12.110  1.00  0.22              
ATOM   1552  CA  LEU D  19     -24.099   5.058  13.142  1.00  2.27              
ATOM   1553  HA  LEU D  19     -24.723   4.301  13.597  1.00  1.32              
ATOM   1554  CB  LEU D  19     -23.107   5.592  14.211  1.00  2.17              
ATOM   1555  HB1 LEU D  19     -22.361   4.780  14.375  1.00  1.32              
ATOM   1556  HB2 LEU D  19     -22.548   6.465  13.818  1.00  1.32              
ATOM   1557  CG  LEU D  19     -23.693   5.944  15.599  1.00  2.27              
ATOM   1558  HG  LEU D  19     -24.419   5.146  15.885  1.00  1.32              
ATOM   1559  CD1 LEU D  19     -22.564   5.942  16.643  1.00  2.06              
ATOM   1560 HD11 LEU D  19     -22.056   4.954  16.668  1.00  1.32              
ATOM   1561 HD12 LEU D  19     -21.809   6.719  16.397  1.00  1.32              
ATOM   1562 HD13 LEU D  19     -22.970   6.153  17.654  1.00  1.32              
ATOM   1563  CD2 LEU D  19     -24.413   7.302  15.651  1.00  2.06              
ATOM   1564 HD21 LEU D  19     -23.741   8.110  15.291  1.00  1.32              
ATOM   1565 HD22 LEU D  19     -25.330   7.300  15.030  1.00  1.32              
ATOM   1566 HD23 LEU D  19     -24.713   7.535  16.695  1.00  1.32              
ATOM   1567  C   LEU D  19     -25.036   6.153  12.632  1.00  2.00              
ATOM   1568  O   LEU D  19     -26.219   6.174  12.959  1.00  1.70              
ATOM   1569  N   LEU D  20     -24.555   7.056  11.753  1.00  1.85              
ATOM   1570  HN  LEU D  20     -23.581   7.050  11.516  1.00  0.22              
ATOM   1571  CA  LEU D  20     -25.389   8.039  11.070  1.00  2.27              
ATOM   1572  HA  LEU D  20     -25.926   8.593  11.826  1.00  1.32              
ATOM   1573  CB  LEU D  20     -24.524   9.027  10.248  1.00  2.17              
ATOM   1574  HB1 LEU D  20     -23.925   8.450   9.509  1.00  1.32              
ATOM   1575  HB2 LEU D  20     -25.184   9.719   9.678  1.00  1.32              
ATOM   1576  CG  LEU D  20     -23.558   9.886  11.095  1.00  2.27              
ATOM   1577  HG  LEU D  20     -22.943   9.204  11.731  1.00  1.32              
ATOM   1578  CD1 LEU D  20     -22.594  10.658  10.184  1.00  2.06              
ATOM   1579 HD11 LEU D  20     -22.020   9.956   9.543  1.00  1.32              
ATOM   1580 HD12 LEU D  20     -23.158  11.356   9.528  1.00  1.32              
ATOM   1581 HD13 LEU D  20     -21.876  11.248  10.792  1.00  1.32              
ATOM   1582  CD2 LEU D  20     -24.303  10.858  12.024  1.00  2.06              
ATOM   1583 HD21 LEU D  20     -24.926  10.312  12.762  1.00  1.32              
ATOM   1584 HD22 LEU D  20     -23.577  11.484  12.584  1.00  1.32              
ATOM   1585 HD23 LEU D  20     -24.960  11.531  11.433  1.00  1.32              
ATOM   1586  C   LEU D  20     -26.465   7.417  10.171  1.00  2.00              
ATOM   1587  O   LEU D  20     -27.618   7.849  10.174  1.00  1.70              
ATOM   1588  N   ARG D  21     -26.141   6.343   9.418  1.00  1.85              
ATOM   1589  HN  ARG D  21     -25.181   6.055   9.371  1.00  0.22              
ATOM   1590  CA  ARG D  21     -27.126   5.539   8.698  1.00  2.27              
ATOM   1591  HA  ARG D  21     -27.623   6.192   7.996  1.00  1.32              
ATOM   1592  CB  ARG D  21     -26.478   4.369   7.908  1.00  2.17              
ATOM   1593  HB1 ARG D  21     -25.699   3.902   8.542  1.00  1.32              
ATOM   1594  HB2 ARG D  21     -27.236   3.578   7.700  1.00  1.32              
ATOM   1595  CG  ARG D  21     -25.904   4.785   6.537  1.00  2.17              
ATOM   1596  HG1 ARG D  21     -25.993   5.890   6.426  1.00  1.32              
ATOM   1597  HG2 ARG D  21     -26.529   4.327   5.736  1.00  1.32              
ATOM   1598  CD  ARG D  21     -24.436   4.429   6.263  1.00  2.17              
ATOM   1599  HD1 ARG D  21     -23.763   4.973   6.960  1.00  1.32              
ATOM   1600  HD2 ARG D  21     -24.176   4.734   5.222  1.00  1.32              
ATOM   1601  NE  ARG D  21     -24.233   2.954   6.446  1.00  1.85              
ATOM   1602  HE  ARG D  21     -24.590   2.460   7.252  1.00  0.22              
ATOM   1603  CZ  ARG D  21     -23.305   2.243   5.797  1.00  2.00              
ATOM   1604  NH1 ARG D  21     -22.454   2.778   4.940  1.00  1.85              
ATOM   1605 HH11 ARG D  21     -22.234   3.762   5.065  1.00  0.22              
ATOM   1606 HH12 ARG D  21     -21.741   2.186   4.593  1.00  0.22              
ATOM   1607  NH2 ARG D  21     -23.197   0.955   6.086  1.00  1.85              
ATOM   1608 HH21 ARG D  21     -23.692   0.649   6.904  1.00  0.22              
ATOM   1609 HH22 ARG D  21     -22.457   0.432   5.688  1.00  0.22              
ATOM   1610  C   ARG D  21     -28.234   4.980   9.591  1.00  2.00              
ATOM   1611  O   ARG D  21     -29.413   5.131   9.277  1.00  1.70              
ATOM   1612  N   LYS D  22     -27.902   4.345  10.729  1.00  1.85              
ATOM   1613  HN  LYS D  22     -26.932   4.186  10.948  1.00  0.22              
ATOM   1614  CA  LYS D  22     -28.882   3.858  11.692  1.00  2.27              
ATOM   1615  HA  LYS D  22     -29.638   3.297  11.157  1.00  1.32              
ATOM   1616  CB  LYS D  22     -28.236   2.915  12.738  1.00  2.17              
ATOM   1617  HB1 LYS D  22     -27.191   3.242  12.941  1.00  1.32              
ATOM   1618  HB2 LYS D  22     -28.794   2.995  13.701  1.00  1.32              
ATOM   1619  CG  LYS D  22     -28.268   1.415  12.375  1.00  2.17              
ATOM   1620  HG1 LYS D  22     -29.305   1.106  12.121  1.00  1.32              
ATOM   1621  HG2 LYS D  22     -27.993   0.868  13.310  1.00  1.32              
ATOM   1622  CD  LYS D  22     -27.272   0.951  11.294  1.00  2.17              
ATOM   1623  HD1 LYS D  22     -26.974  -0.098  11.525  1.00  1.32              
ATOM   1624  HD2 LYS D  22     -26.343   1.556  11.371  1.00  1.32              
ATOM   1625  CE  LYS D  22     -27.760   0.972   9.838  1.00  2.17              
ATOM   1626  HE1 LYS D  22     -26.931   0.643   9.171  1.00  1.32              
ATOM   1627  HE2 LYS D  22     -28.087   1.983   9.522  1.00  1.32              
ATOM   1628  NZ  LYS D  22     -28.882   0.045   9.649  1.00  1.85              
ATOM   1629  HZ1 LYS D  22     -29.791   0.483   9.946  1.00  0.22              
ATOM   1630  HZ2 LYS D  22     -28.985  -0.201   8.654  1.00  0.22              
ATOM   1631  HZ3 LYS D  22     -28.741  -0.824  10.181  1.00  0.22              
ATOM   1632  C   LYS D  22     -29.633   4.987  12.396  1.00  2.00              
ATOM   1633  O   LYS D  22     -30.823   4.877  12.685  1.00  1.70              
ATOM   1634  N   ARG D  23     -28.990   6.138  12.661  1.00  1.85              
ATOM   1635  HN  ARG D  23     -27.995   6.197  12.521  1.00  0.22              
ATOM   1636  CA  ARG D  23     -29.643   7.317  13.209  1.00  2.27              
ATOM   1637  HA  ARG D  23     -30.122   6.998  14.122  1.00  1.32              
ATOM   1638  CB  ARG D  23     -28.596   8.414  13.533  1.00  2.17              
ATOM   1639  HB1 ARG D  23     -27.776   7.938  14.119  1.00  1.32              
ATOM   1640  HB2 ARG D  23     -28.146   8.784  12.585  1.00  1.32              
ATOM   1641  CG  ARG D  23     -29.127   9.615  14.347  1.00  2.17              
ATOM   1642  HG1 ARG D  23     -29.874  10.174  13.741  1.00  1.32              
ATOM   1643  HG2 ARG D  23     -28.272  10.301  14.546  1.00  1.32              
ATOM   1644  CD  ARG D  23     -29.765   9.213  15.679  1.00  2.17              
ATOM   1645  HD1 ARG D  23     -29.054   8.626  16.305  1.00  1.32              
ATOM   1646  HD2 ARG D  23     -30.681   8.610  15.486  1.00  1.32              
ATOM   1647  NE  ARG D  23     -30.139  10.460  16.399  1.00  1.85              
ATOM   1648  HE  ARG D  23     -29.681  11.321  16.201  1.00  0.22              
ATOM   1649  CZ  ARG D  23     -31.046  10.500  17.379  1.00  2.00              
ATOM   1650  NH1 ARG D  23     -31.682   9.420  17.805  1.00  1.85              
ATOM   1651 HH11 ARG D  23     -31.379   8.513  17.508  1.00  0.22              
ATOM   1652 HH12 ARG D  23     -32.254   9.516  18.609  1.00  0.22              
ATOM   1653  NH2 ARG D  23     -31.312  11.657  17.965  1.00  1.85              
ATOM   1654 HH21 ARG D  23     -30.778  12.456  17.726  1.00  0.22              
ATOM   1655 HH22 ARG D  23     -31.923  11.669  18.743  1.00  0.22              
ATOM   1656  C   ARG D  23     -30.749   7.866  12.307  1.00  2.00              
ATOM   1657  O   ARG D  23     -31.818   8.257  12.774  1.00  1.70              
ATOM   1658  N   ARG D  24     -30.551   7.825  10.973  1.00  1.85              
ATOM   1659  HN  ARG D  24     -29.646   7.574  10.624  1.00  0.22              
ATOM   1660  CA  ARG D  24     -31.578   8.130   9.982  1.00  2.27              
ATOM   1661  HA  ARG D  24     -31.961   9.112  10.221  1.00  1.32              
ATOM   1662  CB  ARG D  24     -30.944   8.196   8.556  1.00  2.17              
ATOM   1663  HB1 ARG D  24     -31.222   9.171   8.095  1.00  1.32              
ATOM   1664  HB2 ARG D  24     -29.838   8.202   8.673  1.00  1.32              
ATOM   1665  CG  ARG D  24     -31.345   7.073   7.573  1.00  2.17              
ATOM   1666  HG1 ARG D  24     -32.389   7.256   7.230  1.00  1.32              
ATOM   1667  HG2 ARG D  24     -31.332   6.103   8.110  1.00  1.32              
ATOM   1668  CD  ARG D  24     -30.438   6.933   6.346  1.00  2.17              
ATOM   1669  HD1 ARG D  24     -29.382   6.729   6.630  1.00  1.32              
ATOM   1670  HD2 ARG D  24     -30.467   7.864   5.735  1.00  1.32              
ATOM   1671  NE  ARG D  24     -30.986   5.801   5.530  1.00  1.85              
ATOM   1672  HE  ARG D  24     -31.612   5.999   4.776  1.00  0.22              
ATOM   1673  CZ  ARG D  24     -30.821   4.499   5.784  1.00  2.00              
ATOM   1674  NH1 ARG D  24     -30.091   4.047   6.790  1.00  1.85              
ATOM   1675 HH11 ARG D  24     -29.864   4.693   7.514  1.00  0.22              
ATOM   1676 HH12 ARG D  24     -30.314   3.110   7.114  1.00  0.22              
ATOM   1677  NH2 ARG D  24     -31.460   3.614   5.034  1.00  1.85              
ATOM   1678 HH21 ARG D  24     -31.942   3.928   4.227  1.00  0.22              
ATOM   1679 HH22 ARG D  24     -31.252   2.653   5.146  1.00  0.22              
ATOM   1680  C   ARG D  24     -32.782   7.172  10.031  1.00  2.00              
ATOM   1681  O   ARG D  24     -33.904   7.525   9.673  1.00  1.70              
ATOM   1682  N   GLU D  25     -32.575   5.923  10.498  1.00  1.85              
ATOM   1683  HN  GLU D  25     -31.656   5.652  10.778  1.00  0.22              
ATOM   1684  CA  GLU D  25     -33.607   4.913  10.670  1.00  2.27              
ATOM   1685  HA  GLU D  25     -34.328   5.023   9.878  1.00  1.32              
ATOM   1686  CB  GLU D  25     -32.996   3.489  10.592  1.00  2.17              
ATOM   1687  HB1 GLU D  25     -33.783   2.725  10.782  1.00  1.32              
ATOM   1688  HB2 GLU D  25     -32.225   3.379  11.385  1.00  1.32              
ATOM   1689  CG  GLU D  25     -32.351   3.211   9.210  1.00  2.17              
ATOM   1690  HG1 GLU D  25     -33.138   3.072   8.441  1.00  1.32              
ATOM   1691  HG2 GLU D  25     -31.737   4.087   8.918  1.00  1.32              
ATOM   1692  CD  GLU D  25     -31.417   2.015   9.157  1.00  2.00              
ATOM   1693  OE1 GLU D  25     -31.247   1.279  10.157  1.00  1.70              
ATOM   1694  OE2 GLU D  25     -30.796   1.822   8.079  1.00  1.70              
ATOM   1695  C   GLU D  25     -34.369   5.125  11.968  1.00  2.00              
ATOM   1696  O   GLU D  25     -35.597   5.061  12.011  1.00  1.70              
ATOM   1697  N   GLN D  26     -33.657   5.460  13.064  1.00  1.85              
ATOM   1698  HN  GLN D  26     -32.656   5.433  13.014  1.00  0.22              
ATOM   1699  CA  GLN D  26     -34.248   5.921  14.313  1.00  2.27              
ATOM   1700  HA  GLN D  26     -34.863   5.125  14.711  1.00  1.32              
ATOM   1701  CB  GLN D  26     -33.155   6.301  15.344  1.00  2.17              
ATOM   1702  HB1 GLN D  26     -32.500   7.084  14.902  1.00  1.32              
ATOM   1703  HB2 GLN D  26     -33.638   6.739  16.247  1.00  1.32              
ATOM   1704  CG  GLN D  26     -32.275   5.115  15.800  1.00  2.17              
ATOM   1705  HG1 GLN D  26     -32.890   4.379  16.358  1.00  1.32              
ATOM   1706  HG2 GLN D  26     -31.821   4.604  14.928  1.00  1.32              
ATOM   1707  CD  GLN D  26     -31.150   5.598  16.714  1.00  2.00              
ATOM   1708  OE1 GLN D  26     -31.084   6.764  17.116  1.00  1.70              
ATOM   1709  NE2 GLN D  26     -30.219   4.683  17.048  1.00  1.85              
ATOM   1710 HE21 GLN D  26     -30.318   3.740  16.746  1.00  0.22              
ATOM   1711 HE22 GLN D  26     -29.476   4.956  17.652  1.00  0.22              
ATOM   1712  C   GLN D  26     -35.155   7.131  14.104  1.00  2.00              
ATOM   1713  O   GLN D  26     -36.362   7.078  14.346  1.00  1.70              
ATOM   1714  N   LEU D  27     -34.596   8.240  13.585  1.00  1.85              
ATOM   1715  HN  LEU D  27     -33.616   8.249  13.363  1.00  0.22              
ATOM   1716  CA  LEU D  27     -35.318   9.467  13.310  1.00  2.27              
ATOM   1717  HA  LEU D  27     -35.896   9.718  14.189  1.00  1.32              
ATOM   1718  CB  LEU D  27     -34.325  10.619  13.013  1.00  2.17              
ATOM   1719  HB1 LEU D  27     -33.682  10.334  12.151  1.00  1.32              
ATOM   1720  HB2 LEU D  27     -34.888  11.536  12.730  1.00  1.32              
ATOM   1721  CG  LEU D  27     -33.395  10.977  14.193  1.00  2.27              
ATOM   1722  HG  LEU D  27     -32.856  10.054  14.518  1.00  1.32              
ATOM   1723  CD1 LEU D  27     -32.334  11.991  13.743  1.00  2.06              
ATOM   1724 HD11 LEU D  27     -31.736  11.579  12.902  1.00  1.32              
ATOM   1725 HD12 LEU D  27     -32.817  12.933  13.409  1.00  1.32              
ATOM   1726 HD13 LEU D  27     -31.645  12.225  14.583  1.00  1.32              
ATOM   1727  CD2 LEU D  27     -34.169  11.528  15.398  1.00  2.06              
ATOM   1728 HD21 LEU D  27     -34.761  12.420  15.104  1.00  1.32              
ATOM   1729 HD22 LEU D  27     -34.859  10.765  15.817  1.00  1.32              
ATOM   1730 HD23 LEU D  27     -33.464  11.828  16.201  1.00  1.32              
ATOM   1731  C   LEU D  27     -36.330   9.317  12.179  1.00  2.00              
ATOM   1732  O   LEU D  27     -37.519   9.115  12.422  1.00  1.70              
ATOM   1733  N   LYS D  28     -35.897   9.383  10.905  1.00  1.85              
ATOM   1734  HN  LYS D  28     -34.930   9.483  10.696  1.00  0.22              
ATOM   1735  CA  LYS D  28     -36.799   9.331   9.768  1.00  2.27              
ATOM   1736  HA  LYS D  28     -37.624  10.000   9.980  1.00  1.32              
ATOM   1737  CB  LYS D  28     -36.132   9.843   8.465  1.00  2.17              
ATOM   1738  HB1 LYS D  28     -35.785  10.885   8.645  1.00  1.32              
ATOM   1739  HB2 LYS D  28     -35.232   9.235   8.231  1.00  1.32              
ATOM   1740  CG  LYS D  28     -37.083   9.848   7.249  1.00  2.17              
ATOM   1741  HG1 LYS D  28     -38.011  10.403   7.518  1.00  1.32              
ATOM   1742  HG2 LYS D  28     -37.379   8.803   7.005  1.00  1.32              
ATOM   1743  CD  LYS D  28     -36.466  10.492   6.000  1.00  2.17              
ATOM   1744  HD1 LYS D  28     -35.461  10.055   5.805  1.00  1.32              
ATOM   1745  HD2 LYS D  28     -36.315  11.575   6.211  1.00  1.32              
ATOM   1746  CE  LYS D  28     -37.338  10.367   4.741  1.00  2.17              
ATOM   1747  HE1 LYS D  28     -36.930  11.017   3.935  1.00  1.32              
ATOM   1748  HE2 LYS D  28     -38.385  10.672   4.951  1.00  1.32              
ATOM   1749  NZ  LYS D  28     -37.341   8.986   4.241  1.00  1.85              
ATOM   1750  HZ1 LYS D  28     -37.866   8.936   3.323  1.00  0.22              
ATOM   1751  HZ2 LYS D  28     -36.379   8.658   4.060  1.00  0.22              
ATOM   1752  HZ3 LYS D  28     -37.864   8.308   4.858  1.00  0.22              
ATOM   1753  C   LYS D  28     -37.433   7.964   9.537  1.00  2.00              
ATOM   1754  O   LYS D  28     -38.601   7.773   9.873  1.00  1.70              
ATOM   1755  N   HIS D  29     -36.706   6.982   8.952  1.00  1.85              
ATOM   1756  HN  HIS D  29     -35.719   7.109   8.847  1.00  0.22              
ATOM   1757  CA  HIS D  29     -37.320   5.824   8.295  1.00  2.27              
ATOM   1758  HA  HIS D  29     -37.934   6.234   7.505  1.00  1.32              
ATOM   1759  CB  HIS D  29     -36.313   4.850   7.632  1.00  2.17              
ATOM   1760  HB1 HIS D  29     -36.851   3.938   7.289  1.00  1.32              
ATOM   1761  HB2 HIS D  29     -35.550   4.526   8.363  1.00  1.32              
ATOM   1762  ND1 HIS D  29     -36.376   5.801   5.297  1.00  1.85              
ATOM   1763  HD1 HIS D  29     -37.395   5.834   5.254  1.00  0.22              
ATOM   1764  CG  HIS D  29     -35.656   5.401   6.399  1.00  1.80              
ATOM   1765  CE1 HIS D  29     -35.489   6.106   4.324  1.00  1.80              
ATOM   1766  HE1 HIS D  29     -35.799   6.418   3.321  1.00  0.90              
ATOM   1767  NE2 HIS D  29     -34.241   5.942   4.733  1.00  1.85              
ATOM   1768  CD2 HIS D  29     -34.349   5.493   6.042  1.00  1.80              
ATOM   1769  HD2 HIS D  29     -33.472   5.227   6.618  1.00  1.47              
ATOM   1770  C   HIS D  29     -38.270   5.010   9.158  1.00  2.00              
ATOM   1771  O   HIS D  29     -37.928   4.561  10.250  1.00  1.70              
ATOM   1772  N   LYS D  30     -39.521   4.863   8.694  1.00  1.85              
ATOM   1773  HN  LYS D  30     -39.715   5.129   7.742  1.00  0.22              
ATOM   1774  CA  LYS D  30     -40.600   4.354   9.523  1.00  2.27              
ATOM   1775  HA  LYS D  30     -40.243   3.469  10.033  1.00  1.32              
ATOM   1776  CB  LYS D  30     -41.074   5.420  10.565  1.00  2.17              
ATOM   1777  HB1 LYS D  30     -40.308   6.218  10.627  1.00  1.32              
ATOM   1778  HB2 LYS D  30     -42.002   5.928  10.229  1.00  1.32              
ATOM   1779  CG  LYS D  30     -41.317   4.872  11.984  1.00  2.17              
ATOM   1780  HG1 LYS D  30     -42.019   4.010  11.896  1.00  1.32              
ATOM   1781  HG2 LYS D  30     -41.835   5.648  12.593  1.00  1.32              
ATOM   1782  CD  LYS D  30     -40.063   4.400  12.757  1.00  2.17              
ATOM   1783  HD1 LYS D  30     -39.440   3.730  12.130  1.00  1.32              
ATOM   1784  HD2 LYS D  30     -40.443   3.776  13.601  1.00  1.32              
ATOM   1785  CE  LYS D  30     -39.191   5.489  13.416  1.00  2.17              
ATOM   1786  HE1 LYS D  30     -38.521   5.003  14.163  1.00  1.32              
ATOM   1787  HE2 LYS D  30     -39.822   6.236  13.944  1.00  1.32              
ATOM   1788  NZ  LYS D  30     -38.320   6.200  12.458  1.00  1.85              
ATOM   1789  HZ1 LYS D  30     -37.877   5.515  11.797  1.00  0.22              
ATOM   1790  HZ2 LYS D  30     -38.849   6.902  11.902  1.00  0.22              
ATOM   1791  HZ3 LYS D  30     -37.562   6.694  12.986  1.00  0.22              
ATOM   1792  C   LYS D  30     -41.727   3.889   8.615  1.00  2.00              
ATOM   1793  O   LYS D  30     -41.914   2.695   8.394  1.00  1.70              
ATOM   1794  N   LEU D  31     -42.477   4.834   8.010  1.00  1.85              
ATOM   1795  HN  LEU D  31     -42.383   5.791   8.266  1.00  0.22              
ATOM   1796  CA  LEU D  31     -43.358   4.554   6.891  1.00  2.27              
ATOM   1797  HA  LEU D  31     -43.764   3.556   6.998  1.00  1.32              
ATOM   1798  CB  LEU D  31     -44.536   5.564   6.856  1.00  2.17              
ATOM   1799  HB1 LEU D  31     -44.910   5.639   7.905  1.00  1.32              
ATOM   1800  HB2 LEU D  31     -44.183   6.577   6.571  1.00  1.32              
ATOM   1801  CG  LEU D  31     -45.750   5.168   5.981  1.00  2.27              
ATOM   1802  HG  LEU D  31     -45.998   4.102   6.199  1.00  1.32              
ATOM   1803  CD1 LEU D  31     -46.973   6.015   6.370  1.00  2.06              
ATOM   1804 HD11 LEU D  31     -47.207   5.892   7.447  1.00  1.32              
ATOM   1805 HD12 LEU D  31     -46.778   7.090   6.171  1.00  1.32              
ATOM   1806 HD13 LEU D  31     -47.863   5.706   5.780  1.00  1.32              
ATOM   1807  CD2 LEU D  31     -45.504   5.308   4.470  1.00  2.06              
ATOM   1808 HD21 LEU D  31     -45.179   6.340   4.223  1.00  1.32              
ATOM   1809 HD22 LEU D  31     -44.728   4.597   4.118  1.00  1.32              
ATOM   1810 HD23 LEU D  31     -46.439   5.093   3.909  1.00  1.32              
ATOM   1811  C   LEU D  31     -42.519   4.567   5.619  1.00  2.00              
ATOM   1812  O   LEU D  31     -42.343   3.540   4.964  1.00  1.70              
ATOM   1813  N   GLU D  32     -41.935   5.732   5.275  1.00  1.85              
ATOM   1814  HN  GLU D  32     -42.147   6.571   5.763  1.00  0.22              
ATOM   1815  CA  GLU D  32     -40.828   5.808   4.343  1.00  2.27              
ATOM   1816  HA  GLU D  32     -40.705   4.855   3.844  1.00  1.32              
ATOM   1817  CB  GLU D  32     -41.081   6.864   3.239  1.00  2.17              
ATOM   1818  HB1 GLU D  32     -42.135   6.719   2.906  1.00  1.32              
ATOM   1819  HB2 GLU D  32     -41.010   7.889   3.658  1.00  1.32              
END
