# Supplementary material for: Extracellular Peptide-Ligand Dimerization Actuator Receptor Design for Reversible and Spatially Dosed 3D Cell-Material Communication
Source: ACS Synth Biol. 2024 Dec 20;14(7):2494–513. doi: 10.1021/acssynbio.4c00482 (PMC12281622; doi:10.1021/acssynbio.4c00482)
Supplement: Supplementary file 2 [file sb4c00482_si_002.zip › structures_for_publication/MYC_4.pdb]

ATOM      0  N   VAL A   1       4.452   3.749  12.930  1.00  1.85              
ATOM      1  HT1 VAL A   1       3.642   3.937  13.537  1.00  0.22              
ATOM      2  HT2 VAL A   1       4.219   4.041  11.945  1.00  0.22              
ATOM      3  HT3 VAL A   1       5.233   4.350  13.236  1.00  0.22              
ATOM      4  CA  VAL A   1       4.852   2.314  12.986  1.00  2.27              
ATOM      5  HA  VAL A   1       5.198   2.126  13.990  1.00  1.32              
ATOM      6  C   VAL A   1       6.044   2.046  12.078  1.00  2.00              
ATOM      7  O   VAL A   1       6.949   2.872  11.969  1.00  1.70              
ATOM      8  CB  VAL A   1       3.642   1.391  12.711  1.00  0.00              
ATOM      9  HB  VAL A   1       4.006   0.336  12.751  1.00  0.00              
ATOM     10  CG1 VAL A   1       2.502   1.530  13.743  1.00  0.00              
ATOM     11 HG11 VAL A   1       1.650   0.871  13.467  1.00  0.00              
ATOM     12 HG12 VAL A   1       2.832   1.234  14.761  1.00  0.00              
ATOM     13 HG13 VAL A   1       2.129   2.576  13.779  1.00  0.00              
ATOM     14  CG2 VAL A   1       3.059   1.601  11.301  1.00  0.00              
ATOM     15 HG21 VAL A   1       2.167   0.957  11.144  1.00  0.00              
ATOM     16 HG22 VAL A   1       2.754   2.661  11.158  1.00  0.00              
ATOM     17 HG23 VAL A   1       3.800   1.344  10.516  1.00  0.00              
ATOM     18  N   SER A   2       6.115   0.901  11.369  1.00  1.85              
ATOM     19  HN  SER A   2       5.497   0.140  11.544  1.00  0.22              
ATOM     20  CA  SER A   2       7.062   0.718  10.272  1.00  2.27              
ATOM     21  HA  SER A   2       8.009   1.174  10.524  1.00  1.32              
ATOM     22  C   SER A   2       6.536   1.386   9.014  1.00  2.00              
ATOM     23  O   SER A   2       6.107   0.721   8.076  1.00  1.70              
ATOM     24  CB  SER A   2       7.276  -0.784   9.969  1.00  0.00              
ATOM     25  HB1 SER A   2       6.280  -1.241   9.769  1.00  0.00              
ATOM     26  HB2 SER A   2       7.886  -0.911   9.047  1.00  0.00              
ATOM     27  OG  SER A   2       7.875  -1.483  11.069  1.00  0.00              
ATOM     28  HG1 SER A   2       7.769  -2.427  10.896  1.00  0.00              
ATOM     29  N   ASP A   3       6.527   2.734   8.970  1.00  1.85              
ATOM     30  HN  ASP A   3       6.912   3.242   9.741  1.00  0.22              
ATOM     31  CA  ASP A   3       5.756   3.530   8.024  1.00  2.27              
ATOM     32  HA  ASP A   3       4.777   3.075   7.927  1.00  1.32              
ATOM     33  C   ASP A   3       6.356   3.623   6.608  1.00  2.00              
ATOM     34  O   ASP A   3       6.376   4.686   5.989  1.00  1.70              
ATOM     35  CB  ASP A   3       5.568   4.975   8.541  1.00  0.00              
ATOM     36  HB1 ASP A   3       6.559   5.407   8.786  1.00  0.00              
ATOM     37  HB2 ASP A   3       5.093   5.608   7.768  1.00  0.00              
ATOM     38  CG  ASP A   3       4.722   5.037   9.804  1.00  0.00              
ATOM     39  OD1 ASP A   3       3.622   4.428   9.809  1.00  0.00              
ATOM     40  OD2 ASP A   3       5.071   5.841  10.701  1.00  0.00              
ATOM     41  N   VAL A   4       6.862   2.507   6.058  1.00  1.85              
ATOM     42  HN  VAL A   4       6.757   1.643   6.560  1.00  0.22              
ATOM     43  CA  VAL A   4       7.558   2.447   4.785  1.00  2.27              
ATOM     44  HA  VAL A   4       7.433   3.384   4.263  1.00  1.32              
ATOM     45  C   VAL A   4       6.942   1.318   3.964  1.00  2.00              
ATOM     46  O   VAL A   4       6.649   0.269   4.545  1.00  1.70              
ATOM     47  CB  VAL A   4       9.066   2.172   4.991  1.00  0.00              
ATOM     48  HB  VAL A   4       9.158   1.221   5.571  1.00  0.00              
ATOM     49  CG1 VAL A   4       9.856   1.995   3.677  1.00  0.00              
ATOM     50 HG11 VAL A   4      10.935   1.840   3.894  1.00  0.00              
ATOM     51 HG12 VAL A   4       9.505   1.113   3.103  1.00  0.00              
ATOM     52 HG13 VAL A   4       9.762   2.898   3.036  1.00  0.00              
ATOM     53  CG2 VAL A   4       9.747   3.268   5.833  1.00  0.00              
ATOM     54 HG21 VAL A   4      10.835   3.068   5.933  1.00  0.00              
ATOM     55 HG22 VAL A   4       9.617   4.264   5.356  1.00  0.00              
ATOM     56 HG23 VAL A   4       9.320   3.314   6.856  1.00  0.00              
ATOM     57  N   PRO A   5       6.719   1.409   2.651  1.00  1.85              
ATOM     58  CA  PRO A   5       6.491   0.235   1.810  1.00  2.27              
ATOM     59  HA  PRO A   5       5.726  -0.400   2.233  1.00  1.32              
ATOM     60  C   PRO A   5       7.755  -0.617   1.672  1.00  2.00              
ATOM     61  O   PRO A   5       8.530  -0.459   0.733  1.00  1.70              
ATOM     62  CD  PRO A   5       6.460   2.658   1.902  1.00 52.80              
ATOM     63  HD1 PRO A   5       5.858   2.530   2.830  1.00  0.00              
ATOM     64  HD2 PRO A   5       6.766   3.724   1.780  1.00  0.00              
ATOM     65  CB  PRO A   5       6.025   0.790   0.473  1.00 52.39              
ATOM     66  HB1 PRO A   5       4.927   0.967   0.517  1.00  0.00              
ATOM     67  HB2 PRO A   5       6.247   0.111  -0.374  1.00  0.00              
ATOM     68  CG  PRO A   5       5.665   2.212   0.708  1.00 52.57              
ATOM     69  HG1 PRO A   5       4.950   2.606  -0.041  1.00  0.00              
ATOM     70  HG2 PRO A   5       6.591   2.831   0.697  1.00  0.00              
ATOM     71  N   ARG A   6       7.995  -1.505   2.647  1.00  1.85              
ATOM     72  HN  ARG A   6       7.348  -1.551   3.403  1.00  0.22              
ATOM     73  CA  ARG A   6       9.211  -2.280   2.784  1.00  2.27              
ATOM     74  HA  ARG A   6       9.948  -1.935   2.072  1.00  1.32              
ATOM     75  C   ARG A   6       8.990  -3.769   2.510  1.00  2.00              
ATOM     76  O   ARG A   6       7.961  -4.175   1.976  1.00  1.70              
ATOM     77  CB  ARG A   6       9.807  -2.127   4.202  1.00  0.00              
ATOM     78  HB1 ARG A   6      10.783  -2.668   4.193  1.00  0.00              
ATOM     79  HB2 ARG A   6      10.051  -1.058   4.389  1.00  0.00              
ATOM     80  CG  ARG A   6       8.954  -2.698   5.360  1.00  0.00              
ATOM     81  HG1 ARG A   6       7.940  -2.244   5.310  1.00  0.00              
ATOM     82  HG2 ARG A   6       8.801  -3.789   5.194  1.00  0.00              
ATOM     83  CD  ARG A   6       9.588  -2.521   6.751  1.00  0.00              
ATOM     84  HD1 ARG A   6      10.561  -3.063   6.785  1.00  0.00              
ATOM     85  HD2 ARG A   6       9.770  -1.446   6.984  1.00  0.00              
ATOM     86  NE  ARG A   6       8.618  -3.080   7.753  1.00  0.00              
ATOM     87  HE  ARG A   6       8.008  -2.381   8.145  1.00  0.00              
ATOM     88  CZ  ARG A   6       8.576  -4.377   8.086  1.00  0.00              
ATOM     89  NH1 ARG A   6       7.675  -4.764   8.986  1.00  0.00              
ATOM     90 HH11 ARG A   6       7.627  -5.709   9.279  1.00  0.00              
ATOM     91 HH12 ARG A   6       7.157  -4.034   9.438  1.00  0.00              
ATOM     92  NH2 ARG A   6       9.379  -5.276   7.528  1.00  0.00              
ATOM     93 HH21 ARG A   6       9.263  -6.238   7.733  1.00  0.00              
ATOM     94 HH22 ARG A   6       9.933  -4.971   6.764  1.00  0.00              
ATOM     95  N   ASP A   7       9.971  -4.619   2.895  1.00  1.85              
ATOM     96  HN  ASP A   7      10.782  -4.244   3.335  1.00  0.22              
ATOM     97  CA  ASP A   7       9.939  -6.076   2.846  1.00  2.27              
ATOM     98  HA  ASP A   7      10.925  -6.402   3.150  1.00  1.32              
ATOM     99  C   ASP A   7       9.778  -6.637   1.432  1.00  2.00              
ATOM    100  O   ASP A   7       9.061  -7.610   1.175  1.00  1.70              
ATOM    101  CB  ASP A   7       8.914  -6.641   3.857  1.00  0.00              
ATOM    102  HB1 ASP A   7       7.961  -6.081   3.762  1.00  0.00              
ATOM    103  HB2 ASP A   7       8.712  -7.710   3.652  1.00  0.00              
ATOM    104  CG  ASP A   7       9.379  -6.504   5.300  1.00  0.00              
ATOM    105  OD1 ASP A   7      10.582  -6.202   5.505  1.00  0.00              
ATOM    106  OD2 ASP A   7       8.595  -6.881   6.203  1.00  0.00              
ATOM    107  N   LEU A   8      10.495  -6.019   0.480  1.00  1.85              
ATOM    108  HN  LEU A   8      11.099  -5.272   0.735  1.00  0.22              
ATOM    109  CA  LEU A   8      10.387  -6.289  -0.937  1.00  2.27              
ATOM    110  HA  LEU A   8       9.360  -6.535  -1.165  1.00  1.32              
ATOM    111  C   LEU A   8      11.249  -7.477  -1.342  1.00  2.00              
ATOM    112  O   LEU A   8      12.466  -7.369  -1.489  1.00  1.70              
ATOM    113  CB  LEU A   8      10.789  -5.049  -1.768  1.00  0.00              
ATOM    114  HB1 LEU A   8      11.820  -4.764  -1.456  1.00  0.00              
ATOM    115  HB2 LEU A   8      10.859  -5.338  -2.839  1.00  0.00              
ATOM    116  CG  LEU A   8       9.901  -3.787  -1.642  1.00  0.00              
ATOM    117  HG  LEU A   8       8.911  -4.008  -2.109  1.00  0.00              
ATOM    118  CD1 LEU A   8      10.517  -2.616  -2.421  1.00  0.00              
ATOM    119 HD11 LEU A   8       9.857  -1.725  -2.371  1.00  0.00              
ATOM    120 HD12 LEU A   8      11.507  -2.343  -1.998  1.00  0.00              
ATOM    121 HD13 LEU A   8      10.655  -2.886  -3.490  1.00  0.00              
ATOM    122  CD2 LEU A   8       9.655  -3.383  -0.180  1.00  0.00              
ATOM    123 HD21 LEU A   8       9.032  -2.465  -0.133  1.00  0.00              
ATOM    124 HD22 LEU A   8       9.126  -4.179   0.382  1.00  0.00              
ATOM    125 HD23 LEU A   8      10.619  -3.175   0.333  1.00  0.00              
ATOM    126  N   GLU A   9      10.637  -8.664  -1.499  1.00  1.85              
ATOM    127  HN  GLU A   9       9.649  -8.753  -1.376  1.00  0.22              
ATOM    128  CA  GLU A   9      11.383  -9.888  -1.703  1.00  2.27              
ATOM    129  HA  GLU A   9      12.314  -9.670  -2.206  1.00  1.32              
ATOM    130  C   GLU A   9      10.614 -10.833  -2.606  1.00  2.00              
ATOM    131  O   GLU A   9       9.388 -10.790  -2.687  1.00  1.70              
ATOM    132  CB  GLU A   9      11.699 -10.575  -0.354  1.00  0.00              
ATOM    133  HB1 GLU A   9      12.248  -9.845   0.285  1.00  0.00              
ATOM    134  HB2 GLU A   9      10.752 -10.800   0.185  1.00  0.00              
ATOM    135  CG  GLU A   9      12.550 -11.873  -0.442  1.00  0.00              
ATOM    136  HG1 GLU A   9      11.966 -12.663  -0.947  1.00  0.00              
ATOM    137  HG2 GLU A   9      13.488 -11.697  -1.006  1.00  0.00              
ATOM    138  CD  GLU A   9      12.948 -12.498   0.897  1.00  0.00              
ATOM    139  OE1 GLU A   9      11.986 -12.791   1.655  1.00  0.00              
ATOM    140  OE2 GLU A   9      14.159 -12.667   1.177  1.00  0.00              
ATOM    141  N   VAL A  10      11.319 -11.714  -3.339  1.00  1.85              
ATOM    142  HN  VAL A  10      12.320 -11.697  -3.317  1.00  0.22              
ATOM    143  CA  VAL A  10      10.697 -12.753  -4.144  1.00  2.27              
ATOM    144  HA  VAL A  10       9.786 -12.361  -4.577  1.00  1.32              
ATOM    145  C   VAL A  10      10.299 -13.952  -3.289  1.00  2.00              
ATOM    146  O   VAL A  10      11.095 -14.527  -2.550  1.00  1.70              
ATOM    147  CB  VAL A  10      11.622 -13.180  -5.308  1.00  0.00              
ATOM    148  HB  VAL A  10      12.593 -13.510  -4.862  1.00  0.00              
ATOM    149  CG1 VAL A  10      11.072 -14.351  -6.149  1.00  0.00              
ATOM    150 HG11 VAL A  10      11.763 -14.581  -6.988  1.00  0.00              
ATOM    151 HG12 VAL A  10      10.967 -15.276  -5.545  1.00  0.00              
ATOM    152 HG13 VAL A  10      10.081 -14.094  -6.581  1.00  0.00              
ATOM    153  CG2 VAL A  10      11.949 -12.005  -6.251  1.00  0.00              
ATOM    154 HG21 VAL A  10      12.581 -12.346  -7.098  1.00  0.00              
ATOM    155 HG22 VAL A  10      11.016 -11.567  -6.665  1.00  0.00              
ATOM    156 HG23 VAL A  10      12.504 -11.205  -5.719  1.00  0.00              
ATOM    157  N   VAL A  11       9.023 -14.358  -3.391  1.00  1.85              
ATOM    158  HN  VAL A  11       8.407 -13.866  -4.014  1.00  0.22              
ATOM    159  CA  VAL A  11       8.436 -15.503  -2.721  1.00  2.27              
ATOM    160  HA  VAL A  11       8.948 -15.677  -1.784  1.00  1.32              
ATOM    161  C   VAL A  11       8.618 -16.743  -3.585  1.00  2.00              
ATOM    162  O   VAL A  11       9.134 -17.767  -3.140  1.00  1.70              
ATOM    163  CB  VAL A  11       6.932 -15.272  -2.444  1.00  0.00              
ATOM    164  HB  VAL A  11       6.439 -15.053  -3.423  1.00  0.00              
ATOM    165  CG1 VAL A  11       6.215 -16.488  -1.821  1.00  0.00              
ATOM    166 HG11 VAL A  11       5.151 -16.243  -1.613  1.00  0.00              
ATOM    167 HG12 VAL A  11       6.223 -17.362  -2.504  1.00  0.00              
ATOM    168 HG13 VAL A  11       6.694 -16.780  -0.863  1.00  0.00              
ATOM    169  CG2 VAL A  11       6.690 -14.043  -1.546  1.00  0.00              
ATOM    170 HG21 VAL A  11       5.607 -13.921  -1.329  1.00  0.00              
ATOM    171 HG22 VAL A  11       7.228 -14.153  -0.580  1.00  0.00              
ATOM    172 HG23 VAL A  11       7.040 -13.110  -2.035  1.00  0.00              
ATOM    173  N   ALA A  12       8.202 -16.672  -4.863  1.00  1.85              
ATOM    174  HN  ALA A  12       7.839 -15.814  -5.223  1.00  0.22              
ATOM    175  CA  ALA A  12       8.320 -17.764  -5.806  1.00  2.27              
ATOM    176  HA  ALA A  12       9.131 -18.417  -5.509  1.00  1.32              
ATOM    177  C   ALA A  12       8.677 -17.216  -7.179  1.00  2.00              
ATOM    178  O   ALA A  12       8.315 -16.091  -7.523  1.00  1.70              
ATOM    179  CB  ALA A  12       7.003 -18.569  -5.887  1.00  0.00              
ATOM    180  HB1 ALA A  12       6.760 -18.988  -4.887  1.00  0.00              
ATOM    181  HB2 ALA A  12       6.156 -17.919  -6.200  1.00  0.00              
ATOM    182  HB3 ALA A  12       7.083 -19.415  -6.603  1.00  0.00              
ATOM    183  N   ALA A  13       9.414 -17.988  -7.998  1.00  1.85              
ATOM    184  HN  ALA A  13       9.697 -18.902  -7.722  1.00  0.22              
ATOM    185  CA  ALA A  13       9.880 -17.527  -9.288  1.00  2.27              
ATOM    186  HA  ALA A  13       9.302 -16.665  -9.599  1.00  1.32              
ATOM    187  C   ALA A  13       9.705 -18.560 -10.392  1.00  2.00              
ATOM    188  O   ALA A  13       9.882 -19.763 -10.203  1.00  1.70              
ATOM    189  CB  ALA A  13      11.370 -17.118  -9.224  1.00  0.00              
ATOM    190  HB1 ALA A  13      11.499 -16.298  -8.485  1.00  0.00              
ATOM    191  HB2 ALA A  13      12.005 -17.972  -8.900  1.00  0.00              
ATOM    192  HB3 ALA A  13      11.738 -16.755 -10.207  1.00  0.00              
ATOM    193  N   THR A  14       9.363 -18.081 -11.598  1.00  1.85              
ATOM    194  HN  THR A  14       9.176 -17.103 -11.721  1.00  0.22              
ATOM    195  CA  THR A  14       9.296 -18.849 -12.835  1.00  2.27              
ATOM    196  HA  THR A  14       9.944 -19.711 -12.759  1.00  1.32              
ATOM    197  C   THR A  14       9.878 -17.943 -13.907  1.00  2.00              
ATOM    198  O   THR A  14      10.007 -16.749 -13.642  1.00  1.70              
ATOM    199  CB  THR A  14       7.837 -19.243 -13.163  1.00  0.00              
ATOM    200  HB  THR A  14       7.874 -19.782 -14.140  1.00  0.00              
ATOM    201  OG1 THR A  14       7.002 -18.104 -13.348  1.00  0.00              
ATOM    202  HG1 THR A  14       6.124 -18.456 -13.533  1.00  0.00              
ATOM    203  CG2 THR A  14       7.148 -20.162 -12.148  1.00  0.00              
ATOM    204 HG21 THR A  14       6.152 -20.483 -12.519  1.00  0.00              
ATOM    205 HG22 THR A  14       7.758 -21.074 -11.976  1.00  0.00              
ATOM    206 HG23 THR A  14       7.008 -19.649 -11.173  1.00  0.00              
ATOM    207  N   PRO A  15      10.259 -18.376 -15.111  1.00  1.85              
ATOM    208  CA  PRO A  15      10.854 -17.479 -16.112  1.00  2.27              
ATOM    209  HA  PRO A  15      11.561 -16.812 -15.639  1.00  1.32              
ATOM    210  C   PRO A  15       9.811 -16.610 -16.801  1.00  2.00              
ATOM    211  O   PRO A  15      10.169 -15.763 -17.614  1.00  1.70              
ATOM    212  CD  PRO A  15      10.492 -19.789 -15.469  1.00 52.80              
ATOM    213  HD1 PRO A  15      10.877 -19.482 -14.471  1.00  0.00              
ATOM    214  HD2 PRO A  15      10.061 -20.817 -15.422  1.00  0.00              
ATOM    215  CB  PRO A  15      11.522 -18.400 -17.121  1.00 52.39              
ATOM    216  HB1 PRO A  15      12.541 -18.660 -16.755  1.00  0.00              
ATOM    217  HB2 PRO A  15      11.606 -17.944 -18.128  1.00  0.00              
ATOM    218  CG  PRO A  15      11.597 -19.741 -16.486  1.00 52.57              
ATOM    219  HG1 PRO A  15      12.395 -20.378 -16.915  1.00  0.00              
ATOM    220  HG2 PRO A  15      10.614 -20.254 -16.596  1.00  0.00              
ATOM    221  N   THR A  16       8.522 -16.827 -16.511  1.00  1.85              
ATOM    222  HN  THR A  16       8.286 -17.581 -15.907  1.00  0.22              
ATOM    223  CA  THR A  16       7.378 -16.100 -17.038  1.00  2.27              
ATOM    224  HA  THR A  16       7.670 -15.533 -17.911  1.00  1.32              
ATOM    225  C   THR A  16       6.856 -15.103 -16.020  1.00  2.00              
ATOM    226  O   THR A  16       6.829 -13.895 -16.259  1.00  1.70              
ATOM    227  CB  THR A  16       6.231 -17.069 -17.408  1.00  0.00              
ATOM    228  HB  THR A  16       5.385 -16.427 -17.756  1.00  0.00              
ATOM    229  OG1 THR A  16       5.760 -17.800 -16.280  1.00  0.00              
ATOM    230  HG1 THR A  16       5.064 -18.374 -16.618  1.00  0.00              
ATOM    231  CG2 THR A  16       6.540 -18.078 -18.519  1.00  0.00              
ATOM    232 HG21 THR A  16       5.630 -18.651 -18.795  1.00  0.00              
ATOM    233 HG22 THR A  16       6.902 -17.554 -19.428  1.00  0.00              
ATOM    234 HG23 THR A  16       7.322 -18.800 -18.199  1.00  0.00              
ATOM    235  N   SER A  17       6.399 -15.606 -14.860  1.00  1.85              
ATOM    236  HN  SER A  17       6.360 -16.601 -14.761  1.00  0.22              
ATOM    237  CA  SER A  17       5.843 -14.830 -13.766  1.00  2.27              
ATOM    238  HA  SER A  17       5.889 -13.783 -14.024  1.00  1.32              
ATOM    239  C   SER A  17       6.634 -14.969 -12.470  1.00  2.00              
ATOM    240  O   SER A  17       7.424 -15.891 -12.280  1.00  1.70              
ATOM    241  CB  SER A  17       4.357 -15.187 -13.534  1.00  0.00              
ATOM    242  HB1 SER A  17       3.956 -14.509 -12.746  1.00  0.00              
ATOM    243  HB2 SER A  17       3.764 -15.001 -14.458  1.00  0.00              
ATOM    244  OG  SER A  17       4.181 -16.540 -13.091  1.00  0.00              
ATOM    245  HG1 SER A  17       3.278 -16.614 -12.759  1.00  0.00              
ATOM    246  N   LEU A  18       6.460 -14.009 -11.549  1.00  1.85              
ATOM    247  HN  LEU A  18       5.814 -13.257 -11.727  1.00  0.22              
ATOM    248  CA  LEU A  18       7.229 -13.879 -10.329  1.00  2.27              
ATOM    249  HA  LEU A  18       7.719 -14.811 -10.082  1.00  1.32              
ATOM    250  C   LEU A  18       6.290 -13.503  -9.197  1.00  2.00              
ATOM    251  O   LEU A  18       5.461 -12.615  -9.351  1.00  1.70              
ATOM    252  CB  LEU A  18       8.269 -12.741 -10.450  1.00  0.00              
ATOM    253  HB1 LEU A  18       7.781 -11.906 -11.002  1.00  0.00              
ATOM    254  HB2 LEU A  18       8.496 -12.349  -9.434  1.00  0.00              
ATOM    255  CG  LEU A  18       9.597 -13.063 -11.176  1.00  0.00              
ATOM    256  HG  LEU A  18       9.361 -13.342 -12.231  1.00  0.00              
ATOM    257  CD1 LEU A  18      10.281 -14.279 -10.532  1.00  0.00              
ATOM    258 HD11 LEU A  18      11.210 -14.539 -11.083  1.00  0.00              
ATOM    259 HD12 LEU A  18      10.550 -14.062  -9.476  1.00  0.00              
ATOM    260 HD13 LEU A  18       9.609 -15.162 -10.549  1.00  0.00              
ATOM    261  CD2 LEU A  18      10.558 -11.865 -11.206  1.00  0.00              
ATOM    262 HD21 LEU A  18      11.504 -12.142 -11.718  1.00  0.00              
ATOM    263 HD22 LEU A  18      10.121 -11.002 -11.748  1.00  0.00              
ATOM    264 HD23 LEU A  18      10.805 -11.539 -10.172  1.00  0.00              
ATOM    265  N   LEU A  19       6.367 -14.149  -8.023  1.00  1.85              
ATOM    266  HN  LEU A  19       7.061 -14.862  -7.869  1.00  0.22              
ATOM    267  CA  LEU A  19       5.512 -13.817  -6.894  1.00  2.27              
ATOM    268  HA  LEU A  19       4.685 -13.198  -7.214  1.00  1.32              
ATOM    269  C   LEU A  19       6.321 -13.024  -5.878  1.00  2.00              
ATOM    270  O   LEU A  19       7.347 -13.500  -5.393  1.00  1.70              
ATOM    271  CB  LEU A  19       4.915 -15.094  -6.257  1.00  0.00              
ATOM    272  HB1 LEU A  19       4.577 -15.750  -7.092  1.00  0.00              
ATOM    273  HB2 LEU A  19       5.725 -15.651  -5.737  1.00  0.00              
ATOM    274  CG  LEU A  19       3.720 -14.918  -5.292  1.00  0.00              
ATOM    275  HG  LEU A  19       4.101 -14.473  -4.340  1.00  0.00              
ATOM    276  CD1 LEU A  19       3.111 -16.283  -4.937  1.00  0.00              
ATOM    277 HD11 LEU A  19       2.282 -16.162  -4.206  1.00  0.00              
ATOM    278 HD12 LEU A  19       2.705 -16.778  -5.845  1.00  0.00              
ATOM    279 HD13 LEU A  19       3.876 -16.950  -4.487  1.00  0.00              
ATOM    280  CD2 LEU A  19       2.639 -13.982  -5.854  1.00  0.00              
ATOM    281 HD21 LEU A  19       1.791 -13.898  -5.140  1.00  0.00              
ATOM    282 HD22 LEU A  19       3.033 -12.961  -6.031  1.00  0.00              
ATOM    283 HD23 LEU A  19       2.245 -14.377  -6.816  1.00  0.00              
ATOM    284  N   ILE A  20       5.908 -11.787  -5.542  1.00  1.85              
ATOM    285  HN  ILE A  20       5.049 -11.423  -5.912  1.00  0.22              
ATOM    286  CA  ILE A  20       6.654 -10.911  -4.644  1.00  2.27              
ATOM    287  HA  ILE A  20       7.565 -11.403  -4.336  1.00  1.32              
ATOM    288  C   ILE A  20       5.897 -10.610  -3.356  1.00  2.00              
ATOM    289  O   ILE A  20       4.669 -10.671  -3.294  1.00  1.70              
ATOM    290  CB  ILE A  20       7.045  -9.594  -5.355  1.00  0.00              
ATOM    291  HB  ILE A  20       7.532  -8.979  -4.557  1.00  0.00              
ATOM    292  CG2 ILE A  20       8.104  -9.773  -6.466  1.00  0.00              
ATOM    293 HG21 ILE A  20       8.457  -8.786  -6.831  1.00  0.00              
ATOM    294 HG22 ILE A  20       8.986 -10.328  -6.087  1.00  0.00              
ATOM    295 HG23 ILE A  20       7.683 -10.331  -7.329  1.00  0.00              
ATOM    296  CG1 ILE A  20       5.829  -8.764  -5.837  1.00  0.00              
ATOM    297 HG11 ILE A  20       5.294  -9.312  -6.645  1.00  0.00              
ATOM    298 HG12 ILE A  20       5.114  -8.647  -4.990  1.00  0.00              
ATOM    299  CD  ILE A  20       6.190  -7.359  -6.347  1.00  0.00              
ATOM    300  HD1 ILE A  20       5.269  -6.799  -6.621  1.00  0.00              
ATOM    301  HD2 ILE A  20       6.727  -6.783  -5.563  1.00  0.00              
ATOM    302  HD3 ILE A  20       6.837  -7.416  -7.247  1.00  0.00              
ATOM    303  N   SER A  21       6.639 -10.269  -2.283  1.00  1.85              
ATOM    304  HN  SER A  21       7.644 -10.316  -2.334  1.00  0.22              
ATOM    305  CA  SER A  21       6.099  -9.753  -1.030  1.00  2.27              
ATOM    306  HA  SER A  21       5.030  -9.908  -1.011  1.00  1.32              
ATOM    307  C   SER A  21       6.332  -8.266  -0.874  1.00  2.00              
ATOM    308  O   SER A  21       7.255  -7.698  -1.451  1.00  1.70              
ATOM    309  CB  SER A  21       6.756 -10.451   0.184  1.00  0.00              
ATOM    310  HB1 SER A  21       6.252 -10.086   1.108  1.00  0.00              
ATOM    311  HB2 SER A  21       6.591 -11.551   0.134  1.00  0.00              
ATOM    312  OG  SER A  21       8.155 -10.159   0.293  1.00  0.00              
ATOM    313  HG1 SER A  21       8.435 -10.436   1.174  1.00  0.00              
ATOM    314  N   VAL A  22       6.367  -7.501   0.525  1.00 16.61              
ATOM    315  HN  VAL A  22       5.742  -8.234   0.269  1.00  0.00              
ATOM    316  CA  VAL A  22       5.803  -6.177   0.426  1.00 16.79              
ATOM    317  HA  VAL A  22       6.595  -5.482   0.173  1.00  0.00              
ATOM    318  C   VAL A  22       5.263  -5.776   1.804  1.00 16.81              
ATOM    319  O   VAL A  22       4.559  -6.539   2.472  1.00 16.11              
ATOM    320  CB  VAL A  22       4.647  -6.143  -0.600  1.00  0.00              
ATOM    321  HB  VAL A  22       3.893  -6.905  -0.282  1.00  0.00              
ATOM    322  CG1 VAL A  22       3.927  -4.781  -0.689  1.00  0.00              
ATOM    323 HG11 VAL A  22       3.136  -4.813  -1.469  1.00  0.00              
ATOM    324 HG12 VAL A  22       3.435  -4.514   0.269  1.00  0.00              
ATOM    325 HG13 VAL A  22       4.643  -3.975  -0.959  1.00  0.00              
ATOM    326  CG2 VAL A  22       5.112  -6.549  -2.012  1.00  0.00              
ATOM    327 HG21 VAL A  22       4.273  -6.479  -2.738  1.00  0.00              
ATOM    328 HG22 VAL A  22       5.931  -5.883  -2.360  1.00  0.00              
ATOM    329 HG23 VAL A  22       5.483  -7.595  -2.030  1.00  0.00              
ATOM    330  N   SER A  23       5.597  -4.563   2.212  1.00 17.88              
ATOM    331  HN  SER A  23       6.247  -3.980   1.725  1.00  0.00              
ATOM    332  CA  SER A  23       5.045  -3.962   3.417  1.00 19.38              
ATOM    333  HA  SER A  23       4.079  -4.415   3.594  1.00  0.00              
ATOM    334  C   SER A  23       4.806  -2.486   3.132  1.00 19.77              
ATOM    335  O   SER A  23       5.712  -1.767   2.739  1.00 19.75              
ATOM    336  CB  SER A  23       6.020  -4.112   4.607  1.00  0.00              
ATOM    337  HB1 SER A  23       6.166  -5.200   4.799  1.00  0.00              
ATOM    338  HB2 SER A  23       7.017  -3.690   4.347  1.00  0.00              
ATOM    339  OG  SER A  23       5.516  -3.511   5.807  1.00  0.00              
ATOM    340  HG1 SER A  23       6.059  -3.835   6.537  1.00  0.00              
ATOM    341  N   ALA A  24       3.570  -2.057   3.307  1.00 19.42              
ATOM    342  HN  ALA A  24       2.825  -2.678   3.551  1.00  0.00              
ATOM    343  CA  ALA A  24       3.198  -0.670   3.163  1.00 18.44              
ATOM    344  HA  ALA A  24       4.035  -0.000   3.322  1.00  0.00              
ATOM    345  C   ALA A  24       2.203  -0.364   4.233  1.00 18.32              
ATOM    346  O   ALA A  24       1.396  -1.178   4.583  1.00 18.20              
ATOM    347  CB  ALA A  24       2.569  -0.408   1.775  1.00  0.00              
ATOM    348  HB1 ALA A  24       3.302  -0.664   0.980  1.00  0.00              
ATOM    349  HB2 ALA A  24       1.664  -1.037   1.621  1.00  0.00              
ATOM    350  HB3 ALA A  24       2.284   0.658   1.649  1.00  0.00              
ATOM    351  N   THR A  25       2.253   0.870   4.702  1.00 19.97              
ATOM    352  HN  THR A  25       2.739   1.574   4.185  1.00  0.00              
ATOM    353  CA  THR A  25       1.659   1.340   5.927  1.00 20.35              
ATOM    354  HA  THR A  25       1.048   0.536   6.316  1.00  0.00              
ATOM    355  C   THR A  25       0.708   2.482   5.584  1.00 21.06              
ATOM    356  O   THR A  25       1.053   3.369   4.804  1.00 19.92              
ATOM    357  CB  THR A  25       2.744   1.830   6.914  1.00  0.00              
ATOM    358  HB  THR A  25       3.329   2.611   6.369  1.00  0.00              
ATOM    359  OG1 THR A  25       3.660   0.795   7.264  1.00  0.00              
ATOM    360  HG1 THR A  25       4.278   1.198   7.883  1.00  0.00              
ATOM    361  CG2 THR A  25       2.232   2.455   8.216  1.00  0.00              
ATOM    362 HG21 THR A  25       3.070   2.878   8.807  1.00  0.00              
ATOM    363 HG22 THR A  25       1.519   3.278   7.996  1.00  0.00              
ATOM    364 HG23 THR A  25       1.708   1.701   8.843  1.00  0.00              
ATOM    365  N   LYS A  28      -0.515   2.427   6.134  1.00 21.87              
ATOM    366  HN  LYS A  28      -0.806   1.650   6.692  1.00  0.00              
ATOM    367  CA  LYS A  28      -1.532   3.499   5.967  1.00 21.09              
ATOM    368  HA  LYS A  28      -2.458   3.110   6.372  1.00  0.00              
ATOM    369  C   LYS A  28      -1.784   3.841   4.502  1.00 19.83              
ATOM    370  O   LYS A  28      -1.628   4.994   4.083  1.00 19.44              
ATOM    371  CB  LYS A  28      -1.138   4.764   6.764  1.00  0.00              
ATOM    372  HB1 LYS A  28      -0.134   5.082   6.398  1.00  0.00              
ATOM    373  HB2 LYS A  28      -1.840   5.588   6.506  1.00  0.00              
ATOM    374  CG  LYS A  28      -1.064   4.596   8.297  1.00  0.00              
ATOM    375  HG1 LYS A  28      -2.050   4.237   8.671  1.00  0.00              
ATOM    376  HG2 LYS A  28      -0.311   3.811   8.539  1.00  0.00              
ATOM    377  CD  LYS A  28      -0.710   5.898   9.036  1.00  0.00              
ATOM    378  HD1 LYS A  28       0.272   6.262   8.657  1.00  0.00              
ATOM    379  HD2 LYS A  28      -1.474   6.666   8.771  1.00  0.00              
ATOM    380  CE  LYS A  28      -0.660   5.710  10.559  1.00  0.00              
ATOM    381  HE1 LYS A  28      -1.660   5.415  10.948  1.00  0.00              
ATOM    382  HE2 LYS A  28       0.072   4.918  10.830  1.00  0.00              
ATOM    383  NZ  LYS A  28      -0.259   6.953  11.213  1.00  0.00              
ATOM    384  HZ1 LYS A  28      -0.229   6.818  12.244  1.00  0.00              
ATOM    385  HZ2 LYS A  28       0.682   7.236  10.874  1.00  0.00              
ATOM    386  HZ3 LYS A  28      -0.944   7.701  10.984  1.00  0.00              
ATOM    387  N   VAL A  29      -2.205   2.845   3.731  1.00 18.52              
ATOM    388  HN  VAL A  29      -2.376   1.911   4.035  1.00  0.00              
ATOM    389  CA  VAL A  29      -2.455   3.073   2.313  1.00 17.16              
ATOM    390  HA  VAL A  29      -2.198   4.104   2.108  1.00  0.00              
ATOM    391  C   VAL A  29      -3.920   2.889   1.959  1.00 18.10              
ATOM    392  O   VAL A  29      -4.628   2.162   2.630  1.00 17.88              
ATOM    393  CB  VAL A  29      -1.479   2.251   1.440  1.00  0.00              
ATOM    394  HB  VAL A  29      -1.729   2.455   0.371  1.00  0.00              
ATOM    395  CG1 VAL A  29       0.007   2.617   1.648  1.00  0.00              
ATOM    396 HG11 VAL A  29       0.655   1.966   1.023  1.00  0.00              
ATOM    397 HG12 VAL A  29       0.215   3.668   1.358  1.00  0.00              
ATOM    398 HG13 VAL A  29       0.302   2.476   2.711  1.00  0.00              
ATOM    399  CG2 VAL A  29      -1.646   0.734   1.650  1.00  0.00              
ATOM    400 HG21 VAL A  29      -0.907   0.169   1.043  1.00  0.00              
ATOM    401 HG22 VAL A  29      -1.497   0.468   2.719  1.00  0.00              
ATOM    402 HG23 VAL A  29      -2.658   0.395   1.345  1.00  0.00              
ATOM    403  N   LYS A  30      -4.383   3.563   0.908  1.00 19.51              
ATOM    404  HN  LYS A  30      -3.869   4.262   0.413  1.00  0.00              
ATOM    405  CA  LYS A  30      -5.741   3.302   0.393  1.00 21.26              
ATOM    406  HA  LYS A  30      -6.163   2.499   0.985  1.00  0.00              
ATOM    407  C   LYS A  30      -5.680   2.800  -1.108  1.00 20.97              
ATOM    408  O   LYS A  30      -4.819   3.269  -1.906  1.00 20.59              
ATOM    409  CB  LYS A  30      -6.658   4.529   0.605  1.00  0.00              
ATOM    410  HB1 LYS A  30      -6.048   5.435   0.386  1.00  0.00              
ATOM    411  HB2 LYS A  30      -7.471   4.508  -0.154  1.00  0.00              
ATOM    412  CG  LYS A  30      -7.260   4.680   2.018  1.00  0.00              
ATOM    413  HG1 LYS A  30      -8.173   5.314   1.959  1.00  0.00              
ATOM    414  HG2 LYS A  30      -7.575   3.676   2.387  1.00  0.00              
ATOM    415  CD  LYS A  30      -6.290   5.320   3.028  1.00  0.00              
ATOM    416  HD1 LYS A  30      -6.737   5.239   4.046  1.00  0.00              
ATOM    417  HD2 LYS A  30      -5.347   4.725   3.029  1.00  0.00              
ATOM    418  CE  LYS A  30      -5.985   6.787   2.695  1.00  0.00              
ATOM    419  HE1 LYS A  30      -5.525   6.870   1.684  1.00  0.00              
ATOM    420  HE2 LYS A  30      -6.919   7.393   2.706  1.00  0.00              
ATOM    421  NZ  LYS A  30      -5.056   7.351   3.670  1.00  0.00              
ATOM    422  HZ1 LYS A  30      -4.854   8.344   3.437  1.00  0.00              
ATOM    423  HZ2 LYS A  30      -5.477   7.298   4.620  1.00  0.00              
ATOM    424  HZ3 LYS A  30      -4.170   6.806   3.658  1.00  0.00              
ATOM    425  N   TYR A  31      -4.333   3.008  -1.542  1.00  1.85              
ATOM    426  HN  TYR A  31      -3.729   3.729  -1.208  1.00  0.22              
ATOM    427  CA  TYR A  31      -3.985   2.400  -2.811  1.00  2.27              
ATOM    428  HA  TYR A  31      -4.635   1.560  -3.015  1.00  1.32              
ATOM    429  C   TYR A  31      -2.568   1.880  -2.697  1.00  2.00              
ATOM    430  O   TYR A  31      -1.677   2.594  -2.248  1.00  1.70              
ATOM    431  CB  TYR A  31      -4.056   3.435  -3.958  1.00  0.00              
ATOM    432  HB1 TYR A  31      -3.439   4.320  -3.688  1.00  0.00              
ATOM    433  HB2 TYR A  31      -3.633   3.013  -4.895  1.00  0.00              
ATOM    434  CG  TYR A  31      -5.459   3.935  -4.213  1.00  0.00              
ATOM    435  CD1 TYR A  31      -5.892   5.156  -3.665  1.00  0.00              
ATOM    436  HD1 TYR A  31      -5.201   5.767  -3.102  1.00  0.00              
ATOM    437  CE1 TYR A  31      -7.222   5.572  -3.825  1.00  0.00              
ATOM    438  HE1 TYR A  31      -7.560   6.505  -3.397  1.00  0.00              
ATOM    439  CZ  TYR A  31      -8.125   4.778  -4.536  1.00  0.00              
ATOM    440  OH  TYR A  31      -9.465   5.189  -4.664  1.00  0.00              
ATOM    441  HH  TYR A  31      -9.905   4.560  -5.238  1.00  0.00              
ATOM    442  CD2 TYR A  31      -6.373   3.153  -4.943  1.00  0.00              
ATOM    443  HD2 TYR A  31      -6.063   2.202  -5.355  1.00  0.00              
ATOM    444  CE2 TYR A  31      -7.703   3.570  -5.098  1.00  0.00              
ATOM    445  HE2 TYR A  31      -8.401   2.945  -5.634  1.00  0.00              
ATOM    446  N   TYR A  32      -2.303   0.628  -3.097  1.00  1.85              
ATOM    447  HN  TYR A  32      -3.023   0.018  -3.439  1.00  0.22              
ATOM    448  CA  TYR A  32      -0.951   0.109  -3.166  1.00  2.27              
ATOM    449  HA  TYR A  32      -0.248   0.844  -2.794  1.00  1.32              
ATOM    450  C   TYR A  32      -0.636  -0.111  -4.636  1.00  2.00              
ATOM    451  O   TYR A  32      -1.102  -1.066  -5.256  1.00  1.70              
ATOM    452  CB  TYR A  32      -0.816  -1.193  -2.343  1.00  0.00              
ATOM    453  HB1 TYR A  32      -1.149  -1.000  -1.300  1.00  0.00              
ATOM    454  HB2 TYR A  32      -1.474  -1.988  -2.756  1.00  0.00              
ATOM    455  CG  TYR A  32       0.605  -1.698  -2.269  1.00  0.00              
ATOM    456  CD1 TYR A  32       1.686  -0.828  -2.504  1.00  0.00              
ATOM    457  HD1 TYR A  32       1.500   0.223  -2.684  1.00  0.00              
ATOM    458  CE1 TYR A  32       3.000  -1.317  -2.527  1.00  0.00              
ATOM    459  HE1 TYR A  32       3.830  -0.653  -2.716  1.00  0.00              
ATOM    460  CZ  TYR A  32       3.245  -2.677  -2.312  1.00  0.00              
ATOM    461  OH  TYR A  32       4.563  -3.164  -2.370  1.00  0.00              
ATOM    462  HH  TYR A  32       4.538  -4.092  -2.128  1.00  0.00              
ATOM    463  CD2 TYR A  32       0.868  -3.060  -2.037  1.00  0.00              
ATOM    464  HD2 TYR A  32       0.049  -3.748  -1.874  1.00  0.00              
ATOM    465  CE2 TYR A  32       2.182  -3.549  -2.064  1.00  0.00              
ATOM    466  HE2 TYR A  32       2.366  -4.602  -1.914  1.00  0.00              
ATOM    467  N   ARG A  33       0.135   0.806  -5.240  1.00  1.85              
ATOM    468  HN  ARG A  33       0.527   1.558  -4.699  1.00  0.22              
ATOM    469  CA  ARG A  33       0.504   0.750  -6.641  1.00  2.27              
ATOM    470  HA  ARG A  33      -0.101   0.018  -7.158  1.00  1.32              
ATOM    471  C   ARG A  33       1.949   0.310  -6.760  1.00  2.00              
ATOM    472  O   ARG A  33       2.834   0.859  -6.110  1.00  1.70              
ATOM    473  CB  ARG A  33       0.298   2.123  -7.323  1.00  0.00              
ATOM    474  HB1 ARG A  33      -0.773   2.394  -7.166  1.00  0.00              
ATOM    475  HB2 ARG A  33       0.892   2.897  -6.788  1.00  0.00              
ATOM    476  CG  ARG A  33       0.586   2.175  -8.842  1.00  0.00              
ATOM    477  HG1 ARG A  33       1.641   1.865  -9.012  1.00  0.00              
ATOM    478  HG2 ARG A  33      -0.037   1.408  -9.355  1.00  0.00              
ATOM    479  CD  ARG A  33       0.282   3.536  -9.491  1.00  0.00              
ATOM    480  HD1 ARG A  33      -0.799   3.774  -9.360  1.00  0.00              
ATOM    481  HD2 ARG A  33       0.886   4.353  -9.032  1.00  0.00              
ATOM    482  NE  ARG A  33       0.642   3.423 -10.946  1.00  0.00              
ATOM    483  HE  ARG A  33       0.989   2.511 -11.198  1.00  0.00              
ATOM    484  CZ  ARG A  33       0.513   4.437 -11.812  1.00  0.00              
ATOM    485  NH1 ARG A  33       0.862   4.226 -13.079  1.00  0.00              
ATOM    486 HH11 ARG A  33       0.806   4.957 -13.746  1.00  0.00              
ATOM    487 HH12 ARG A  33       1.306   3.349 -13.278  1.00  0.00              
ATOM    488  NH2 ARG A  33       0.027   5.619 -11.449  1.00  0.00              
ATOM    489 HH21 ARG A  33      -0.136   6.317 -12.132  1.00  0.00              
ATOM    490 HH22 ARG A  33      -0.352   5.687 -10.535  1.00  0.00              
ATOM    491  N   ILE A  34       2.228  -0.719  -7.574  1.00  1.85              
ATOM    492  HN  ILE A  34       1.494  -1.185  -8.080  1.00  0.22              
ATOM    493  CA  ILE A  34       3.578  -1.234  -7.745  1.00  2.27              
ATOM    494  HA  ILE A  34       4.290  -0.573  -7.270  1.00  1.32              
ATOM    495  C   ILE A  34       3.922  -1.237  -9.223  1.00  2.00              
ATOM    496  O   ILE A  34       3.264  -1.903 -10.019  1.00  1.70              
ATOM    497  CB  ILE A  34       3.724  -2.631  -7.098  1.00  0.00              
ATOM    498  HB  ILE A  34       2.865  -3.220  -7.509  1.00  0.00              
ATOM    499  CG2 ILE A  34       5.004  -3.386  -7.519  1.00  0.00              
ATOM    500 HG21 ILE A  34       4.978  -4.433  -7.152  1.00  0.00              
ATOM    501 HG22 ILE A  34       5.099  -3.419  -8.624  1.00  0.00              
ATOM    502 HG23 ILE A  34       5.910  -2.895  -7.103  1.00  0.00              
ATOM    503  CG1 ILE A  34       3.527  -2.627  -5.561  1.00  0.00              
ATOM    504 HG11 ILE A  34       4.365  -2.077  -5.076  1.00  0.00              
ATOM    505 HG12 ILE A  34       2.588  -2.078  -5.318  1.00  0.00              
ATOM    506  CD  ILE A  34       3.430  -4.029  -4.937  1.00  0.00              
ATOM    507  HD1 ILE A  34       3.232  -3.953  -3.846  1.00  0.00              
ATOM    508  HD2 ILE A  34       2.602  -4.608  -5.400  1.00  0.00              
ATOM    509  HD3 ILE A  34       4.376  -4.593  -5.076  1.00  0.00              
ATOM    510  N   THR A  35       4.950  -0.464  -9.633  1.00  1.85              
ATOM    511  HN  THR A  35       5.504   0.044  -8.966  1.00  0.22              
ATOM    512  CA  THR A  35       5.370  -0.333 -11.031  1.00  2.27              
ATOM    513  HA  THR A  35       4.666  -0.853 -11.661  1.00  1.32              
ATOM    514  C   THR A  35       6.712  -1.004 -11.246  1.00  2.00              
ATOM    515  O   THR A  35       7.578  -0.978 -10.372  1.00  1.70              
ATOM    516  CB  THR A  35       5.435   1.154 -11.452  1.00  0.00              
ATOM    517  HB  THR A  35       5.805   1.161 -12.506  1.00  0.00              
ATOM    518  OG1 THR A  35       6.376   1.891 -10.677  1.00  0.00              
ATOM    519  HG1 THR A  35       6.330   2.795 -11.007  1.00  0.00              
ATOM    520  CG2 THR A  35       4.107   1.918 -11.418  1.00  0.00              
ATOM    521 HG21 THR A  35       4.227   2.937 -11.841  1.00  0.00              
ATOM    522 HG22 THR A  35       3.339   1.387 -12.019  1.00  0.00              
ATOM    523 HG23 THR A  35       3.728   2.016 -10.378  1.00  0.00              
ATOM    524  N   TYR A  36       6.937  -1.657 -12.404  1.00  1.85              
ATOM    525  HN  TYR A  36       6.225  -1.790 -13.099  1.00  0.22              
ATOM    526  CA  TYR A  36       8.193  -2.360 -12.624  1.00  2.27              
ATOM    527  HA  TYR A  36       8.975  -1.805 -12.124  1.00  1.32              
ATOM    528  C   TYR A  36       8.643  -2.374 -14.079  1.00  2.00              
ATOM    529  O   TYR A  36       7.853  -2.399 -15.024  1.00  1.70              
ATOM    530  CB  TYR A  36       8.148  -3.778 -12.008  1.00  0.00              
ATOM    531  HB1 TYR A  36       9.164  -4.227 -12.053  1.00  0.00              
ATOM    532  HB2 TYR A  36       7.857  -3.731 -10.935  1.00  0.00              
ATOM    533  CG  TYR A  36       7.216  -4.712 -12.746  1.00  0.00              
ATOM    534  CD1 TYR A  36       6.353  -4.218 -13.741  1.00  0.00              
ATOM    535  HD1 TYR A  36       6.393  -3.175 -14.019  1.00  0.00              
ATOM    536  CE1 TYR A  36       5.424  -5.070 -14.357  1.00  0.00              
ATOM    537  HE1 TYR A  36       4.753  -4.692 -15.116  1.00  0.00              
ATOM    538  CZ  TYR A  36       5.353  -6.416 -13.991  1.00  0.00              
ATOM    539  OH  TYR A  36       4.397  -7.253 -14.592  1.00  0.00              
ATOM    540  HH  TYR A  36       4.549  -8.144 -14.268  1.00  0.00              
ATOM    541  CD2 TYR A  36       7.147  -6.073 -12.398  1.00  0.00              
ATOM    542  HD2 TYR A  36       7.790  -6.465 -11.621  1.00  0.00              
ATOM    543  CE2 TYR A  36       6.216  -6.920 -13.013  1.00  0.00              
ATOM    544  HE2 TYR A  36       6.154  -7.956 -12.714  1.00  0.00              
ATOM    545  N   GLY A  37       9.972  -2.349 -14.296  1.00  1.85              
ATOM    546  HN  GLY A  37      10.607  -2.296 -13.516  1.00  0.22              
ATOM    547  CA  GLY A  37      10.567  -2.363 -15.626  1.00  2.17              
ATOM    548  C   GLY A  37      12.012  -2.763 -15.570  1.00  2.00              
ATOM    549  O   GLY A  37      12.614  -2.817 -14.504  1.00  1.70              
ATOM    550  HA1 GLY A  37      10.521  -1.360 -16.027  1.00  0.00              
ATOM    551  N   GLU A  38      12.634  -3.067 -16.718  1.00  1.85              
ATOM    552  HN  GLU A  38      12.187  -2.975 -17.600  1.00  0.22              
ATOM    553  CA  GLU A  38      14.004  -3.553 -16.748  1.00  2.27              
ATOM    554  HA  GLU A  38      14.158  -4.201 -15.894  1.00  1.32              
ATOM    555  C   GLU A  38      15.015  -2.421 -16.630  1.00  2.00              
ATOM    556  O   GLU A  38      14.896  -1.369 -17.258  1.00  1.70              
ATOM    557  CB  GLU A  38      14.259  -4.412 -18.008  1.00  0.00              
ATOM    558  HB1 GLU A  38      13.958  -3.816 -18.900  1.00  0.00              
ATOM    559  HB2 GLU A  38      15.349  -4.602 -18.122  1.00  0.00              
ATOM    560  CG  GLU A  38      13.504  -5.771 -18.061  1.00  0.00              
ATOM    561  HG1 GLU A  38      13.865  -6.426 -17.248  1.00  0.00              
ATOM    562  HG2 GLU A  38      12.410  -5.623 -17.951  1.00  0.00              
ATOM    563  CD  GLU A  38      13.713  -6.598 -19.332  1.00  0.00              
ATOM    564  OE1 GLU A  38      14.441  -6.057 -20.204  1.00  0.00              
ATOM    565  OE2 GLU A  38      13.164  -7.718 -19.450  1.00  0.00              
ATOM    566  N   THR A  39      16.042  -2.603 -15.781  1.00  1.85              
ATOM    567  HN  THR A  39      16.138  -3.469 -15.274  1.00  0.22              
ATOM    568  CA  THR A  39      17.005  -1.559 -15.432  1.00  2.27              
ATOM    569  HA  THR A  39      16.446  -0.697 -15.100  1.00  1.32              
ATOM    570  C   THR A  39      17.853  -1.138 -16.616  1.00  2.00              
ATOM    571  O   THR A  39      18.555  -1.943 -17.224  1.00  1.70              
ATOM    572  CB  THR A  39      17.930  -2.022 -14.282  1.00  0.00              
ATOM    573  HB  THR A  39      18.403  -2.973 -14.628  1.00  0.00              
ATOM    574  OG1 THR A  39      17.200  -2.329 -13.096  1.00  0.00              
ATOM    575  HG1 THR A  39      17.862  -2.591 -12.448  1.00  0.00              
ATOM    576  CG2 THR A  39      19.055  -1.056 -13.897  1.00  0.00              
ATOM    577 HG21 THR A  39      19.731  -1.516 -13.146  1.00  0.00              
ATOM    578 HG22 THR A  39      19.662  -0.793 -14.789  1.00  0.00              
ATOM    579 HG23 THR A  39      18.645  -0.116 -13.467  1.00  0.00              
ATOM    580  N   GLY A  40      17.770   0.151 -17.003  1.00  1.85              
ATOM    581  HN  GLY A  40      17.248   0.802 -16.454  1.00  0.22              
ATOM    582  CA  GLY A  40      18.383   0.666 -18.224  1.00  2.17              
ATOM    583  C   GLY A  40      17.363   1.024 -19.273  1.00  2.00              
ATOM    584  O   GLY A  40      17.655   1.754 -20.216  1.00  1.70              
ATOM    585  HA1 GLY A  40      19.031  -0.101 -18.626  1.00  0.00              
ATOM    586  N   GLY A  41      16.118   0.524 -19.140  1.00  1.85              
ATOM    587  HN  GLY A  41      15.904  -0.084 -18.369  1.00  0.22              
ATOM    588  CA  GLY A  41      15.019   0.845 -20.047  1.00  2.17              
ATOM    589  C   GLY A  41      14.363   2.170 -19.751  1.00  2.00              
ATOM    590  O   GLY A  41      14.492   2.731 -18.665  1.00  1.70              
ATOM    591  HA1 GLY A  41      14.252   0.093 -19.926  1.00  0.00              
ATOM    592  N   ASN A  42      13.628   2.717 -20.733  1.00  1.85              
ATOM    593  HN  ASN A  42      13.533   2.243 -21.604  1.00  0.22              
ATOM    594  CA  ASN A  42      12.975   4.011 -20.611  1.00  2.27              
ATOM    595  HA  ASN A  42      13.567   4.649 -19.966  1.00  1.32              
ATOM    596  C   ASN A  42      11.607   3.898 -19.948  1.00  2.00              
ATOM    597  O   ASN A  42      11.372   4.429 -18.864  1.00  1.70              
ATOM    598  CB  ASN A  42      12.828   4.689 -21.993  1.00  0.00              
ATOM    599  HB1 ASN A  42      12.319   3.971 -22.672  1.00  0.00              
ATOM    600  HB2 ASN A  42      12.184   5.588 -21.915  1.00  0.00              
ATOM    601  CG  ASN A  42      14.158   5.072 -22.651  1.00  0.00              
ATOM    602  OD1 ASN A  42      14.924   5.905 -22.163  1.00  0.00              
ATOM    603  ND2 ASN A  42      14.444   4.454 -23.819  1.00  0.00              
ATOM    604 HD21 ASN A  42      15.310   4.682 -24.257  1.00  0.00              
ATOM    605 HD22 ASN A  42      13.816   3.779 -24.193  1.00  0.00              
ATOM    606  N   SER A  43      10.657   3.197 -20.589  1.00  1.85              
ATOM    607  HN  SER A  43      10.843   2.750 -21.460  1.00  0.22              
ATOM    608  CA  SER A  43       9.322   2.972 -20.055  1.00  2.27              
ATOM    609  HA  SER A  43       9.018   3.860 -19.523  1.00  1.32              
ATOM    610  C   SER A  43       9.287   1.794 -19.083  1.00  2.00              
ATOM    611  O   SER A  43      10.166   0.929 -19.146  1.00  1.70              
ATOM    612  CB  SER A  43       8.308   2.711 -21.193  1.00  0.00              
ATOM    613  HB1 SER A  43       7.293   2.630 -20.741  1.00  0.00              
ATOM    614  HB2 SER A  43       8.285   3.573 -21.897  1.00  0.00              
ATOM    615  OG  SER A  43       8.581   1.494 -21.900  1.00  0.00              
ATOM    616  HG1 SER A  43       7.798   1.291 -22.428  1.00  0.00              
ATOM    617  N   PRO A  44       8.323   1.668 -18.172  1.00  1.85              
ATOM    618  CA  PRO A  44       8.135   0.434 -17.416  1.00  2.27              
ATOM    619  HA  PRO A  44       9.082   0.090 -17.029  1.00  1.32              
ATOM    620  C   PRO A  44       7.564  -0.674 -18.292  1.00  2.00              
ATOM    621  O   PRO A  44       7.182  -0.441 -19.439  1.00  1.70              
ATOM    622  CD  PRO A  44       7.495   2.764 -17.621  1.00 52.80              
ATOM    623  HD1 PRO A  44       8.589   2.972 -17.659  1.00  0.00              
ATOM    624  HD2 PRO A  44       6.914   3.681 -17.877  1.00  0.00              
ATOM    625  CB  PRO A  44       7.162   0.795 -16.305  1.00 52.39              
ATOM    626  HB1 PRO A  44       7.730   1.226 -15.451  1.00  0.00              
ATOM    627  HB2 PRO A  44       6.578  -0.077 -15.946  1.00  0.00              
ATOM    628  CG  PRO A  44       7.111   2.279 -16.252  1.00 52.57              
ATOM    629  HG1 PRO A  44       6.784   2.665 -15.266  1.00  0.00              
ATOM    630  HG2 PRO A  44       6.421   2.651 -17.043  1.00  0.00              
ATOM    631  N   VAL A  45       7.502  -1.902 -17.759  1.00  1.85              
ATOM    632  HN  VAL A  45       7.780  -2.041 -16.804  1.00  0.22              
ATOM    633  CA  VAL A  45       6.978  -3.071 -18.445  1.00  2.27              
ATOM    634  HA  VAL A  45       7.026  -2.928 -19.516  1.00  1.32              
ATOM    635  C   VAL A  45       5.515  -3.242 -18.088  1.00  2.00              
ATOM    636  O   VAL A  45       4.650  -3.351 -18.956  1.00  1.70              
ATOM    637  CB  VAL A  45       7.786  -4.337 -18.076  1.00  0.00              
ATOM    638  HB  VAL A  45       7.753  -4.446 -16.964  1.00  0.00              
ATOM    639  CG1 VAL A  45       7.227  -5.639 -18.689  1.00  0.00              
ATOM    640 HG11 VAL A  45       7.874  -6.501 -18.418  1.00  0.00              
ATOM    641 HG12 VAL A  45       6.207  -5.861 -18.317  1.00  0.00              
ATOM    642 HG13 VAL A  45       7.195  -5.569 -19.798  1.00  0.00              
ATOM    643  CG2 VAL A  45       9.274  -4.209 -18.460  1.00  0.00              
ATOM    644 HG21 VAL A  45       9.823  -5.145 -18.222  1.00  0.00              
ATOM    645 HG22 VAL A  45       9.380  -4.010 -19.548  1.00  0.00              
ATOM    646 HG23 VAL A  45       9.764  -3.383 -17.905  1.00  0.00              
ATOM    647  N   GLN A  46       5.200  -3.270 -16.782  1.00  1.85              
ATOM    648  HN  GLN A  46       5.889  -3.103 -16.076  1.00  0.22              
ATOM    649  CA  GLN A  46       3.877  -3.590 -16.300  1.00  2.27              
ATOM    650  HA  GLN A  46       3.135  -3.118 -16.931  1.00  1.32              
ATOM    651  C   GLN A  46       3.734  -2.988 -14.907  1.00  2.00              
ATOM    652  O   GLN A  46       4.720  -2.608 -14.272  1.00  1.70              
ATOM    653  CB  GLN A  46       3.644  -5.119 -16.298  1.00  0.00              
ATOM    654  HB1 GLN A  46       3.840  -5.476 -17.336  1.00  0.00              
ATOM    655  HB2 GLN A  46       4.409  -5.607 -15.652  1.00  0.00              
ATOM    656  CG  GLN A  46       2.222  -5.578 -15.875  1.00  0.00              
ATOM    657  HG1 GLN A  46       2.000  -5.247 -14.838  1.00  0.00              
ATOM    658  HG2 GLN A  46       1.453  -5.140 -16.545  1.00  0.00              
ATOM    659  CD  GLN A  46       2.072  -7.103 -15.883  1.00  0.00              
ATOM    660  OE1 GLN A  46       2.569  -7.802 -15.003  1.00  0.00              
ATOM    661  NE2 GLN A  46       1.360  -7.641 -16.901  1.00  0.00              
ATOM    662 HE21 GLN A  46       1.259  -8.631 -16.904  1.00  0.00              
ATOM    663 HE22 GLN A  46       0.982  -7.052 -17.607  1.00  0.00              
ATOM    664  N   GLU A  47       2.495  -2.845 -14.411  1.00  1.85              
ATOM    665  HN  GLU A  47       1.690  -3.092 -14.944  1.00  0.22              
ATOM    666  CA  GLU A  47       2.241  -2.432 -13.049  1.00  2.27              
ATOM    667  HA  GLU A  47       3.051  -2.778 -12.419  1.00  1.32              
ATOM    668  C   GLU A  47       0.977  -3.089 -12.531  1.00  2.00              
ATOM    669  O   GLU A  47       0.199  -3.658 -13.298  1.00  1.70              
ATOM    670  CB  GLU A  47       2.114  -0.893 -12.953  1.00  0.00              
ATOM    671  HB1 GLU A  47       2.040  -0.619 -11.876  1.00  0.00              
ATOM    672  HB2 GLU A  47       3.048  -0.414 -13.326  1.00  0.00              
ATOM    673  CG  GLU A  47       0.898  -0.269 -13.694  1.00  0.00              
ATOM    674  HG1 GLU A  47       0.952  -0.520 -14.769  1.00  0.00              
ATOM    675  HG2 GLU A  47      -0.057  -0.649 -13.279  1.00  0.00              
ATOM    676  CD  GLU A  47       0.817   1.259 -13.667  1.00  0.00              
ATOM    677  OE1 GLU A  47       0.770   1.770 -12.517  1.00  0.00              
ATOM    678  OE2 GLU A  47       0.783   1.905 -14.740  1.00  0.00              
ATOM    679  N   PHE A  48       0.720  -3.007 -11.213  1.00  1.85              
ATOM    680  HN  PHE A  48       1.399  -2.614 -10.590  1.00  0.22              
ATOM    681  CA  PHE A  48      -0.575  -3.354 -10.654  1.00  2.27              
ATOM    682  HA  PHE A  48      -1.322  -3.184 -11.417  1.00  1.32              
ATOM    683  C   PHE A  48      -0.969  -2.411  -9.529  1.00  2.00              
ATOM    684  O   PHE A  48      -0.136  -1.757  -8.901  1.00  1.70              
ATOM    685  CB  PHE A  48      -0.623  -4.847 -10.254  1.00  0.00              
ATOM    686  HB1 PHE A  48      -1.632  -5.084  -9.852  1.00  0.00              
ATOM    687  HB2 PHE A  48      -0.459  -5.503 -11.136  1.00  0.00              
ATOM    688  CG  PHE A  48       0.368  -5.193  -9.167  1.00  0.00              
ATOM    689  CD1 PHE A  48      -0.006  -5.111  -7.814  1.00  0.00              
ATOM    690  HD1 PHE A  48      -1.020  -4.836  -7.555  1.00  0.00              
ATOM    691  CE1 PHE A  48       0.922  -5.377  -6.800  1.00  0.00              
ATOM    692  HE1 PHE A  48       0.623  -5.315  -5.763  1.00  0.00              
ATOM    693  CZ  PHE A  48       2.236  -5.730  -7.130  1.00  0.00              
ATOM    694  HZ  PHE A  48       2.953  -5.940  -6.350  1.00  0.00              
ATOM    695  CD2 PHE A  48       1.688  -5.560  -9.486  1.00  0.00              
ATOM    696  HD2 PHE A  48       1.996  -5.619 -10.520  1.00  0.00              
ATOM    697  CE2 PHE A  48       2.619  -5.822  -8.474  1.00  0.00              
ATOM    698  HE2 PHE A  48       3.633  -6.095  -8.733  1.00  0.00              
ATOM    699  N   THR A  49      -2.285  -2.319  -9.265  1.00  1.85              
ATOM    700  HN  THR A  49      -2.942  -2.805  -9.836  1.00  0.22              
ATOM    701  CA  THR A  49      -2.865  -1.530  -8.186  1.00  2.27              
ATOM    702  HA  THR A  49      -2.083  -1.163  -7.538  1.00  1.32              
ATOM    703  C   THR A  49      -3.772  -2.402  -7.343  1.00  2.00              
ATOM    704  O   THR A  49      -4.779  -2.914  -7.833  1.00  1.70              
ATOM    705  CB  THR A  49      -3.699  -0.355  -8.746  1.00  0.00              
ATOM    706  HB  THR A  49      -4.140   0.162  -7.860  1.00  0.00              
ATOM    707  OG1 THR A  49      -4.787  -0.803  -9.549  1.00  0.00              
ATOM    708  HG1 THR A  49      -5.229  -0.003  -9.854  1.00  0.00              
ATOM    709  CG2 THR A  49      -2.923   0.689  -9.558  1.00  0.00              
ATOM    710 HG21 THR A  49      -3.575   1.547  -9.821  1.00  0.00              
ATOM    711 HG22 THR A  49      -2.067   1.079  -8.969  1.00  0.00              
ATOM    712 HG23 THR A  49      -2.527   0.251 -10.499  1.00  0.00              
ATOM    713  N   VAL A  50      -3.464  -2.588  -6.047  1.00  1.85              
ATOM    714  HN  VAL A  50      -2.634  -2.177  -5.658  1.00  0.22              
ATOM    715  CA  VAL A  50      -4.333  -3.309  -5.120  1.00  2.27              
ATOM    716  HA  VAL A  50      -5.192  -3.672  -5.663  1.00  1.32              
ATOM    717  C   VAL A  50      -4.856  -2.341  -4.055  1.00  2.00              
ATOM    718  O   VAL A  50      -4.182  -1.345  -3.764  1.00  1.70              
ATOM    719  CB  VAL A  50      -3.605  -4.534  -4.518  1.00  0.00              
ATOM    720  HB  VAL A  50      -4.311  -5.032  -3.811  1.00  0.00              
ATOM    721  CG1 VAL A  50      -3.176  -5.585  -5.565  1.00  0.00              
ATOM    722 HG11 VAL A  50      -2.627  -6.416  -5.074  1.00  0.00              
ATOM    723 HG12 VAL A  50      -4.052  -6.028  -6.084  1.00  0.00              
ATOM    724 HG13 VAL A  50      -2.504  -5.131  -6.326  1.00  0.00              
ATOM    725  CG2 VAL A  50      -2.369  -4.128  -3.693  1.00  0.00              
ATOM    726 HG21 VAL A  50      -1.842  -5.026  -3.306  1.00  0.00              
ATOM    727 HG22 VAL A  50      -1.656  -3.546  -4.317  1.00  0.00              
ATOM    728 HG23 VAL A  50      -2.655  -3.506  -2.820  1.00  0.00              
ATOM    729  N   GLU A  51      -5.138  -2.030  -2.452  1.00  8.20              
ATOM    730  HN  GLU A  51      -5.104  -2.672  -3.212  1.00  0.00              
ATOM    731  CA  GLU A  51      -6.496  -1.551  -2.133  1.00  8.49              
ATOM    732  HA  GLU A  51      -6.412  -0.493  -1.915  1.00  0.00              
ATOM    733  C   GLU A  51      -7.121  -2.218  -0.908  1.00  8.31              
ATOM    734  O   GLU A  51      -8.209  -1.820  -0.485  1.00 10.23              
ATOM    735  CB  GLU A  51      -7.453  -1.761  -3.330  1.00  0.00              
ATOM    736  HB1 GLU A  51      -7.389  -2.829  -3.641  1.00  0.00              
ATOM    737  HB2 GLU A  51      -8.504  -1.599  -3.005  1.00  0.00              
ATOM    738  CG  GLU A  51      -7.170  -0.879  -4.580  1.00  0.00              
ATOM    739  HG1 GLU A  51      -7.309   0.186  -4.318  1.00  0.00              
ATOM    740  HG2 GLU A  51      -6.138  -1.033  -4.951  1.00  0.00              
ATOM    741  CD  GLU A  51      -8.106  -1.098  -5.772  1.00  0.00              
ATOM    742  OE1 GLU A  51      -9.331  -0.956  -5.520  1.00  0.00              
ATOM    743  OE2 GLU A  51      -7.635  -1.411  -6.890  1.00  0.00              
ATOM    744  N   TYR A  52      -6.457  -3.238  -0.354  1.00  7.54              
ATOM    745  HN  TYR A  52      -5.535  -3.517  -0.616  1.00  0.00              
ATOM    746  CA  TYR A  52      -7.058  -4.046   0.710  1.00  8.28              
ATOM    747  HA  TYR A  52      -8.046  -3.637   0.878  1.00  0.00              
ATOM    748  C   TYR A  52      -6.293  -3.923   2.020  1.00  7.80              
ATOM    749  O   TYR A  52      -5.105  -3.646   2.026  1.00 12.41              
ATOM    750  CB  TYR A  52      -7.157  -5.531   0.289  1.00  0.00              
ATOM    751  HB1 TYR A  52      -6.156  -5.882  -0.047  1.00  0.00              
ATOM    752  HB2 TYR A  52      -7.457  -6.165   1.150  1.00  0.00              
ATOM    753  CG  TYR A  52      -8.111  -5.753  -0.862  1.00  0.00              
ATOM    754  CD1 TYR A  52      -7.629  -5.859  -2.179  1.00  0.00              
ATOM    755  HD1 TYR A  52      -6.564  -5.836  -2.365  1.00  0.00              
ATOM    756  CE1 TYR A  52      -8.522  -5.971  -3.255  1.00  0.00              
ATOM    757  HE1 TYR A  52      -8.154  -6.043  -4.268  1.00  0.00              
ATOM    758  CZ  TYR A  52      -9.900  -5.982  -3.024  1.00  0.00              
ATOM    759  OH  TYR A  52     -10.788  -6.063  -4.112  1.00  0.00              
ATOM    760  HH  TYR A  52     -11.676  -6.131  -3.754  1.00  0.00              
ATOM    761  CD2 TYR A  52      -9.500  -5.784  -0.641  1.00  0.00              
ATOM    762  HD2 TYR A  52      -9.890  -5.684   0.362  1.00  0.00              
ATOM    763  CE2 TYR A  52     -10.392  -5.892  -1.719  1.00  0.00              
ATOM    764  HE2 TYR A  52     -11.455  -5.884  -1.537  1.00  0.00              
ATOM    765  N   HSD A  53      -7.006  -4.124   3.125  1.00  9.20              
ATOM    766  HN  HSD A  53      -7.996  -4.258   3.115  1.00  0.00              
ATOM    767  CA  HSD A  53      -6.388  -4.163   4.445  1.00 10.85              
ATOM    768  HA  HSD A  53      -5.594  -3.427   4.476  1.00  0.00              
ATOM    769  C   HSD A  53      -5.750  -5.527   4.655  1.00  8.58              
ATOM    770  O   HSD A  53      -6.246  -6.537   4.164  1.00  9.34              
ATOM    771  CB  HSD A  53      -7.437  -3.917   5.554  1.00  0.00              
ATOM    772  HB1 HSD A  53      -8.283  -4.625   5.416  1.00  0.00              
ATOM    773  HB2 HSD A  53      -6.989  -4.142   6.546  1.00  0.00              
ATOM    774  ND1 HSD A  53      -8.987  -2.094   6.427  1.00  0.00              
ATOM    775  HD1 HSD A  53      -9.334  -2.589   7.224  1.00  0.00              
ATOM    776  CG  HSD A  53      -7.991  -2.518   5.574  1.00  0.00              
ATOM    777  CE1 HSD A  53      -9.321  -0.835   6.051  1.00  0.00              
ATOM    778  HE1 HSD A  53     -10.076  -0.228   6.557  1.00  0.00              
ATOM    779  NE2 HSD A  53      -8.621  -0.437   5.010  1.00  0.00              
ATOM    780  CD2 HSD A  53      -7.772  -1.487   4.716  1.00  0.00              
ATOM    781  HD2 HSD A  53      -7.088  -1.418   3.878  1.00  0.00              
ATOM    782  N   ASN A  54A     -4.678  -5.558   5.435  1.00  8.53              
ATOM    783  HN  ASN A  54A     -4.235  -4.739   5.798  1.00  0.00              
ATOM    784  CA  ASN A  54A     -4.048  -6.813   5.832  1.00  8.69              
ATOM    785  HA  ASN A  54A     -3.184  -6.516   6.416  1.00  0.00              
ATOM    786  C   ASN A  54A     -3.546  -7.645   4.654  1.00  6.52              
ATOM    787  O   ASN A  54A     -3.590  -8.849   4.711  1.00  7.66              
ATOM    788  CB  ASN A  54A     -5.009  -7.667   6.692  1.00  0.00              
ATOM    789  HB1 ASN A  54A     -5.961  -7.780   6.129  1.00  0.00              
ATOM    790  HB2 ASN A  54A     -4.590  -8.681   6.845  1.00  0.00              
ATOM    791  CG  ASN A  54A     -5.355  -7.048   8.051  1.00  0.00              
ATOM    792  OD1 ASN A  54A     -4.509  -6.857   8.926  1.00  0.00              
ATOM    793  ND2 ASN A  54A     -6.655  -6.736   8.249  1.00  0.00              
ATOM    794 HD21 ASN A  54A     -6.898  -6.323   9.123  1.00  0.00              
ATOM    795 HD22 ASN A  54A     -7.321  -6.892   7.526  1.00  0.00              
ATOM    796  N   THR A  54      -3.057  -6.995   3.608  1.00  7.40              
ATOM    797  HN  THR A  54      -3.085  -6.004   3.487  1.00  0.00              
ATOM    798  CA  THR A  54      -2.417  -7.711   2.520  1.00  6.75              
ATOM    799  HA  THR A  54      -2.430  -8.748   2.827  1.00  0.00              
ATOM    800  C   THR A  54      -0.973  -7.342   2.317  1.00  5.51              
ATOM    801  O   THR A  54      -0.489  -6.320   2.798  1.00  7.50              
ATOM    802  CB  THR A  54      -3.143  -7.445   1.181  1.00  0.00              
ATOM    803  HB  THR A  54      -2.562  -7.992   0.399  1.00  0.00              
ATOM    804  OG1 THR A  54      -3.123  -6.066   0.824  1.00  0.00              
ATOM    805  HG1 THR A  54      -3.606  -6.009  -0.009  1.00  0.00              
ATOM    806  CG2 THR A  54      -4.597  -7.923   1.101  1.00  0.00              
ATOM    807 HG21 THR A  54      -4.999  -7.794   0.075  1.00  0.00              
ATOM    808 HG22 THR A  54      -4.666  -9.000   1.362  1.00  0.00              
ATOM    809 HG23 THR A  54      -5.245  -7.354   1.803  1.00  0.00              
ATOM    810  N   GLN A  55      -0.283  -8.228   1.604  1.00  5.91              
ATOM    811  HN  GLN A  55      -0.632  -9.128   1.348  1.00  0.00              
ATOM    812  CA  GLN A  55       1.060  -7.947   1.131  1.00  6.38              
ATOM    813  HA  GLN A  55       1.100  -6.897   0.866  1.00  0.00              
ATOM    814  C   GLN A  55       1.348  -8.752  -0.135  1.00  5.54              
ATOM    815  O   GLN A  55       0.690  -9.788  -0.405  1.00  6.04              
ATOM    816  CB  GLN A  55       2.111  -8.298   2.210  1.00  0.00              
ATOM    817  HB1 GLN A  55       3.097  -7.949   1.825  1.00  0.00              
ATOM    818  HB2 GLN A  55       1.908  -7.701   3.129  1.00  0.00              
ATOM    819  CG  GLN A  55       2.222  -9.804   2.571  1.00  0.00              
ATOM    820  HG1 GLN A  55       1.244 -10.190   2.931  1.00  0.00              
ATOM    821  HG2 GLN A  55       2.517 -10.401   1.684  1.00  0.00              
ATOM    822  CD  GLN A  55       3.230 -10.064   3.696  1.00  0.00              
ATOM    823  OE1 GLN A  55       2.941  -9.874   4.875  1.00  0.00              
ATOM    824  NE2 GLN A  55       4.449 -10.521   3.328  1.00  0.00              
ATOM    825 HE21 GLN A  55       5.104 -10.694   4.059  1.00  0.00              
ATOM    826 HE22 GLN A  55       4.660 -10.652   2.366  1.00  0.00              
ATOM    827  N   THR A  56       1.001  -9.620  -0.850  1.00  1.85              
ATOM    828  HN  THR A  56       0.019  -9.734  -0.780  1.00  0.22              
ATOM    829  CA  THR A  56       1.677 -10.440  -1.857  1.00  2.27              
ATOM    830  HA  THR A  56       2.664 -10.041  -2.041  1.00  1.32              
ATOM    831  C   THR A  56       0.947 -10.409  -3.184  1.00  2.00              
ATOM    832  O   THR A  56      -0.283 -10.417  -3.226  1.00  1.70              
ATOM    833  CB  THR A  56       1.757 -11.917  -1.406  1.00  0.00              
ATOM    834  HB  THR A  56       2.241 -12.472  -2.246  1.00  0.00              
ATOM    835  OG1 THR A  56       0.467 -12.491  -1.217  1.00  0.00              
ATOM    836  HG1 THR A  56       0.628 -13.397  -0.929  1.00  0.00              
ATOM    837  CG2 THR A  56       2.574 -12.185  -0.137  1.00  0.00              
ATOM    838 HG21 THR A  56       2.670 -13.276   0.046  1.00  0.00              
ATOM    839 HG22 THR A  56       3.596 -11.764  -0.238  1.00  0.00              
ATOM    840 HG23 THR A  56       2.094 -11.724   0.753  1.00  0.00              
ATOM    841  N   ALA A  57       1.671 -10.415  -4.321  1.00  1.85              
ATOM    842  HN  ALA A  57       2.672 -10.406  -4.302  1.00  0.22              
ATOM    843  CA  ALA A  57       1.033 -10.577  -5.616  1.00  2.27              
ATOM    844  HA  ALA A  57       0.300 -11.369  -5.533  1.00  1.32              
ATOM    845  C   ALA A  57       2.017 -11.035  -6.675  1.00  2.00              
ATOM    846  O   ALA A  57       3.228 -11.101  -6.461  1.00  1.70              
ATOM    847  CB  ALA A  57       0.350  -9.264  -6.064  1.00  0.00              
ATOM    848  HB1 ALA A  57      -0.425  -8.975  -5.320  1.00  0.00              
ATOM    849  HB2 ALA A  57       1.086  -8.433  -6.131  1.00  0.00              
ATOM    850  HB3 ALA A  57      -0.148  -9.377  -7.051  1.00  0.00              
ATOM    851  N   THR A  58       1.479 -11.377  -7.857  1.00  1.85              
ATOM    852  HN  THR A  58       0.493 -11.318  -7.982  1.00  0.22              
ATOM    853  CA  THR A  58       2.228 -11.929  -8.973  1.00  2.27              
ATOM    854  HA  THR A  58       3.172 -12.303  -8.611  1.00  1.32              
ATOM    855  C   THR A  58       2.511 -10.876 -10.030  1.00  2.00              
ATOM    856  O   THR A  58       1.603 -10.276 -10.603  1.00  1.70              
ATOM    857  CB  THR A  58       1.462 -13.103  -9.627  1.00  0.00              
ATOM    858  HB  THR A  58       0.460 -12.698  -9.913  1.00  0.00              
ATOM    859  OG1 THR A  58       1.231 -14.170  -8.711  1.00  0.00              
ATOM    860  HG1 THR A  58       0.765 -14.845  -9.215  1.00  0.00              
ATOM    861  CG2 THR A  58       2.099 -13.701 -10.885  1.00  0.00              
ATOM    862 HG21 THR A  58       1.429 -14.456 -11.346  1.00  0.00              
ATOM    863 HG22 THR A  58       2.290 -12.907 -11.637  1.00  0.00              
ATOM    864 HG23 THR A  58       3.067 -14.194 -10.647  1.00  0.00              
ATOM    865  N   ILE A  59       3.799 -10.649 -10.337  1.00  1.85              
ATOM    866  HN  ILE A  59       4.506 -11.188  -9.866  1.00  0.22              
ATOM    867  CA  ILE A  59       4.295  -9.810 -11.418  1.00  2.27              
ATOM    868  HA  ILE A  59       3.518  -9.113 -11.701  1.00  1.32              
ATOM    869  C   ILE A  59       4.525 -10.729 -12.616  1.00  2.00              
ATOM    870  O   ILE A  59       4.885 -11.894 -12.453  1.00  1.70              
ATOM    871  CB  ILE A  59       5.546  -9.017 -10.973  1.00  0.00              
ATOM    872  HB  ILE A  59       5.208  -8.444 -10.073  1.00  0.00              
ATOM    873  CG2 ILE A  59       6.718  -9.907 -10.502  1.00  0.00              
ATOM    874 HG21 ILE A  59       7.521  -9.289 -10.051  1.00  0.00              
ATOM    875 HG22 ILE A  59       6.379 -10.632  -9.732  1.00  0.00              
ATOM    876 HG23 ILE A  59       7.152 -10.475 -11.351  1.00  0.00              
ATOM    877  CG1 ILE A  59       6.002  -7.948 -11.999  1.00  0.00              
ATOM    878 HG11 ILE A  59       6.424  -8.448 -12.899  1.00  0.00              
ATOM    879 HG12 ILE A  59       5.112  -7.367 -12.333  1.00  0.00              
ATOM    880  CD  ILE A  59       7.039  -6.955 -11.451  1.00  0.00              
ATOM    881  HD1 ILE A  59       7.278  -6.185 -12.217  1.00  0.00              
ATOM    882  HD2 ILE A  59       6.649  -6.438 -10.548  1.00  0.00              
ATOM    883  HD3 ILE A  59       7.983  -7.473 -11.181  1.00  0.00              
ATOM    884  N   SER A  60       4.296 -10.276 -13.867  1.00  1.85              
ATOM    885  HN  SER A  60       3.969  -9.347 -14.060  1.00  0.22              
ATOM    886  CA  SER A  60       4.504 -11.141 -15.023  1.00  2.27              
ATOM    887  HA  SER A  60       5.165 -11.952 -14.758  1.00  1.32              
ATOM    888  C   SER A  60       5.205 -10.418 -16.155  1.00  2.00              
ATOM    889  O   SER A  60       5.284  -9.193 -16.193  1.00  1.70              
ATOM    890  CB  SER A  60       3.165 -11.741 -15.513  1.00  0.00              
ATOM    891  HB1 SER A  60       2.742 -12.360 -14.689  1.00  0.00              
ATOM    892  HB2 SER A  60       2.431 -10.930 -15.722  1.00  0.00              
ATOM    893  OG  SER A  60       3.329 -12.580 -16.664  1.00  0.00              
ATOM    894  HG1 SER A  60       2.512 -13.083 -16.768  1.00  0.00              
ATOM    895  N   GLY A  61       5.757 -11.184 -17.116  1.00  1.85              
ATOM    896  HN  GLY A  61       5.677 -12.181 -17.024  1.00  0.22              
ATOM    897  CA  GLY A  61       6.368 -10.654 -18.333  1.00  2.17              
ATOM    898  C   GLY A  61       7.852 -10.427 -18.238  1.00  2.00              
ATOM    899  O   GLY A  61       8.422  -9.679 -19.027  1.00  1.70              
ATOM    900  HA1 GLY A  61       5.905  -9.702 -18.556  1.00  0.00              
ATOM    901  N   LEU A  62       8.520 -11.086 -17.279  1.00  1.85              
ATOM    902  HN  LEU A  62       8.027 -11.704 -16.673  1.00  0.22              
ATOM    903  CA  LEU A  62       9.947 -10.959 -17.041  1.00  2.27              
ATOM    904  HA  LEU A  62      10.247  -9.955 -17.306  1.00  1.32              
ATOM    905  C   LEU A  62      10.787 -11.880 -17.928  1.00  2.00              
ATOM    906  O   LEU A  62      10.296 -12.497 -18.873  1.00  1.70              
ATOM    907  CB  LEU A  62      10.277 -11.157 -15.543  1.00  0.00              
ATOM    908  HB1 LEU A  62      11.381 -11.053 -15.432  1.00  0.00              
ATOM    909  HB2 LEU A  62       9.830 -10.320 -14.961  1.00  0.00              
ATOM    910  CG  LEU A  62       9.869 -12.501 -14.894  1.00  0.00              
ATOM    911  HG  LEU A  62       9.873 -12.369 -13.785  1.00  0.00              
ATOM    912  CD1 LEU A  62      10.901 -13.591 -15.222  1.00  0.00              
ATOM    913 HD11 LEU A  62      10.634 -14.544 -14.717  1.00  0.00              
ATOM    914 HD12 LEU A  62      10.941 -13.774 -16.317  1.00  0.00              
ATOM    915 HD13 LEU A  62      11.914 -13.288 -14.880  1.00  0.00              
ATOM    916  CD2 LEU A  62       8.463 -12.955 -15.314  1.00  0.00              
ATOM    917 HD21 LEU A  62       8.216 -13.931 -14.842  1.00  0.00              
ATOM    918 HD22 LEU A  62       7.688 -12.227 -15.004  1.00  0.00              
ATOM    919 HD23 LEU A  62       8.407 -13.079 -16.417  1.00  0.00              
ATOM    920  N   LYS A  63      12.107 -11.956 -17.668  1.00  1.85              
ATOM    921  HN  LYS A  63      12.498 -11.487 -16.879  1.00  0.22              
ATOM    922  CA  LYS A  63      13.037 -12.790 -18.400  1.00  2.27              
ATOM    923  HA  LYS A  63      12.495 -13.469 -19.041  1.00  1.32              
ATOM    924  C   LYS A  63      13.857 -13.577 -17.384  1.00  2.00              
ATOM    925  O   LYS A  63      14.130 -13.037 -16.312  1.00  1.70              
ATOM    926  CB  LYS A  63      14.031 -11.928 -19.212  1.00  0.00              
ATOM    927  HB1 LYS A  63      14.502 -11.211 -18.500  1.00  0.00              
ATOM    928  HB2 LYS A  63      14.851 -12.580 -19.588  1.00  0.00              
ATOM    929  CG  LYS A  63      13.421 -11.122 -20.379  1.00  0.00              
ATOM    930  HG1 LYS A  63      12.913 -11.823 -21.080  1.00  0.00              
ATOM    931  HG2 LYS A  63      12.644 -10.433 -19.976  1.00  0.00              
ATOM    932  CD  LYS A  63      14.466 -10.316 -21.173  1.00  0.00              
ATOM    933  HD1 LYS A  63      14.959  -9.599 -20.477  1.00  0.00              
ATOM    934  HD2 LYS A  63      15.249 -11.023 -21.533  1.00  0.00              
ATOM    935  CE  LYS A  63      13.846  -9.569 -22.361  1.00  0.00              
ATOM    936  HE1 LYS A  63      14.639  -9.092 -22.979  1.00  0.00              
ATOM    937  HE2 LYS A  63      13.271 -10.269 -23.006  1.00  0.00              
ATOM    938  NZ  LYS A  63      12.940  -8.524 -21.890  1.00  0.00              
ATOM    939  HZ1 LYS A  63      12.525  -8.022 -22.701  1.00  0.00              
ATOM    940  HZ2 LYS A  63      12.180  -8.953 -21.324  1.00  0.00              
ATOM    941  HZ3 LYS A  63      13.467  -7.850 -21.299  1.00  0.00              
ATOM    942  N   PRO A  64      14.300 -14.803 -17.625  1.00  1.85              
ATOM    943  CA  PRO A  64      15.308 -15.449 -16.790  1.00  2.27              
ATOM    944  HA  PRO A  64      15.088 -15.309 -15.739  1.00  1.32              
ATOM    945  C   PRO A  64      16.710 -14.890 -17.040  1.00  2.00              
ATOM    946  O   PRO A  64      17.411 -15.352 -17.939  1.00  1.70              
ATOM    947  CD  PRO A  64      13.626 -15.784 -18.505  1.00 52.80              
ATOM    948  HD1 PRO A  64      12.950 -15.209 -17.833  1.00  0.00              
ATOM    949  HD2 PRO A  64      13.152 -15.932 -19.503  1.00  0.00              
ATOM    950  CB  PRO A  64      15.228 -16.925 -17.144  1.00 52.39              
ATOM    951  HB1 PRO A  64      14.426 -17.401 -16.537  1.00  0.00              
ATOM    952  HB2 PRO A  64      16.181 -17.462 -16.965  1.00  0.00              
ATOM    953  CG  PRO A  64      13.957 -17.114 -17.890  1.00 52.57              
ATOM    954  HG1 PRO A  64      13.581 -18.155 -17.848  1.00  0.00              
ATOM    955  HG2 PRO A  64      14.108 -16.817 -18.953  1.00  0.00              
ATOM    956  N   GLY A  65      17.160 -13.903 -16.242  1.00  1.85              
ATOM    957  HN  GLY A  65      16.566 -13.531 -15.504  1.00  0.22              
ATOM    958  CA  GLY A  65      18.504 -13.333 -16.301  1.00  2.17              
ATOM    959  C   GLY A  65      18.511 -11.860 -16.603  1.00  2.00              
ATOM    960  O   GLY A  65      19.207 -11.412 -17.511  1.00  1.70              
ATOM    961  HA1 GLY A  65      19.050 -13.836 -17.087  1.00  0.00              
ATOM    962  N   VAL A  66      17.754 -11.047 -15.843  1.00  1.85              
ATOM    963  HN  VAL A  66      17.169 -11.434 -15.114  1.00  0.22              
ATOM    964  CA  VAL A  66      17.729  -9.599 -16.040  1.00  2.27              
ATOM    965  HA  VAL A  66      18.706  -9.287 -16.382  1.00  1.32              
ATOM    966  C   VAL A  66      17.515  -8.885 -14.710  1.00  2.00              
ATOM    967  O   VAL A  66      16.967  -9.438 -13.762  1.00  1.70              
ATOM    968  CB  VAL A  66      16.689  -9.204 -17.113  1.00  0.00              
ATOM    969  HB  VAL A  66      16.912  -9.799 -18.034  1.00  0.00              
ATOM    970  CG1 VAL A  66      15.229  -9.500 -16.710  1.00  0.00              
ATOM    971 HG11 VAL A  66      14.533  -9.159 -17.506  1.00  0.00              
ATOM    972 HG12 VAL A  66      15.056 -10.586 -16.564  1.00  0.00              
ATOM    973 HG13 VAL A  66      14.965  -8.968 -15.771  1.00  0.00              
ATOM    974  CG2 VAL A  66      16.800  -7.720 -17.513  1.00  0.00              
ATOM    975 HG21 VAL A  66      16.017  -7.454 -18.254  1.00  0.00              
ATOM    976 HG22 VAL A  66      16.676  -7.066 -16.623  1.00  0.00              
ATOM    977 HG23 VAL A  66      17.786  -7.499 -17.971  1.00  0.00              
ATOM    978  N   ASP A  67      17.978  -7.628 -14.578  1.00  1.85              
ATOM    979  HN  ASP A  67      18.494  -7.203 -15.317  1.00  0.22              
ATOM    980  CA  ASP A  67      17.715  -6.794 -13.425  1.00  2.27              
ATOM    981  HA  ASP A  67      17.569  -7.418 -12.552  1.00  1.32              
ATOM    982  C   ASP A  67      16.423  -5.992 -13.634  1.00  2.00              
ATOM    983  O   ASP A  67      16.289  -5.224 -14.589  1.00  1.70              
ATOM    984  CB  ASP A  67      18.913  -5.860 -13.133  1.00  0.00              
ATOM    985  HB1 ASP A  67      19.848  -6.456 -13.136  1.00  0.00              
ATOM    986  HB2 ASP A  67      18.996  -5.077 -13.912  1.00  0.00              
ATOM    987  CG  ASP A  67      18.809  -5.183 -11.774  1.00  0.00              
ATOM    988  OD1 ASP A  67      17.775  -4.514 -11.528  1.00  0.00              
ATOM    989  OD2 ASP A  67      19.832  -5.170 -11.050  1.00  0.00              
ATOM    990  N   TYR A  68      15.435  -6.162 -12.738  1.00  1.85              
ATOM    991  HN  TYR A  68      15.561  -6.787 -11.957  1.00  0.22              
ATOM    992  CA  TYR A  68      14.194  -5.411 -12.749  1.00  2.27              
ATOM    993  HA  TYR A  68      14.062  -4.927 -13.708  1.00  1.32              
ATOM    994  C   TYR A  68      14.259  -4.302 -11.716  1.00  2.00              
ATOM    995  O   TYR A  68      14.557  -4.531 -10.550  1.00  1.70              
ATOM    996  CB  TYR A  68      12.990  -6.326 -12.425  1.00  0.00              
ATOM    997  HB1 TYR A  68      13.202  -6.888 -11.489  1.00  0.00              
ATOM    998  HB2 TYR A  68      12.074  -5.723 -12.247  1.00  0.00              
ATOM    999  CG  TYR A  68      12.723  -7.351 -13.503  1.00  0.00              
ATOM   1000  CD1 TYR A  68      13.277  -7.197 -14.788  1.00  0.00              
ATOM   1001  HD1 TYR A  68      13.944  -6.370 -14.988  1.00  0.00              
ATOM   1002  CE1 TYR A  68      12.952  -8.096 -15.813  1.00  0.00              
ATOM   1003  HE1 TYR A  68      13.369  -7.976 -16.802  1.00  0.00              
ATOM   1004  CZ  TYR A  68      12.077  -9.156 -15.564  1.00  0.00              
ATOM   1005  OH  TYR A  68      11.731 -10.035 -16.607  1.00  0.00              
ATOM   1006  HH  TYR A  68      11.187 -10.729 -16.230  1.00  0.00              
ATOM   1007  CD2 TYR A  68      11.856  -8.432 -13.262  1.00  0.00              
ATOM   1008  HD2 TYR A  68      11.406  -8.555 -12.286  1.00  0.00              
ATOM   1009  CE2 TYR A  68      11.531  -9.329 -14.288  1.00  0.00              
ATOM   1010  HE2 TYR A  68      10.841 -10.137 -14.096  1.00  0.00              
ATOM   1011  N   THR A  69      13.934  -3.062 -12.115  1.00  1.85              
ATOM   1012  HN  THR A  69      13.635  -2.917 -13.066  1.00  0.22              
ATOM   1013  CA  THR A  69      13.731  -1.941 -11.204  1.00  2.27              
ATOM   1014  HA  THR A  69      14.277  -2.106 -10.286  1.00  1.32              
ATOM   1015  C   THR A  69      12.258  -1.897 -10.863  1.00  2.00              
ATOM   1016  O   THR A  69      11.402  -1.944 -11.744  1.00  1.70              
ATOM   1017  CB  THR A  69      14.191  -0.614 -11.850  1.00  0.00              
ATOM   1018  HB  THR A  69      13.624  -0.523 -12.809  1.00  0.00              
ATOM   1019  OG1 THR A  69      15.576  -0.632 -12.188  1.00  0.00              
ATOM   1020  HG1 THR A  69      15.759   0.234 -12.567  1.00  0.00              
ATOM   1021  CG2 THR A  69      13.930   0.655 -11.033  1.00  0.00              
ATOM   1022 HG21 THR A  69      14.187   1.562 -11.619  1.00  0.00              
ATOM   1023 HG22 THR A  69      12.857   0.721 -10.753  1.00  0.00              
ATOM   1024 HG23 THR A  69      14.533   0.661 -10.099  1.00  0.00              
ATOM   1025  N   ILE A  70      11.923  -1.842  -9.563  1.00  1.85              
ATOM   1026  HN  ILE A  70      12.638  -1.762  -8.858  1.00  0.22              
ATOM   1027  CA  ILE A  70      10.559  -1.909  -9.073  1.00  2.27              
ATOM   1028  HA  ILE A  70       9.881  -1.739  -9.896  1.00  1.32              
ATOM   1029  C   ILE A  70      10.311  -0.777  -8.087  1.00  2.00              
ATOM   1030  O   ILE A  70      11.117  -0.514  -7.195  1.00  1.70              
ATOM   1031  CB  ILE A  70      10.248  -3.309  -8.493  1.00  0.00              
ATOM   1032  HB  ILE A  70      10.463  -4.014  -9.335  1.00  0.00              
ATOM   1033  CG2 ILE A  70      11.178  -3.727  -7.332  1.00  0.00              
ATOM   1034 HG21 ILE A  70      11.014  -4.791  -7.063  1.00  0.00              
ATOM   1035 HG22 ILE A  70      12.245  -3.615  -7.620  1.00  0.00              
ATOM   1036 HG23 ILE A  70      10.992  -3.108  -6.430  1.00  0.00              
ATOM   1037  CG1 ILE A  70       8.752  -3.520  -8.145  1.00  0.00              
ATOM   1038 HG11 ILE A  70       8.481  -2.901  -7.261  1.00  0.00              
ATOM   1039 HG12 ILE A  70       8.131  -3.164  -8.998  1.00  0.00              
ATOM   1040  CD  ILE A  70       8.374  -4.982  -7.862  1.00  0.00              
ATOM   1041  HD1 ILE A  70       7.281  -5.069  -7.677  1.00  0.00              
ATOM   1042  HD2 ILE A  70       8.634  -5.630  -8.727  1.00  0.00              
ATOM   1043  HD3 ILE A  70       8.904  -5.364  -6.965  1.00  0.00              
ATOM   1044  N   THR A  71       9.195  -0.037  -8.256  1.00  1.85              
ATOM   1045  HN  THR A  71       8.540  -0.275  -8.983  1.00  0.22              
ATOM   1046  CA  THR A  71       8.842   1.096  -7.400  1.00  2.27              
ATOM   1047  HA  THR A  71       9.596   1.229  -6.639  1.00  1.32              
ATOM   1048  C   THR A  71       7.540   0.814  -6.696  1.00  2.00              
ATOM   1049  O   THR A  71       6.540   0.479  -7.326  1.00  1.70              
ATOM   1050  CB  THR A  71       8.701   2.393  -8.230  1.00  0.00              
ATOM   1051  HB  THR A  71       7.943   2.174  -9.021  1.00  0.00              
ATOM   1052  OG1 THR A  71       9.911   2.738  -8.899  1.00  0.00              
ATOM   1053  HG1 THR A  71       9.721   3.555  -9.371  1.00  0.00              
ATOM   1054  CG2 THR A  71       8.228   3.632  -7.462  1.00  0.00              
ATOM   1055 HG21 THR A  71       8.047   4.481  -8.154  1.00  0.00              
ATOM   1056 HG22 THR A  71       7.277   3.417  -6.929  1.00  0.00              
ATOM   1057 HG23 THR A  71       8.983   3.950  -6.710  1.00  0.00              
ATOM   1058  N   VAL A  72       7.516   0.935  -5.356  1.00  1.85              
ATOM   1059  HN  VAL A  72       8.335   1.229  -4.852  1.00  0.22              
ATOM   1060  CA  VAL A  72       6.340   0.655  -4.552  1.00  2.27              
ATOM   1061  HA  VAL A  72       5.568   0.230  -5.180  1.00  1.32              
ATOM   1062  C   VAL A  72       5.737   1.929  -3.967  1.00  2.00              
ATOM   1063  O   VAL A  72       6.375   2.705  -3.255  1.00  1.70              
ATOM   1064  CB  VAL A  72       6.655  -0.391  -3.457  1.00  0.00              
ATOM   1065  HB  VAL A  72       5.721  -0.551  -2.866  1.00  0.00              
ATOM   1066  CG1 VAL A  72       7.097  -1.763  -4.011  1.00  0.00              
ATOM   1067 HG11 VAL A  72       7.344  -2.453  -3.176  1.00  0.00              
ATOM   1068 HG12 VAL A  72       6.294  -2.242  -4.609  1.00  0.00              
ATOM   1069 HG13 VAL A  72       8.001  -1.657  -4.648  1.00  0.00              
ATOM   1070  CG2 VAL A  72       7.723   0.108  -2.465  1.00  0.00              
ATOM   1071 HG21 VAL A  72       7.960  -0.676  -1.715  1.00  0.00              
ATOM   1072 HG22 VAL A  72       8.660   0.373  -3.001  1.00  0.00              
ATOM   1073 HG23 VAL A  72       7.373   1.004  -1.914  1.00  0.00              
ATOM   1074  N   TYR A  73       4.455   2.185  -4.280  1.00  1.85              
ATOM   1075  HN  TYR A  73       3.955   1.590  -4.919  1.00  0.22              
ATOM   1076  CA  TYR A  73       3.712   3.342  -3.822  1.00  2.27              
ATOM   1077  HA  TYR A  73       4.350   4.003  -3.253  1.00  1.32              
ATOM   1078  C   TYR A  73       2.568   2.902  -2.916  1.00  2.00              
ATOM   1079  O   TYR A  73       1.468   2.598  -3.379  1.00  1.70              
ATOM   1080  CB  TYR A  73       3.085   4.104  -5.012  1.00  0.00              
ATOM   1081  HB1 TYR A  73       2.493   3.392  -5.629  1.00  0.00              
ATOM   1082  HB2 TYR A  73       2.385   4.888  -4.652  1.00  0.00              
ATOM   1083  CG  TYR A  73       4.119   4.724  -5.923  1.00  0.00              
ATOM   1084  CD1 TYR A  73       4.511   4.072  -7.106  1.00  0.00              
ATOM   1085  HD1 TYR A  73       4.031   3.146  -7.394  1.00  0.00              
ATOM   1086  CE1 TYR A  73       5.537   4.602  -7.902  1.00  0.00              
ATOM   1087  HE1 TYR A  73       5.846   4.098  -8.806  1.00  0.00              
ATOM   1088  CZ  TYR A  73       6.173   5.788  -7.526  1.00  0.00              
ATOM   1089  OH  TYR A  73       7.223   6.295  -8.314  1.00  0.00              
ATOM   1090  HH  TYR A  73       7.481   7.141  -7.941  1.00  0.00              
ATOM   1091  CD2 TYR A  73       4.755   5.926  -5.566  1.00  0.00              
ATOM   1092  HD2 TYR A  73       4.480   6.432  -4.650  1.00  0.00              
ATOM   1093  CE2 TYR A  73       5.783   6.453  -6.361  1.00  0.00              
ATOM   1094  HE2 TYR A  73       6.283   7.361  -6.058  1.00  0.00              
ATOM   1095  N   ALA A  74       2.779   2.879  -1.587  1.00  1.85              
ATOM   1096  HN  ALA A  74       3.684   3.048  -1.213  1.00  0.22              
ATOM   1097  CA  ALA A  74       1.709   2.677  -0.628  1.00  2.27              
ATOM   1098  HA  ALA A  74       0.943   2.040  -1.055  1.00  1.32              
ATOM   1099  C   ALA A  74       1.068   4.011  -0.269  1.00  2.00              
ATOM   1100  O   ALA A  74       1.530   4.720   0.622  1.00  1.70              
ATOM   1101  CB  ALA A  74       2.241   2.008   0.661  1.00  0.00              
ATOM   1102  HB1 ALA A  74       2.686   1.020   0.411  1.00  0.00              
ATOM   1103  HB2 ALA A  74       3.032   2.629   1.136  1.00  0.00              
ATOM   1104  HB3 ALA A  74       1.429   1.841   1.401  1.00  0.00              
ATOM   1105  N   VAL A  75      -0.003   4.409  -0.972  1.00  1.85              
ATOM   1106  HN  VAL A  75      -0.429   3.787  -1.639  1.00  0.22              
ATOM   1107  CA  VAL A  75      -0.604   5.730  -0.868  1.00  2.27              
ATOM   1108  HA  VAL A  75       0.184   6.458  -0.743  1.00  1.32              
ATOM   1109  C   VAL A  75      -1.525   5.823   0.337  1.00  2.00              
ATOM   1110  O   VAL A  75      -2.542   5.132   0.413  1.00  1.70              
ATOM   1111  CB  VAL A  75      -1.385   6.085  -2.155  1.00  0.00              
ATOM   1112  HB  VAL A  75      -2.145   5.282  -2.320  1.00  0.00              
ATOM   1113  CG1 VAL A  75      -2.135   7.432  -2.081  1.00  0.00              
ATOM   1114 HG11 VAL A  75      -2.641   7.644  -3.048  1.00  0.00              
ATOM   1115 HG12 VAL A  75      -2.917   7.422  -1.295  1.00  0.00              
ATOM   1116 HG13 VAL A  75      -1.430   8.264  -1.873  1.00  0.00              
ATOM   1117  CG2 VAL A  75      -0.477   6.093  -3.401  1.00  0.00              
ATOM   1118 HG21 VAL A  75      -1.053   6.389  -4.304  1.00  0.00              
ATOM   1119 HG22 VAL A  75       0.360   6.811  -3.270  1.00  0.00              
ATOM   1120 HG23 VAL A  75      -0.048   5.088  -3.593  1.00  0.00              
ATOM   1121  N   PRO A  76      -1.295   6.599   1.447  1.00 28.48              
ATOM   1122  CA  PRO A  76      -2.121   6.651   2.656  1.00 30.34              
ATOM   1123  HA  PRO A  76      -2.461   5.771   2.882  1.00 36.41              
ATOM   1124  C   PRO A  76      -3.269   7.636   2.515  1.00 35.00              
ATOM   1125  O   PRO A  76      -3.342   8.406   1.549  1.00 33.94              
ATOM   1126  CD  PRO A  76       0.087   7.044   1.731  1.00 52.80              
ATOM   1127  HD1 PRO A  76      -0.003   6.019   1.305  1.00  0.00              
ATOM   1128  HD2 PRO A  76       0.976   7.567   1.307  1.00  0.00              
ATOM   1129  CB  PRO A  76      -1.182   7.117   3.757  1.00 52.39              
ATOM   1130  HB1 PRO A  76      -0.641   6.236   4.170  1.00  0.00              
ATOM   1131  HB2 PRO A  76      -1.712   7.632   4.583  1.00  0.00              
ATOM   1132  CG  PRO A  76       0.199   6.971   3.227  1.00 52.57              
ATOM   1133  HG1 PRO A  76       0.961   6.880   4.026  1.00  0.00              
ATOM   1134  HG2 PRO A  76       0.439   7.848   2.585  1.00  0.00              
ATOM   1135  N   LYS A  77      -4.147   7.616   3.515  1.00 45.19              
ATOM   1136  HN  LYS A  77      -4.035   7.023   4.310  1.00  0.00              
ATOM   1137  CA  LYS A  77      -5.338   8.455   3.532  1.00 48.77              
ATOM   1138  HA  LYS A  77      -5.939   8.174   2.825  1.00 58.52              
ATOM   1139  C   LYS A  77      -4.983   9.920   3.308  1.00 44.03              
ATOM   1140  O   LYS A  77      -5.549  10.581   2.448  1.00 45.48              
ATOM   1141  CB  LYS A  77      -6.089   8.322   4.877  1.00  0.00              
ATOM   1142  HB1 LYS A  77      -6.314   7.239   5.021  1.00  0.00              
ATOM   1143  HB2 LYS A  77      -5.404   8.611   5.705  1.00  0.00              
ATOM   1144  CG  LYS A  77      -7.411   9.110   4.989  1.00  0.00              
ATOM   1145  HG1 LYS A  77      -7.216  10.182   4.755  1.00  0.00              
ATOM   1146  HG2 LYS A  77      -8.126   8.729   4.224  1.00  0.00              
ATOM   1147  CD  LYS A  77      -8.053   9.027   6.386  1.00  0.00              
ATOM   1148  HD1 LYS A  77      -7.251   9.150   7.149  1.00  0.00              
ATOM   1149  HD2 LYS A  77      -8.753   9.888   6.497  1.00  0.00              
ATOM   1150  CE  LYS A  77      -8.803   7.707   6.606  1.00  0.00              
ATOM   1151  HE1 LYS A  77      -9.481   7.786   7.483  1.00  0.00              
ATOM   1152  HE2 LYS A  77      -9.414   7.451   5.711  1.00  0.00              
ATOM   1153  NZ  LYS A  77      -7.860   6.618   6.848  1.00  0.00              
ATOM   1154  HZ1 LYS A  77      -8.377   5.728   6.997  1.00  0.00              
ATOM   1155  HZ2 LYS A  77      -7.228   6.518   6.029  1.00  0.00              
ATOM   1156  HZ3 LYS A  77      -7.294   6.834   7.693  1.00  0.00              
ATOM   1157  N   ALA A  78      -4.052  10.431   4.102  1.00 40.61              
ATOM   1158  HN  ALA A  78      -3.676   9.955   4.896  1.00  0.00              
ATOM   1159  CA  ALA A  78      -3.508  11.756   3.854  1.00 43.16              
ATOM   1160  HA  ALA A  78      -4.194  12.349   3.511  1.00 51.80              
ATOM   1161  C   ALA A  78      -2.434  11.561   2.811  1.00 34.80              
ATOM   1162  O   ALA A  78      -1.353  11.111   3.142  1.00 32.04              
ATOM   1163  CB  ALA A  78      -2.898  12.353   5.143  1.00  0.00              
ATOM   1164  HB1 ALA A  78      -3.685  12.433   5.924  1.00  0.00              
ATOM   1165  HB2 ALA A  78      -2.087  11.704   5.539  1.00  0.00              
ATOM   1166  HB3 ALA A  78      -2.485  13.370   4.967  1.00  0.00              
ATOM   1167  N   ALA A  79      -2.712  11.887   1.552  1.00 31.91              
ATOM   1168  HN  ALA A  79      -3.537  12.376   1.268  1.00  0.00              
ATOM   1169  CA  ALA A  79      -1.787  11.532   0.470  1.00 32.99              
ATOM   1170  HA  ALA A  79      -1.409  10.661   0.668  1.00 39.59              
ATOM   1171  C   ALA A  79      -0.614  12.507   0.301  1.00 27.85              
ATOM   1172  O   ALA A  79       0.269  12.296  -0.543  1.00 30.94              
ATOM   1173  CB  ALA A  79      -2.537  11.396  -0.876  1.00  0.00              
ATOM   1174  HB1 ALA A  79      -3.308  10.599  -0.793  1.00  0.00              
ATOM   1175  HB2 ALA A  79      -3.052  12.344  -1.144  1.00  0.00              
ATOM   1176  HB3 ALA A  79      -1.847  11.121  -1.703  1.00  0.00              
ATOM   1177  N   GLU A  80      -0.570  13.559   1.110  1.00 33.29              
ATOM   1178  HN  GLU A  80      -1.215  13.734   1.849  1.00  0.00              
ATOM   1179  CA  GLU A  80       0.475  14.585   0.972  1.00 36.04              
ATOM   1180  HA  GLU A  80       0.389  14.988   0.094  1.00 43.25              
ATOM   1181  C   GLU A  80       1.904  14.035   1.082  1.00 30.77              
ATOM   1182  O   GLU A  80       2.824  14.564   0.471  1.00 29.28              
ATOM   1183  CB  GLU A  80       0.285  15.712   2.014  1.00  0.00              
ATOM   1184  HB1 GLU A  80       0.253  15.246   3.027  1.00  0.00              
ATOM   1185  HB2 GLU A  80       1.175  16.379   2.014  1.00  0.00              
ATOM   1186  CG  GLU A  80      -0.995  16.579   1.842  1.00  0.00              
ATOM   1187  HG1 GLU A  80      -0.867  17.535   2.382  1.00  0.00              
ATOM   1188  HG2 GLU A  80      -1.193  16.789   0.773  1.00  0.00              
ATOM   1189  CD  GLU A  80      -2.282  15.988   2.424  1.00  0.00              
ATOM   1190  OE1 GLU A  80      -2.142  14.881   3.007  1.00  0.00              
ATOM   1191  OE2 GLU A  80      -3.370  16.595   2.286  1.00  0.00              
ATOM   1192  N   LEU A  81       2.087  12.973   1.860  1.00 28.18              
ATOM   1193  HN  LEU A  81       1.363  12.498   2.354  1.00  0.00              
ATOM   1194  CA  LEU A  81       3.418  12.403   2.052  1.00 28.86              
ATOM   1195  HA  LEU A  81       4.073  13.060   1.766  1.00 34.64              
ATOM   1196  C   LEU A  81       3.656  11.143   1.237  1.00 22.62              
ATOM   1197  O   LEU A  81       4.677  10.494   1.421  1.00 21.87              
ATOM   1198  CB  LEU A  81       3.687  12.118   3.548  1.00  0.00              
ATOM   1199  HB1 LEU A  81       2.871  11.450   3.907  1.00  0.00              
ATOM   1200  HB2 LEU A  81       4.628  11.535   3.642  1.00  0.00              
ATOM   1201  CG  LEU A  81       3.746  13.333   4.506  1.00  0.00              
ATOM   1202  HG  LEU A  81       4.663  13.923   4.265  1.00  0.00              
ATOM   1203  CD1 LEU A  81       3.882  12.863   5.962  1.00  0.00              
ATOM   1204 HD11 LEU A  81       3.974  13.733   6.645  1.00  0.00              
ATOM   1205 HD12 LEU A  81       2.993  12.271   6.266  1.00  0.00              
ATOM   1206 HD13 LEU A  81       4.785  12.228   6.086  1.00  0.00              
ATOM   1207  CD2 LEU A  81       2.531  14.261   4.358  1.00  0.00              
ATOM   1208 HD21 LEU A  81       2.602  15.107   5.074  1.00  0.00              
ATOM   1209 HD22 LEU A  81       2.463  14.688   3.337  1.00  0.00              
ATOM   1210 HD23 LEU A  81       1.591  13.706   4.568  1.00  0.00              
ATOM   1211  N   ALA A  83       2.736  10.808   0.345  1.00 22.42              
ATOM   1212  HN  ALA A  83       1.935  11.379   0.161  1.00  0.00              
ATOM   1213  CA  ALA A  83       2.820   9.581  -0.437  1.00 23.18              
ATOM   1214  HA  ALA A  83       2.768   8.818   0.160  1.00 27.81              
ATOM   1215  C   ALA A  83       4.136   9.489  -1.224  1.00 21.80              
ATOM   1216  O   ALA A  83       4.766   8.454  -1.301  1.00 21.86              
ATOM   1217  CB  ALA A  83       1.642   9.478  -1.434  1.00  0.00              
ATOM   1218  HB1 ALA A  83       0.681   9.477  -0.875  1.00  0.00              
ATOM   1219  HB2 ALA A  83       1.632  10.344  -2.131  1.00  0.00              
ATOM   1220  HB3 ALA A  83       1.692   8.542  -2.031  1.00  0.00              
ATOM   1221  N   ASN A  84       4.536  10.571  -1.858  1.00 18.80              
ATOM   1222  HN  ASN A  84       4.062  11.450  -1.866  1.00  0.00              
ATOM   1223  CA  ASN A  84       5.778  10.543  -2.636  1.00 17.02              
ATOM   1224  HA  ASN A  84       5.728   9.812  -3.271  1.00 20.42              
ATOM   1225  C   ASN A  84       6.983  10.301  -1.753  1.00 15.89              
ATOM   1226  O   ASN A  84       7.876   9.536  -2.104  1.00 19.69              
ATOM   1227  CB  ASN A  84       5.952  11.848  -3.446  1.00  0.00              
ATOM   1228  HB1 ASN A  84       5.778  12.703  -2.756  1.00  0.00              
ATOM   1229  HB2 ASN A  84       6.991  11.932  -3.824  1.00  0.00              
ATOM   1230  CG  ASN A  84       4.973  11.999  -4.615  1.00  0.00              
ATOM   1231  OD1 ASN A  84       4.423  11.034  -5.148  1.00  0.00              
ATOM   1232  ND2 ASN A  84       4.754  13.261  -5.049  1.00  0.00              
ATOM   1233 HD21 ASN A  84       4.112  13.381  -5.801  1.00  0.00              
ATOM   1234 HD22 ASN A  84       5.204  14.027  -4.601  1.00  0.00              
ATOM   1235  N   LEU A  85       7.035  10.980  -0.608  1.00 17.29              
ATOM   1236  HN  LEU A  85       6.342  11.630  -0.301  1.00  0.00              
ATOM   1237  CA  LEU A  85       8.146  10.816   0.311  1.00 16.70              
ATOM   1238  HA  LEU A  85       8.975  10.987  -0.164  1.00 20.04              
ATOM   1239  C   LEU A  85       8.200   9.392   0.855  1.00 17.50              
ATOM   1240  O   LEU A  85       9.265   8.805   0.975  1.00 18.07              
ATOM   1241  CB  LEU A  85       8.053  11.827   1.478  1.00  0.00              
ATOM   1242  HB1 LEU A  85       7.870  12.830   1.029  1.00  0.00              
ATOM   1243  HB2 LEU A  85       7.152  11.593   2.087  1.00  0.00              
ATOM   1244  CG  LEU A  85       9.279  11.952   2.412  1.00  0.00              
ATOM   1245  HG  LEU A  85      10.200  11.974   1.781  1.00  0.00              
ATOM   1246  CD1 LEU A  85       9.387  10.720   3.325  1.00  0.00              
ATOM   1247 HD11 LEU A  85      10.294  10.787   3.963  1.00  0.00              
ATOM   1248 HD12 LEU A  85       8.499  10.645   3.987  1.00  0.00              
ATOM   1249 HD13 LEU A  85       9.455   9.790   2.721  1.00  0.00              
ATOM   1250  CD2 LEU A  85       9.251  13.237   3.254  1.00  0.00              
ATOM   1251 HD21 LEU A  85      10.135  13.279   3.924  1.00  0.00              
ATOM   1252 HD22 LEU A  85       9.265  14.143   2.618  1.00  0.00              
ATOM   1253 HD23 LEU A  85       8.336  13.267   3.885  1.00  0.00              
ATOM   1254  N   ILE A  86       7.043   8.838   1.156  1.00 18.68              
ATOM   1255  HN  ILE A  86       6.158   9.296   1.089  1.00  0.00              
ATOM   1256  CA  ILE A  86       6.968   7.444   1.635  1.00 17.76              
ATOM   1257  HA  ILE A  86       7.479   7.363   2.456  1.00 21.31              
ATOM   1258  C   ILE A  86       7.602   6.533   0.591  1.00 19.68              
ATOM   1259  O   ILE A  86       8.440   5.692   0.901  1.00 21.51              
ATOM   1260  CB  ILE A  86       5.505   7.040   1.934  1.00  0.00              
ATOM   1261  HB  ILE A  86       4.942   7.326   1.010  1.00  0.00              
ATOM   1262  CG2 ILE A  86       5.299   5.520   2.111  1.00  0.00              
ATOM   1263 HG21 ILE A  86       4.217   5.276   2.167  1.00  0.00              
ATOM   1264 HG22 ILE A  86       5.726   4.959   1.254  1.00  0.00              
ATOM   1265 HG23 ILE A  86       5.784   5.158   3.043  1.00  0.00              
ATOM   1266  CG1 ILE A  86       4.860   7.855   3.083  1.00  0.00              
ATOM   1267 HG11 ILE A  86       5.355   7.602   4.048  1.00  0.00              
ATOM   1268 HG12 ILE A  86       5.033   8.940   2.898  1.00  0.00              
ATOM   1269  CD  ILE A  86       3.345   7.636   3.233  1.00  0.00              
ATOM   1270  HD1 ILE A  86       2.937   8.291   4.034  1.00  0.00              
ATOM   1271  HD2 ILE A  86       2.817   7.878   2.285  1.00  0.00              
ATOM   1272  HD3 ILE A  86       3.119   6.583   3.503  1.00  0.00              
ATOM   1273  N   ASN A  87       7.170   6.639  -0.646  1.00 16.04              
ATOM   1274  HN  ASN A  87       6.469   7.273  -0.969  1.00  0.00              
ATOM   1275  CA  ASN A  87       7.733   5.776  -1.685  1.00 17.83              
ATOM   1276  HA  ASN A  87       7.621   4.855  -1.399  1.00 21.40              
ATOM   1277  C   ASN A  87       9.229   5.996  -1.898  1.00 19.52              
ATOM   1278  O   ASN A  87       9.969   5.054  -2.206  1.00 20.70              
ATOM   1279  CB  ASN A  87       6.958   5.932  -3.014  1.00  0.00              
ATOM   1280  HB1 ASN A  87       6.859   7.019  -3.224  1.00  0.00              
ATOM   1281  HB2 ASN A  87       7.530   5.482  -3.849  1.00  0.00              
ATOM   1282  CG  ASN A  87       5.543   5.343  -2.991  1.00  0.00              
ATOM   1283  OD1 ASN A  87       5.207   4.456  -2.203  1.00  0.00              
ATOM   1284  ND2 ASN A  87       4.677   5.839  -3.902  1.00  0.00              
ATOM   1285 HD21 ASN A  87       3.749   5.476  -3.896  1.00  0.00              
ATOM   1286 HD22 ASN A  87       4.967   6.559  -4.525  1.00  0.00              
ATOM   1287  N   ILE A  88       9.337   4.037  -2.315  1.00  1.85              
ATOM   1288  HN  ILE A  88       8.639   3.394  -2.628  1.00  0.22              
ATOM   1289  CA  ILE A  88      10.723   3.633  -2.486  1.00  2.27              
ATOM   1290  HA  ILE A  88      11.323   4.520  -2.634  1.00  1.32              
ATOM   1291  C   ILE A  88      10.856   2.827  -3.765  1.00  2.00              
ATOM   1292  O   ILE A  88       9.951   2.092  -4.162  1.00  1.70              
ATOM   1293  CB  ILE A  88      11.241   2.889  -1.233  1.00  0.00              
ATOM   1294  HB  ILE A  88      11.078   3.611  -0.393  1.00  0.00              
ATOM   1295  CG2 ILE A  88      10.429   1.624  -0.875  1.00  0.00              
ATOM   1296 HG21 ILE A  88      10.744   1.224   0.111  1.00  0.00              
ATOM   1297 HG22 ILE A  88       9.344   1.853  -0.814  1.00  0.00              
ATOM   1298 HG23 ILE A  88      10.577   0.829  -1.635  1.00  0.00              
ATOM   1299  CG1 ILE A  88      12.766   2.616  -1.258  1.00  0.00              
ATOM   1300 HG11 ILE A  88      12.997   1.844  -2.026  1.00  0.00              
ATOM   1301 HG12 ILE A  88      13.294   3.548  -1.561  1.00  0.00              
ATOM   1302  CD  ILE A  88      13.344   2.161   0.092  1.00  0.00              
ATOM   1303  HD1 ILE A  88      14.447   2.039   0.017  1.00  0.00              
ATOM   1304  HD2 ILE A  88      13.129   2.911   0.883  1.00  0.00              
ATOM   1305  HD3 ILE A  88      12.912   1.187   0.403  1.00  0.00              
ATOM   1306  N   SER A  89      11.986   2.975  -4.478  1.00  1.85              
ATOM   1307  HN  SER A  89      12.682   3.637  -4.210  1.00  0.22              
ATOM   1308  CA  SER A  89      12.339   2.133  -5.607  1.00  2.27              
ATOM   1309  HA  SER A  89      11.548   1.420  -5.783  1.00  1.32              
ATOM   1310  C   SER A  89      13.575   1.316  -5.292  1.00  2.00              
ATOM   1311  O   SER A  89      14.514   1.786  -4.650  1.00  1.70              
ATOM   1312  CB  SER A  89      12.538   2.978  -6.887  1.00  0.00              
ATOM   1313  HB1 SER A  89      12.722   2.282  -7.736  1.00  0.00              
ATOM   1314  HB2 SER A  89      11.610   3.546  -7.124  1.00  0.00              
ATOM   1315  OG  SER A  89      13.658   3.867  -6.786  1.00  0.00              
ATOM   1316  HG1 SER A  89      13.849   4.185  -7.678  1.00  0.00              
ATOM   1317  N   ILE A  90      13.599   0.045  -5.728  1.00  1.85              
ATOM   1318  HN  ILE A  90      12.819  -0.324  -6.245  1.00  0.22              
ATOM   1319  CA  ILE A  90      14.760  -0.823  -5.600  1.00  2.27              
ATOM   1320  HA  ILE A  90      15.643  -0.221  -5.431  1.00  1.32              
ATOM   1321  C   ILE A  90      14.973  -1.525  -6.925  1.00  2.00              
ATOM   1322  O   ILE A  90      14.141  -1.443  -7.829  1.00  1.70              
ATOM   1323  CB  ILE A  90      14.566  -1.839  -4.450  1.00  0.00              
ATOM   1324  HB  ILE A  90      15.473  -2.493  -4.500  1.00  0.00              
ATOM   1325  CG2 ILE A  90      14.574  -1.200  -3.042  1.00  0.00              
ATOM   1326 HG21 ILE A  90      14.589  -1.986  -2.258  1.00  0.00              
ATOM   1327 HG22 ILE A  90      15.473  -0.566  -2.901  1.00  0.00              
ATOM   1328 HG23 ILE A  90      13.672  -0.572  -2.887  1.00  0.00              
ATOM   1329  CG1 ILE A  90      13.357  -2.785  -4.654  1.00  0.00              
ATOM   1330 HG11 ILE A  90      12.410  -2.202  -4.607  1.00  0.00              
ATOM   1331 HG12 ILE A  90      13.417  -3.233  -5.672  1.00  0.00              
ATOM   1332  CD  ILE A  90      13.281  -3.936  -3.636  1.00  0.00              
ATOM   1333  HD1 ILE A  90      12.426  -4.606  -3.875  1.00  0.00              
ATOM   1334  HD2 ILE A  90      14.213  -4.539  -3.656  1.00  0.00              
ATOM   1335  HD3 ILE A  90      13.134  -3.547  -2.607  1.00  0.00              
ATOM   1336  N   ASN A  91      16.087  -2.259  -7.084  1.00  1.85              
ATOM   1337  HN  ASN A  91      16.809  -2.262  -6.395  1.00  0.22              
ATOM   1338  CA  ASN A  91      16.273  -3.152  -8.208  1.00  2.27              
ATOM   1339  HA  ASN A  91      15.324  -3.256  -8.713  1.00  1.32              
ATOM   1340  C   ASN A  91      16.595  -4.569  -7.742  1.00  2.00              
ATOM   1341  O   ASN A  91      17.243  -4.779  -6.717  1.00  1.70              
ATOM   1342  CB  ASN A  91      17.265  -2.553  -9.232  1.00  0.00              
ATOM   1343  HB1 ASN A  91      17.318  -3.245 -10.101  1.00  0.00              
ATOM   1344  HB2 ASN A  91      16.891  -1.578  -9.606  1.00  0.00              
ATOM   1345  CG  ASN A  91      18.691  -2.379  -8.701  1.00  0.00              
ATOM   1346  OD1 ASN A  91      18.942  -1.761  -7.666  1.00  0.00              
ATOM   1347  ND2 ASN A  91      19.675  -2.933  -9.445  1.00  0.00              
ATOM   1348 HD21 ASN A  91      20.609  -2.841  -9.110  1.00  0.00              
ATOM   1349 HD22 ASN A  91      19.451  -3.434 -10.275  1.00  0.00              
ATOM   1350  N   TYR A  92      16.106  -5.581  -8.480  1.00  1.85              
ATOM   1351  HN  TYR A  92      15.600  -5.373  -9.326  1.00  0.22              
ATOM   1352  CA  TYR A  92      16.124  -6.976  -8.083  1.00  2.27              
ATOM   1353  HA  TYR A  92      16.920  -7.139  -7.367  1.00  1.32              
ATOM   1354  C   TYR A  92      16.395  -7.837  -9.317  1.00  2.00              
ATOM   1355  O   TYR A  92      15.781  -7.640 -10.365  1.00  1.70              
ATOM   1356  CB  TYR A  92      14.769  -7.393  -7.468  1.00  0.00              
ATOM   1357  HB1 TYR A  92      14.573  -6.775  -6.564  1.00  0.00              
ATOM   1358  HB2 TYR A  92      13.939  -7.204  -8.181  1.00  0.00              
ATOM   1359  CG  TYR A  92      14.742  -8.839  -7.028  1.00  0.00              
ATOM   1360  CD1 TYR A  92      15.364  -9.232  -5.830  1.00  0.00              
ATOM   1361  HD1 TYR A  92      15.819  -8.487  -5.191  1.00  0.00              
ATOM   1362  CE1 TYR A  92      15.421 -10.587  -5.471  1.00  0.00              
ATOM   1363  HE1 TYR A  92      15.905 -10.894  -4.557  1.00  0.00              
ATOM   1364  CZ  TYR A  92      14.851 -11.557  -6.302  1.00  0.00              
ATOM   1365  OH  TYR A  92      14.939 -12.915  -5.950  1.00  0.00              
ATOM   1366  HH  TYR A  92      14.434 -13.414  -6.596  1.00  0.00              
ATOM   1367  CD2 TYR A  92      14.157  -9.822  -7.847  1.00  0.00              
ATOM   1368  HD2 TYR A  92      13.692  -9.540  -8.781  1.00  0.00              
ATOM   1369  CE2 TYR A  92      14.217 -11.176  -7.489  1.00  0.00              
ATOM   1370  HE2 TYR A  92      13.790 -11.923  -8.141  1.00  0.00              
ATOM   1371  N   ARG A  93      17.314  -8.826  -9.253  1.00  1.85              
ATOM   1372  HN  ARG A  93      17.830  -9.007  -8.422  1.00  0.22              
ATOM   1373  CA  ARG A  93      17.556  -9.710 -10.387  1.00  2.27              
ATOM   1374  HA  ARG A  93      17.476  -9.137 -11.300  1.00  1.32              
ATOM   1375  C   ARG A  93      16.515 -10.824 -10.481  1.00  2.00              
ATOM   1376  O   ARG A  93      16.220 -11.516  -9.507  1.00  1.70              
ATOM   1377  CB  ARG A  93      18.966 -10.339 -10.306  1.00  0.00              
ATOM   1378  HB1 ARG A  93      19.160 -10.540  -9.225  1.00  0.00              
ATOM   1379  HB2 ARG A  93      18.960 -11.332 -10.807  1.00  0.00              
ATOM   1380  CG  ARG A  93      20.127  -9.469 -10.846  1.00  0.00              
ATOM   1381  HG1 ARG A  93      20.942 -10.143 -11.192  1.00  0.00              
ATOM   1382  HG2 ARG A  93      19.781  -8.927 -11.756  1.00  0.00              
ATOM   1383  CD  ARG A  93      20.642  -8.422  -9.844  1.00  0.00              
ATOM   1384  HD1 ARG A  93      21.335  -7.721 -10.364  1.00  0.00              
ATOM   1385  HD2 ARG A  93      19.805  -7.833  -9.401  1.00  0.00              
ATOM   1386  NE  ARG A  93      21.347  -9.169  -8.747  1.00  0.00              
ATOM   1387  HE  ARG A  93      21.369 -10.164  -8.896  1.00  0.00              
ATOM   1388  CZ  ARG A  93      21.887  -8.563  -7.680  1.00  0.00              
ATOM   1389  NH1 ARG A  93      22.488  -9.322  -6.766  1.00  0.00              
ATOM   1390 HH11 ARG A  93      22.879  -8.917  -5.951  1.00  0.00              
ATOM   1391 HH12 ARG A  93      22.400 -10.314  -6.886  1.00  0.00              
ATOM   1392  NH2 ARG A  93      21.861  -7.243  -7.529  1.00  0.00              
ATOM   1393 HH21 ARG A  93      22.345  -6.823  -6.773  1.00  0.00              
ATOM   1394 HH22 ARG A  93      21.533  -6.710  -8.296  1.00  0.00              
ATOM   1395  N   THR A  94      15.958 -11.035 -11.684  1.00  1.85              
ATOM   1396  HN  THR A  94      16.202 -10.464 -12.476  1.00  0.22              
ATOM   1397  CA  THR A  94      15.065 -12.137 -12.000  1.00  2.27              
ATOM   1398  HA  THR A  94      14.775 -12.652 -11.096  1.00  1.32              
ATOM   1399  C   THR A  94      15.827 -13.140 -12.890  1.00  2.00              
ATOM   1400  OT1 THR A  94      16.298 -12.729 -13.983  1.00  1.70              
ATOM   1401  OT2 THR A  94      15.956 -14.328 -12.505  1.00  1.70              
ATOM   1402  CB  THR A  94      13.806 -11.633 -12.743  1.00  0.00              
ATOM   1403  HB  THR A  94      13.204 -12.542 -12.986  1.00  0.00              
ATOM   1404  OG1 THR A  94      14.128 -11.006 -13.981  1.00  0.00              
ATOM   1405  HG1 THR A  94      13.285 -10.721 -14.352  1.00  0.00              
ATOM   1406  CG2 THR A  94      12.905 -10.673 -11.958  1.00  0.00              
ATOM   1407 HG21 THR A  94      11.975 -10.455 -12.522  1.00  0.00              
ATOM   1408 HG22 THR A  94      12.617 -11.122 -10.984  1.00  0.00              
ATOM   1409 HG23 THR A  94      13.424  -9.711 -11.757  1.00  0.00              
ATOM   1410  N   CYS D   3      -6.548  20.658  10.438  1.00  1.85              
ATOM   1411  HT1 CYS D   3      -6.874  20.653   9.460  1.00  0.22              
ATOM   1412  HT2 CYS D   3      -5.939  21.478  10.568  1.00  0.22              
ATOM   1413  HT3 CYS D   3      -7.369  20.773  11.049  1.00  0.22              
ATOM   1414  CA  CYS D   3      -5.816  19.400  10.747  1.00  2.27              
ATOM   1415  HA  CYS D   3      -6.524  18.587  10.674  1.00  1.32              
ATOM   1416  CB  CYS D   3      -4.665  19.183   9.717  1.00  2.17              
ATOM   1417  HB1 CYS D   3      -3.984  20.062   9.745  1.00  1.32              
ATOM   1418  HB2 CYS D   3      -4.062  18.300  10.024  1.00  1.32              
ATOM   1419  SG  CYS D   3      -5.253  18.893   8.011  1.00  2.00              
ATOM   1420  HG1 CYS D   3      -4.047  18.827   7.455  1.00  0.45              
ATOM   1421  C   CYS D   3      -5.248  19.370  12.155  1.00  2.00              
ATOM   1422  O   CYS D   3      -5.198  20.382  12.854  1.00  1.70              
ATOM   1423  N   GLY D   4      -4.795  18.187  12.613  1.00  1.85              
ATOM   1424  HN  GLY D   4      -4.879  17.363  12.019  1.00  0.22              
ATOM   1425  CA  GLY D   4      -4.124  17.981  13.891  1.00  2.17              
ATOM   1426  HA1 GLY D   4      -4.628  17.180  14.410  1.00  1.32              
ATOM   1427  HA2 GLY D   4      -4.087  18.903  14.456  1.00  1.32              
ATOM   1428  C   GLY D   4      -2.708  17.548  13.652  1.00  2.00              
ATOM   1429  O   GLY D   4      -1.758  18.236  14.015  1.00  1.70              
ATOM   1430  N   GLY D   5      -2.525  16.383  13.006  1.00  1.85              
ATOM   1431  HN  GLY D   5      -3.329  15.802  12.779  1.00  0.22              
ATOM   1432  CA  GLY D   5      -1.214  15.874  12.621  1.00  2.17              
ATOM   1433  HA1 GLY D   5      -0.937  15.110  13.332  1.00  1.32              
ATOM   1434  HA2 GLY D   5      -0.500  16.685  12.581  1.00  1.32              
ATOM   1435  C   GLY D   5      -1.200  15.236  11.257  1.00  2.00              
ATOM   1436  O   GLY D   5      -0.183  14.680  10.853  1.00  1.70              
ATOM   1437  N   VAL D   6      -2.327  15.282  10.514  1.00  1.85              
ATOM   1438  HN  VAL D   6      -3.174  15.666  10.908  1.00  0.22              
ATOM   1439  CA  VAL D   6      -2.510  14.741   9.168  1.00  2.27              
ATOM   1440  HA  VAL D   6      -3.511  15.034   8.884  1.00  1.32              
ATOM   1441  CB  VAL D   6      -1.579  15.330   8.103  1.00  2.27              
ATOM   1442  HB  VAL D   6      -0.519  15.082   8.344  1.00  1.32              
ATOM   1443  CG1 VAL D   6      -1.922  14.764   6.708  1.00  2.06              
ATOM   1444 HG11 VAL D   6      -2.990  14.947   6.465  1.00  1.32              
ATOM   1445 HG12 VAL D   6      -1.300  15.263   5.935  1.00  1.32              
ATOM   1446 HG13 VAL D   6      -1.724  13.673   6.646  1.00  1.32              
ATOM   1447  CG2 VAL D   6      -1.738  16.863   8.087  1.00  2.06              
ATOM   1448 HG21 VAL D   6      -2.793  17.139   7.879  1.00  1.32              
ATOM   1449 HG22 VAL D   6      -1.437  17.310   9.058  1.00  1.32              
ATOM   1450 HG23 VAL D   6      -1.099  17.305   7.293  1.00  1.32              
ATOM   1451  C   VAL D   6      -2.541  13.221   9.150  1.00  2.00              
ATOM   1452  O   VAL D   6      -3.591  12.600   8.988  1.00  1.70              
ATOM   1453  N   GLN D   7      -1.389  12.555   9.353  1.00  1.85              
ATOM   1454  HN  GLN D   7      -0.543  13.064   9.514  1.00  0.22              
ATOM   1455  CA  GLN D   7      -1.333  11.108   9.398  1.00  2.27              
ATOM   1456  HA  GLN D   7      -1.983  10.740   8.622  1.00  1.32              
ATOM   1457  CB  GLN D   7       0.064  10.551   9.054  1.00  2.17              
ATOM   1458  HB1 GLN D   7       0.823  10.919   9.777  1.00  1.32              
ATOM   1459  HB2 GLN D   7       0.018   9.440   9.141  1.00  1.32              
ATOM   1460  CG  GLN D   7       0.476  10.920   7.608  1.00  2.17              
ATOM   1461  HG1 GLN D   7      -0.419  10.913   6.948  1.00  1.32              
ATOM   1462  HG2 GLN D   7       0.916  11.939   7.579  1.00  1.32              
ATOM   1463  CD  GLN D   7       1.491   9.934   7.034  1.00  2.00              
ATOM   1464  OE1 GLN D   7       2.701  10.165   7.042  1.00  1.70              
ATOM   1465  NE2 GLN D   7       0.986   8.796   6.510  1.00  1.85              
ATOM   1466 HE21 GLN D   7      -0.018   8.656   6.490  1.00  0.22              
ATOM   1467 HE22 GLN D   7       1.613   8.127   6.125  1.00  0.22              
ATOM   1468  C   GLN D   7      -1.869  10.532  10.701  1.00  2.00              
ATOM   1469  O   GLN D   7      -2.273   9.374  10.759  1.00  1.70              
ATOM   1470  N   ALA D   8      -1.964  11.350  11.768  1.00  1.85              
ATOM   1471  HN  ALA D   8      -1.559  12.256  11.723  1.00  0.22              
ATOM   1472  CA  ALA D   8      -2.709  11.026  12.972  1.00  2.27              
ATOM   1473  HA  ALA D   8      -2.343  10.080  13.352  1.00  1.32              
ATOM   1474  CB  ALA D   8      -2.475  12.125  14.027  1.00  2.06              
ATOM   1475  HB1 ALA D   8      -2.827  13.113  13.663  1.00  1.32              
ATOM   1476  HB2 ALA D   8      -3.011  11.885  14.971  1.00  1.32              
ATOM   1477  HB3 ALA D   8      -1.391  12.206  14.256  1.00  1.32              
ATOM   1478  C   ALA D   8      -4.205  10.838  12.694  1.00  2.00              
ATOM   1479  O   ALA D   8      -4.782   9.790  12.984  1.00  1.70              
ATOM   1480  N   GLU D   9      -4.857  11.836  12.057  1.00  1.85              
ATOM   1481  HN  GLU D   9      -4.442  12.752  11.993  1.00  0.22              
ATOM   1482  CA  GLU D   9      -6.194  11.740  11.490  1.00  2.27              
ATOM   1483  HA  GLU D   9      -6.885  11.597  12.309  1.00  1.32              
ATOM   1484  CB  GLU D   9      -6.595  13.026  10.713  1.00  2.17              
ATOM   1485  HB1 GLU D   9      -7.624  12.869  10.309  1.00  1.32              
ATOM   1486  HB2 GLU D   9      -5.921  13.173   9.841  1.00  1.32              
ATOM   1487  CG  GLU D   9      -6.644  14.334  11.548  1.00  2.17              
ATOM   1488  HG1 GLU D   9      -7.297  15.061  11.014  1.00  1.32              
ATOM   1489  HG2 GLU D   9      -7.086  14.145  12.547  1.00  1.32              
ATOM   1490  CD  GLU D   9      -5.299  15.003  11.725  1.00  2.00              
ATOM   1491  OE1 GLU D   9      -5.030  16.029  11.053  1.00  1.70              
ATOM   1492  OE2 GLU D   9      -4.484  14.551  12.563  1.00  1.70              
ATOM   1493  C   GLU D   9      -6.377  10.546  10.554  1.00  2.00              
ATOM   1494  O   GLU D   9      -7.315   9.770  10.705  1.00  1.70              
ATOM   1495  N   GLU D  10      -5.457  10.346   9.587  1.00  1.85              
ATOM   1496  HN  GLU D  10      -4.725  11.024   9.471  1.00  0.22              
ATOM   1497  CA  GLU D  10      -5.433   9.201   8.682  1.00  2.27              
ATOM   1498  HA  GLU D  10      -6.331   9.234   8.082  1.00  1.32              
ATOM   1499  CB  GLU D  10      -4.195   9.304   7.759  1.00  2.17              
ATOM   1500  HB1 GLU D  10      -3.280   9.204   8.383  1.00  1.32              
ATOM   1501  HB2 GLU D  10      -4.185  10.322   7.307  1.00  1.32              
ATOM   1502  CG  GLU D  10      -4.116   8.253   6.629  1.00  2.17              
ATOM   1503  HG1 GLU D  10      -4.078   7.228   7.051  1.00  1.32              
ATOM   1504  HG2 GLU D  10      -5.007   8.333   5.972  1.00  1.32              
ATOM   1505  CD  GLU D  10      -2.869   8.448   5.783  1.00  2.00              
ATOM   1506  OE1 GLU D  10      -1.741   8.283   6.309  1.00  1.70              
ATOM   1507  OE2 GLU D  10      -3.011   8.758   4.577  1.00  1.70              
ATOM   1508  C   GLU D  10      -5.426   7.847   9.398  1.00  2.00              
ATOM   1509  O   GLU D  10      -6.268   6.987   9.145  1.00  1.70              
ATOM   1510  N   GLN D  11      -4.494   7.649  10.354  1.00  1.85              
ATOM   1511  HN  GLN D  11      -3.808   8.364  10.525  1.00  0.22              
ATOM   1512  CA  GLN D  11      -4.402   6.476  11.210  1.00  2.27              
ATOM   1513  HA  GLN D  11      -4.260   5.616  10.572  1.00  1.32              
ATOM   1514  CB  GLN D  11      -3.169   6.622  12.140  1.00  2.17              
ATOM   1515  HB1 GLN D  11      -2.282   6.726  11.473  1.00  1.32              
ATOM   1516  HB2 GLN D  11      -3.241   7.574  12.712  1.00  1.32              
ATOM   1517  CG  GLN D  11      -2.882   5.438  13.102  1.00  2.17              
ATOM   1518  HG1 GLN D  11      -3.117   4.473  12.610  1.00  1.32              
ATOM   1519  HG2 GLN D  11      -1.799   5.441  13.351  1.00  1.32              
ATOM   1520  CD  GLN D  11      -3.624   5.562  14.435  1.00  2.00              
ATOM   1521  OE1 GLN D  11      -3.587   6.599  15.099  1.00  1.70              
ATOM   1522  NE2 GLN D  11      -4.301   4.478  14.865  1.00  1.85              
ATOM   1523 HE21 GLN D  11      -4.293   3.634  14.337  1.00  0.22              
ATOM   1524 HE22 GLN D  11      -4.764   4.530  15.746  1.00  0.22              
ATOM   1525  C   GLN D  11      -5.674   6.217  12.007  1.00  2.00              
ATOM   1526  O   GLN D  11      -6.163   5.087  12.060  1.00  1.70              
ATOM   1527  N   LYS D  12      -6.277   7.264  12.609  1.00  1.85              
ATOM   1528  HN  LYS D  12      -5.837   8.167  12.588  1.00  0.22              
ATOM   1529  CA  LYS D  12      -7.582   7.183  13.248  1.00  2.27              
ATOM   1530  HA  LYS D  12      -7.521   6.428  14.020  1.00  1.32              
ATOM   1531  CB  LYS D  12      -7.968   8.529  13.912  1.00  2.17              
ATOM   1532  HB1 LYS D  12      -7.182   8.781  14.658  1.00  1.32              
ATOM   1533  HB2 LYS D  12      -7.964   9.336  13.147  1.00  1.32              
ATOM   1534  CG  LYS D  12      -9.337   8.505  14.617  1.00  2.17              
ATOM   1535  HG1 LYS D  12      -9.366   7.646  15.326  1.00  1.32              
ATOM   1536  HG2 LYS D  12     -10.141   8.345  13.862  1.00  1.32              
ATOM   1537  CD  LYS D  12      -9.627   9.801  15.391  1.00  2.17              
ATOM   1538  HD1 LYS D  12      -9.568  10.673  14.704  1.00  1.32              
ATOM   1539  HD2 LYS D  12      -8.825   9.929  16.154  1.00  1.32              
ATOM   1540  CE  LYS D  12     -10.975   9.810  16.128  1.00  2.17              
ATOM   1541  HE1 LYS D  12     -11.021  10.690  16.806  1.00  1.32              
ATOM   1542  HE2 LYS D  12     -11.102   8.886  16.732  1.00  1.32              
ATOM   1543  NZ  LYS D  12     -12.101   9.911  15.190  1.00  1.85              
ATOM   1544  HZ1 LYS D  12     -12.225   9.029  14.628  1.00  0.22              
ATOM   1545  HZ2 LYS D  12     -12.978  10.059  15.711  1.00  0.22              
ATOM   1546  HZ3 LYS D  12     -11.978  10.705  14.547  1.00  0.22              
ATOM   1547  C   LYS D  12      -8.686   6.738  12.295  1.00  2.00              
ATOM   1548  O   LYS D  12      -9.348   5.733  12.540  1.00  1.70              
ATOM   1549  N   LEU D  13      -8.881   7.441  11.160  1.00  1.85              
ATOM   1550  HN  LEU D  13      -8.307   8.246  10.973  1.00  0.22              
ATOM   1551  CA  LEU D  13      -9.884   7.131  10.149  1.00  2.27              
ATOM   1552  HA  LEU D  13     -10.854   7.207  10.619  1.00  1.32              
ATOM   1553  CB  LEU D  13      -9.796   8.126   8.964  1.00  2.17              
ATOM   1554  HB1 LEU D  13      -8.740   8.160   8.616  1.00  1.32              
ATOM   1555  HB2 LEU D  13     -10.420   7.769   8.115  1.00  1.32              
ATOM   1556  CG  LEU D  13     -10.251   9.562   9.304  1.00  2.27              
ATOM   1557  HG  LEU D  13      -9.746   9.878  10.249  1.00  1.32              
ATOM   1558  CD1 LEU D  13      -9.818  10.536   8.199  1.00  2.06              
ATOM   1559 HD11 LEU D  13      -8.714  10.512   8.073  1.00  1.32              
ATOM   1560 HD12 LEU D  13     -10.292  10.262   7.232  1.00  1.32              
ATOM   1561 HD13 LEU D  13     -10.118  11.574   8.458  1.00  1.32              
ATOM   1562  CD2 LEU D  13     -11.769   9.648   9.524  1.00  2.06              
ATOM   1563 HD21 LEU D  13     -12.311   9.313   8.614  1.00  1.32              
ATOM   1564 HD22 LEU D  13     -12.086   9.016  10.380  1.00  1.32              
ATOM   1565 HD23 LEU D  13     -12.065  10.697   9.740  1.00  1.32              
ATOM   1566  C   LEU D  13      -9.799   5.708   9.609  1.00  2.00              
ATOM   1567  O   LEU D  13     -10.797   4.992   9.580  1.00  1.70              
ATOM   1568  N   ILE D  14      -8.599   5.237   9.212  1.00  1.85              
ATOM   1569  HN  ILE D  14      -7.798   5.845   9.228  1.00  0.22              
ATOM   1570  CA  ILE D  14      -8.371   3.861   8.773  1.00  2.27              
ATOM   1571  HA  ILE D  14      -9.056   3.652   7.963  1.00  1.32              
ATOM   1572  CB  ILE D  14      -6.943   3.672   8.251  1.00  2.27              
ATOM   1573  HB  ILE D  14      -6.227   4.019   9.033  1.00  1.32              
ATOM   1574  CG2 ILE D  14      -6.658   2.182   7.939  1.00  2.06              
ATOM   1575 HG21 ILE D  14      -6.697   1.554   8.853  1.00  1.32              
ATOM   1576 HG22 ILE D  14      -7.398   1.792   7.209  1.00  1.32              
ATOM   1577 HG23 ILE D  14      -5.644   2.059   7.506  1.00  1.32              
ATOM   1578  CG1 ILE D  14      -6.727   4.540   6.985  1.00  2.17              
ATOM   1579 HG11 ILE D  14      -7.058   5.583   7.188  1.00  1.32              
ATOM   1580 HG12 ILE D  14      -7.365   4.146   6.163  1.00  1.32              
ATOM   1581  CD  ILE D  14      -5.266   4.596   6.520  1.00  2.06              
ATOM   1582  HD1 ILE D  14      -5.159   5.301   5.667  1.00  1.32              
ATOM   1583  HD2 ILE D  14      -4.612   4.950   7.346  1.00  1.32              
ATOM   1584  HD3 ILE D  14      -4.909   3.599   6.189  1.00  1.32              
ATOM   1585  C   ILE D  14      -8.694   2.850   9.872  1.00  2.00              
ATOM   1586  O   ILE D  14      -9.347   1.835   9.635  1.00  1.70              
ATOM   1587  N   SER D  15      -8.293   3.126  11.129  1.00  1.85              
ATOM   1588  HN  SER D  15      -7.781   3.967  11.309  1.00  0.22              
ATOM   1589  CA  SER D  15      -8.601   2.273  12.278  1.00  2.27              
ATOM   1590  HA  SER D  15      -8.260   1.274  12.048  1.00  1.32              
ATOM   1591  CB  SER D  15      -7.911   2.732  13.588  1.00  2.17              
ATOM   1592  HB1 SER D  15      -8.290   3.733  13.899  1.00  1.32              
ATOM   1593  HB2 SER D  15      -8.134   2.007  14.405  1.00  1.32              
ATOM   1594  OG  SER D  15      -6.496   2.800  13.412  1.00  1.77              
ATOM   1595  HG1 SER D  15      -6.328   3.640  12.936  1.00  0.22              
ATOM   1596  C   SER D  15     -10.088   2.174  12.568  1.00  2.00              
ATOM   1597  O   SER D  15     -10.622   1.086  12.763  1.00  1.70              
ATOM   1598  N   GLU D  16     -10.817   3.307  12.572  1.00  1.85              
ATOM   1599  HN  GLU D  16     -10.369   4.200  12.440  1.00  0.22              
ATOM   1600  CA  GLU D  16     -12.262   3.341  12.746  1.00  2.27              
ATOM   1601  HA  GLU D  16     -12.504   2.764  13.627  1.00  1.32              
ATOM   1602  CB  GLU D  16     -12.756   4.791  12.973  1.00  2.17              
ATOM   1603  HB1 GLU D  16     -13.870   4.795  13.021  1.00  1.32              
ATOM   1604  HB2 GLU D  16     -12.444   5.428  12.114  1.00  1.32              
ATOM   1605  CG  GLU D  16     -12.206   5.402  14.289  1.00  2.17              
ATOM   1606  HG1 GLU D  16     -12.467   4.742  15.144  1.00  1.32              
ATOM   1607  HG2 GLU D  16     -11.102   5.482  14.236  1.00  1.32              
ATOM   1608  CD  GLU D  16     -12.742   6.790  14.580  1.00  2.00              
ATOM   1609  OE1 GLU D  16     -13.271   7.007  15.696  1.00  1.70              
ATOM   1610  OE2 GLU D  16     -12.607   7.706  13.732  1.00  1.70              
ATOM   1611  C   GLU D  16     -13.019   2.686  11.590  1.00  2.00              
ATOM   1612  O   GLU D  16     -14.001   1.977  11.797  1.00  1.70              
ATOM   1613  N   GLU D  17     -12.553   2.855  10.337  1.00  1.85              
ATOM   1614  HN  GLU D  17     -11.784   3.479  10.166  1.00  0.22              
ATOM   1615  CA  GLU D  17     -13.092   2.159   9.175  1.00  2.27              
ATOM   1616  HA  GLU D  17     -14.160   2.333   9.163  1.00  1.32              
ATOM   1617  CB  GLU D  17     -12.481   2.752   7.878  1.00  2.17              
ATOM   1618  HB1 GLU D  17     -11.480   2.318   7.671  1.00  1.32              
ATOM   1619  HB2 GLU D  17     -12.321   3.839   8.078  1.00  1.32              
ATOM   1620  CG  GLU D  17     -13.392   2.713   6.620  1.00  2.17              
ATOM   1621  HG1 GLU D  17     -14.434   2.972   6.900  1.00  1.32              
ATOM   1622  HG2 GLU D  17     -13.029   3.483   5.903  1.00  1.32              
ATOM   1623  CD  GLU D  17     -13.400   1.400   5.863  1.00  2.00              
ATOM   1624  OE1 GLU D  17     -12.319   0.961   5.399  1.00  1.70              
ATOM   1625  OE2 GLU D  17     -14.494   0.819   5.674  1.00  1.70              
ATOM   1626  C   GLU D  17     -12.894   0.646   9.269  1.00  2.00              
ATOM   1627  O   GLU D  17     -13.826  -0.135   9.082  1.00  1.70              
ATOM   1628  N   ASP D  18     -11.681   0.175   9.637  1.00  1.85              
ATOM   1629  HN  ASP D  18     -10.905   0.805   9.757  1.00  0.22              
ATOM   1630  CA  ASP D  18     -11.421  -1.236   9.866  1.00  2.27              
ATOM   1631  HA  ASP D  18     -11.822  -1.745   9.007  1.00  1.32              
ATOM   1632  CB  ASP D  18      -9.898  -1.512   9.911  1.00  2.17              
ATOM   1633  HB1 ASP D  18      -9.403  -0.931   9.103  1.00  1.32              
ATOM   1634  HB2 ASP D  18      -9.465  -1.200  10.883  1.00  1.32              
ATOM   1635  CG  ASP D  18      -9.605  -2.975   9.656  1.00  2.00              
ATOM   1636  OD1 ASP D  18      -8.895  -3.599  10.476  1.00  1.70              
ATOM   1637  OD2 ASP D  18     -10.062  -3.504   8.609  1.00  1.70              
ATOM   1638  C   ASP D  18     -12.173  -1.818  11.071  1.00  2.00              
ATOM   1639  O   ASP D  18     -12.604  -2.968  11.053  1.00  1.70              
ATOM   1640  N   LEU D  19     -12.428  -1.020  12.127  1.00  1.85              
ATOM   1641  HN  LEU D  19     -11.992  -0.117  12.179  1.00  0.22              
ATOM   1642  CA  LEU D  19     -13.337  -1.370  13.212  1.00  2.27              
ATOM   1643  HA  LEU D  19     -12.962  -2.277  13.667  1.00  1.32              
ATOM   1644  CB  LEU D  19     -13.343  -0.244  14.281  1.00  2.17              
ATOM   1645  HB1 LEU D  19     -12.276   0.034  14.444  1.00  1.32              
ATOM   1646  HB2 LEU D  19     -13.852   0.660  13.887  1.00  1.32              
ATOM   1647  CG  LEU D  19     -13.929  -0.595  15.669  1.00  2.27              
ATOM   1648  HG  LEU D  19     -13.565  -1.612  15.954  1.00  1.32              
ATOM   1649  CD1 LEU D  19     -13.397   0.400  16.712  1.00  2.06              
ATOM   1650 HD11 LEU D  19     -12.287   0.385  16.737  1.00  1.32              
ATOM   1651 HD12 LEU D  19     -13.729   1.431  16.466  1.00  1.32              
ATOM   1652 HD13 LEU D  19     -13.774   0.140  17.724  1.00  1.32              
ATOM   1653  CD2 LEU D  19     -15.466  -0.594  15.720  1.00  2.06              
ATOM   1654 HD21 LEU D  19     -15.864   0.379  15.361  1.00  1.32              
ATOM   1655 HD22 LEU D  19     -15.895  -1.405  15.100  1.00  1.32              
ATOM   1656 HD23 LEU D  19     -15.812  -0.749  16.764  1.00  1.32              
ATOM   1657  C   LEU D  19     -14.744  -1.683  12.702  1.00  2.00              
ATOM   1658  O   LEU D  19     -15.318  -2.718  13.029  1.00  1.70              
ATOM   1659  N   LEU D  20     -15.316  -0.835  11.822  1.00  1.85              
ATOM   1660  HN  LEU D  20     -14.853   0.022  11.585  1.00  0.22              
ATOM   1661  CA  LEU D  20     -16.575  -1.110  11.139  1.00  2.27              
ATOM   1662  HA  LEU D  20     -17.316  -1.324  11.895  1.00  1.32              
ATOM   1663  CB  LEU D  20     -17.041   0.118  10.317  1.00  2.17              
ATOM   1664  HB1 LEU D  20     -16.250   0.376   9.579  1.00  1.32              
ATOM   1665  HB2 LEU D  20     -17.962  -0.140   9.748  1.00  1.32              
ATOM   1666  CG  LEU D  20     -17.346   1.374  11.164  1.00  2.27              
ATOM   1667  HG  LEU D  20     -16.456   1.597  11.801  1.00  1.32              
ATOM   1668  CD1 LEU D  20     -17.576   2.588  10.253  1.00  2.06              
ATOM   1669 HD11 LEU D  20     -16.686   2.765   9.613  1.00  1.32              
ATOM   1670 HD12 LEU D  20     -18.456   2.418   9.597  1.00  1.32              
ATOM   1671 HD13 LEU D  20     -17.759   3.499  10.862  1.00  1.32              
ATOM   1672  CD2 LEU D  20     -18.554   1.173  12.093  1.00  2.06              
ATOM   1673 HD21 LEU D  20     -18.364   0.366  12.831  1.00  1.32              
ATOM   1674 HD22 LEU D  20     -18.765   2.108  12.654  1.00  1.32              
ATOM   1675 HD23 LEU D  20     -19.457   0.909  11.502  1.00  1.32              
ATOM   1676  C   LEU D  20     -16.531  -2.351  10.241  1.00  2.00              
ATOM   1677  O   LEU D  20     -17.454  -3.167  10.244  1.00  1.70              
ATOM   1678  N   ARG D  21     -15.430  -2.570   9.488  1.00  1.85              
ATOM   1679  HN  ARG D  21     -14.725  -1.857   9.441  1.00  0.22              
ATOM   1680  CA  ARG D  21     -15.183  -3.817   8.768  1.00  2.27              
ATOM   1681  HA  ARG D  21     -15.993  -3.949   8.065  1.00  1.32              
ATOM   1682  CB  ARG D  21     -13.845  -3.794   7.978  1.00  2.17              
ATOM   1683  HB1 ARG D  21     -13.068  -3.325   8.611  1.00  1.32              
ATOM   1684  HB2 ARG D  21     -13.503  -4.834   7.769  1.00  1.32              
ATOM   1685  CG  ARG D  21     -13.943  -3.092   6.606  1.00  2.17              
ATOM   1686  HG1 ARG D  21     -14.961  -2.652   6.496  1.00  1.32              
ATOM   1687  HG2 ARG D  21     -13.833  -3.859   5.805  1.00  1.32              
ATOM   1688  CD  ARG D  21     -12.940  -1.963   6.333  1.00  2.17              
ATOM   1689  HD1 ARG D  21     -13.104  -1.114   7.029  1.00  1.32              
ATOM   1690  HD2 ARG D  21     -13.088  -1.590   5.291  1.00  1.32              
ATOM   1691  NE  ARG D  21     -11.543  -2.476   6.515  1.00  1.85              
ATOM   1692  HE  ARG D  21     -11.274  -3.023   7.322  1.00  0.22              
ATOM   1693  CZ  ARG D  21     -10.479  -1.990   5.866  1.00  2.00              
ATOM   1694  NH1 ARG D  21     -10.552  -0.988   5.009  1.00  1.85              
ATOM   1695 HH11 ARG D  21     -11.318  -0.332   5.135  1.00  0.22              
ATOM   1696 HH12 ARG D  21      -9.695  -0.637   4.663  1.00  0.22              
ATOM   1697  NH2 ARG D  21      -9.292  -2.500   6.155  1.00  1.85              
ATOM   1698 HH21 ARG D  21      -9.253  -3.081   6.973  1.00  0.22              
ATOM   1699 HH22 ARG D  21      -8.482  -2.092   5.758  1.00  0.22              
ATOM   1700  C   ARG D  21     -15.210  -5.058   9.660  1.00  2.00              
ATOM   1701  O   ARG D  21     -15.896  -6.028   9.346  1.00  1.70              
ATOM   1702  N   LYS D  22     -14.493  -5.063  10.798  1.00  1.85              
ATOM   1703  HN  LYS D  22     -13.897  -4.281  11.017  1.00  0.22              
ATOM   1704  CA  LYS D  22     -14.523  -6.157  11.761  1.00  2.27              
ATOM   1705  HA  LYS D  22     -14.383  -7.088  11.227  1.00  1.32              
ATOM   1706  CB  LYS D  22     -13.387  -6.029  12.807  1.00  2.17              
ATOM   1707  HB1 LYS D  22     -13.185  -4.953  13.011  1.00  1.32              
ATOM   1708  HB2 LYS D  22     -13.720  -6.484  13.771  1.00  1.32              
ATOM   1709  CG  LYS D  22     -12.078  -6.762  12.445  1.00  2.17              
ATOM   1710  HG1 LYS D  22     -12.292  -7.822  12.191  1.00  1.32              
ATOM   1711  HG2 LYS D  22     -11.466  -6.776  13.380  1.00  1.32              
ATOM   1712  CD  LYS D  22     -11.200  -6.100  11.364  1.00  2.17              
ATOM   1713  HD1 LYS D  22     -10.134  -6.329  11.594  1.00  1.32              
ATOM   1714  HD2 LYS D  22     -11.299  -4.995  11.441  1.00  1.32              
ATOM   1715  CE  LYS D  22     -11.448  -6.521   9.907  1.00  2.17              
ATOM   1716  HE1 LYS D  22     -10.768  -5.944   9.240  1.00  1.32              
ATOM   1717  HE2 LYS D  22     -12.494  -6.335   9.591  1.00  1.32              
ATOM   1718  NZ  LYS D  22     -11.157  -7.947   9.719  1.00  1.85              
ATOM   1719  HZ1 LYS D  22     -11.970  -8.544  10.015  1.00  0.22              
ATOM   1720  HZ2 LYS D  22     -10.988  -8.153   8.724  1.00  0.22              
ATOM   1721  HZ3 LYS D  22     -10.323  -8.230  10.251  1.00  0.22              
ATOM   1722  C   LYS D  22     -15.872  -6.290  12.466  1.00  2.00              
ATOM   1723  O   LYS D  22     -16.334  -7.392  12.754  1.00  1.70              
ATOM   1724  N   ARG D  23     -16.587  -5.181  12.730  1.00  1.85              
ATOM   1725  HN  ARG D  23     -16.172  -4.276  12.590  1.00  0.22              
ATOM   1726  CA  ARG D  23     -17.934  -5.205  13.279  1.00  2.27              
ATOM   1727  HA  ARG D  23     -17.878  -5.778  14.192  1.00  1.32              
ATOM   1728  CB  ARG D  23     -18.412  -3.766  13.603  1.00  2.17              
ATOM   1729  HB1 ARG D  23     -17.607  -3.264  14.189  1.00  1.32              
ATOM   1730  HB2 ARG D  23     -18.527  -3.194  12.655  1.00  1.32              
ATOM   1731  CG  ARG D  23     -19.721  -3.670  14.417  1.00  2.17              
ATOM   1732  HG1 ARG D  23     -20.566  -4.068  13.811  1.00  1.32              
ATOM   1733  HG2 ARG D  23     -19.926  -2.593  14.615  1.00  1.32              
ATOM   1734  CD  ARG D  23     -19.666  -4.422  15.749  1.00  2.17              
ATOM   1735  HD1 ARG D  23     -18.814  -4.071  16.374  1.00  1.32              
ATOM   1736  HD2 ARG D  23     -19.564  -5.514  15.555  1.00  1.32              
ATOM   1737  NE  ARG D  23     -20.943  -4.167  16.469  1.00  1.85              
ATOM   1738  HE  ARG D  23     -21.488  -3.358  16.270  1.00  0.22              
ATOM   1739  CZ  ARG D  23     -21.404  -4.949  17.448  1.00  2.00              
ATOM   1740  NH1 ARG D  23     -20.748  -6.018  17.875  1.00  1.85              
ATOM   1741 HH11 ARG D  23     -19.805  -6.176  17.577  1.00  0.22              
ATOM   1742 HH12 ARG D  23     -21.102  -6.477  18.678  1.00  0.22              
ATOM   1743  NH2 ARG D  23     -22.550  -4.641  18.034  1.00  1.85              
ATOM   1744 HH21 ARG D  23     -23.005  -3.795  17.796  1.00  0.22              
ATOM   1745 HH22 ARG D  23     -22.847  -5.174  18.812  1.00  0.22              
ATOM   1746  C   ARG D  23     -18.938  -5.924  12.376  1.00  2.00              
ATOM   1747  O   ARG D  23     -19.786  -6.683  12.844  1.00  1.70              
ATOM   1748  N   ARG D  24     -18.810  -5.768  11.042  1.00  1.85              
ATOM   1749  HN  ARG D  24     -18.163  -5.087  10.694  1.00  0.22              
ATOM   1750  CA  ARG D  24     -19.560  -6.532  10.052  1.00  2.27              
ATOM   1751  HA  ARG D  24     -20.608  -6.409  10.291  1.00  1.32              
ATOM   1752  CB  ARG D  24     -19.322  -5.941   8.626  1.00  2.17              
ATOM   1753  HB1 ARG D  24     -20.312  -5.728   8.165  1.00  1.32              
ATOM   1754  HB2 ARG D  24     -18.807  -4.961   8.742  1.00  1.32              
ATOM   1755  CG  ARG D  24     -18.519  -6.822   7.642  1.00  2.17              
ATOM   1756  HG1 ARG D  24     -19.170  -7.658   7.299  1.00  1.32              
ATOM   1757  HG2 ARG D  24     -17.655  -7.266   8.179  1.00  1.32              
ATOM   1758  CD  ARG D  24     -17.968  -6.087   6.416  1.00  2.17              
ATOM   1759  HD1 ARG D  24     -17.293  -5.250   6.699  1.00  1.32              
ATOM   1760  HD2 ARG D  24     -18.804  -5.675   5.805  1.00  1.32              
ATOM   1761  NE  ARG D  24     -17.227  -7.102   5.599  1.00  1.85              
ATOM   1762  HE  ARG D  24     -17.695  -7.562   4.845  1.00  0.22              
ATOM   1763  CZ  ARG D  24     -16.000  -7.568   5.853  1.00  2.00              
ATOM   1764  NH1 ARG D  24     -15.258  -7.135   6.859  1.00  1.85              
ATOM   1765 HH11 ARG D  24     -15.721  -6.632   7.584  1.00  0.22              
ATOM   1766 HH12 ARG D  24     -14.534  -7.772   7.183  1.00  0.22              
ATOM   1767  NH2 ARG D  24     -15.518  -8.548   5.104  1.00  1.85              
ATOM   1768 HH21 ARG D  24     -16.022  -8.825   4.297  1.00  0.22              
ATOM   1769 HH22 ARG D  24     -14.572  -8.815   5.215  1.00  0.22              
ATOM   1770  C   ARG D  24     -19.280  -8.045  10.101  1.00  2.00              
ATOM   1771  O   ARG D  24     -20.119  -8.869   9.742  1.00  1.70              
ATOM   1772  N   GLU D  25     -18.080  -8.448  10.568  1.00  1.85              
ATOM   1773  HN  GLU D  25     -17.409  -7.764  10.847  1.00  0.22              
ATOM   1774  CA  GLU D  25     -17.673  -9.833  10.739  1.00  2.27              
ATOM   1775  HA  GLU D  25     -18.108 -10.418   9.948  1.00  1.32              
ATOM   1776  CB  GLU D  25     -16.129  -9.963  10.662  1.00  2.17              
ATOM   1777  HB1 GLU D  25     -15.824 -11.016  10.851  1.00  1.32              
ATOM   1778  HB2 GLU D  25     -15.670  -9.333  11.455  1.00  1.32              
ATOM   1779  CG  GLU D  25     -15.580  -9.523   9.279  1.00  2.17              
ATOM   1780  HG1 GLU D  25     -15.828 -10.284   8.510  1.00  1.32              
ATOM   1781  HG2 GLU D  25     -16.065  -8.570   8.988  1.00  1.32              
ATOM   1782  CD  GLU D  25     -14.085  -9.260   9.227  1.00  2.00              
ATOM   1783  OE1 GLU D  25     -13.356  -9.456  10.226  1.00  1.70              
ATOM   1784  OE2 GLU D  25     -13.624  -8.802   8.149  1.00  1.70              
ATOM   1785  C   GLU D  25     -18.218 -10.407  12.038  1.00  2.00              
ATOM   1786  O   GLU D  25     -18.738 -11.522  12.080  1.00  1.70              
ATOM   1787  N   GLN D  26     -18.180  -9.621  13.133  1.00  1.85              
ATOM   1788  HN  GLN D  26     -17.685  -8.749  13.084  1.00  0.22              
ATOM   1789  CA  GLN D  26     -18.863  -9.926  14.382  1.00  2.27              
ATOM   1790  HA  GLN D  26     -18.450 -10.843  14.780  1.00  1.32              
ATOM   1791  CB  GLN D  26     -18.686  -8.783  15.414  1.00  2.17              
ATOM   1792  HB1 GLN D  26     -19.070  -7.836  14.972  1.00  1.32              
ATOM   1793  HB2 GLN D  26     -19.300  -9.004  16.317  1.00  1.32              
ATOM   1794  CG  GLN D  26     -17.226  -8.562  15.870  1.00  2.17              
ATOM   1795  HG1 GLN D  26     -16.865  -9.451  16.427  1.00  1.32              
ATOM   1796  HG2 GLN D  26     -16.562  -8.401  14.997  1.00  1.32              
ATOM   1797  CD  GLN D  26     -17.124  -7.342  16.784  1.00  2.00              
ATOM   1798  OE1 GLN D  26     -18.123  -6.736  17.185  1.00  1.70              
ATOM   1799  NE2 GLN D  26     -15.879  -6.950  17.117  1.00  1.85              
ATOM   1800 HE21 GLN D  26     -15.093  -7.480  16.815  1.00  0.22              
ATOM   1801 HE22 GLN D  26     -15.772  -6.165  17.722  1.00  0.22              
ATOM   1802  C   GLN D  26     -20.358 -10.159  14.174  1.00  2.00              
ATOM   1803  O   GLN D  26     -20.878 -11.250  14.416  1.00  1.70              
ATOM   1804  N   LEU D  27     -21.074  -9.144  13.654  1.00  1.85              
ATOM   1805  HN  LEU D  27     -20.623  -8.275  13.433  1.00  0.22              
ATOM   1806  CA  LEU D  27     -22.497  -9.206  13.380  1.00  2.27              
ATOM   1807  HA  LEU D  27     -22.990  -9.599  14.258  1.00  1.32              
ATOM   1808  CB  LEU D  27     -23.048  -7.789  13.082  1.00  2.17              
ATOM   1809  HB1 LEU D  27     -22.494  -7.355  12.220  1.00  1.32              
ATOM   1810  HB2 LEU D  27     -24.122  -7.855  12.800  1.00  1.32              
ATOM   1811  CG  LEU D  27     -22.927  -6.799  14.262  1.00  2.27              
ATOM   1812  HG  LEU D  27     -21.860  -6.757  14.587  1.00  1.32              
ATOM   1813  CD1 LEU D  27     -23.325  -5.387  13.812  1.00  2.06              
ATOM   1814 HD11 LEU D  27     -22.680  -5.052  12.971  1.00  1.32              
ATOM   1815 HD12 LEU D  27     -24.383  -5.370  13.478  1.00  1.32              
ATOM   1816 HD13 LEU D  27     -23.208  -4.668  14.652  1.00  1.32              
ATOM   1817  CD2 LEU D  27     -23.778  -7.224  15.468  1.00  2.06              
ATOM   1818 HD21 LEU D  27     -24.843  -7.328  15.174  1.00  1.32              
ATOM   1819 HD22 LEU D  27     -23.428  -8.191  15.886  1.00  1.32              
ATOM   1820 HD23 LEU D  27     -23.711  -6.460  16.271  1.00  1.32              
ATOM   1821  C   LEU D  27     -22.839 -10.170  12.248  1.00  2.00              
ATOM   1822  O   LEU D  27     -23.220 -11.315  12.492  1.00  1.70              
ATOM   1823  N   LYS D  28     -22.694  -9.757  10.974  1.00  1.85              
ATOM   1824  HN  LYS D  28     -22.329  -8.856  10.765  1.00  0.22              
ATOM   1825  CA  LYS D  28     -23.072 -10.578   9.838  1.00  2.27              
ATOM   1826  HA  LYS D  28     -24.050 -10.992  10.049  1.00  1.32              
ATOM   1827  CB  LYS D  28     -23.212  -9.748   8.534  1.00  2.17              
ATOM   1828  HB1 LYS D  28     -23.968  -8.953   8.714  1.00  1.32              
ATOM   1829  HB2 LYS D  28     -22.252  -9.239   8.301  1.00  1.32              
ATOM   1830  CG  LYS D  28     -23.662 -10.586   7.319  1.00  2.17              
ATOM   1831  HG1 LYS D  28     -24.588 -11.144   7.588  1.00  1.32              
ATOM   1832  HG2 LYS D  28     -22.879 -11.337   7.074  1.00  1.32              
ATOM   1833  CD  LYS D  28     -23.941  -9.738   6.069  1.00  2.17              
ATOM   1834  HD1 LYS D  28     -23.084  -9.057   5.874  1.00  1.32              
ATOM   1835  HD2 LYS D  28     -24.827  -9.097   6.280  1.00  1.32              
ATOM   1836  CE  LYS D  28     -24.240 -10.567   4.810  1.00  2.17              
ATOM   1837  HE1 LYS D  28     -24.623  -9.901   4.005  1.00  1.32              
ATOM   1838  HE2 LYS D  28     -25.001 -11.349   5.020  1.00  1.32              
ATOM   1839  NZ  LYS D  28     -23.022 -11.218   4.310  1.00  1.85              
ATOM   1840  HZ1 LYS D  28     -23.225 -11.705   3.393  1.00  0.22              
ATOM   1841  HZ2 LYS D  28     -22.281 -10.523   4.130  1.00  0.22              
ATOM   1842  HZ3 LYS D  28     -22.669 -11.999   4.928  1.00  0.22              
ATOM   1843  C   LYS D  28     -22.163 -11.779   9.606  1.00  2.00              
ATOM   1844  O   LYS D  28     -22.542 -12.900   9.942  1.00  1.70              
ATOM   1845  N   HIS D  29     -20.955 -11.599   9.021  1.00  1.85              
ATOM   1846  HN  HIS D  29     -20.604 -10.667   8.917  1.00  0.22              
ATOM   1847  CA  HIS D  29     -20.221 -12.684   8.365  1.00  2.27              
ATOM   1848  HA  HIS D  29     -20.870 -13.033   7.574  1.00  1.32              
ATOM   1849  CB  HIS D  29     -18.888 -12.252   7.701  1.00  2.17              
ATOM   1850  HB1 HIS D  29     -18.335 -13.156   7.358  1.00  1.32              
ATOM   1851  HB2 HIS D  29     -18.244 -11.730   8.433  1.00  1.32              
ATOM   1852  ND1 HIS D  29     -19.757 -11.861   5.367  1.00  1.85              
ATOM   1853  HD1 HIS D  29     -20.264 -12.746   5.323  1.00  0.22              
ATOM   1854  CG  HIS D  29     -19.066 -11.413   6.469  1.00  1.80              
ATOM   1855  CE1 HIS D  29     -19.610 -10.935   4.393  1.00  1.80              
ATOM   1856  HE1 HIS D  29     -20.031 -11.062   3.390  1.00  0.90              
ATOM   1857  NE2 HIS D  29     -18.879  -9.910   4.802  1.00  1.85              
ATOM   1858  CD2 HIS D  29     -18.533 -10.216   6.111  1.00  1.80              
ATOM   1859  HD2 HIS D  29     -17.887  -9.566   6.687  1.00  1.47              
ATOM   1860  C   HIS D  29     -19.948 -13.905   9.228  1.00  2.00              
ATOM   1861  O   HIS D  29     -19.391 -13.814  10.319  1.00  1.70              
ATOM   1862  N   LYS D  30     -20.405 -15.078   8.764  1.00  1.85              
ATOM   1863  HN  LYS D  30     -20.731 -15.125   7.812  1.00  0.22              
ATOM   1864  CA  LYS D  30     -20.463 -16.270   9.593  1.00  2.27              
ATOM   1865  HA  LYS D  30     -19.514 -16.371  10.103  1.00  1.32              
ATOM   1866  CB  LYS D  30     -21.626 -16.188  10.635  1.00  2.17              
ATOM   1867  HB1 LYS D  30     -21.971 -15.138  10.697  1.00  1.32              
ATOM   1868  HB2 LYS D  30     -22.510 -16.769  10.299  1.00  1.32              
ATOM   1869  CG  LYS D  30     -21.256 -16.660  12.054  1.00  2.17              
ATOM   1870  HG1 LYS D  30     -20.825 -17.685  11.966  1.00  1.32              
ATOM   1871  HG2 LYS D  30     -22.185 -16.753  12.662  1.00  1.32              
ATOM   1872  CD  LYS D  30     -20.251 -15.774  12.826  1.00  2.17              
ATOM   1873  HD1 LYS D  30     -19.366 -15.539  12.200  1.00  1.32              
ATOM   1874  HD2 LYS D  30     -19.878 -16.403  13.671  1.00  1.32              
ATOM   1875  CE  LYS D  30     -20.803 -14.493  13.485  1.00  2.17              
ATOM   1876  HE1 LYS D  30     -20.060 -14.130  14.232  1.00  1.32              
ATOM   1877  HE2 LYS D  30     -21.758 -14.700  14.013  1.00  1.32              
ATOM   1878  NZ  LYS D  30     -21.021 -13.390  12.528  1.00  1.85              
ATOM   1879  HZ1 LYS D  30     -20.209 -13.321  11.866  1.00  0.22              
ATOM   1880  HZ2 LYS D  30     -21.890 -13.528  11.972  1.00  0.22              
ATOM   1881  HZ3 LYS D  30     -21.102 -12.490  13.056  1.00  0.22              
ATOM   1882  C   LYS D  30     -20.581 -17.484   8.684  1.00  2.00              
ATOM   1883  O   LYS D  30     -19.614 -18.209   8.464  1.00  1.70              
ATOM   1884  N   LEU D  31     -21.768 -17.702   8.080  1.00  1.85              
ATOM   1885  HN  LEU D  31     -22.569 -17.170   8.335  1.00  0.22              
ATOM   1886  CA  LEU D  31     -21.934 -18.612   6.960  1.00  2.27              
ATOM   1887  HA  LEU D  31     -21.243 -19.438   7.068  1.00  1.32              
ATOM   1888  CB  LEU D  31     -23.378 -19.177   6.926  1.00  2.17              
ATOM   1889  HB1 LEU D  31     -23.620 -19.473   7.974  1.00  1.32              
ATOM   1890  HB2 LEU D  31     -24.107 -18.391   6.641  1.00  1.32              
ATOM   1891  CG  LEU D  31     -23.599 -20.436   6.051  1.00  2.27              
ATOM   1892  HG  LEU D  31     -22.774 -21.155   6.269  1.00  1.32              
ATOM   1893  CD1 LEU D  31     -24.921 -21.117   6.439  1.00  2.06              
ATOM   1894 HD11 LEU D  31     -24.922 -21.382   7.517  1.00  1.32              
ATOM   1895 HD12 LEU D  31     -25.779 -20.441   6.241  1.00  1.32              
ATOM   1896 HD13 LEU D  31     -25.066 -22.048   5.849  1.00  1.32              
ATOM   1897  CD2 LEU D  31     -23.607 -20.153   4.539  1.00  2.06              
ATOM   1898 HD21 LEU D  31     -24.366 -19.381   4.293  1.00  1.32              
ATOM   1899 HD22 LEU D  31     -22.615 -19.801   4.187  1.00  1.32              
ATOM   1900 HD23 LEU D  31     -23.856 -21.079   3.979  1.00  1.32              
ATOM   1901  C   LEU D  31     -21.551 -17.864   5.688  1.00  2.00              
ATOM   1902  O   LEU D  31     -20.562 -18.192   5.034  1.00  1.70              
ATOM   1903  N   GLU D  32     -22.306 -16.802   5.345  1.00  1.85              
ATOM   1904  HN  GLU D  32     -23.146 -16.596   5.833  1.00  0.22              
ATOM   1905  CA  GLU D  32     -21.853 -15.789   4.413  1.00  2.27              
ATOM   1906  HA  GLU D  32     -20.955 -16.128   3.914  1.00  1.32              
ATOM   1907  CB  GLU D  32     -22.904 -15.516   3.308  1.00  2.17              
ATOM   1908  HB1 GLU D  32     -23.271 -16.515   2.975  1.00  1.32              
ATOM   1909  HB2 GLU D  32     -23.777 -14.973   3.728  1.00  1.32              
END
