# Supplementary material for: Extracellular Peptide-Ligand Dimerization Actuator Receptor Design for Reversible and Spatially Dosed 3D Cell-Material Communication
Source: ACS Synth Biol. 2024 Dec 20;14(7):2494–513. doi: 10.1021/acssynbio.4c00482 (PMC12281622; doi:10.1021/acssynbio.4c00482)
Supplement: Supplementary file 2 [file sb4c00482_si_002.zip › structures_for_publication/MYC_5.pdb]

ATOM      0  N   VAL A   1       4.452   3.749  12.930  1.00  1.85              
ATOM      1  HT1 VAL A   1       3.642   3.937  13.537  1.00  0.22              
ATOM      2  HT2 VAL A   1       4.219   4.041  11.945  1.00  0.22              
ATOM      3  HT3 VAL A   1       5.233   4.350  13.236  1.00  0.22              
ATOM      4  CA  VAL A   1       4.852   2.314  12.986  1.00  2.27              
ATOM      5  HA  VAL A   1       5.198   2.126  13.990  1.00  1.32              
ATOM      6  C   VAL A   1       6.044   2.046  12.078  1.00  2.00              
ATOM      7  O   VAL A   1       6.949   2.872  11.969  1.00  1.70              
ATOM      8  CB  VAL A   1       3.642   1.391  12.711  1.00  0.00              
ATOM      9  HB  VAL A   1       4.006   0.336  12.751  1.00  0.00              
ATOM     10  CG1 VAL A   1       2.502   1.530  13.743  1.00  0.00              
ATOM     11 HG11 VAL A   1       1.650   0.871  13.467  1.00  0.00              
ATOM     12 HG12 VAL A   1       2.832   1.234  14.761  1.00  0.00              
ATOM     13 HG13 VAL A   1       2.129   2.576  13.779  1.00  0.00              
ATOM     14  CG2 VAL A   1       3.059   1.601  11.301  1.00  0.00              
ATOM     15 HG21 VAL A   1       2.167   0.957  11.144  1.00  0.00              
ATOM     16 HG22 VAL A   1       2.754   2.661  11.158  1.00  0.00              
ATOM     17 HG23 VAL A   1       3.800   1.344  10.516  1.00  0.00              
ATOM     18  N   SER A   2       6.115   0.901  11.369  1.00  1.85              
ATOM     19  HN  SER A   2       5.497   0.140  11.544  1.00  0.22              
ATOM     20  CA  SER A   2       7.062   0.718  10.272  1.00  2.27              
ATOM     21  HA  SER A   2       8.009   1.174  10.524  1.00  1.32              
ATOM     22  C   SER A   2       6.536   1.386   9.014  1.00  2.00              
ATOM     23  O   SER A   2       6.107   0.721   8.076  1.00  1.70              
ATOM     24  CB  SER A   2       7.276  -0.784   9.969  1.00  0.00              
ATOM     25  HB1 SER A   2       6.280  -1.241   9.769  1.00  0.00              
ATOM     26  HB2 SER A   2       7.886  -0.911   9.047  1.00  0.00              
ATOM     27  OG  SER A   2       7.875  -1.483  11.069  1.00  0.00              
ATOM     28  HG1 SER A   2       7.769  -2.427  10.896  1.00  0.00              
ATOM     29  N   ASP A   3       6.527   2.734   8.970  1.00  1.85              
ATOM     30  HN  ASP A   3       6.912   3.242   9.741  1.00  0.22              
ATOM     31  CA  ASP A   3       5.756   3.530   8.024  1.00  2.27              
ATOM     32  HA  ASP A   3       4.777   3.075   7.927  1.00  1.32              
ATOM     33  C   ASP A   3       6.356   3.623   6.608  1.00  2.00              
ATOM     34  O   ASP A   3       6.376   4.686   5.989  1.00  1.70              
ATOM     35  CB  ASP A   3       5.568   4.975   8.541  1.00  0.00              
ATOM     36  HB1 ASP A   3       6.559   5.407   8.786  1.00  0.00              
ATOM     37  HB2 ASP A   3       5.093   5.608   7.768  1.00  0.00              
ATOM     38  CG  ASP A   3       4.722   5.037   9.804  1.00  0.00              
ATOM     39  OD1 ASP A   3       3.622   4.428   9.809  1.00  0.00              
ATOM     40  OD2 ASP A   3       5.071   5.841  10.701  1.00  0.00              
ATOM     41  N   VAL A   4       6.862   2.507   6.058  1.00  1.85              
ATOM     42  HN  VAL A   4       6.757   1.643   6.560  1.00  0.22              
ATOM     43  CA  VAL A   4       7.558   2.447   4.785  1.00  2.27              
ATOM     44  HA  VAL A   4       7.433   3.384   4.263  1.00  1.32              
ATOM     45  C   VAL A   4       6.942   1.318   3.964  1.00  2.00              
ATOM     46  O   VAL A   4       6.649   0.269   4.545  1.00  1.70              
ATOM     47  CB  VAL A   4       9.066   2.172   4.991  1.00  0.00              
ATOM     48  HB  VAL A   4       9.158   1.221   5.571  1.00  0.00              
ATOM     49  CG1 VAL A   4       9.856   1.995   3.677  1.00  0.00              
ATOM     50 HG11 VAL A   4      10.935   1.840   3.894  1.00  0.00              
ATOM     51 HG12 VAL A   4       9.505   1.113   3.103  1.00  0.00              
ATOM     52 HG13 VAL A   4       9.762   2.898   3.036  1.00  0.00              
ATOM     53  CG2 VAL A   4       9.747   3.268   5.833  1.00  0.00              
ATOM     54 HG21 VAL A   4      10.835   3.068   5.933  1.00  0.00              
ATOM     55 HG22 VAL A   4       9.617   4.264   5.356  1.00  0.00              
ATOM     56 HG23 VAL A   4       9.320   3.314   6.856  1.00  0.00              
ATOM     57  N   PRO A   5       6.719   1.409   2.651  1.00  1.85              
ATOM     58  CA  PRO A   5       6.491   0.235   1.810  1.00  2.27              
ATOM     59  HA  PRO A   5       5.726  -0.400   2.233  1.00  1.32              
ATOM     60  C   PRO A   5       7.755  -0.617   1.672  1.00  2.00              
ATOM     61  O   PRO A   5       8.530  -0.459   0.733  1.00  1.70              
ATOM     62  CD  PRO A   5       6.460   2.658   1.902  1.00 52.80              
ATOM     63  HD1 PRO A   5       5.858   2.530   2.830  1.00  0.00              
ATOM     64  HD2 PRO A   5       6.766   3.724   1.780  1.00  0.00              
ATOM     65  CB  PRO A   5       6.025   0.790   0.473  1.00 52.39              
ATOM     66  HB1 PRO A   5       4.927   0.967   0.517  1.00  0.00              
ATOM     67  HB2 PRO A   5       6.247   0.111  -0.374  1.00  0.00              
ATOM     68  CG  PRO A   5       5.665   2.212   0.708  1.00 52.57              
ATOM     69  HG1 PRO A   5       4.950   2.606  -0.041  1.00  0.00              
ATOM     70  HG2 PRO A   5       6.591   2.831   0.697  1.00  0.00              
ATOM     71  N   ARG A   6       7.995  -1.505   2.647  1.00  1.85              
ATOM     72  HN  ARG A   6       7.348  -1.551   3.403  1.00  0.22              
ATOM     73  CA  ARG A   6       9.211  -2.280   2.784  1.00  2.27              
ATOM     74  HA  ARG A   6       9.948  -1.935   2.072  1.00  1.32              
ATOM     75  C   ARG A   6       8.990  -3.769   2.510  1.00  2.00              
ATOM     76  O   ARG A   6       7.961  -4.175   1.976  1.00  1.70              
ATOM     77  CB  ARG A   6       9.807  -2.127   4.202  1.00  0.00              
ATOM     78  HB1 ARG A   6      10.783  -2.668   4.193  1.00  0.00              
ATOM     79  HB2 ARG A   6      10.051  -1.058   4.389  1.00  0.00              
ATOM     80  CG  ARG A   6       8.954  -2.698   5.360  1.00  0.00              
ATOM     81  HG1 ARG A   6       7.940  -2.244   5.310  1.00  0.00              
ATOM     82  HG2 ARG A   6       8.801  -3.789   5.194  1.00  0.00              
ATOM     83  CD  ARG A   6       9.588  -2.521   6.751  1.00  0.00              
ATOM     84  HD1 ARG A   6      10.561  -3.063   6.785  1.00  0.00              
ATOM     85  HD2 ARG A   6       9.770  -1.446   6.984  1.00  0.00              
ATOM     86  NE  ARG A   6       8.618  -3.080   7.753  1.00  0.00              
ATOM     87  HE  ARG A   6       8.008  -2.381   8.145  1.00  0.00              
ATOM     88  CZ  ARG A   6       8.576  -4.377   8.086  1.00  0.00              
ATOM     89  NH1 ARG A   6       7.675  -4.764   8.986  1.00  0.00              
ATOM     90 HH11 ARG A   6       7.627  -5.709   9.279  1.00  0.00              
ATOM     91 HH12 ARG A   6       7.157  -4.034   9.438  1.00  0.00              
ATOM     92  NH2 ARG A   6       9.379  -5.276   7.528  1.00  0.00              
ATOM     93 HH21 ARG A   6       9.263  -6.238   7.733  1.00  0.00              
ATOM     94 HH22 ARG A   6       9.933  -4.971   6.764  1.00  0.00              
ATOM     95  N   ASP A   7       9.971  -4.619   2.895  1.00  1.85              
ATOM     96  HN  ASP A   7      10.782  -4.244   3.335  1.00  0.22              
ATOM     97  CA  ASP A   7       9.939  -6.076   2.846  1.00  2.27              
ATOM     98  HA  ASP A   7      10.925  -6.402   3.150  1.00  1.32              
ATOM     99  C   ASP A   7       9.778  -6.637   1.432  1.00  2.00              
ATOM    100  O   ASP A   7       9.061  -7.610   1.175  1.00  1.70              
ATOM    101  CB  ASP A   7       8.914  -6.641   3.857  1.00  0.00              
ATOM    102  HB1 ASP A   7       7.961  -6.081   3.762  1.00  0.00              
ATOM    103  HB2 ASP A   7       8.712  -7.710   3.652  1.00  0.00              
ATOM    104  CG  ASP A   7       9.379  -6.504   5.300  1.00  0.00              
ATOM    105  OD1 ASP A   7      10.582  -6.202   5.505  1.00  0.00              
ATOM    106  OD2 ASP A   7       8.595  -6.881   6.203  1.00  0.00              
ATOM    107  N   LEU A   8      10.495  -6.019   0.480  1.00  1.85              
ATOM    108  HN  LEU A   8      11.099  -5.272   0.735  1.00  0.22              
ATOM    109  CA  LEU A   8      10.387  -6.289  -0.937  1.00  2.27              
ATOM    110  HA  LEU A   8       9.360  -6.535  -1.165  1.00  1.32              
ATOM    111  C   LEU A   8      11.249  -7.477  -1.342  1.00  2.00              
ATOM    112  O   LEU A   8      12.466  -7.369  -1.489  1.00  1.70              
ATOM    113  CB  LEU A   8      10.789  -5.049  -1.768  1.00  0.00              
ATOM    114  HB1 LEU A   8      11.820  -4.764  -1.456  1.00  0.00              
ATOM    115  HB2 LEU A   8      10.859  -5.338  -2.839  1.00  0.00              
ATOM    116  CG  LEU A   8       9.901  -3.787  -1.642  1.00  0.00              
ATOM    117  HG  LEU A   8       8.911  -4.008  -2.109  1.00  0.00              
ATOM    118  CD1 LEU A   8      10.517  -2.616  -2.421  1.00  0.00              
ATOM    119 HD11 LEU A   8       9.857  -1.725  -2.371  1.00  0.00              
ATOM    120 HD12 LEU A   8      11.507  -2.343  -1.998  1.00  0.00              
ATOM    121 HD13 LEU A   8      10.655  -2.886  -3.490  1.00  0.00              
ATOM    122  CD2 LEU A   8       9.655  -3.383  -0.180  1.00  0.00              
ATOM    123 HD21 LEU A   8       9.032  -2.465  -0.133  1.00  0.00              
ATOM    124 HD22 LEU A   8       9.126  -4.179   0.382  1.00  0.00              
ATOM    125 HD23 LEU A   8      10.619  -3.175   0.333  1.00  0.00              
ATOM    126  N   GLU A   9      10.637  -8.664  -1.499  1.00  1.85              
ATOM    127  HN  GLU A   9       9.649  -8.753  -1.376  1.00  0.22              
ATOM    128  CA  GLU A   9      11.383  -9.888  -1.703  1.00  2.27              
ATOM    129  HA  GLU A   9      12.314  -9.670  -2.206  1.00  1.32              
ATOM    130  C   GLU A   9      10.614 -10.833  -2.606  1.00  2.00              
ATOM    131  O   GLU A   9       9.388 -10.790  -2.687  1.00  1.70              
ATOM    132  CB  GLU A   9      11.699 -10.575  -0.354  1.00  0.00              
ATOM    133  HB1 GLU A   9      12.248  -9.845   0.285  1.00  0.00              
ATOM    134  HB2 GLU A   9      10.752 -10.800   0.185  1.00  0.00              
ATOM    135  CG  GLU A   9      12.550 -11.873  -0.442  1.00  0.00              
ATOM    136  HG1 GLU A   9      11.966 -12.663  -0.947  1.00  0.00              
ATOM    137  HG2 GLU A   9      13.488 -11.697  -1.006  1.00  0.00              
ATOM    138  CD  GLU A   9      12.948 -12.498   0.897  1.00  0.00              
ATOM    139  OE1 GLU A   9      11.986 -12.791   1.655  1.00  0.00              
ATOM    140  OE2 GLU A   9      14.159 -12.667   1.177  1.00  0.00              
ATOM    141  N   VAL A  10      11.319 -11.714  -3.339  1.00  1.85              
ATOM    142  HN  VAL A  10      12.320 -11.697  -3.317  1.00  0.22              
ATOM    143  CA  VAL A  10      10.697 -12.753  -4.144  1.00  2.27              
ATOM    144  HA  VAL A  10       9.786 -12.361  -4.577  1.00  1.32              
ATOM    145  C   VAL A  10      10.299 -13.952  -3.289  1.00  2.00              
ATOM    146  O   VAL A  10      11.095 -14.527  -2.550  1.00  1.70              
ATOM    147  CB  VAL A  10      11.622 -13.180  -5.308  1.00  0.00              
ATOM    148  HB  VAL A  10      12.593 -13.510  -4.862  1.00  0.00              
ATOM    149  CG1 VAL A  10      11.072 -14.351  -6.149  1.00  0.00              
ATOM    150 HG11 VAL A  10      11.763 -14.581  -6.988  1.00  0.00              
ATOM    151 HG12 VAL A  10      10.967 -15.276  -5.545  1.00  0.00              
ATOM    152 HG13 VAL A  10      10.081 -14.094  -6.581  1.00  0.00              
ATOM    153  CG2 VAL A  10      11.949 -12.005  -6.251  1.00  0.00              
ATOM    154 HG21 VAL A  10      12.581 -12.346  -7.098  1.00  0.00              
ATOM    155 HG22 VAL A  10      11.016 -11.567  -6.665  1.00  0.00              
ATOM    156 HG23 VAL A  10      12.504 -11.205  -5.719  1.00  0.00              
ATOM    157  N   VAL A  11       9.023 -14.358  -3.391  1.00  1.85              
ATOM    158  HN  VAL A  11       8.407 -13.866  -4.014  1.00  0.22              
ATOM    159  CA  VAL A  11       8.436 -15.503  -2.721  1.00  2.27              
ATOM    160  HA  VAL A  11       8.948 -15.677  -1.784  1.00  1.32              
ATOM    161  C   VAL A  11       8.618 -16.743  -3.585  1.00  2.00              
ATOM    162  O   VAL A  11       9.134 -17.767  -3.140  1.00  1.70              
ATOM    163  CB  VAL A  11       6.932 -15.272  -2.444  1.00  0.00              
ATOM    164  HB  VAL A  11       6.439 -15.053  -3.423  1.00  0.00              
ATOM    165  CG1 VAL A  11       6.215 -16.488  -1.821  1.00  0.00              
ATOM    166 HG11 VAL A  11       5.151 -16.243  -1.613  1.00  0.00              
ATOM    167 HG12 VAL A  11       6.223 -17.362  -2.504  1.00  0.00              
ATOM    168 HG13 VAL A  11       6.694 -16.780  -0.863  1.00  0.00              
ATOM    169  CG2 VAL A  11       6.690 -14.043  -1.546  1.00  0.00              
ATOM    170 HG21 VAL A  11       5.607 -13.921  -1.329  1.00  0.00              
ATOM    171 HG22 VAL A  11       7.228 -14.153  -0.580  1.00  0.00              
ATOM    172 HG23 VAL A  11       7.040 -13.110  -2.035  1.00  0.00              
ATOM    173  N   ALA A  12       8.202 -16.672  -4.863  1.00  1.85              
ATOM    174  HN  ALA A  12       7.839 -15.814  -5.223  1.00  0.22              
ATOM    175  CA  ALA A  12       8.320 -17.764  -5.806  1.00  2.27              
ATOM    176  HA  ALA A  12       9.131 -18.417  -5.509  1.00  1.32              
ATOM    177  C   ALA A  12       8.677 -17.216  -7.179  1.00  2.00              
ATOM    178  O   ALA A  12       8.315 -16.091  -7.523  1.00  1.70              
ATOM    179  CB  ALA A  12       7.003 -18.569  -5.887  1.00  0.00              
ATOM    180  HB1 ALA A  12       6.760 -18.988  -4.887  1.00  0.00              
ATOM    181  HB2 ALA A  12       6.156 -17.919  -6.200  1.00  0.00              
ATOM    182  HB3 ALA A  12       7.083 -19.415  -6.603  1.00  0.00              
ATOM    183  N   ALA A  13       9.414 -17.988  -7.998  1.00  1.85              
ATOM    184  HN  ALA A  13       9.697 -18.902  -7.722  1.00  0.22              
ATOM    185  CA  ALA A  13       9.880 -17.527  -9.288  1.00  2.27              
ATOM    186  HA  ALA A  13       9.302 -16.665  -9.599  1.00  1.32              
ATOM    187  C   ALA A  13       9.705 -18.560 -10.392  1.00  2.00              
ATOM    188  O   ALA A  13       9.882 -19.763 -10.203  1.00  1.70              
ATOM    189  CB  ALA A  13      11.370 -17.118  -9.224  1.00  0.00              
ATOM    190  HB1 ALA A  13      11.499 -16.298  -8.485  1.00  0.00              
ATOM    191  HB2 ALA A  13      12.005 -17.972  -8.900  1.00  0.00              
ATOM    192  HB3 ALA A  13      11.738 -16.755 -10.207  1.00  0.00              
ATOM    193  N   THR A  14       9.363 -18.081 -11.598  1.00  1.85              
ATOM    194  HN  THR A  14       9.176 -17.103 -11.721  1.00  0.22              
ATOM    195  CA  THR A  14       9.296 -18.849 -12.835  1.00  2.27              
ATOM    196  HA  THR A  14       9.944 -19.711 -12.759  1.00  1.32              
ATOM    197  C   THR A  14       9.878 -17.943 -13.907  1.00  2.00              
ATOM    198  O   THR A  14      10.007 -16.749 -13.642  1.00  1.70              
ATOM    199  CB  THR A  14       7.837 -19.243 -13.163  1.00  0.00              
ATOM    200  HB  THR A  14       7.874 -19.782 -14.140  1.00  0.00              
ATOM    201  OG1 THR A  14       7.002 -18.104 -13.348  1.00  0.00              
ATOM    202  HG1 THR A  14       6.124 -18.456 -13.533  1.00  0.00              
ATOM    203  CG2 THR A  14       7.148 -20.162 -12.148  1.00  0.00              
ATOM    204 HG21 THR A  14       6.152 -20.483 -12.519  1.00  0.00              
ATOM    205 HG22 THR A  14       7.758 -21.074 -11.976  1.00  0.00              
ATOM    206 HG23 THR A  14       7.008 -19.649 -11.173  1.00  0.00              
ATOM    207  N   PRO A  15      10.259 -18.376 -15.111  1.00  1.85              
ATOM    208  CA  PRO A  15      10.854 -17.479 -16.112  1.00  2.27              
ATOM    209  HA  PRO A  15      11.561 -16.812 -15.639  1.00  1.32              
ATOM    210  C   PRO A  15       9.811 -16.610 -16.801  1.00  2.00              
ATOM    211  O   PRO A  15      10.169 -15.763 -17.614  1.00  1.70              
ATOM    212  CD  PRO A  15      10.492 -19.789 -15.469  1.00 52.80              
ATOM    213  HD1 PRO A  15      10.877 -19.482 -14.471  1.00  0.00              
ATOM    214  HD2 PRO A  15      10.061 -20.817 -15.422  1.00  0.00              
ATOM    215  CB  PRO A  15      11.522 -18.400 -17.121  1.00 52.39              
ATOM    216  HB1 PRO A  15      12.541 -18.660 -16.755  1.00  0.00              
ATOM    217  HB2 PRO A  15      11.606 -17.944 -18.128  1.00  0.00              
ATOM    218  CG  PRO A  15      11.597 -19.741 -16.486  1.00 52.57              
ATOM    219  HG1 PRO A  15      12.395 -20.378 -16.915  1.00  0.00              
ATOM    220  HG2 PRO A  15      10.614 -20.254 -16.596  1.00  0.00              
ATOM    221  N   THR A  16       8.522 -16.827 -16.511  1.00  1.85              
ATOM    222  HN  THR A  16       8.286 -17.581 -15.907  1.00  0.22              
ATOM    223  CA  THR A  16       7.378 -16.100 -17.038  1.00  2.27              
ATOM    224  HA  THR A  16       7.670 -15.533 -17.911  1.00  1.32              
ATOM    225  C   THR A  16       6.856 -15.103 -16.020  1.00  2.00              
ATOM    226  O   THR A  16       6.829 -13.895 -16.259  1.00  1.70              
ATOM    227  CB  THR A  16       6.231 -17.069 -17.408  1.00  0.00              
ATOM    228  HB  THR A  16       5.385 -16.427 -17.756  1.00  0.00              
ATOM    229  OG1 THR A  16       5.760 -17.800 -16.280  1.00  0.00              
ATOM    230  HG1 THR A  16       5.064 -18.374 -16.618  1.00  0.00              
ATOM    231  CG2 THR A  16       6.540 -18.078 -18.519  1.00  0.00              
ATOM    232 HG21 THR A  16       5.630 -18.651 -18.795  1.00  0.00              
ATOM    233 HG22 THR A  16       6.902 -17.554 -19.428  1.00  0.00              
ATOM    234 HG23 THR A  16       7.322 -18.800 -18.199  1.00  0.00              
ATOM    235  N   SER A  17       6.399 -15.606 -14.860  1.00  1.85              
ATOM    236  HN  SER A  17       6.360 -16.601 -14.761  1.00  0.22              
ATOM    237  CA  SER A  17       5.843 -14.830 -13.766  1.00  2.27              
ATOM    238  HA  SER A  17       5.889 -13.783 -14.024  1.00  1.32              
ATOM    239  C   SER A  17       6.634 -14.969 -12.470  1.00  2.00              
ATOM    240  O   SER A  17       7.424 -15.891 -12.280  1.00  1.70              
ATOM    241  CB  SER A  17       4.357 -15.187 -13.534  1.00  0.00              
ATOM    242  HB1 SER A  17       3.956 -14.509 -12.746  1.00  0.00              
ATOM    243  HB2 SER A  17       3.764 -15.001 -14.458  1.00  0.00              
ATOM    244  OG  SER A  17       4.181 -16.540 -13.091  1.00  0.00              
ATOM    245  HG1 SER A  17       3.278 -16.614 -12.759  1.00  0.00              
ATOM    246  N   LEU A  18       6.460 -14.009 -11.549  1.00  1.85              
ATOM    247  HN  LEU A  18       5.814 -13.257 -11.727  1.00  0.22              
ATOM    248  CA  LEU A  18       7.229 -13.879 -10.329  1.00  2.27              
ATOM    249  HA  LEU A  18       7.719 -14.811 -10.082  1.00  1.32              
ATOM    250  C   LEU A  18       6.290 -13.503  -9.197  1.00  2.00              
ATOM    251  O   LEU A  18       5.461 -12.615  -9.351  1.00  1.70              
ATOM    252  CB  LEU A  18       8.269 -12.741 -10.450  1.00  0.00              
ATOM    253  HB1 LEU A  18       7.781 -11.906 -11.002  1.00  0.00              
ATOM    254  HB2 LEU A  18       8.496 -12.349  -9.434  1.00  0.00              
ATOM    255  CG  LEU A  18       9.597 -13.063 -11.176  1.00  0.00              
ATOM    256  HG  LEU A  18       9.361 -13.342 -12.231  1.00  0.00              
ATOM    257  CD1 LEU A  18      10.281 -14.279 -10.532  1.00  0.00              
ATOM    258 HD11 LEU A  18      11.210 -14.539 -11.083  1.00  0.00              
ATOM    259 HD12 LEU A  18      10.550 -14.062  -9.476  1.00  0.00              
ATOM    260 HD13 LEU A  18       9.609 -15.162 -10.549  1.00  0.00              
ATOM    261  CD2 LEU A  18      10.558 -11.865 -11.206  1.00  0.00              
ATOM    262 HD21 LEU A  18      11.504 -12.142 -11.718  1.00  0.00              
ATOM    263 HD22 LEU A  18      10.121 -11.002 -11.748  1.00  0.00              
ATOM    264 HD23 LEU A  18      10.805 -11.539 -10.172  1.00  0.00              
ATOM    265  N   LEU A  19       6.367 -14.149  -8.023  1.00  1.85              
ATOM    266  HN  LEU A  19       7.061 -14.862  -7.869  1.00  0.22              
ATOM    267  CA  LEU A  19       5.512 -13.817  -6.894  1.00  2.27              
ATOM    268  HA  LEU A  19       4.685 -13.198  -7.214  1.00  1.32              
ATOM    269  C   LEU A  19       6.321 -13.024  -5.878  1.00  2.00              
ATOM    270  O   LEU A  19       7.347 -13.500  -5.393  1.00  1.70              
ATOM    271  CB  LEU A  19       4.915 -15.094  -6.257  1.00  0.00              
ATOM    272  HB1 LEU A  19       4.577 -15.750  -7.092  1.00  0.00              
ATOM    273  HB2 LEU A  19       5.725 -15.651  -5.737  1.00  0.00              
ATOM    274  CG  LEU A  19       3.720 -14.918  -5.292  1.00  0.00              
ATOM    275  HG  LEU A  19       4.101 -14.473  -4.340  1.00  0.00              
ATOM    276  CD1 LEU A  19       3.111 -16.283  -4.937  1.00  0.00              
ATOM    277 HD11 LEU A  19       2.282 -16.162  -4.206  1.00  0.00              
ATOM    278 HD12 LEU A  19       2.705 -16.778  -5.845  1.00  0.00              
ATOM    279 HD13 LEU A  19       3.876 -16.950  -4.487  1.00  0.00              
ATOM    280  CD2 LEU A  19       2.639 -13.982  -5.854  1.00  0.00              
ATOM    281 HD21 LEU A  19       1.791 -13.898  -5.140  1.00  0.00              
ATOM    282 HD22 LEU A  19       3.033 -12.961  -6.031  1.00  0.00              
ATOM    283 HD23 LEU A  19       2.245 -14.377  -6.816  1.00  0.00              
ATOM    284  N   ILE A  20       5.908 -11.787  -5.542  1.00  1.85              
ATOM    285  HN  ILE A  20       5.049 -11.423  -5.912  1.00  0.22              
ATOM    286  CA  ILE A  20       6.654 -10.911  -4.644  1.00  2.27              
ATOM    287  HA  ILE A  20       7.565 -11.403  -4.336  1.00  1.32              
ATOM    288  C   ILE A  20       5.897 -10.610  -3.356  1.00  2.00              
ATOM    289  O   ILE A  20       4.669 -10.671  -3.294  1.00  1.70              
ATOM    290  CB  ILE A  20       7.045  -9.594  -5.355  1.00  0.00              
ATOM    291  HB  ILE A  20       7.532  -8.979  -4.557  1.00  0.00              
ATOM    292  CG2 ILE A  20       8.104  -9.773  -6.466  1.00  0.00              
ATOM    293 HG21 ILE A  20       8.457  -8.786  -6.831  1.00  0.00              
ATOM    294 HG22 ILE A  20       8.986 -10.328  -6.087  1.00  0.00              
ATOM    295 HG23 ILE A  20       7.683 -10.331  -7.329  1.00  0.00              
ATOM    296  CG1 ILE A  20       5.829  -8.764  -5.837  1.00  0.00              
ATOM    297 HG11 ILE A  20       5.294  -9.312  -6.645  1.00  0.00              
ATOM    298 HG12 ILE A  20       5.114  -8.647  -4.990  1.00  0.00              
ATOM    299  CD  ILE A  20       6.190  -7.359  -6.347  1.00  0.00              
ATOM    300  HD1 ILE A  20       5.269  -6.799  -6.621  1.00  0.00              
ATOM    301  HD2 ILE A  20       6.727  -6.783  -5.563  1.00  0.00              
ATOM    302  HD3 ILE A  20       6.837  -7.416  -7.247  1.00  0.00              
ATOM    303  N   SER A  21       6.639 -10.269  -2.283  1.00  1.85              
ATOM    304  HN  SER A  21       7.644 -10.316  -2.334  1.00  0.22              
ATOM    305  CA  SER A  21       6.099  -9.753  -1.030  1.00  2.27              
ATOM    306  HA  SER A  21       5.030  -9.908  -1.011  1.00  1.32              
ATOM    307  C   SER A  21       6.332  -8.266  -0.874  1.00  2.00              
ATOM    308  O   SER A  21       7.255  -7.698  -1.451  1.00  1.70              
ATOM    309  CB  SER A  21       6.756 -10.451   0.184  1.00  0.00              
ATOM    310  HB1 SER A  21       6.252 -10.086   1.108  1.00  0.00              
ATOM    311  HB2 SER A  21       6.591 -11.551   0.134  1.00  0.00              
ATOM    312  OG  SER A  21       8.155 -10.159   0.293  1.00  0.00              
ATOM    313  HG1 SER A  21       8.435 -10.436   1.174  1.00  0.00              
ATOM    314  N   ILE A  22       6.428  -7.606   0.544  1.00 53.12              
ATOM    315  HN  ILE A  22       5.889  -8.312   0.090  1.00  0.00              
ATOM    316  CA  ILE A  22       5.817  -6.185   0.452  1.00 57.81              
ATOM    317  HA  ILE A  22       6.646  -5.524   0.236  1.00  0.00              
ATOM    318  C   ILE A  22       5.199  -5.706   1.803  1.00 55.27              
ATOM    319  O   ILE A  22       4.571  -6.501   2.576  1.00 49.22              
ATOM    320  CB  ILE A  22       4.774  -6.105  -0.686  1.00  0.00              
ATOM    321  HB  ILE A  22       4.094  -6.975  -0.504  1.00  0.00              
ATOM    322  CG2 ILE A  22       3.883  -4.844  -0.632  1.00  0.00              
ATOM    323 HG21 ILE A  22       3.059  -4.916  -1.372  1.00  0.00              
ATOM    324 HG22 ILE A  22       3.424  -4.725   0.372  1.00  0.00              
ATOM    325 HG23 ILE A  22       4.474  -3.930  -0.858  1.00  0.00              
ATOM    326  CG1 ILE A  22       5.374  -6.335  -2.096  1.00  0.00              
ATOM    327 HG11 ILE A  22       6.048  -5.489  -2.361  1.00  0.00              
ATOM    328 HG12 ILE A  22       5.998  -7.258  -2.077  1.00  0.00              
ATOM    329  CD  ILE A  22       4.324  -6.496  -3.207  1.00  0.00              
ATOM    330  HD1 ILE A  22       4.819  -6.715  -4.178  1.00  0.00              
ATOM    331  HD2 ILE A  22       3.631  -7.334  -2.974  1.00  0.00              
ATOM    332  HD3 ILE A  22       3.726  -5.568  -3.328  1.00  0.00              
ATOM    333  N   VAL A  23       5.361  -4.434   2.144  1.00 60.99              
ATOM    334  HN  VAL A  23       5.937  -3.737   1.725  1.00  0.00              
ATOM    335  CA  VAL A  23       4.574  -3.958   3.325  1.00 59.41              
ATOM    336  HA  VAL A  23       3.880  -4.747   3.588  1.00  0.00              
ATOM    337  C   VAL A  23       3.730  -2.685   2.972  1.00 66.29              
ATOM    338  O   VAL A  23       4.278  -1.684   2.427  1.00 76.49              
ATOM    339  CB  VAL A  23       5.497  -3.710   4.541  1.00  0.00              
ATOM    340  HB  VAL A  23       6.279  -2.975   4.225  1.00  0.00              
ATOM    341  CG1 VAL A  23       4.772  -3.121   5.769  1.00  0.00              
ATOM    342 HG11 VAL A  23       5.481  -3.004   6.616  1.00  0.00              
ATOM    343 HG12 VAL A  23       4.348  -2.119   5.553  1.00  0.00              
ATOM    344 HG13 VAL A  23       3.950  -3.792   6.099  1.00  0.00              
ATOM    345  CG2 VAL A  23       6.244  -4.987   4.974  1.00  0.00              
ATOM    346 HG21 VAL A  23       6.869  -4.792   5.871  1.00  0.00              
ATOM    347 HG22 VAL A  23       5.523  -5.796   5.219  1.00  0.00              
ATOM    348 HG23 VAL A  23       6.917  -5.352   4.170  1.00  0.00              
ATOM    349  N   LEU A  24       2.429  -2.699   3.209  1.00 62.24              
ATOM    350  HN  LEU A  24       1.849  -3.474   3.453  1.00  0.00              
ATOM    351  CA  LEU A  24       1.728  -1.446   3.109  1.00 69.11              
ATOM    352  HA  LEU A  24       2.440  -0.694   2.794  1.00  0.00              
ATOM    353  C   LEU A  24       1.242  -1.066   4.436  1.00 66.26              
ATOM    354  O   LEU A  24       0.711  -1.877   5.206  1.00 58.50              
ATOM    355  CB  LEU A  24       0.524  -1.561   2.146  1.00  0.00              
ATOM    356  HB1 LEU A  24       0.106  -2.588   2.263  1.00  0.00              
ATOM    357  HB2 LEU A  24      -0.275  -0.864   2.480  1.00  0.00              
ATOM    358  CG  LEU A  24       0.792  -1.340   0.638  1.00  0.00              
ATOM    359  HG  LEU A  24      -0.133  -1.609   0.074  1.00  0.00              
ATOM    360  CD1 LEU A  24       1.907  -2.275   0.147  1.00  0.00              
ATOM    361 HD11 LEU A  24       2.067  -2.151  -0.946  1.00  0.00              
ATOM    362 HD12 LEU A  24       2.862  -2.053   0.667  1.00  0.00              
ATOM    363 HD13 LEU A  24       1.641  -3.337   0.340  1.00  0.00              
ATOM    364  CD2 LEU A  24       1.141   0.120   0.310  1.00  0.00              
ATOM    365 HD21 LEU A  24       1.343   0.234  -0.777  1.00  0.00              
ATOM    366 HD22 LEU A  24       0.311   0.808   0.571  1.00  0.00              
ATOM    367 HD23 LEU A  24       2.047   0.438   0.868  1.00  0.00              
ATOM    368  N   VAL A  25       1.408   0.193   4.683  1.00 72.88              
ATOM    369  HN  VAL A  25       1.897   0.859   4.125  1.00  0.00              
ATOM    370  CA  VAL A  25       0.863   0.710   5.839  1.00 74.02              
ATOM    371  HA  VAL A  25       0.145   0.016   6.258  1.00  0.00              
ATOM    372  C   VAL A  25       0.113   1.915   5.395  1.00 83.18              
ATOM    373  O   VAL A  25       0.453   2.567   4.414  1.00 92.09              
ATOM    374  CB  VAL A  25       1.969   1.083   6.853  1.00  0.00              
ATOM    375  HB  VAL A  25       1.469   1.509   7.757  1.00  0.00              
ATOM    376  CG1 VAL A  25       2.826  -0.115   7.315  1.00  0.00              
ATOM    377 HG11 VAL A  25       3.624   0.226   8.009  1.00  0.00              
ATOM    378 HG12 VAL A  25       2.217  -0.869   7.856  1.00  0.00              
ATOM    379 HG13 VAL A  25       3.314  -0.608   6.447  1.00  0.00              
ATOM    380  CG2 VAL A  25       2.908   2.180   6.313  1.00  0.00              
ATOM    381 HG21 VAL A  25       3.715   2.401   7.043  1.00  0.00              
ATOM    382 HG22 VAL A  25       3.377   1.857   5.358  1.00  0.00              
ATOM    383 HG23 VAL A  25       2.357   3.125   6.128  1.00  0.00              
ATOM    384  N   ASN A  28      -0.927   2.210   6.155  1.00 83.00              
ATOM    385  HN  ASN A  28      -1.069   1.805   7.058  1.00  0.00              
ATOM    386  CA  ASN A  28      -1.949   3.141   5.752  1.00 89.98              
ATOM    387  HA  ASN A  28      -2.829   2.852   6.317  1.00  0.00              
ATOM    388  C   ASN A  28      -2.312   3.046   4.223  1.00 91.48              
ATOM    389  O   ASN A  28      -2.207   3.974   3.522  1.00 99.66              
ATOM    390  CB  ASN A  28      -1.580   4.583   6.171  1.00  0.00              
ATOM    391  HB1 ASN A  28      -1.328   4.569   7.254  1.00  0.00              
ATOM    392  HB2 ASN A  28      -0.677   4.923   5.625  1.00  0.00              
ATOM    393  CG  ASN A  28      -2.705   5.603   5.979  1.00  0.00              
ATOM    394  OD1 ASN A  28      -3.058   6.001   4.867  1.00  0.00              
ATOM    395  ND2 ASN A  28      -3.291   6.064   7.108  1.00  0.00              
ATOM    396 HD21 ASN A  28      -4.033   6.721   7.002  1.00  0.00              
ATOM    397 HD22 ASN A  28      -2.997   5.726   7.995  1.00  0.00              
ATOM    398  N   PRO A  29      -2.646   1.860   3.680  1.00 84.53              
ATOM    399  CA  PRO A  29      -3.082   1.756   2.288  1.00 87.83              
ATOM    400  HA  PRO A  29      -2.314   2.094   1.602  1.00  0.00              
ATOM    401  C   PRO A  29      -4.287   2.564   2.095  1.00 94.28              
ATOM    402  O   PRO A  29      -4.877   2.899   3.085  1.00 92.76              
ATOM    403  CD  PRO A  29      -2.912   0.605   4.416  1.00 52.80              
ATOM    404  HD1 PRO A  29      -1.849   0.935   4.412  1.00  0.00              
ATOM    405  HD2 PRO A  29      -3.185   0.175   5.408  1.00  0.00              
ATOM    406  CB  PRO A  29      -3.612   0.338   2.144  1.00 52.39              
ATOM    407  HB1 PRO A  29      -2.763  -0.347   1.926  1.00  0.00              
ATOM    408  HB2 PRO A  29      -4.368   0.243   1.339  1.00  0.00              
ATOM    409  CG  PRO A  29      -3.139  -0.414   3.335  1.00 52.57              
ATOM    410  HG1 PRO A  29      -3.097  -1.508   3.167  1.00  0.00              
ATOM    411  HG2 PRO A  29      -3.811  -0.197   4.196  1.00  0.00              
ATOM    412  N   LYS A  30      -4.640   2.856   0.839  1.00101.82              
ATOM    413  HN  LYS A  30      -3.962   2.761   0.112  1.00  0.00              
ATOM    414  CA  LYS A  30      -5.977   3.321   0.396  1.00107.15              
ATOM    415  HA  LYS A  30      -6.751   2.779   0.924  1.00  0.00              
ATOM    416  C   LYS A  30      -6.059   2.922  -1.055  1.00111.26              
ATOM    417  O   LYS A  30      -5.096   3.103  -1.807  1.00116.17              
ATOM    418  CB  LYS A  30      -6.112   4.853   0.559  1.00  0.00              
ATOM    419  HB1 LYS A  30      -5.251   5.317   0.024  1.00  0.00              
ATOM    420  HB2 LYS A  30      -7.029   5.194   0.030  1.00  0.00              
ATOM    421  CG  LYS A  30      -6.117   5.374   2.012  1.00  0.00              
ATOM    422  HG1 LYS A  30      -6.949   4.890   2.570  1.00  0.00              
ATOM    423  HG2 LYS A  30      -5.165   5.074   2.508  1.00  0.00              
ATOM    424  CD  LYS A  30      -6.292   6.901   2.109  1.00  0.00              
ATOM    425  HD1 LYS A  30      -5.448   7.387   1.570  1.00  0.00              
ATOM    426  HD2 LYS A  30      -7.231   7.177   1.575  1.00  0.00              
ATOM    427  CE  LYS A  30      -6.351   7.390   3.563  1.00  0.00              
ATOM    428  HE1 LYS A  30      -6.593   8.475   3.600  1.00  0.00              
ATOM    429  HE2 LYS A  30      -7.131   6.836   4.130  1.00  0.00              
ATOM    430  NZ  LYS A  30      -5.065   7.182   4.224  1.00  0.00              
ATOM    431  HZ1 LYS A  30      -5.113   7.516   5.208  1.00  0.00              
ATOM    432  HZ2 LYS A  30      -4.829   6.169   4.214  1.00  0.00              
ATOM    433  HZ3 LYS A  30      -4.326   7.709   3.716  1.00  0.00              
ATOM    434  N   TYR A  31      -4.333   3.008  -1.542  1.00  1.85              
ATOM    435  HN  TYR A  31      -3.729   3.729  -1.208  1.00  0.22              
ATOM    436  CA  TYR A  31      -3.985   2.400  -2.811  1.00  2.27              
ATOM    437  HA  TYR A  31      -4.635   1.560  -3.015  1.00  1.32              
ATOM    438  C   TYR A  31      -2.568   1.880  -2.697  1.00  2.00              
ATOM    439  O   TYR A  31      -1.677   2.594  -2.248  1.00  1.70              
ATOM    440  CB  TYR A  31      -4.056   3.435  -3.958  1.00  0.00              
ATOM    441  HB1 TYR A  31      -3.439   4.320  -3.688  1.00  0.00              
ATOM    442  HB2 TYR A  31      -3.633   3.013  -4.895  1.00  0.00              
ATOM    443  CG  TYR A  31      -5.459   3.935  -4.213  1.00  0.00              
ATOM    444  CD1 TYR A  31      -5.892   5.156  -3.665  1.00  0.00              
ATOM    445  HD1 TYR A  31      -5.201   5.767  -3.102  1.00  0.00              
ATOM    446  CE1 TYR A  31      -7.222   5.572  -3.825  1.00  0.00              
ATOM    447  HE1 TYR A  31      -7.560   6.505  -3.397  1.00  0.00              
ATOM    448  CZ  TYR A  31      -8.125   4.778  -4.536  1.00  0.00              
ATOM    449  OH  TYR A  31      -9.465   5.189  -4.664  1.00  0.00              
ATOM    450  HH  TYR A  31      -9.905   4.560  -5.238  1.00  0.00              
ATOM    451  CD2 TYR A  31      -6.373   3.153  -4.943  1.00  0.00              
ATOM    452  HD2 TYR A  31      -6.063   2.202  -5.355  1.00  0.00              
ATOM    453  CE2 TYR A  31      -7.703   3.570  -5.098  1.00  0.00              
ATOM    454  HE2 TYR A  31      -8.401   2.945  -5.634  1.00  0.00              
ATOM    455  N   TYR A  32      -2.303   0.628  -3.097  1.00  1.85              
ATOM    456  HN  TYR A  32      -3.023   0.018  -3.439  1.00  0.22              
ATOM    457  CA  TYR A  32      -0.951   0.109  -3.166  1.00  2.27              
ATOM    458  HA  TYR A  32      -0.248   0.844  -2.794  1.00  1.32              
ATOM    459  C   TYR A  32      -0.636  -0.111  -4.636  1.00  2.00              
ATOM    460  O   TYR A  32      -1.102  -1.066  -5.256  1.00  1.70              
ATOM    461  CB  TYR A  32      -0.816  -1.193  -2.343  1.00  0.00              
ATOM    462  HB1 TYR A  32      -1.149  -1.000  -1.300  1.00  0.00              
ATOM    463  HB2 TYR A  32      -1.474  -1.988  -2.756  1.00  0.00              
ATOM    464  CG  TYR A  32       0.605  -1.698  -2.269  1.00  0.00              
ATOM    465  CD1 TYR A  32       1.686  -0.828  -2.504  1.00  0.00              
ATOM    466  HD1 TYR A  32       1.500   0.223  -2.684  1.00  0.00              
ATOM    467  CE1 TYR A  32       3.000  -1.317  -2.527  1.00  0.00              
ATOM    468  HE1 TYR A  32       3.830  -0.653  -2.716  1.00  0.00              
ATOM    469  CZ  TYR A  32       3.245  -2.677  -2.312  1.00  0.00              
ATOM    470  OH  TYR A  32       4.563  -3.164  -2.370  1.00  0.00              
ATOM    471  HH  TYR A  32       4.538  -4.092  -2.128  1.00  0.00              
ATOM    472  CD2 TYR A  32       0.868  -3.060  -2.037  1.00  0.00              
ATOM    473  HD2 TYR A  32       0.049  -3.748  -1.874  1.00  0.00              
ATOM    474  CE2 TYR A  32       2.182  -3.549  -2.064  1.00  0.00              
ATOM    475  HE2 TYR A  32       2.366  -4.602  -1.914  1.00  0.00              
ATOM    476  N   ARG A  33       0.135   0.806  -5.240  1.00  1.85              
ATOM    477  HN  ARG A  33       0.527   1.558  -4.699  1.00  0.22              
ATOM    478  CA  ARG A  33       0.504   0.750  -6.641  1.00  2.27              
ATOM    479  HA  ARG A  33      -0.101   0.018  -7.158  1.00  1.32              
ATOM    480  C   ARG A  33       1.949   0.310  -6.760  1.00  2.00              
ATOM    481  O   ARG A  33       2.834   0.859  -6.110  1.00  1.70              
ATOM    482  CB  ARG A  33       0.298   2.123  -7.323  1.00  0.00              
ATOM    483  HB1 ARG A  33      -0.773   2.394  -7.166  1.00  0.00              
ATOM    484  HB2 ARG A  33       0.892   2.897  -6.788  1.00  0.00              
ATOM    485  CG  ARG A  33       0.586   2.175  -8.842  1.00  0.00              
ATOM    486  HG1 ARG A  33       1.641   1.865  -9.012  1.00  0.00              
ATOM    487  HG2 ARG A  33      -0.037   1.408  -9.355  1.00  0.00              
ATOM    488  CD  ARG A  33       0.282   3.536  -9.491  1.00  0.00              
ATOM    489  HD1 ARG A  33      -0.799   3.774  -9.360  1.00  0.00              
ATOM    490  HD2 ARG A  33       0.886   4.353  -9.032  1.00  0.00              
ATOM    491  NE  ARG A  33       0.642   3.423 -10.946  1.00  0.00              
ATOM    492  HE  ARG A  33       0.989   2.511 -11.198  1.00  0.00              
ATOM    493  CZ  ARG A  33       0.513   4.437 -11.812  1.00  0.00              
ATOM    494  NH1 ARG A  33       0.862   4.226 -13.079  1.00  0.00              
ATOM    495 HH11 ARG A  33       0.806   4.957 -13.746  1.00  0.00              
ATOM    496 HH12 ARG A  33       1.306   3.349 -13.278  1.00  0.00              
ATOM    497  NH2 ARG A  33       0.027   5.619 -11.449  1.00  0.00              
ATOM    498 HH21 ARG A  33      -0.136   6.317 -12.132  1.00  0.00              
ATOM    499 HH22 ARG A  33      -0.352   5.687 -10.535  1.00  0.00              
ATOM    500  N   ILE A  34       2.228  -0.719  -7.574  1.00  1.85              
ATOM    501  HN  ILE A  34       1.494  -1.185  -8.080  1.00  0.22              
ATOM    502  CA  ILE A  34       3.578  -1.234  -7.745  1.00  2.27              
ATOM    503  HA  ILE A  34       4.290  -0.573  -7.270  1.00  1.32              
ATOM    504  C   ILE A  34       3.922  -1.237  -9.223  1.00  2.00              
ATOM    505  O   ILE A  34       3.264  -1.903 -10.019  1.00  1.70              
ATOM    506  CB  ILE A  34       3.724  -2.631  -7.098  1.00  0.00              
ATOM    507  HB  ILE A  34       2.865  -3.220  -7.509  1.00  0.00              
ATOM    508  CG2 ILE A  34       5.004  -3.386  -7.519  1.00  0.00              
ATOM    509 HG21 ILE A  34       4.978  -4.433  -7.152  1.00  0.00              
ATOM    510 HG22 ILE A  34       5.099  -3.419  -8.624  1.00  0.00              
ATOM    511 HG23 ILE A  34       5.910  -2.895  -7.103  1.00  0.00              
ATOM    512  CG1 ILE A  34       3.527  -2.627  -5.561  1.00  0.00              
ATOM    513 HG11 ILE A  34       4.365  -2.077  -5.076  1.00  0.00              
ATOM    514 HG12 ILE A  34       2.588  -2.078  -5.318  1.00  0.00              
ATOM    515  CD  ILE A  34       3.430  -4.029  -4.937  1.00  0.00              
ATOM    516  HD1 ILE A  34       3.232  -3.953  -3.846  1.00  0.00              
ATOM    517  HD2 ILE A  34       2.602  -4.608  -5.400  1.00  0.00              
ATOM    518  HD3 ILE A  34       4.376  -4.593  -5.076  1.00  0.00              
ATOM    519  N   THR A  35       4.950  -0.464  -9.633  1.00  1.85              
ATOM    520  HN  THR A  35       5.504   0.044  -8.966  1.00  0.22              
ATOM    521  CA  THR A  35       5.370  -0.333 -11.031  1.00  2.27              
ATOM    522  HA  THR A  35       4.666  -0.853 -11.661  1.00  1.32              
ATOM    523  C   THR A  35       6.712  -1.004 -11.246  1.00  2.00              
ATOM    524  O   THR A  35       7.578  -0.978 -10.372  1.00  1.70              
ATOM    525  CB  THR A  35       5.435   1.154 -11.452  1.00  0.00              
ATOM    526  HB  THR A  35       5.805   1.161 -12.506  1.00  0.00              
ATOM    527  OG1 THR A  35       6.376   1.891 -10.677  1.00  0.00              
ATOM    528  HG1 THR A  35       6.330   2.795 -11.007  1.00  0.00              
ATOM    529  CG2 THR A  35       4.107   1.918 -11.418  1.00  0.00              
ATOM    530 HG21 THR A  35       4.227   2.937 -11.841  1.00  0.00              
ATOM    531 HG22 THR A  35       3.339   1.387 -12.019  1.00  0.00              
ATOM    532 HG23 THR A  35       3.728   2.016 -10.378  1.00  0.00              
ATOM    533  N   TYR A  36       6.937  -1.657 -12.404  1.00  1.85              
ATOM    534  HN  TYR A  36       6.225  -1.790 -13.099  1.00  0.22              
ATOM    535  CA  TYR A  36       8.193  -2.360 -12.624  1.00  2.27              
ATOM    536  HA  TYR A  36       8.975  -1.805 -12.124  1.00  1.32              
ATOM    537  C   TYR A  36       8.643  -2.374 -14.079  1.00  2.00              
ATOM    538  O   TYR A  36       7.853  -2.399 -15.024  1.00  1.70              
ATOM    539  CB  TYR A  36       8.148  -3.778 -12.008  1.00  0.00              
ATOM    540  HB1 TYR A  36       9.164  -4.227 -12.053  1.00  0.00              
ATOM    541  HB2 TYR A  36       7.857  -3.731 -10.935  1.00  0.00              
ATOM    542  CG  TYR A  36       7.216  -4.712 -12.746  1.00  0.00              
ATOM    543  CD1 TYR A  36       6.353  -4.218 -13.741  1.00  0.00              
ATOM    544  HD1 TYR A  36       6.393  -3.175 -14.019  1.00  0.00              
ATOM    545  CE1 TYR A  36       5.424  -5.070 -14.357  1.00  0.00              
ATOM    546  HE1 TYR A  36       4.753  -4.692 -15.116  1.00  0.00              
ATOM    547  CZ  TYR A  36       5.353  -6.416 -13.991  1.00  0.00              
ATOM    548  OH  TYR A  36       4.397  -7.253 -14.592  1.00  0.00              
ATOM    549  HH  TYR A  36       4.549  -8.144 -14.268  1.00  0.00              
ATOM    550  CD2 TYR A  36       7.147  -6.073 -12.398  1.00  0.00              
ATOM    551  HD2 TYR A  36       7.790  -6.465 -11.621  1.00  0.00              
ATOM    552  CE2 TYR A  36       6.216  -6.920 -13.013  1.00  0.00              
ATOM    553  HE2 TYR A  36       6.154  -7.956 -12.714  1.00  0.00              
ATOM    554  N   GLY A  37       9.972  -2.349 -14.296  1.00  1.85              
ATOM    555  HN  GLY A  37      10.607  -2.296 -13.516  1.00  0.22              
ATOM    556  CA  GLY A  37      10.567  -2.363 -15.626  1.00  2.17              
ATOM    557  C   GLY A  37      12.012  -2.763 -15.570  1.00  2.00              
ATOM    558  O   GLY A  37      12.614  -2.817 -14.504  1.00  1.70              
ATOM    559  HA1 GLY A  37      10.521  -1.360 -16.027  1.00  0.00              
ATOM    560  N   GLU A  38      12.634  -3.067 -16.718  1.00  1.85              
ATOM    561  HN  GLU A  38      12.187  -2.975 -17.600  1.00  0.22              
ATOM    562  CA  GLU A  38      14.004  -3.553 -16.748  1.00  2.27              
ATOM    563  HA  GLU A  38      14.158  -4.201 -15.894  1.00  1.32              
ATOM    564  C   GLU A  38      15.015  -2.421 -16.630  1.00  2.00              
ATOM    565  O   GLU A  38      14.896  -1.369 -17.258  1.00  1.70              
ATOM    566  CB  GLU A  38      14.259  -4.412 -18.008  1.00  0.00              
ATOM    567  HB1 GLU A  38      13.958  -3.816 -18.900  1.00  0.00              
ATOM    568  HB2 GLU A  38      15.349  -4.602 -18.122  1.00  0.00              
ATOM    569  CG  GLU A  38      13.504  -5.771 -18.061  1.00  0.00              
ATOM    570  HG1 GLU A  38      13.865  -6.426 -17.248  1.00  0.00              
ATOM    571  HG2 GLU A  38      12.410  -5.623 -17.951  1.00  0.00              
ATOM    572  CD  GLU A  38      13.713  -6.598 -19.332  1.00  0.00              
ATOM    573  OE1 GLU A  38      14.441  -6.057 -20.204  1.00  0.00              
ATOM    574  OE2 GLU A  38      13.164  -7.718 -19.450  1.00  0.00              
ATOM    575  N   THR A  39      16.042  -2.603 -15.781  1.00  1.85              
ATOM    576  HN  THR A  39      16.138  -3.469 -15.274  1.00  0.22              
ATOM    577  CA  THR A  39      17.005  -1.559 -15.432  1.00  2.27              
ATOM    578  HA  THR A  39      16.446  -0.697 -15.100  1.00  1.32              
ATOM    579  C   THR A  39      17.853  -1.138 -16.616  1.00  2.00              
ATOM    580  O   THR A  39      18.555  -1.943 -17.224  1.00  1.70              
ATOM    581  CB  THR A  39      17.930  -2.022 -14.282  1.00  0.00              
ATOM    582  HB  THR A  39      18.403  -2.973 -14.628  1.00  0.00              
ATOM    583  OG1 THR A  39      17.200  -2.329 -13.096  1.00  0.00              
ATOM    584  HG1 THR A  39      17.862  -2.591 -12.448  1.00  0.00              
ATOM    585  CG2 THR A  39      19.055  -1.056 -13.897  1.00  0.00              
ATOM    586 HG21 THR A  39      19.731  -1.516 -13.146  1.00  0.00              
ATOM    587 HG22 THR A  39      19.662  -0.793 -14.789  1.00  0.00              
ATOM    588 HG23 THR A  39      18.645  -0.116 -13.467  1.00  0.00              
ATOM    589  N   GLY A  40      17.770   0.151 -17.003  1.00  1.85              
ATOM    590  HN  GLY A  40      17.248   0.802 -16.454  1.00  0.22              
ATOM    591  CA  GLY A  40      18.383   0.666 -18.224  1.00  2.17              
ATOM    592  C   GLY A  40      17.363   1.024 -19.273  1.00  2.00              
ATOM    593  O   GLY A  40      17.655   1.754 -20.216  1.00  1.70              
ATOM    594  HA1 GLY A  40      19.031  -0.101 -18.626  1.00  0.00              
ATOM    595  N   GLY A  41      16.118   0.524 -19.140  1.00  1.85              
ATOM    596  HN  GLY A  41      15.904  -0.084 -18.369  1.00  0.22              
ATOM    597  CA  GLY A  41      15.019   0.845 -20.047  1.00  2.17              
ATOM    598  C   GLY A  41      14.363   2.170 -19.751  1.00  2.00              
ATOM    599  O   GLY A  41      14.492   2.731 -18.665  1.00  1.70              
ATOM    600  HA1 GLY A  41      14.252   0.093 -19.926  1.00  0.00              
ATOM    601  N   ASN A  42      13.628   2.717 -20.733  1.00  1.85              
ATOM    602  HN  ASN A  42      13.533   2.243 -21.604  1.00  0.22              
ATOM    603  CA  ASN A  42      12.975   4.011 -20.611  1.00  2.27              
ATOM    604  HA  ASN A  42      13.567   4.649 -19.966  1.00  1.32              
ATOM    605  C   ASN A  42      11.607   3.898 -19.948  1.00  2.00              
ATOM    606  O   ASN A  42      11.372   4.429 -18.864  1.00  1.70              
ATOM    607  CB  ASN A  42      12.828   4.689 -21.993  1.00  0.00              
ATOM    608  HB1 ASN A  42      12.319   3.971 -22.672  1.00  0.00              
ATOM    609  HB2 ASN A  42      12.184   5.588 -21.915  1.00  0.00              
ATOM    610  CG  ASN A  42      14.158   5.072 -22.651  1.00  0.00              
ATOM    611  OD1 ASN A  42      14.924   5.905 -22.163  1.00  0.00              
ATOM    612  ND2 ASN A  42      14.444   4.454 -23.819  1.00  0.00              
ATOM    613 HD21 ASN A  42      15.310   4.682 -24.257  1.00  0.00              
ATOM    614 HD22 ASN A  42      13.816   3.779 -24.193  1.00  0.00              
ATOM    615  N   SER A  43      10.657   3.197 -20.589  1.00  1.85              
ATOM    616  HN  SER A  43      10.843   2.750 -21.460  1.00  0.22              
ATOM    617  CA  SER A  43       9.322   2.972 -20.055  1.00  2.27              
ATOM    618  HA  SER A  43       9.018   3.860 -19.523  1.00  1.32              
ATOM    619  C   SER A  43       9.287   1.794 -19.083  1.00  2.00              
ATOM    620  O   SER A  43      10.166   0.929 -19.146  1.00  1.70              
ATOM    621  CB  SER A  43       8.308   2.711 -21.193  1.00  0.00              
ATOM    622  HB1 SER A  43       7.293   2.630 -20.741  1.00  0.00              
ATOM    623  HB2 SER A  43       8.285   3.573 -21.897  1.00  0.00              
ATOM    624  OG  SER A  43       8.581   1.494 -21.900  1.00  0.00              
ATOM    625  HG1 SER A  43       7.798   1.291 -22.428  1.00  0.00              
ATOM    626  N   PRO A  44       8.323   1.668 -18.172  1.00  1.85              
ATOM    627  CA  PRO A  44       8.135   0.434 -17.416  1.00  2.27              
ATOM    628  HA  PRO A  44       9.082   0.090 -17.029  1.00  1.32              
ATOM    629  C   PRO A  44       7.564  -0.674 -18.292  1.00  2.00              
ATOM    630  O   PRO A  44       7.182  -0.441 -19.439  1.00  1.70              
ATOM    631  CD  PRO A  44       7.495   2.764 -17.621  1.00 52.80              
ATOM    632  HD1 PRO A  44       8.589   2.972 -17.659  1.00  0.00              
ATOM    633  HD2 PRO A  44       6.914   3.681 -17.877  1.00  0.00              
ATOM    634  CB  PRO A  44       7.162   0.795 -16.305  1.00 52.39              
ATOM    635  HB1 PRO A  44       7.730   1.226 -15.451  1.00  0.00              
ATOM    636  HB2 PRO A  44       6.578  -0.077 -15.946  1.00  0.00              
ATOM    637  CG  PRO A  44       7.111   2.279 -16.252  1.00 52.57              
ATOM    638  HG1 PRO A  44       6.784   2.665 -15.266  1.00  0.00              
ATOM    639  HG2 PRO A  44       6.421   2.651 -17.043  1.00  0.00              
ATOM    640  N   VAL A  45       7.502  -1.902 -17.759  1.00  1.85              
ATOM    641  HN  VAL A  45       7.780  -2.041 -16.804  1.00  0.22              
ATOM    642  CA  VAL A  45       6.978  -3.071 -18.445  1.00  2.27              
ATOM    643  HA  VAL A  45       7.026  -2.928 -19.516  1.00  1.32              
ATOM    644  C   VAL A  45       5.515  -3.242 -18.088  1.00  2.00              
ATOM    645  O   VAL A  45       4.650  -3.351 -18.956  1.00  1.70              
ATOM    646  CB  VAL A  45       7.786  -4.337 -18.076  1.00  0.00              
ATOM    647  HB  VAL A  45       7.753  -4.446 -16.964  1.00  0.00              
ATOM    648  CG1 VAL A  45       7.227  -5.639 -18.689  1.00  0.00              
ATOM    649 HG11 VAL A  45       7.874  -6.501 -18.418  1.00  0.00              
ATOM    650 HG12 VAL A  45       6.207  -5.861 -18.317  1.00  0.00              
ATOM    651 HG13 VAL A  45       7.195  -5.569 -19.798  1.00  0.00              
ATOM    652  CG2 VAL A  45       9.274  -4.209 -18.460  1.00  0.00              
ATOM    653 HG21 VAL A  45       9.823  -5.145 -18.222  1.00  0.00              
ATOM    654 HG22 VAL A  45       9.380  -4.010 -19.548  1.00  0.00              
ATOM    655 HG23 VAL A  45       9.764  -3.383 -17.905  1.00  0.00              
ATOM    656  N   GLN A  46       5.200  -3.270 -16.782  1.00  1.85              
ATOM    657  HN  GLN A  46       5.889  -3.103 -16.076  1.00  0.22              
ATOM    658  CA  GLN A  46       3.877  -3.590 -16.300  1.00  2.27              
ATOM    659  HA  GLN A  46       3.135  -3.118 -16.931  1.00  1.32              
ATOM    660  C   GLN A  46       3.734  -2.988 -14.907  1.00  2.00              
ATOM    661  O   GLN A  46       4.720  -2.608 -14.272  1.00  1.70              
ATOM    662  CB  GLN A  46       3.644  -5.119 -16.298  1.00  0.00              
ATOM    663  HB1 GLN A  46       3.840  -5.476 -17.336  1.00  0.00              
ATOM    664  HB2 GLN A  46       4.409  -5.607 -15.652  1.00  0.00              
ATOM    665  CG  GLN A  46       2.222  -5.578 -15.875  1.00  0.00              
ATOM    666  HG1 GLN A  46       2.000  -5.247 -14.838  1.00  0.00              
ATOM    667  HG2 GLN A  46       1.453  -5.140 -16.545  1.00  0.00              
ATOM    668  CD  GLN A  46       2.072  -7.103 -15.883  1.00  0.00              
ATOM    669  OE1 GLN A  46       2.569  -7.802 -15.003  1.00  0.00              
ATOM    670  NE2 GLN A  46       1.360  -7.641 -16.901  1.00  0.00              
ATOM    671 HE21 GLN A  46       1.259  -8.631 -16.904  1.00  0.00              
ATOM    672 HE22 GLN A  46       0.982  -7.052 -17.607  1.00  0.00              
ATOM    673  N   GLU A  47       2.495  -2.845 -14.411  1.00  1.85              
ATOM    674  HN  GLU A  47       1.690  -3.092 -14.944  1.00  0.22              
ATOM    675  CA  GLU A  47       2.241  -2.432 -13.049  1.00  2.27              
ATOM    676  HA  GLU A  47       3.051  -2.778 -12.419  1.00  1.32              
ATOM    677  C   GLU A  47       0.977  -3.089 -12.531  1.00  2.00              
ATOM    678  O   GLU A  47       0.199  -3.658 -13.298  1.00  1.70              
ATOM    679  CB  GLU A  47       2.114  -0.893 -12.953  1.00  0.00              
ATOM    680  HB1 GLU A  47       2.040  -0.619 -11.876  1.00  0.00              
ATOM    681  HB2 GLU A  47       3.048  -0.414 -13.326  1.00  0.00              
ATOM    682  CG  GLU A  47       0.898  -0.269 -13.694  1.00  0.00              
ATOM    683  HG1 GLU A  47       0.952  -0.520 -14.769  1.00  0.00              
ATOM    684  HG2 GLU A  47      -0.057  -0.649 -13.279  1.00  0.00              
ATOM    685  CD  GLU A  47       0.817   1.259 -13.667  1.00  0.00              
ATOM    686  OE1 GLU A  47       0.770   1.770 -12.517  1.00  0.00              
ATOM    687  OE2 GLU A  47       0.783   1.905 -14.740  1.00  0.00              
ATOM    688  N   PHE A  48       0.720  -3.007 -11.213  1.00  1.85              
ATOM    689  HN  PHE A  48       1.399  -2.614 -10.590  1.00  0.22              
ATOM    690  CA  PHE A  48      -0.575  -3.354 -10.654  1.00  2.27              
ATOM    691  HA  PHE A  48      -1.322  -3.184 -11.417  1.00  1.32              
ATOM    692  C   PHE A  48      -0.969  -2.411  -9.529  1.00  2.00              
ATOM    693  O   PHE A  48      -0.136  -1.757  -8.901  1.00  1.70              
ATOM    694  CB  PHE A  48      -0.623  -4.847 -10.254  1.00  0.00              
ATOM    695  HB1 PHE A  48      -1.632  -5.084  -9.852  1.00  0.00              
ATOM    696  HB2 PHE A  48      -0.459  -5.503 -11.136  1.00  0.00              
ATOM    697  CG  PHE A  48       0.368  -5.193  -9.167  1.00  0.00              
ATOM    698  CD1 PHE A  48      -0.006  -5.111  -7.814  1.00  0.00              
ATOM    699  HD1 PHE A  48      -1.020  -4.836  -7.555  1.00  0.00              
ATOM    700  CE1 PHE A  48       0.922  -5.377  -6.800  1.00  0.00              
ATOM    701  HE1 PHE A  48       0.623  -5.315  -5.763  1.00  0.00              
ATOM    702  CZ  PHE A  48       2.236  -5.730  -7.130  1.00  0.00              
ATOM    703  HZ  PHE A  48       2.953  -5.940  -6.350  1.00  0.00              
ATOM    704  CD2 PHE A  48       1.688  -5.560  -9.486  1.00  0.00              
ATOM    705  HD2 PHE A  48       1.996  -5.619 -10.520  1.00  0.00              
ATOM    706  CE2 PHE A  48       2.619  -5.822  -8.474  1.00  0.00              
ATOM    707  HE2 PHE A  48       3.633  -6.095  -8.733  1.00  0.00              
ATOM    708  N   THR A  49      -2.285  -2.319  -9.265  1.00  1.85              
ATOM    709  HN  THR A  49      -2.942  -2.805  -9.836  1.00  0.22              
ATOM    710  CA  THR A  49      -2.865  -1.530  -8.186  1.00  2.27              
ATOM    711  HA  THR A  49      -2.083  -1.163  -7.538  1.00  1.32              
ATOM    712  C   THR A  49      -3.772  -2.402  -7.343  1.00  2.00              
ATOM    713  O   THR A  49      -4.779  -2.914  -7.833  1.00  1.70              
ATOM    714  CB  THR A  49      -3.699  -0.355  -8.746  1.00  0.00              
ATOM    715  HB  THR A  49      -4.140   0.162  -7.860  1.00  0.00              
ATOM    716  OG1 THR A  49      -4.787  -0.803  -9.549  1.00  0.00              
ATOM    717  HG1 THR A  49      -5.229  -0.003  -9.854  1.00  0.00              
ATOM    718  CG2 THR A  49      -2.923   0.689  -9.558  1.00  0.00              
ATOM    719 HG21 THR A  49      -3.575   1.547  -9.821  1.00  0.00              
ATOM    720 HG22 THR A  49      -2.067   1.079  -8.969  1.00  0.00              
ATOM    721 HG23 THR A  49      -2.527   0.251 -10.499  1.00  0.00              
ATOM    722  N   VAL A  50      -3.464  -2.588  -6.047  1.00  1.85              
ATOM    723  HN  VAL A  50      -2.634  -2.177  -5.658  1.00  0.22              
ATOM    724  CA  VAL A  50      -4.333  -3.309  -5.120  1.00  2.27              
ATOM    725  HA  VAL A  50      -5.192  -3.672  -5.663  1.00  1.32              
ATOM    726  C   VAL A  50      -4.856  -2.341  -4.055  1.00  2.00              
ATOM    727  O   VAL A  50      -4.182  -1.345  -3.764  1.00  1.70              
ATOM    728  CB  VAL A  50      -3.605  -4.534  -4.518  1.00  0.00              
ATOM    729  HB  VAL A  50      -4.311  -5.032  -3.811  1.00  0.00              
ATOM    730  CG1 VAL A  50      -3.176  -5.585  -5.565  1.00  0.00              
ATOM    731 HG11 VAL A  50      -2.627  -6.416  -5.074  1.00  0.00              
ATOM    732 HG12 VAL A  50      -4.052  -6.028  -6.084  1.00  0.00              
ATOM    733 HG13 VAL A  50      -2.504  -5.131  -6.326  1.00  0.00              
ATOM    734  CG2 VAL A  50      -2.369  -4.128  -3.693  1.00  0.00              
ATOM    735 HG21 VAL A  50      -1.842  -5.026  -3.306  1.00  0.00              
ATOM    736 HG22 VAL A  50      -1.656  -3.546  -4.317  1.00  0.00              
ATOM    737 HG23 VAL A  50      -2.655  -3.506  -2.820  1.00  0.00              
ATOM    738  N   GLY A  51      -5.603  -2.529  -3.078  1.00 41.98              
ATOM    739  HN  GLY A  51      -4.647  -2.245  -3.020  1.00  0.00              
ATOM    740  CA  GLY A  51      -6.558  -1.689  -2.350  1.00 44.08              
ATOM    741  C   GLY A  51      -6.997  -2.214  -0.991  1.00 45.15              
ATOM    742  O   GLY A  51      -7.647  -1.496  -0.223  1.00 45.92              
ATOM    743  HA1 GLY A  51      -7.454  -1.601  -2.949  1.00  0.00              
ATOM    744  N   GLY A  52      -6.654  -3.467  -0.697  1.00 44.82              
ATOM    745  HN  GLY A  52      -6.172  -4.053  -1.348  1.00  0.00              
ATOM    746  CA  GLY A  52      -6.958  -4.074   0.593  1.00 42.84              
ATOM    747  C   GLY A  52      -5.713  -4.307   1.429  1.00 41.97              
ATOM    748  O   GLY A  52      -4.711  -3.592   1.298  1.00 39.93              
ATOM    749  HA1 GLY A  52      -7.412  -5.039   0.413  1.00  0.00              
ATOM    750  N   ASN A  53      -5.777  -5.315   2.290  1.00 40.91              
ATOM    751  HN  ASN A  53      -6.587  -5.887   2.414  1.00  0.00              
ATOM    752  CA  ASN A  53      -4.650  -5.675   3.140  1.00 40.91              
ATOM    753  HA  ASN A  53      -3.993  -4.812   3.155  1.00  0.00              
ATOM    754  C   ASN A  53      -3.868  -6.844   2.521  1.00 37.37              
ATOM    755  O   ASN A  53      -3.778  -7.930   3.098  1.00 36.30              
ATOM    756  CB  ASN A  53      -5.126  -6.033   4.567  1.00  0.00              
ATOM    757  HB1 ASN A  53      -5.781  -5.208   4.924  1.00  0.00              
ATOM    758  HB2 ASN A  53      -5.736  -6.958   4.549  1.00  0.00              
ATOM    759  CG  ASN A  53      -3.995  -6.189   5.588  1.00  0.00              
ATOM    760  OD1 ASN A  53      -3.173  -7.105   5.533  1.00  0.00              
ATOM    761  ND2 ASN A  53      -3.954  -5.266   6.577  1.00  0.00              
ATOM    762 HD21 ASN A  53      -3.218  -5.345   7.244  1.00  0.00              
ATOM    763 HD22 ASN A  53      -4.623  -4.530   6.600  1.00  0.00              
ATOM    764  N   ASN A  54      -3.319  -6.614   1.329  1.00 32.80              
ATOM    765  HN  ASN A  54      -3.325  -5.721   0.880  1.00  0.00              
ATOM    766  CA  ASN A  54      -2.650  -7.671   0.569  1.00 28.97              
ATOM    767  HA  ASN A  54      -2.803  -8.584   1.135  1.00  0.00              
ATOM    768  C   ASN A  54      -1.156  -7.428   0.485  1.00 26.49              
ATOM    769  O   ASN A  54      -0.710  -6.603  -0.322  1.00 25.43              
ATOM    770  CB  ASN A  54      -3.222  -7.769  -0.864  1.00  0.00              
ATOM    771  HB1 ASN A  54      -3.166  -6.757  -1.322  1.00  0.00              
ATOM    772  HB2 ASN A  54      -2.602  -8.449  -1.481  1.00  0.00              
ATOM    773  CG  ASN A  54      -4.686  -8.216  -0.928  1.00  0.00              
ATOM    774  OD1 ASN A  54      -5.056  -9.329  -0.550  1.00  0.00              
ATOM    775  ND2 ASN A  54      -5.560  -7.323  -1.445  1.00  0.00              
ATOM    776 HD21 ASN A  54      -6.519  -7.592  -1.485  1.00  0.00              
ATOM    777 HD22 ASN A  54      -5.242  -6.427  -1.738  1.00  0.00              
ATOM    778  N   PRO A  55      -0.371  -8.134   1.320  1.00 24.47              
ATOM    779  CA  PRO A  55       1.071  -7.898   1.270  1.00 23.05              
ATOM    780  HA  PRO A  55       1.302  -6.856   1.458  1.00  0.00              
ATOM    781  C   PRO A  55       1.634  -8.297  -0.095  1.00 20.85              
ATOM    782  O   PRO A  55       1.288  -9.347  -0.629  1.00 20.27              
ATOM    783  CD  PRO A  55      -0.710  -9.137   2.353  1.00 52.80              
ATOM    784  HD1 PRO A  55      -1.209  -8.149   2.471  1.00  0.00              
ATOM    785  HD2 PRO A  55      -1.410  -9.963   2.621  1.00  0.00              
ATOM    786  CB  PRO A  55       1.655  -8.778   2.364  1.00 52.39              
ATOM    787  HB1 PRO A  55       1.603  -8.233   3.334  1.00  0.00              
ATOM    788  HB2 PRO A  55       2.707  -9.065   2.168  1.00  0.00              
ATOM    789  CG  PRO A  55       0.516  -9.201   3.220  1.00 52.57              
ATOM    790  HG1 PRO A  55       0.827  -9.486   4.244  1.00  0.00              
ATOM    791  HG2 PRO A  55      -0.004 -10.061   2.738  1.00  0.00              
ATOM    792  N   THR A  56       1.001  -9.620  -0.850  1.00  1.85              
ATOM    793  HN  THR A  56       0.019  -9.734  -0.780  1.00  0.22              
ATOM    794  CA  THR A  56       1.677 -10.440  -1.857  1.00  2.27              
ATOM    795  HA  THR A  56       2.664 -10.041  -2.041  1.00  1.32              
ATOM    796  C   THR A  56       0.947 -10.409  -3.184  1.00  2.00              
ATOM    797  O   THR A  56      -0.283 -10.417  -3.226  1.00  1.70              
ATOM    798  CB  THR A  56       1.757 -11.917  -1.406  1.00  0.00              
ATOM    799  HB  THR A  56       2.241 -12.472  -2.246  1.00  0.00              
ATOM    800  OG1 THR A  56       0.467 -12.491  -1.217  1.00  0.00              
ATOM    801  HG1 THR A  56       0.628 -13.397  -0.929  1.00  0.00              
ATOM    802  CG2 THR A  56       2.574 -12.185  -0.137  1.00  0.00              
ATOM    803 HG21 THR A  56       2.670 -13.276   0.046  1.00  0.00              
ATOM    804 HG22 THR A  56       3.596 -11.764  -0.238  1.00  0.00              
ATOM    805 HG23 THR A  56       2.094 -11.724   0.753  1.00  0.00              
ATOM    806  N   ALA A  57       1.671 -10.415  -4.321  1.00  1.85              
ATOM    807  HN  ALA A  57       2.672 -10.406  -4.302  1.00  0.22              
ATOM    808  CA  ALA A  57       1.033 -10.577  -5.616  1.00  2.27              
ATOM    809  HA  ALA A  57       0.300 -11.369  -5.533  1.00  1.32              
ATOM    810  C   ALA A  57       2.017 -11.035  -6.675  1.00  2.00              
ATOM    811  O   ALA A  57       3.228 -11.101  -6.461  1.00  1.70              
ATOM    812  CB  ALA A  57       0.350  -9.264  -6.064  1.00  0.00              
ATOM    813  HB1 ALA A  57      -0.425  -8.975  -5.320  1.00  0.00              
ATOM    814  HB2 ALA A  57       1.086  -8.433  -6.131  1.00  0.00              
ATOM    815  HB3 ALA A  57      -0.148  -9.377  -7.051  1.00  0.00              
ATOM    816  N   THR A  58       1.479 -11.377  -7.857  1.00  1.85              
ATOM    817  HN  THR A  58       0.493 -11.318  -7.982  1.00  0.22              
ATOM    818  CA  THR A  58       2.228 -11.929  -8.973  1.00  2.27              
ATOM    819  HA  THR A  58       3.172 -12.303  -8.611  1.00  1.32              
ATOM    820  C   THR A  58       2.511 -10.876 -10.030  1.00  2.00              
ATOM    821  O   THR A  58       1.603 -10.276 -10.603  1.00  1.70              
ATOM    822  CB  THR A  58       1.462 -13.103  -9.627  1.00  0.00              
ATOM    823  HB  THR A  58       0.460 -12.698  -9.913  1.00  0.00              
ATOM    824  OG1 THR A  58       1.231 -14.170  -8.711  1.00  0.00              
ATOM    825  HG1 THR A  58       0.765 -14.845  -9.215  1.00  0.00              
ATOM    826  CG2 THR A  58       2.099 -13.701 -10.885  1.00  0.00              
ATOM    827 HG21 THR A  58       1.429 -14.456 -11.346  1.00  0.00              
ATOM    828 HG22 THR A  58       2.290 -12.907 -11.637  1.00  0.00              
ATOM    829 HG23 THR A  58       3.067 -14.194 -10.647  1.00  0.00              
ATOM    830  N   ILE A  59       3.799 -10.649 -10.337  1.00  1.85              
ATOM    831  HN  ILE A  59       4.506 -11.188  -9.866  1.00  0.22              
ATOM    832  CA  ILE A  59       4.295  -9.810 -11.418  1.00  2.27              
ATOM    833  HA  ILE A  59       3.518  -9.113 -11.701  1.00  1.32              
ATOM    834  C   ILE A  59       4.525 -10.729 -12.616  1.00  2.00              
ATOM    835  O   ILE A  59       4.885 -11.894 -12.453  1.00  1.70              
ATOM    836  CB  ILE A  59       5.546  -9.017 -10.973  1.00  0.00              
ATOM    837  HB  ILE A  59       5.208  -8.444 -10.073  1.00  0.00              
ATOM    838  CG2 ILE A  59       6.718  -9.907 -10.502  1.00  0.00              
ATOM    839 HG21 ILE A  59       7.521  -9.289 -10.051  1.00  0.00              
ATOM    840 HG22 ILE A  59       6.379 -10.632  -9.732  1.00  0.00              
ATOM    841 HG23 ILE A  59       7.152 -10.475 -11.351  1.00  0.00              
ATOM    842  CG1 ILE A  59       6.002  -7.948 -11.999  1.00  0.00              
ATOM    843 HG11 ILE A  59       6.424  -8.448 -12.899  1.00  0.00              
ATOM    844 HG12 ILE A  59       5.112  -7.367 -12.333  1.00  0.00              
ATOM    845  CD  ILE A  59       7.039  -6.955 -11.451  1.00  0.00              
ATOM    846  HD1 ILE A  59       7.278  -6.185 -12.217  1.00  0.00              
ATOM    847  HD2 ILE A  59       6.649  -6.438 -10.548  1.00  0.00              
ATOM    848  HD3 ILE A  59       7.983  -7.473 -11.181  1.00  0.00              
ATOM    849  N   SER A  60       4.296 -10.276 -13.867  1.00  1.85              
ATOM    850  HN  SER A  60       3.969  -9.347 -14.060  1.00  0.22              
ATOM    851  CA  SER A  60       4.504 -11.141 -15.023  1.00  2.27              
ATOM    852  HA  SER A  60       5.165 -11.952 -14.758  1.00  1.32              
ATOM    853  C   SER A  60       5.205 -10.418 -16.155  1.00  2.00              
ATOM    854  O   SER A  60       5.284  -9.193 -16.193  1.00  1.70              
ATOM    855  CB  SER A  60       3.165 -11.741 -15.513  1.00  0.00              
ATOM    856  HB1 SER A  60       2.742 -12.360 -14.689  1.00  0.00              
ATOM    857  HB2 SER A  60       2.431 -10.930 -15.722  1.00  0.00              
ATOM    858  OG  SER A  60       3.329 -12.580 -16.664  1.00  0.00              
ATOM    859  HG1 SER A  60       2.512 -13.083 -16.768  1.00  0.00              
ATOM    860  N   GLY A  61       5.757 -11.184 -17.116  1.00  1.85              
ATOM    861  HN  GLY A  61       5.677 -12.181 -17.024  1.00  0.22              
ATOM    862  CA  GLY A  61       6.368 -10.654 -18.333  1.00  2.17              
ATOM    863  C   GLY A  61       7.852 -10.427 -18.238  1.00  2.00              
ATOM    864  O   GLY A  61       8.422  -9.679 -19.027  1.00  1.70              
ATOM    865  HA1 GLY A  61       5.905  -9.702 -18.556  1.00  0.00              
ATOM    866  N   LEU A  62       8.520 -11.086 -17.279  1.00  1.85              
ATOM    867  HN  LEU A  62       8.027 -11.704 -16.673  1.00  0.22              
ATOM    868  CA  LEU A  62       9.947 -10.959 -17.041  1.00  2.27              
ATOM    869  HA  LEU A  62      10.247  -9.955 -17.306  1.00  1.32              
ATOM    870  C   LEU A  62      10.787 -11.880 -17.928  1.00  2.00              
ATOM    871  O   LEU A  62      10.296 -12.497 -18.873  1.00  1.70              
ATOM    872  CB  LEU A  62      10.277 -11.157 -15.543  1.00  0.00              
ATOM    873  HB1 LEU A  62      11.381 -11.053 -15.432  1.00  0.00              
ATOM    874  HB2 LEU A  62       9.830 -10.320 -14.961  1.00  0.00              
ATOM    875  CG  LEU A  62       9.869 -12.501 -14.894  1.00  0.00              
ATOM    876  HG  LEU A  62       9.873 -12.369 -13.785  1.00  0.00              
ATOM    877  CD1 LEU A  62      10.901 -13.591 -15.222  1.00  0.00              
ATOM    878 HD11 LEU A  62      10.634 -14.544 -14.717  1.00  0.00              
ATOM    879 HD12 LEU A  62      10.941 -13.774 -16.317  1.00  0.00              
ATOM    880 HD13 LEU A  62      11.914 -13.288 -14.880  1.00  0.00              
ATOM    881  CD2 LEU A  62       8.463 -12.955 -15.314  1.00  0.00              
ATOM    882 HD21 LEU A  62       8.216 -13.931 -14.842  1.00  0.00              
ATOM    883 HD22 LEU A  62       7.688 -12.227 -15.004  1.00  0.00              
ATOM    884 HD23 LEU A  62       8.407 -13.079 -16.417  1.00  0.00              
ATOM    885  N   LYS A  63      12.107 -11.956 -17.668  1.00  1.85              
ATOM    886  HN  LYS A  63      12.498 -11.487 -16.879  1.00  0.22              
ATOM    887  CA  LYS A  63      13.037 -12.790 -18.400  1.00  2.27              
ATOM    888  HA  LYS A  63      12.495 -13.469 -19.041  1.00  1.32              
ATOM    889  C   LYS A  63      13.857 -13.577 -17.384  1.00  2.00              
ATOM    890  O   LYS A  63      14.130 -13.037 -16.312  1.00  1.70              
ATOM    891  CB  LYS A  63      14.031 -11.928 -19.212  1.00  0.00              
ATOM    892  HB1 LYS A  63      14.502 -11.211 -18.500  1.00  0.00              
ATOM    893  HB2 LYS A  63      14.851 -12.580 -19.588  1.00  0.00              
ATOM    894  CG  LYS A  63      13.421 -11.122 -20.379  1.00  0.00              
ATOM    895  HG1 LYS A  63      12.913 -11.823 -21.080  1.00  0.00              
ATOM    896  HG2 LYS A  63      12.644 -10.433 -19.976  1.00  0.00              
ATOM    897  CD  LYS A  63      14.466 -10.316 -21.173  1.00  0.00              
ATOM    898  HD1 LYS A  63      14.959  -9.599 -20.477  1.00  0.00              
ATOM    899  HD2 LYS A  63      15.249 -11.023 -21.533  1.00  0.00              
ATOM    900  CE  LYS A  63      13.846  -9.569 -22.361  1.00  0.00              
ATOM    901  HE1 LYS A  63      14.639  -9.092 -22.979  1.00  0.00              
ATOM    902  HE2 LYS A  63      13.271 -10.269 -23.006  1.00  0.00              
ATOM    903  NZ  LYS A  63      12.940  -8.524 -21.890  1.00  0.00              
ATOM    904  HZ1 LYS A  63      12.525  -8.022 -22.701  1.00  0.00              
ATOM    905  HZ2 LYS A  63      12.180  -8.953 -21.324  1.00  0.00              
ATOM    906  HZ3 LYS A  63      13.467  -7.850 -21.299  1.00  0.00              
ATOM    907  N   PRO A  64      14.300 -14.803 -17.625  1.00  1.85              
ATOM    908  CA  PRO A  64      15.308 -15.449 -16.790  1.00  2.27              
ATOM    909  HA  PRO A  64      15.088 -15.309 -15.739  1.00  1.32              
ATOM    910  C   PRO A  64      16.710 -14.890 -17.040  1.00  2.00              
ATOM    911  O   PRO A  64      17.411 -15.352 -17.939  1.00  1.70              
ATOM    912  CD  PRO A  64      13.626 -15.784 -18.505  1.00 52.80              
ATOM    913  HD1 PRO A  64      12.950 -15.209 -17.833  1.00  0.00              
ATOM    914  HD2 PRO A  64      13.152 -15.932 -19.503  1.00  0.00              
ATOM    915  CB  PRO A  64      15.228 -16.925 -17.144  1.00 52.39              
ATOM    916  HB1 PRO A  64      14.426 -17.401 -16.537  1.00  0.00              
ATOM    917  HB2 PRO A  64      16.181 -17.462 -16.965  1.00  0.00              
ATOM    918  CG  PRO A  64      13.957 -17.114 -17.890  1.00 52.57              
ATOM    919  HG1 PRO A  64      13.581 -18.155 -17.848  1.00  0.00              
ATOM    920  HG2 PRO A  64      14.108 -16.817 -18.953  1.00  0.00              
ATOM    921  N   GLY A  65      17.160 -13.903 -16.242  1.00  1.85              
ATOM    922  HN  GLY A  65      16.566 -13.531 -15.504  1.00  0.22              
ATOM    923  CA  GLY A  65      18.504 -13.333 -16.301  1.00  2.17              
ATOM    924  C   GLY A  65      18.511 -11.860 -16.603  1.00  2.00              
ATOM    925  O   GLY A  65      19.207 -11.412 -17.511  1.00  1.70              
ATOM    926  HA1 GLY A  65      19.050 -13.836 -17.087  1.00  0.00              
ATOM    927  N   VAL A  66      17.754 -11.047 -15.843  1.00  1.85              
ATOM    928  HN  VAL A  66      17.169 -11.434 -15.114  1.00  0.22              
ATOM    929  CA  VAL A  66      17.729  -9.599 -16.040  1.00  2.27              
ATOM    930  HA  VAL A  66      18.706  -9.287 -16.382  1.00  1.32              
ATOM    931  C   VAL A  66      17.515  -8.885 -14.710  1.00  2.00              
ATOM    932  O   VAL A  66      16.967  -9.438 -13.762  1.00  1.70              
ATOM    933  CB  VAL A  66      16.689  -9.204 -17.113  1.00  0.00              
ATOM    934  HB  VAL A  66      16.912  -9.799 -18.034  1.00  0.00              
ATOM    935  CG1 VAL A  66      15.229  -9.500 -16.710  1.00  0.00              
ATOM    936 HG11 VAL A  66      14.533  -9.159 -17.506  1.00  0.00              
ATOM    937 HG12 VAL A  66      15.056 -10.586 -16.564  1.00  0.00              
ATOM    938 HG13 VAL A  66      14.965  -8.968 -15.771  1.00  0.00              
ATOM    939  CG2 VAL A  66      16.800  -7.720 -17.513  1.00  0.00              
ATOM    940 HG21 VAL A  66      16.017  -7.454 -18.254  1.00  0.00              
ATOM    941 HG22 VAL A  66      16.676  -7.066 -16.623  1.00  0.00              
ATOM    942 HG23 VAL A  66      17.786  -7.499 -17.971  1.00  0.00              
ATOM    943  N   ASP A  67      17.978  -7.628 -14.578  1.00  1.85              
ATOM    944  HN  ASP A  67      18.494  -7.203 -15.317  1.00  0.22              
ATOM    945  CA  ASP A  67      17.715  -6.794 -13.425  1.00  2.27              
ATOM    946  HA  ASP A  67      17.569  -7.418 -12.552  1.00  1.32              
ATOM    947  C   ASP A  67      16.423  -5.992 -13.634  1.00  2.00              
ATOM    948  O   ASP A  67      16.289  -5.224 -14.589  1.00  1.70              
ATOM    949  CB  ASP A  67      18.913  -5.860 -13.133  1.00  0.00              
ATOM    950  HB1 ASP A  67      19.848  -6.456 -13.136  1.00  0.00              
ATOM    951  HB2 ASP A  67      18.996  -5.077 -13.912  1.00  0.00              
ATOM    952  CG  ASP A  67      18.809  -5.183 -11.774  1.00  0.00              
ATOM    953  OD1 ASP A  67      17.775  -4.514 -11.528  1.00  0.00              
ATOM    954  OD2 ASP A  67      19.832  -5.170 -11.050  1.00  0.00              
ATOM    955  N   TYR A  68      15.435  -6.162 -12.738  1.00  1.85              
ATOM    956  HN  TYR A  68      15.561  -6.787 -11.957  1.00  0.22              
ATOM    957  CA  TYR A  68      14.194  -5.411 -12.749  1.00  2.27              
ATOM    958  HA  TYR A  68      14.062  -4.927 -13.708  1.00  1.32              
ATOM    959  C   TYR A  68      14.259  -4.302 -11.716  1.00  2.00              
ATOM    960  O   TYR A  68      14.557  -4.531 -10.550  1.00  1.70              
ATOM    961  CB  TYR A  68      12.990  -6.326 -12.425  1.00  0.00              
ATOM    962  HB1 TYR A  68      13.202  -6.888 -11.489  1.00  0.00              
ATOM    963  HB2 TYR A  68      12.074  -5.723 -12.247  1.00  0.00              
ATOM    964  CG  TYR A  68      12.723  -7.351 -13.503  1.00  0.00              
ATOM    965  CD1 TYR A  68      13.277  -7.197 -14.788  1.00  0.00              
ATOM    966  HD1 TYR A  68      13.944  -6.370 -14.988  1.00  0.00              
ATOM    967  CE1 TYR A  68      12.952  -8.096 -15.813  1.00  0.00              
ATOM    968  HE1 TYR A  68      13.369  -7.976 -16.802  1.00  0.00              
ATOM    969  CZ  TYR A  68      12.077  -9.156 -15.564  1.00  0.00              
ATOM    970  OH  TYR A  68      11.731 -10.035 -16.607  1.00  0.00              
ATOM    971  HH  TYR A  68      11.187 -10.729 -16.230  1.00  0.00              
ATOM    972  CD2 TYR A  68      11.856  -8.432 -13.262  1.00  0.00              
ATOM    973  HD2 TYR A  68      11.406  -8.555 -12.286  1.00  0.00              
ATOM    974  CE2 TYR A  68      11.531  -9.329 -14.288  1.00  0.00              
ATOM    975  HE2 TYR A  68      10.841 -10.137 -14.096  1.00  0.00              
ATOM    976  N   THR A  69      13.934  -3.062 -12.115  1.00  1.85              
ATOM    977  HN  THR A  69      13.635  -2.917 -13.066  1.00  0.22              
ATOM    978  CA  THR A  69      13.731  -1.941 -11.204  1.00  2.27              
ATOM    979  HA  THR A  69      14.277  -2.106 -10.286  1.00  1.32              
ATOM    980  C   THR A  69      12.258  -1.897 -10.863  1.00  2.00              
ATOM    981  O   THR A  69      11.402  -1.944 -11.744  1.00  1.70              
ATOM    982  CB  THR A  69      14.191  -0.614 -11.850  1.00  0.00              
ATOM    983  HB  THR A  69      13.624  -0.523 -12.809  1.00  0.00              
ATOM    984  OG1 THR A  69      15.576  -0.632 -12.188  1.00  0.00              
ATOM    985  HG1 THR A  69      15.759   0.234 -12.567  1.00  0.00              
ATOM    986  CG2 THR A  69      13.930   0.655 -11.033  1.00  0.00              
ATOM    987 HG21 THR A  69      14.187   1.562 -11.619  1.00  0.00              
ATOM    988 HG22 THR A  69      12.857   0.721 -10.753  1.00  0.00              
ATOM    989 HG23 THR A  69      14.533   0.661 -10.099  1.00  0.00              
ATOM    990  N   ILE A  70      11.923  -1.842  -9.563  1.00  1.85              
ATOM    991  HN  ILE A  70      12.638  -1.762  -8.858  1.00  0.22              
ATOM    992  CA  ILE A  70      10.559  -1.909  -9.073  1.00  2.27              
ATOM    993  HA  ILE A  70       9.881  -1.739  -9.896  1.00  1.32              
ATOM    994  C   ILE A  70      10.311  -0.777  -8.087  1.00  2.00              
ATOM    995  O   ILE A  70      11.117  -0.514  -7.195  1.00  1.70              
ATOM    996  CB  ILE A  70      10.248  -3.309  -8.493  1.00  0.00              
ATOM    997  HB  ILE A  70      10.463  -4.014  -9.335  1.00  0.00              
ATOM    998  CG2 ILE A  70      11.178  -3.727  -7.332  1.00  0.00              
ATOM    999 HG21 ILE A  70      11.014  -4.791  -7.063  1.00  0.00              
ATOM   1000 HG22 ILE A  70      12.245  -3.615  -7.620  1.00  0.00              
ATOM   1001 HG23 ILE A  70      10.992  -3.108  -6.430  1.00  0.00              
ATOM   1002  CG1 ILE A  70       8.752  -3.520  -8.145  1.00  0.00              
ATOM   1003 HG11 ILE A  70       8.481  -2.901  -7.261  1.00  0.00              
ATOM   1004 HG12 ILE A  70       8.131  -3.164  -8.998  1.00  0.00              
ATOM   1005  CD  ILE A  70       8.374  -4.982  -7.862  1.00  0.00              
ATOM   1006  HD1 ILE A  70       7.281  -5.069  -7.677  1.00  0.00              
ATOM   1007  HD2 ILE A  70       8.634  -5.630  -8.727  1.00  0.00              
ATOM   1008  HD3 ILE A  70       8.904  -5.364  -6.965  1.00  0.00              
ATOM   1009  N   THR A  71       9.195  -0.037  -8.256  1.00  1.85              
ATOM   1010  HN  THR A  71       8.540  -0.275  -8.983  1.00  0.22              
ATOM   1011  CA  THR A  71       8.842   1.096  -7.400  1.00  2.27              
ATOM   1012  HA  THR A  71       9.596   1.229  -6.639  1.00  1.32              
ATOM   1013  C   THR A  71       7.540   0.814  -6.696  1.00  2.00              
ATOM   1014  O   THR A  71       6.540   0.479  -7.326  1.00  1.70              
ATOM   1015  CB  THR A  71       8.701   2.393  -8.230  1.00  0.00              
ATOM   1016  HB  THR A  71       7.943   2.174  -9.021  1.00  0.00              
ATOM   1017  OG1 THR A  71       9.911   2.738  -8.899  1.00  0.00              
ATOM   1018  HG1 THR A  71       9.721   3.555  -9.371  1.00  0.00              
ATOM   1019  CG2 THR A  71       8.228   3.632  -7.462  1.00  0.00              
ATOM   1020 HG21 THR A  71       8.047   4.481  -8.154  1.00  0.00              
ATOM   1021 HG22 THR A  71       7.277   3.417  -6.929  1.00  0.00              
ATOM   1022 HG23 THR A  71       8.983   3.950  -6.710  1.00  0.00              
ATOM   1023  N   VAL A  72       7.516   0.935  -5.356  1.00  1.85              
ATOM   1024  HN  VAL A  72       8.335   1.229  -4.852  1.00  0.22              
ATOM   1025  CA  VAL A  72       6.340   0.655  -4.552  1.00  2.27              
ATOM   1026  HA  VAL A  72       5.568   0.230  -5.180  1.00  1.32              
ATOM   1027  C   VAL A  72       5.737   1.929  -3.967  1.00  2.00              
ATOM   1028  O   VAL A  72       6.375   2.705  -3.255  1.00  1.70              
ATOM   1029  CB  VAL A  72       6.655  -0.391  -3.457  1.00  0.00              
ATOM   1030  HB  VAL A  72       5.721  -0.551  -2.866  1.00  0.00              
ATOM   1031  CG1 VAL A  72       7.097  -1.763  -4.011  1.00  0.00              
ATOM   1032 HG11 VAL A  72       7.344  -2.453  -3.176  1.00  0.00              
ATOM   1033 HG12 VAL A  72       6.294  -2.242  -4.609  1.00  0.00              
ATOM   1034 HG13 VAL A  72       8.001  -1.657  -4.648  1.00  0.00              
ATOM   1035  CG2 VAL A  72       7.723   0.108  -2.465  1.00  0.00              
ATOM   1036 HG21 VAL A  72       7.960  -0.676  -1.715  1.00  0.00              
ATOM   1037 HG22 VAL A  72       8.660   0.373  -3.001  1.00  0.00              
ATOM   1038 HG23 VAL A  72       7.373   1.004  -1.914  1.00  0.00              
ATOM   1039  N   TYR A  73       4.455   2.185  -4.280  1.00  1.85              
ATOM   1040  HN  TYR A  73       3.955   1.590  -4.919  1.00  0.22              
ATOM   1041  CA  TYR A  73       3.712   3.342  -3.822  1.00  2.27              
ATOM   1042  HA  TYR A  73       4.350   4.003  -3.253  1.00  1.32              
ATOM   1043  C   TYR A  73       2.568   2.902  -2.916  1.00  2.00              
ATOM   1044  O   TYR A  73       1.468   2.598  -3.379  1.00  1.70              
ATOM   1045  CB  TYR A  73       3.085   4.104  -5.012  1.00  0.00              
ATOM   1046  HB1 TYR A  73       2.493   3.392  -5.629  1.00  0.00              
ATOM   1047  HB2 TYR A  73       2.385   4.888  -4.652  1.00  0.00              
ATOM   1048  CG  TYR A  73       4.119   4.724  -5.923  1.00  0.00              
ATOM   1049  CD1 TYR A  73       4.511   4.072  -7.106  1.00  0.00              
ATOM   1050  HD1 TYR A  73       4.031   3.146  -7.394  1.00  0.00              
ATOM   1051  CE1 TYR A  73       5.537   4.602  -7.902  1.00  0.00              
ATOM   1052  HE1 TYR A  73       5.846   4.098  -8.806  1.00  0.00              
ATOM   1053  CZ  TYR A  73       6.173   5.788  -7.526  1.00  0.00              
ATOM   1054  OH  TYR A  73       7.223   6.295  -8.314  1.00  0.00              
ATOM   1055  HH  TYR A  73       7.481   7.141  -7.941  1.00  0.00              
ATOM   1056  CD2 TYR A  73       4.755   5.926  -5.566  1.00  0.00              
ATOM   1057  HD2 TYR A  73       4.480   6.432  -4.650  1.00  0.00              
ATOM   1058  CE2 TYR A  73       5.783   6.453  -6.361  1.00  0.00              
ATOM   1059  HE2 TYR A  73       6.283   7.361  -6.058  1.00  0.00              
ATOM   1060  N   ALA A  74       2.779   2.879  -1.587  1.00  1.85              
ATOM   1061  HN  ALA A  74       3.684   3.048  -1.213  1.00  0.22              
ATOM   1062  CA  ALA A  74       1.709   2.677  -0.628  1.00  2.27              
ATOM   1063  HA  ALA A  74       0.943   2.040  -1.055  1.00  1.32              
ATOM   1064  C   ALA A  74       1.068   4.011  -0.269  1.00  2.00              
ATOM   1065  O   ALA A  74       1.530   4.720   0.622  1.00  1.70              
ATOM   1066  CB  ALA A  74       2.241   2.008   0.661  1.00  0.00              
ATOM   1067  HB1 ALA A  74       2.686   1.020   0.411  1.00  0.00              
ATOM   1068  HB2 ALA A  74       3.032   2.629   1.136  1.00  0.00              
ATOM   1069  HB3 ALA A  74       1.429   1.841   1.401  1.00  0.00              
ATOM   1070  N   VAL A  75      -0.003   4.409  -0.972  1.00  1.85              
ATOM   1071  HN  VAL A  75      -0.429   3.787  -1.639  1.00  0.22              
ATOM   1072  CA  VAL A  75      -0.604   5.730  -0.868  1.00  2.27              
ATOM   1073  HA  VAL A  75       0.184   6.458  -0.743  1.00  1.32              
ATOM   1074  C   VAL A  75      -1.525   5.823   0.337  1.00  2.00              
ATOM   1075  O   VAL A  75      -2.542   5.132   0.413  1.00  1.70              
ATOM   1076  CB  VAL A  75      -1.385   6.085  -2.155  1.00  0.00              
ATOM   1077  HB  VAL A  75      -2.145   5.282  -2.320  1.00  0.00              
ATOM   1078  CG1 VAL A  75      -2.135   7.432  -2.081  1.00  0.00              
ATOM   1079 HG11 VAL A  75      -2.641   7.644  -3.048  1.00  0.00              
ATOM   1080 HG12 VAL A  75      -2.917   7.422  -1.295  1.00  0.00              
ATOM   1081 HG13 VAL A  75      -1.430   8.264  -1.873  1.00  0.00              
ATOM   1082  CG2 VAL A  75      -0.477   6.093  -3.401  1.00  0.00              
ATOM   1083 HG21 VAL A  75      -1.053   6.389  -4.304  1.00  0.00              
ATOM   1084 HG22 VAL A  75       0.360   6.811  -3.270  1.00  0.00              
ATOM   1085 HG23 VAL A  75      -0.048   5.088  -3.593  1.00  0.00              
ATOM   1086  N   PRO A  76      -1.046   8.714   2.700  1.00  9.06              
ATOM   1087  CA  PRO A  76      -1.678   7.421   2.348  1.00  9.14              
ATOM   1088  HA  PRO A  76      -1.398   7.142   1.340  1.00  0.00              
ATOM   1089  C   PRO A  76      -3.197   7.444   2.455  1.00  9.22              
ATOM   1090  O   PRO A  76      -3.870   6.776   1.667  1.00  9.47              
ATOM   1091  CD  PRO A  76      -0.172   8.554   3.875  1.00 52.80              
ATOM   1092  HD1 PRO A  76       0.323   8.948   2.958  1.00  0.00              
ATOM   1093  HD2 PRO A  76       0.220   9.069   4.783  1.00  0.00              
ATOM   1094  CB  PRO A  76      -1.118   6.421   3.347  1.00 52.39              
ATOM   1095  HB1 PRO A  76      -0.141   6.041   2.971  1.00  0.00              
ATOM   1096  HB2 PRO A  76      -1.796   5.562   3.520  1.00  0.00              
ATOM   1097  CG  PRO A  76       0.055   7.073   3.986  1.00 52.57              
ATOM   1098  HG1 PRO A  76       0.776   6.346   4.408  1.00  0.00              
ATOM   1099  HG2 PRO A  76      -0.300   7.754   4.793  1.00  0.00              
ATOM   1100  N   LEU A  77      -3.727   8.194   3.421  1.00  9.37              
ATOM   1101  HN  LEU A  77      -3.210   8.697   4.111  1.00  0.00              
ATOM   1102  CA  LEU A  77      -5.190   8.337   3.538  1.00  9.41              
ATOM   1103  HA  LEU A  77      -5.585   7.344   3.713  1.00  0.00              
ATOM   1104  C   LEU A  77      -5.807   8.858   2.231  1.00 10.57              
ATOM   1105  O   LEU A  77      -6.883   8.389   1.802  1.00 11.64              
ATOM   1106  CB  LEU A  77      -5.562   9.261   4.720  1.00  0.00              
ATOM   1107  HB1 LEU A  77      -5.123   8.812   5.640  1.00  0.00              
ATOM   1108  HB2 LEU A  77      -5.055  10.242   4.586  1.00  0.00              
ATOM   1109  CG  LEU A  77      -7.067   9.500   4.993  1.00  0.00              
ATOM   1110  HG  LEU A  77      -7.159  10.182   5.872  1.00  0.00              
ATOM   1111  CD1 LEU A  77      -7.760   8.183   5.370  1.00  0.00              
ATOM   1112 HD11 LEU A  77      -8.830   8.361   5.612  1.00  0.00              
ATOM   1113 HD12 LEU A  77      -7.709   7.459   4.529  1.00  0.00              
ATOM   1114 HD13 LEU A  77      -7.276   7.724   6.257  1.00  0.00              
ATOM   1115  CD2 LEU A  77      -7.783  10.158   3.804  1.00  0.00              
ATOM   1116 HD21 LEU A  77      -8.862  10.296   4.032  1.00  0.00              
ATOM   1117 HD22 LEU A  77      -7.359  11.155   3.570  1.00  0.00              
ATOM   1118 HD23 LEU A  77      -7.698   9.521   2.897  1.00  0.00              
ATOM   1119  N   LEU A  78      -5.090   9.783   1.595  1.00 10.48              
ATOM   1120  HN  LEU A  78      -4.185  10.076   1.897  1.00  0.00              
ATOM   1121  CA  LEU A  78      -5.569  10.458   0.389  1.00 10.97              
ATOM   1122  HA  LEU A  78      -6.649  10.385   0.409  1.00  0.00              
ATOM   1123  C   LEU A  78      -5.082   9.769  -0.886  1.00 11.39              
ATOM   1124  O   LEU A  78      -5.214  10.320  -1.989  1.00 12.43              
ATOM   1125  CB  LEU A  78      -5.146  11.945   0.384  1.00  0.00              
ATOM   1126  HB1 LEU A  78      -4.142  12.004   0.866  1.00  0.00              
ATOM   1127  HB2 LEU A  78      -5.002  12.277  -0.668  1.00  0.00              
ATOM   1128  CG  LEU A  78      -6.069  12.952   1.111  1.00  0.00              
ATOM   1129  HG  LEU A  78      -5.549  13.940   1.148  1.00  0.00              
ATOM   1130  CD1 LEU A  78      -6.304  12.513   2.563  1.00  0.00              
ATOM   1131 HD11 LEU A  78      -6.928  13.260   3.101  1.00  0.00              
ATOM   1132 HD12 LEU A  78      -6.828  11.534   2.597  1.00  0.00              
ATOM   1133 HD13 LEU A  78      -5.340  12.413   3.105  1.00  0.00              
ATOM   1134  CD2 LEU A  78      -7.411  13.148   0.390  1.00  0.00              
ATOM   1135 HD21 LEU A  78      -8.050  13.863   0.952  1.00  0.00              
ATOM   1136 HD22 LEU A  78      -7.271  13.554  -0.633  1.00  0.00              
ATOM   1137 HD23 LEU A  78      -7.955  12.182   0.311  1.00  0.00              
ATOM   1138  N   GLY A  79      -4.512   8.574  -0.740  1.00 10.84              
ATOM   1139  HN  GLY A  79      -4.364   8.141   0.148  1.00  0.00              
ATOM   1140  CA  GLY A  79      -4.056   7.803  -1.909  1.00 11.14              
ATOM   1141  C   GLY A  79      -2.707   8.242  -2.461  1.00 11.16              
ATOM   1142  O   GLY A  79      -2.347   7.906  -3.598  1.00 12.15              
ATOM   1143  HA1 GLY A  79      -4.779   7.935  -2.703  1.00  0.00              
ATOM   1144  N   ILE A  84      -1.946   8.987  -1.662  1.00 10.62              
ATOM   1145  HN  ILE A  84      -2.237   9.308  -0.764  1.00  0.00              
ATOM   1146  CA  ILE A  84      -0.596   9.405  -2.039  1.00 11.06              
ATOM   1147  HA  ILE A  84      -0.482   9.243  -3.104  1.00  0.00              
ATOM   1148  C   ILE A  84       0.394   8.461  -1.338  1.00 10.54              
ATOM   1149  O   ILE A  84       0.524   8.496  -0.109  1.00 10.50              
ATOM   1150  CB  ILE A  84      -0.329  10.866  -1.610  1.00  0.00              
ATOM   1151  HB  ILE A  84      -0.624  10.899  -0.530  1.00  0.00              
ATOM   1152  CG2 ILE A  84       1.159  11.273  -1.662  1.00  0.00              
ATOM   1153 HG21 ILE A  84       1.308  12.271  -1.199  1.00  0.00              
ATOM   1154 HG22 ILE A  84       1.789  10.547  -1.105  1.00  0.00              
ATOM   1155 HG23 ILE A  84       1.523  11.320  -2.711  1.00  0.00              
ATOM   1156  CG1 ILE A  84      -1.242  11.898  -2.321  1.00  0.00              
ATOM   1157 HG11 ILE A  84      -0.988  11.942  -3.404  1.00  0.00              
ATOM   1158 HG12 ILE A  84      -2.300  11.557  -2.245  1.00  0.00              
ATOM   1159  CD  ILE A  84      -1.158  13.317  -1.736  1.00  0.00              
ATOM   1160  HD1 ILE A  84      -1.877  13.991  -2.252  1.00  0.00              
ATOM   1161  HD2 ILE A  84      -1.405  13.311  -0.652  1.00  0.00              
ATOM   1162  HD3 ILE A  84      -0.139  13.741  -1.862  1.00  0.00              
ATOM   1163  N   PRO A  85       1.082   7.594  -2.101  1.00 10.31              
ATOM   1164  CA  PRO A  85       2.058   6.700  -1.493  1.00 10.12              
ATOM   1165  HA  PRO A  85       1.566   6.061  -0.770  1.00  0.00              
ATOM   1166  C   PRO A  85       3.206   7.436  -0.808  1.00 10.32              
ATOM   1167  O   PRO A  85       3.521   8.578  -1.163  1.00 10.93              
ATOM   1168  CD  PRO A  85       1.031   7.415  -3.571  1.00 52.80              
ATOM   1169  HD1 PRO A  85       0.062   7.264  -3.044  1.00  0.00              
ATOM   1170  HD2 PRO A  85       0.870   7.933  -4.545  1.00  0.00              
ATOM   1171  CB  PRO A  85       2.622   5.886  -2.647  1.00 52.39              
ATOM   1172  HB1 PRO A  85       1.953   5.018  -2.840  1.00  0.00              
ATOM   1173  HB2 PRO A  85       3.647   5.514  -2.449  1.00  0.00              
ATOM   1174  CG  PRO A  85       1.705   6.091  -3.798  1.00 52.57              
ATOM   1175  HG1 PRO A  85       1.755   5.272  -4.542  1.00  0.00              
ATOM   1176  HG2 PRO A  85       1.952   7.057  -4.295  1.00  0.00              
ATOM   1177  N   VAL A  86       3.817   6.760   0.164  1.00 10.15              
ATOM   1178  HN  VAL A  86       3.455   5.915   0.547  1.00  0.00              
ATOM   1179  CA  VAL A  86       5.078   7.200   0.757  1.00 10.00              
ATOM   1180  HA  VAL A  86       5.343   8.181   0.384  1.00  0.00              
ATOM   1181  C   VAL A  86       6.113   6.221   0.237  1.00  9.89              
ATOM   1182  O   VAL A  86       6.311   5.140   0.801  1.00  9.98              
ATOM   1183  CB  VAL A  86       5.001   7.175   2.301  1.00  0.00              
ATOM   1184  HB  VAL A  86       4.725   6.136   2.608  1.00  0.00              
ATOM   1185  CG1 VAL A  86       6.330   7.532   3.000  1.00  0.00              
ATOM   1186 HG11 VAL A  86       6.196   7.534   4.104  1.00  0.00              
ATOM   1187 HG12 VAL A  86       7.126   6.796   2.766  1.00  0.00              
ATOM   1188 HG13 VAL A  86       6.676   8.542   2.694  1.00  0.00              
ATOM   1189  CG2 VAL A  86       3.894   8.101   2.842  1.00  0.00              
ATOM   1190 HG21 VAL A  86       3.886   8.096   3.953  1.00  0.00              
ATOM   1191 HG22 VAL A  86       4.056   9.145   2.499  1.00  0.00              
ATOM   1192 HG23 VAL A  86       2.891   7.773   2.498  1.00  0.00              
ATOM   1193  N   ALA A  87       6.718   6.595  -0.891  1.00 10.30              
ATOM   1194  HN  ALA A  87       6.628   7.528  -1.239  1.00  0.00              
ATOM   1195  CA  ALA A  87       7.544   5.703  -1.698  1.00 10.84              
ATOM   1196  HA  ALA A  87       7.436   4.684  -1.344  1.00  0.00              
ATOM   1197  C   ALA A  87       9.036   6.033  -1.614  1.00 11.06              
ATOM   1198  O   ALA A  87       9.884   5.154  -1.758  1.00 12.11              
ATOM   1199  CB  ALA A  87       7.108   5.738  -3.181  1.00  0.00              
ATOM   1200  HB1 ALA A  87       6.048   5.414  -3.266  1.00  0.00              
ATOM   1201  HB2 ALA A  87       7.185   6.767  -3.596  1.00  0.00              
ATOM   1202  HB3 ALA A  87       7.726   5.057  -3.805  1.00  0.00              
ATOM   1203  N   ILE A  88       9.337   4.037  -2.315  1.00  1.85              
ATOM   1204  HN  ILE A  88       8.639   3.394  -2.628  1.00  0.22              
ATOM   1205  CA  ILE A  88      10.723   3.633  -2.486  1.00  2.27              
ATOM   1206  HA  ILE A  88      11.323   4.520  -2.634  1.00  1.32              
ATOM   1207  C   ILE A  88      10.856   2.827  -3.765  1.00  2.00              
ATOM   1208  O   ILE A  88       9.951   2.092  -4.162  1.00  1.70              
ATOM   1209  CB  ILE A  88      11.241   2.889  -1.233  1.00  0.00              
ATOM   1210  HB  ILE A  88      11.078   3.611  -0.393  1.00  0.00              
ATOM   1211  CG2 ILE A  88      10.429   1.624  -0.875  1.00  0.00              
ATOM   1212 HG21 ILE A  88      10.744   1.224   0.111  1.00  0.00              
ATOM   1213 HG22 ILE A  88       9.344   1.853  -0.814  1.00  0.00              
ATOM   1214 HG23 ILE A  88      10.577   0.829  -1.635  1.00  0.00              
ATOM   1215  CG1 ILE A  88      12.766   2.616  -1.258  1.00  0.00              
ATOM   1216 HG11 ILE A  88      12.997   1.844  -2.026  1.00  0.00              
ATOM   1217 HG12 ILE A  88      13.294   3.548  -1.561  1.00  0.00              
ATOM   1218  CD  ILE A  88      13.344   2.161   0.092  1.00  0.00              
ATOM   1219  HD1 ILE A  88      14.447   2.039   0.017  1.00  0.00              
ATOM   1220  HD2 ILE A  88      13.129   2.911   0.883  1.00  0.00              
ATOM   1221  HD3 ILE A  88      12.912   1.187   0.403  1.00  0.00              
ATOM   1222  N   SER A  89      11.986   2.975  -4.478  1.00  1.85              
ATOM   1223  HN  SER A  89      12.682   3.637  -4.210  1.00  0.22              
ATOM   1224  CA  SER A  89      12.339   2.133  -5.607  1.00  2.27              
ATOM   1225  HA  SER A  89      11.548   1.420  -5.783  1.00  1.32              
ATOM   1226  C   SER A  89      13.575   1.316  -5.292  1.00  2.00              
ATOM   1227  O   SER A  89      14.514   1.786  -4.650  1.00  1.70              
ATOM   1228  CB  SER A  89      12.538   2.978  -6.887  1.00  0.00              
ATOM   1229  HB1 SER A  89      12.722   2.282  -7.736  1.00  0.00              
ATOM   1230  HB2 SER A  89      11.610   3.546  -7.124  1.00  0.00              
ATOM   1231  OG  SER A  89      13.658   3.867  -6.786  1.00  0.00              
ATOM   1232  HG1 SER A  89      13.849   4.185  -7.678  1.00  0.00              
ATOM   1233  N   ILE A  90      13.599   0.045  -5.728  1.00  1.85              
ATOM   1234  HN  ILE A  90      12.819  -0.324  -6.245  1.00  0.22              
ATOM   1235  CA  ILE A  90      14.760  -0.823  -5.600  1.00  2.27              
ATOM   1236  HA  ILE A  90      15.643  -0.221  -5.431  1.00  1.32              
ATOM   1237  C   ILE A  90      14.973  -1.525  -6.925  1.00  2.00              
ATOM   1238  O   ILE A  90      14.141  -1.443  -7.829  1.00  1.70              
ATOM   1239  CB  ILE A  90      14.566  -1.839  -4.450  1.00  0.00              
ATOM   1240  HB  ILE A  90      15.473  -2.493  -4.500  1.00  0.00              
ATOM   1241  CG2 ILE A  90      14.574  -1.200  -3.042  1.00  0.00              
ATOM   1242 HG21 ILE A  90      14.589  -1.986  -2.258  1.00  0.00              
ATOM   1243 HG22 ILE A  90      15.473  -0.566  -2.901  1.00  0.00              
ATOM   1244 HG23 ILE A  90      13.672  -0.572  -2.887  1.00  0.00              
ATOM   1245  CG1 ILE A  90      13.357  -2.785  -4.654  1.00  0.00              
ATOM   1246 HG11 ILE A  90      12.410  -2.202  -4.607  1.00  0.00              
ATOM   1247 HG12 ILE A  90      13.417  -3.233  -5.672  1.00  0.00              
ATOM   1248  CD  ILE A  90      13.281  -3.936  -3.636  1.00  0.00              
ATOM   1249  HD1 ILE A  90      12.426  -4.606  -3.875  1.00  0.00              
ATOM   1250  HD2 ILE A  90      14.213  -4.539  -3.656  1.00  0.00              
ATOM   1251  HD3 ILE A  90      13.134  -3.547  -2.607  1.00  0.00              
ATOM   1252  N   ASN A  91      16.087  -2.259  -7.084  1.00  1.85              
ATOM   1253  HN  ASN A  91      16.809  -2.262  -6.395  1.00  0.22              
ATOM   1254  CA  ASN A  91      16.273  -3.152  -8.208  1.00  2.27              
ATOM   1255  HA  ASN A  91      15.324  -3.256  -8.713  1.00  1.32              
ATOM   1256  C   ASN A  91      16.595  -4.569  -7.742  1.00  2.00              
ATOM   1257  O   ASN A  91      17.243  -4.779  -6.717  1.00  1.70              
ATOM   1258  CB  ASN A  91      17.265  -2.553  -9.232  1.00  0.00              
ATOM   1259  HB1 ASN A  91      17.318  -3.245 -10.101  1.00  0.00              
ATOM   1260  HB2 ASN A  91      16.891  -1.578  -9.606  1.00  0.00              
ATOM   1261  CG  ASN A  91      18.691  -2.379  -8.701  1.00  0.00              
ATOM   1262  OD1 ASN A  91      18.942  -1.761  -7.666  1.00  0.00              
ATOM   1263  ND2 ASN A  91      19.675  -2.933  -9.445  1.00  0.00              
ATOM   1264 HD21 ASN A  91      20.609  -2.841  -9.110  1.00  0.00              
ATOM   1265 HD22 ASN A  91      19.451  -3.434 -10.275  1.00  0.00              
ATOM   1266  N   TYR A  92      16.106  -5.581  -8.480  1.00  1.85              
ATOM   1267  HN  TYR A  92      15.600  -5.373  -9.326  1.00  0.22              
ATOM   1268  CA  TYR A  92      16.124  -6.976  -8.083  1.00  2.27              
ATOM   1269  HA  TYR A  92      16.920  -7.139  -7.367  1.00  1.32              
ATOM   1270  C   TYR A  92      16.395  -7.837  -9.317  1.00  2.00              
ATOM   1271  O   TYR A  92      15.781  -7.640 -10.365  1.00  1.70              
ATOM   1272  CB  TYR A  92      14.769  -7.393  -7.468  1.00  0.00              
ATOM   1273  HB1 TYR A  92      14.573  -6.775  -6.564  1.00  0.00              
ATOM   1274  HB2 TYR A  92      13.939  -7.204  -8.181  1.00  0.00              
ATOM   1275  CG  TYR A  92      14.742  -8.839  -7.028  1.00  0.00              
ATOM   1276  CD1 TYR A  92      15.364  -9.232  -5.830  1.00  0.00              
ATOM   1277  HD1 TYR A  92      15.819  -8.487  -5.191  1.00  0.00              
ATOM   1278  CE1 TYR A  92      15.421 -10.587  -5.471  1.00  0.00              
ATOM   1279  HE1 TYR A  92      15.905 -10.894  -4.557  1.00  0.00              
ATOM   1280  CZ  TYR A  92      14.851 -11.557  -6.302  1.00  0.00              
ATOM   1281  OH  TYR A  92      14.939 -12.915  -5.950  1.00  0.00              
ATOM   1282  HH  TYR A  92      14.434 -13.414  -6.596  1.00  0.00              
ATOM   1283  CD2 TYR A  92      14.157  -9.822  -7.847  1.00  0.00              
ATOM   1284  HD2 TYR A  92      13.692  -9.540  -8.781  1.00  0.00              
ATOM   1285  CE2 TYR A  92      14.217 -11.176  -7.489  1.00  0.00              
ATOM   1286  HE2 TYR A  92      13.790 -11.923  -8.141  1.00  0.00              
ATOM   1287  N   ARG A  93      17.314  -8.826  -9.253  1.00  1.85              
ATOM   1288  HN  ARG A  93      17.830  -9.007  -8.422  1.00  0.22              
ATOM   1289  CA  ARG A  93      17.556  -9.710 -10.387  1.00  2.27              
ATOM   1290  HA  ARG A  93      17.476  -9.137 -11.300  1.00  1.32              
ATOM   1291  C   ARG A  93      16.515 -10.824 -10.481  1.00  2.00              
ATOM   1292  O   ARG A  93      16.220 -11.516  -9.507  1.00  1.70              
ATOM   1293  CB  ARG A  93      18.966 -10.339 -10.306  1.00  0.00              
ATOM   1294  HB1 ARG A  93      19.160 -10.540  -9.225  1.00  0.00              
ATOM   1295  HB2 ARG A  93      18.960 -11.332 -10.807  1.00  0.00              
ATOM   1296  CG  ARG A  93      20.127  -9.469 -10.846  1.00  0.00              
ATOM   1297  HG1 ARG A  93      20.942 -10.143 -11.192  1.00  0.00              
ATOM   1298  HG2 ARG A  93      19.781  -8.927 -11.756  1.00  0.00              
ATOM   1299  CD  ARG A  93      20.642  -8.422  -9.844  1.00  0.00              
ATOM   1300  HD1 ARG A  93      21.335  -7.721 -10.364  1.00  0.00              
ATOM   1301  HD2 ARG A  93      19.805  -7.833  -9.401  1.00  0.00              
ATOM   1302  NE  ARG A  93      21.347  -9.169  -8.747  1.00  0.00              
ATOM   1303  HE  ARG A  93      21.369 -10.164  -8.896  1.00  0.00              
ATOM   1304  CZ  ARG A  93      21.887  -8.563  -7.680  1.00  0.00              
ATOM   1305  NH1 ARG A  93      22.488  -9.322  -6.766  1.00  0.00              
ATOM   1306 HH11 ARG A  93      22.879  -8.917  -5.951  1.00  0.00              
ATOM   1307 HH12 ARG A  93      22.400 -10.314  -6.886  1.00  0.00              
ATOM   1308  NH2 ARG A  93      21.861  -7.243  -7.529  1.00  0.00              
ATOM   1309 HH21 ARG A  93      22.345  -6.823  -6.773  1.00  0.00              
ATOM   1310 HH22 ARG A  93      21.533  -6.710  -8.296  1.00  0.00              
ATOM   1311  N   THR A  94      15.958 -11.035 -11.684  1.00  1.85              
ATOM   1312  HN  THR A  94      16.202 -10.464 -12.476  1.00  0.22              
ATOM   1313  CA  THR A  94      15.065 -12.137 -12.000  1.00  2.27              
ATOM   1314  HA  THR A  94      14.775 -12.652 -11.096  1.00  1.32              
ATOM   1315  C   THR A  94      15.827 -13.140 -12.890  1.00  2.00              
ATOM   1316  OT1 THR A  94      16.298 -12.729 -13.983  1.00  1.70              
ATOM   1317  OT2 THR A  94      15.956 -14.328 -12.505  1.00  1.70              
ATOM   1318  CB  THR A  94      13.806 -11.633 -12.743  1.00  0.00              
ATOM   1319  HB  THR A  94      13.204 -12.542 -12.986  1.00  0.00              
ATOM   1320  OG1 THR A  94      14.128 -11.006 -13.981  1.00  0.00              
ATOM   1321  HG1 THR A  94      13.285 -10.721 -14.352  1.00  0.00              
ATOM   1322  CG2 THR A  94      12.905 -10.673 -11.958  1.00  0.00              
ATOM   1323 HG21 THR A  94      11.975 -10.455 -12.522  1.00  0.00              
ATOM   1324 HG22 THR A  94      12.617 -11.122 -10.984  1.00  0.00              
ATOM   1325 HG23 THR A  94      13.424  -9.711 -11.757  1.00  0.00              
ATOM   1326  N   CYS D   3      -9.789  20.925   8.287  1.00  1.85              
ATOM   1327  HT1 CYS D   3     -10.097  20.820   7.309  1.00  0.22              
ATOM   1328  HT2 CYS D   3      -9.463  21.894   8.417  1.00  0.22              
ATOM   1329  HT3 CYS D   3     -10.605  20.782   8.898  1.00  0.22              
ATOM   1330  CA  CYS D   3      -8.704  19.955   8.596  1.00  2.27              
ATOM   1331  HA  CYS D   3      -9.126  18.964   8.523  1.00  1.32              
ATOM   1332  CB  CYS D   3      -7.542  20.104   7.566  1.00  2.17              
ATOM   1333  HB1 CYS D   3      -7.166  21.151   7.594  1.00  1.32              
ATOM   1334  HB2 CYS D   3      -6.695  19.451   7.873  1.00  1.32              
ATOM   1335  SG  CYS D   3      -8.012  19.647   5.859  1.00  2.00              
ATOM   1336  HG1 CYS D   3      -6.845  19.957   5.304  1.00  0.45              
ATOM   1337  C   CYS D   3      -8.154  20.103  10.004  1.00  2.00              
ATOM   1338  O   CYS D   3      -8.420  21.080  10.703  1.00  1.70              
ATOM   1339  N   GLY D   4      -7.358  19.117  10.462  1.00  1.85              
ATOM   1340  HN  GLY D   4      -7.183  18.308   9.868  1.00  0.22              
ATOM   1341  CA  GLY D   4      -6.656  19.129  11.740  1.00  2.17              
ATOM   1342  HA1 GLY D   4      -6.888  18.211  12.258  1.00  1.32              
ATOM   1343  HA2 GLY D   4      -6.906  20.016  12.305  1.00  1.32              
ATOM   1344  C   GLY D   4      -5.176  19.154  11.501  1.00  2.00              
ATOM   1345  O   GLY D   4      -4.485  20.103  11.863  1.00  1.70              
ATOM   1346  N   GLY D   5      -4.642  18.103  10.855  1.00  1.85              
ATOM   1347  HN  GLY D   5      -5.226  17.302  10.628  1.00  0.22              
ATOM   1348  CA  GLY D   5      -3.238  18.024  10.470  1.00  2.17              
ATOM   1349  HA1 GLY D   5      -2.738  17.383  11.181  1.00  1.32              
ATOM   1350  HA2 GLY D   5      -2.810  19.016  10.430  1.00  1.32              
ATOM   1351  C   GLY D   5      -3.027  17.421   9.106  1.00  2.00              
ATOM   1352  O   GLY D   5      -1.888  17.207   8.702  1.00  1.70              
ATOM   1353  N   VAL D   6      -4.114  17.117   8.363  1.00  1.85              
ATOM   1354  HN  VAL D   6      -5.037  17.221   8.757  1.00  0.22              
ATOM   1355  CA  VAL D   6      -4.120  16.546   7.017  1.00  2.27              
ATOM   1356  HA  VAL D   6      -5.162  16.515   6.733  1.00  1.32              
ATOM   1357  CB  VAL D   6      -3.416  17.393   5.951  1.00  2.27              
ATOM   1358  HB  VAL D   6      -2.332  17.486   6.193  1.00  1.32              
ATOM   1359  CG1 VAL D   6      -3.567  16.750   4.557  1.00  2.06              
ATOM   1360 HG11 VAL D   6      -4.640  16.594   4.314  1.00  1.32              
ATOM   1361 HG12 VAL D   6      -3.130  17.417   3.784  1.00  1.32              
ATOM   1362 HG13 VAL D   6      -3.043  15.773   4.495  1.00  1.32              
ATOM   1363  CG2 VAL D   6      -4.042  18.802   5.936  1.00  2.06              
ATOM   1364 HG21 VAL D   6      -5.130  18.739   5.728  1.00  1.32              
ATOM   1365 HG22 VAL D   6      -3.894  19.321   6.906  1.00  1.32              
ATOM   1366 HG23 VAL D   6      -3.570  19.420   5.142  1.00  1.32              
ATOM   1367  C   VAL D   6      -3.679  15.091   6.999  1.00  2.00              
ATOM   1368  O   VAL D   6      -4.487  14.176   6.836  1.00  1.70              
ATOM   1369  N   GLN D   7      -2.378  14.813   7.202  1.00  1.85              
ATOM   1370  HN  GLN D   7      -1.731  15.559   7.363  1.00  0.22              
ATOM   1371  CA  GLN D   7      -1.878  13.455   7.246  1.00  2.27              
ATOM   1372  HA  GLN D   7      -2.382  12.903   6.470  1.00  1.32              
ATOM   1373  CB  GLN D   7      -0.377  13.356   6.903  1.00  2.17              
ATOM   1374  HB1 GLN D   7       0.232  13.941   7.626  1.00  1.32              
ATOM   1375  HB2 GLN D   7      -0.078  12.285   6.990  1.00  1.32              
ATOM   1376  CG  GLN D   7      -0.099  13.835   5.457  1.00  2.17              
ATOM   1377  HG1 GLN D   7      -0.948  13.551   4.797  1.00  1.32              
ATOM   1378  HG2 GLN D   7       0.004  14.940   5.428  1.00  1.32              
ATOM   1379  CD  GLN D   7       1.171  13.211   4.882  1.00  2.00              
ATOM   1380  OE1 GLN D   7       2.251  13.804   4.891  1.00  1.70              
ATOM   1381  NE2 GLN D   7       1.042  11.973   4.359  1.00  1.85              
ATOM   1382 HE21 GLN D   7       0.131  11.529   4.339  1.00  0.22              
ATOM   1383 HE22 GLN D   7       1.845  11.530   3.973  1.00  0.22              
ATOM   1384  C   GLN D   7      -2.210  12.741   8.550  1.00  2.00              
ATOM   1385  O   GLN D   7      -2.236  11.515   8.608  1.00  1.70              
ATOM   1386  N   ALA D   8      -2.553  13.489   9.617  1.00  1.85              
ATOM   1387  HN  ALA D   8      -2.447  14.477   9.571  1.00  0.22              
ATOM   1388  CA  ALA D   8      -3.162  12.951  10.821  1.00  2.27              
ATOM   1389  HA  ALA D   8      -2.521  12.165  11.201  1.00  1.32              
ATOM   1390  CB  ALA D   8      -3.279  14.069  11.875  1.00  2.06              
ATOM   1391  HB1 ALA D   8      -3.918  14.900  11.512  1.00  1.32              
ATOM   1392  HB2 ALA D   8      -3.714  13.675  12.820  1.00  1.32              
ATOM   1393  HB3 ALA D   8      -2.273  14.481  12.105  1.00  1.32              
ATOM   1394  C   ALA D   8      -4.526  12.310  10.543  1.00  2.00              
ATOM   1395  O   ALA D   8      -4.751  11.136  10.832  1.00  1.70              
ATOM   1396  N   GLU D   9      -5.454  13.058   9.906  1.00  1.85              
ATOM   1397  HN  GLU D   9      -5.343  14.058   9.842  1.00  0.22              
ATOM   1398  CA  GLU D   9      -6.696  12.553   9.339  1.00  2.27              
ATOM   1399  HA  GLU D   9      -7.309  12.204  10.158  1.00  1.32              
ATOM   1400  CB  GLU D   9      -7.475  13.653   8.562  1.00  2.17              
ATOM   1401  HB1 GLU D   9      -8.405  13.186   8.158  1.00  1.32              
ATOM   1402  HB2 GLU D   9      -6.879  14.001   7.690  1.00  1.32              
ATOM   1403  CG  GLU D   9      -7.926  14.882   9.397  1.00  2.17              
ATOM   1404  HG1 GLU D   9      -8.771  15.371   8.863  1.00  1.32              
ATOM   1405  HG2 GLU D   9      -8.288  14.565  10.395  1.00  1.32              
ATOM   1406  CD  GLU D   9      -6.854  15.934   9.574  1.00  2.00              
ATOM   1407  OE1 GLU D   9      -6.914  16.992   8.902  1.00  1.70              
ATOM   1408  OE2 GLU D   9      -5.939  15.755  10.412  1.00  1.70              
ATOM   1409  C   GLU D   9      -6.501  11.361   8.403  1.00  2.00              
ATOM   1410  O   GLU D   9      -7.153  10.334   8.554  1.00  1.70              
ATOM   1411  N   GLU D  10      -5.564  11.456   7.435  1.00  1.85              
ATOM   1412  HN  GLU D  10      -5.078  12.326   7.320  1.00  0.22              
ATOM   1413  CA  GLU D  10      -5.188  10.374   6.531  1.00  2.27              
ATOM   1414  HA  GLU D  10      -6.052  10.128   5.931  1.00  1.32              
ATOM   1415  CB  GLU D  10      -4.043  10.855   5.608  1.00  2.17              
ATOM   1416  HB1 GLU D  10      -3.141  11.042   6.232  1.00  1.32              
ATOM   1417  HB2 GLU D  10      -4.347  11.826   5.156  1.00  1.32              
ATOM   1418  CG  GLU D  10      -3.642   9.880   4.478  1.00  2.17              
ATOM   1419  HG1 GLU D  10      -3.289   8.916   4.900  1.00  1.32              
ATOM   1420  HG2 GLU D  10      -4.514   9.681   3.820  1.00  1.32              
ATOM   1421  CD  GLU D  10      -2.517  10.450   3.632  1.00  2.00              
ATOM   1422  OE1 GLU D  10      -1.393  10.641   4.158  1.00  1.70              
ATOM   1423  OE2 GLU D  10      -2.747  10.701   2.426  1.00  1.70              
ATOM   1424  C   GLU D  10      -4.763   9.089   7.246  1.00  2.00              
ATOM   1425  O   GLU D  10      -5.298   8.011   6.994  1.00  1.70              
ATOM   1426  N   GLN D  11      -3.816   9.188   8.203  1.00  1.85              
ATOM   1427  HN  GLN D  11      -3.383  10.080   8.374  1.00  0.22              
ATOM   1428  CA  GLN D  11      -3.366   8.101   9.059  1.00  2.27              
ATOM   1429  HA  GLN D  11      -2.965   7.327   8.420  1.00  1.32              
ATOM   1430  CB  GLN D  11      -2.237   8.621   9.989  1.00  2.17              
ATOM   1431  HB1 GLN D  11      -1.426   8.994   9.322  1.00  1.32              
ATOM   1432  HB2 GLN D  11      -2.601   9.504  10.561  1.00  1.32              
ATOM   1433  CG  GLN D  11      -1.599   7.583  10.951  1.00  2.17              
ATOM   1434  HG1 GLN D  11      -1.524   6.593  10.459  1.00  1.32              
ATOM   1435  HG2 GLN D  11      -0.570   7.921  11.200  1.00  1.32              
ATOM   1436  CD  GLN D  11      -2.343   7.472  12.284  1.00  2.00              
ATOM   1437  OE1 GLN D  11      -2.628   8.470  12.948  1.00  1.70              
ATOM   1438  NE2 GLN D  11      -2.652   6.232  12.714  1.00  1.85              
ATOM   1439 HE21 GLN D  11      -2.383   5.432  12.186  1.00  0.22              
ATOM   1440 HE22 GLN D  11      -3.108   6.138  13.595  1.00  0.22              
ATOM   1441  C   GLN D  11      -4.495   7.461   9.856  1.00  2.00              
ATOM   1442  O   GLN D  11      -4.611   6.236   9.908  1.00  1.70              
ATOM   1443  N   LYS D  12      -5.392   8.271  10.458  1.00  1.85              
ATOM   1444  HN  LYS D  12      -5.253   9.266  10.437  1.00  0.22              
ATOM   1445  CA  LYS D  12      -6.608   7.790  11.096  1.00  2.27              
ATOM   1446  HA  LYS D  12      -6.317   7.091  11.868  1.00  1.32              
ATOM   1447  CB  LYS D  12      -7.391   8.951  11.761  1.00  2.17              
ATOM   1448  HB1 LYS D  12      -6.721   9.434  12.507  1.00  1.32              
ATOM   1449  HB2 LYS D  12      -7.637   9.720  10.996  1.00  1.32              
ATOM   1450  CG  LYS D  12      -8.686   8.505  12.466  1.00  2.17              
ATOM   1451  HG1 LYS D  12      -8.448   7.679  13.175  1.00  1.32              
ATOM   1452  HG2 LYS D  12      -9.401   8.104  11.711  1.00  1.32              
ATOM   1453  CD  LYS D  12      -9.362   9.648  13.240  1.00  2.17              
ATOM   1454  HD1 LYS D  12      -9.576  10.496  12.553  1.00  1.32              
ATOM   1455  HD2 LYS D  12      -8.639  10.018  14.003  1.00  1.32              
ATOM   1456  CE  LYS D  12     -10.646   9.241  13.977  1.00  2.17              
ATOM   1457  HE1 LYS D  12     -10.963  10.064  14.654  1.00  1.32              
ATOM   1458  HE2 LYS D  12     -10.482   8.323  14.581  1.00  1.32              
ATOM   1459  NZ  LYS D  12     -11.749   8.988  13.039  1.00  1.85              
ATOM   1460  HZ1 LYS D  12     -11.594   8.111  12.476  1.00  0.22              
ATOM   1461  HZ2 LYS D  12     -12.629   8.859  13.560  1.00  0.22              
ATOM   1462  HZ3 LYS D  12     -11.878   9.782  12.396  1.00  0.22              
ATOM   1463  C   LYS D  12      -7.520   7.026  10.143  1.00  2.00              
ATOM   1464  O   LYS D  12      -7.840   5.865  10.389  1.00  1.70              
ATOM   1465  N   LEU D  13      -7.924   7.635   9.009  1.00  1.85              
ATOM   1466  HN  LEU D  13      -7.626   8.577   8.822  1.00  0.22              
ATOM   1467  CA  LEU D  13      -8.781   7.029   7.998  1.00  2.27              
ATOM   1468  HA  LEU D  13      -9.727   6.802   8.468  1.00  1.32              
ATOM   1469  CB  LEU D  13      -9.005   8.003   6.813  1.00  2.17              
ATOM   1470  HB1 LEU D  13      -8.011   8.362   6.464  1.00  1.32              
ATOM   1471  HB2 LEU D  13      -9.489   7.470   5.964  1.00  1.32              
ATOM   1472  CG  LEU D  13      -9.881   9.228   7.153  1.00  2.27              
ATOM   1473  HG  LEU D  13      -9.499   9.685   8.098  1.00  1.32              
ATOM   1474  CD1 LEU D  13      -9.771  10.289   6.048  1.00  2.06              
ATOM   1475 HD11 LEU D  13      -8.714  10.606   5.922  1.00  1.32              
ATOM   1476 HD12 LEU D  13     -10.137   9.882   5.081  1.00  1.32              
ATOM   1477 HD13 LEU D  13     -10.377  11.183   6.307  1.00  1.32              
ATOM   1478  CD2 LEU D  13     -11.352   8.842   7.373  1.00  2.06              
ATOM   1479 HD21 LEU D  13     -11.764   8.355   6.463  1.00  1.32              
ATOM   1480 HD22 LEU D  13     -11.458   8.142   8.229  1.00  1.32              
ATOM   1481 HD23 LEU D  13     -11.958   9.747   7.589  1.00  1.32              
ATOM   1482  C   LEU D  13      -8.261   5.703   7.458  1.00  2.00              
ATOM   1483  O   LEU D  13      -8.989   4.713   7.429  1.00  1.70              
ATOM   1484  N   ILE D  14      -6.974   5.625   7.061  1.00  1.85              
ATOM   1485  HN  ILE D  14      -6.400   6.451   7.077  1.00  0.22              
ATOM   1486  CA  ILE D  14      -6.332   4.387   6.622  1.00  2.27              
ATOM   1487  HA  ILE D  14      -6.918   3.977   5.812  1.00  1.32              
ATOM   1488  CB  ILE D  14      -4.915   4.649   6.100  1.00  2.27              
ATOM   1489  HB  ILE D  14      -4.342   5.200   6.882  1.00  1.32              
ATOM   1490  CG2 ILE D  14      -4.184   3.319   5.788  1.00  2.06              
ATOM   1491 HG21 ILE D  14      -4.027   2.710   6.702  1.00  1.32              
ATOM   1492 HG22 ILE D  14      -4.767   2.720   5.058  1.00  1.32              
ATOM   1493 HG23 ILE D  14      -3.182   3.516   5.354  1.00  1.32              
ATOM   1494  CG1 ILE D  14      -4.978   5.541   4.834  1.00  2.17              
ATOM   1495 HG11 ILE D  14      -5.615   6.431   5.037  1.00  1.32              
ATOM   1496 HG12 ILE D  14      -5.464   4.970   4.012  1.00  1.32              
ATOM   1497  CD  ILE D  14      -3.606   6.046   4.369  1.00  2.06              
ATOM   1498  HD1 ILE D  14      -3.722   6.750   3.515  1.00  1.32              
ATOM   1499  HD2 ILE D  14      -3.094   6.585   5.195  1.00  1.32              
ATOM   1500  HD3 ILE D  14      -2.958   5.208   4.037  1.00  1.32              
ATOM   1501  C   ILE D  14      -6.327   3.326   7.721  1.00  2.00              
ATOM   1502  O   ILE D  14      -6.634   2.159   7.483  1.00  1.70              
ATOM   1503  N   SER D  15      -6.030   3.712   8.978  1.00  1.85              
ATOM   1504  HN  SER D  15      -5.804   4.671   9.158  1.00  0.22              
ATOM   1505  CA  SER D  15      -6.060   2.806  10.127  1.00  2.27              
ATOM   1506  HA  SER D  15      -5.427   1.961   9.897  1.00  1.32              
ATOM   1507  CB  SER D  15      -5.545   3.456  11.436  1.00  2.17              
ATOM   1508  HB1 SER D  15      -6.215   4.291  11.748  1.00  1.32              
ATOM   1509  HB2 SER D  15      -5.534   2.698  12.253  1.00  1.32              
ATOM   1510  OG  SER D  15      -4.221   3.958  11.260  1.00  1.77              
ATOM   1511  HG1 SER D  15      -4.320   4.808  10.785  1.00  0.22              
ATOM   1512  C   SER D  15      -7.444   2.252  10.417  1.00  2.00              
ATOM   1513  O   SER D  15      -7.615   1.052  10.612  1.00  1.70              
ATOM   1514  N   GLU D  16      -8.487   3.104  10.421  1.00  1.85              
ATOM   1515  HN  GLU D  16      -8.337   4.092  10.289  1.00  0.22              
ATOM   1516  CA  GLU D  16      -9.872   2.690  10.595  1.00  2.27              
ATOM   1517  HA  GLU D  16      -9.924   2.067  11.476  1.00  1.32              
ATOM   1518  CB  GLU D  16     -10.790   3.917  10.822  1.00  2.17              
ATOM   1519  HB1 GLU D  16     -11.850   3.576  10.870  1.00  1.32              
ATOM   1520  HB2 GLU D  16     -10.690   4.619   9.963  1.00  1.32              
ATOM   1521  CG  GLU D  16     -10.456   4.667  12.138  1.00  2.17              
ATOM   1522  HG1 GLU D  16     -10.500   3.960  12.993  1.00  1.32              
ATOM   1523  HG2 GLU D  16      -9.430   5.085  12.085  1.00  1.32              
ATOM   1524  CD  GLU D  16     -11.394   5.822  12.429  1.00  2.00              
ATOM   1525  OE1 GLU D  16     -11.964   5.865  13.545  1.00  1.70              
ATOM   1526  OE2 GLU D  16     -11.549   6.735  11.581  1.00  1.70              
ATOM   1527  C   GLU D  16     -10.390   1.834   9.439  1.00  2.00              
ATOM   1528  O   GLU D  16     -11.105   0.856   9.646  1.00  1.70              
ATOM   1529  N   GLU D  17      -9.999   2.138   8.186  1.00  1.85              
ATOM   1530  HN  GLU D  17      -9.460   2.969   8.014  1.00  0.22              
ATOM   1531  CA  GLU D  17     -10.296   1.310   7.024  1.00  2.27              
ATOM   1532  HA  GLU D  17     -11.365   1.146   7.012  1.00  1.32              
ATOM   1533  CB  GLU D  17      -9.899   2.063   5.727  1.00  2.17              
ATOM   1534  HB1 GLU D  17      -8.812   1.960   5.520  1.00  1.32              
ATOM   1535  HB2 GLU D  17     -10.082   3.145   5.927  1.00  1.32              
ATOM   1536  CG  GLU D  17     -10.752   1.744   4.469  1.00  2.17              
ATOM   1537  HG1 GLU D  17     -11.824   1.669   4.749  1.00  1.32              
ATOM   1538  HG2 GLU D  17     -10.645   2.588   3.752  1.00  1.32              
ATOM   1539  CD  GLU D  17     -10.354   0.493   3.712  1.00  2.00              
ATOM   1540  OE1 GLU D  17      -9.191   0.409   3.248  1.00  1.70              
ATOM   1541  OE2 GLU D  17     -11.215  -0.398   3.523  1.00  1.70              
ATOM   1542  C   GLU D  17      -9.640  -0.068   7.117  1.00  2.00              
ATOM   1543  O   GLU D  17     -10.285  -1.099   6.931  1.00  1.70              
ATOM   1544  N   ASP D  18      -8.341  -0.141   7.486  1.00  1.85              
ATOM   1545  HN  ASP D  18      -7.798   0.697   7.606  1.00  0.22              
ATOM   1546  CA  ASP D  18      -7.657  -1.403   7.715  1.00  2.27              
ATOM   1547  HA  ASP D  18      -7.882  -2.011   6.856  1.00  1.32              
ATOM   1548  CB  ASP D  18      -6.124  -1.194   7.760  1.00  2.17              
ATOM   1549  HB1 ASP D  18      -5.833  -0.489   6.952  1.00  1.32              
ATOM   1550  HB2 ASP D  18      -5.809  -0.764   8.732  1.00  1.32              
ATOM   1551  CG  ASP D  18      -5.393  -2.496   7.505  1.00  2.00              
ATOM   1552  OD1 ASP D  18      -4.525  -2.870   8.325  1.00  1.70              
ATOM   1553  OD2 ASP D  18      -5.664  -3.140   6.457  1.00  1.70              
ATOM   1554  C   ASP D  18      -8.193  -2.188   8.920  1.00  2.00              
ATOM   1555  O   ASP D  18      -8.248  -3.415   8.902  1.00  1.70              
ATOM   1556  N   LEU D  19      -8.682  -1.508   9.976  1.00  1.85              
ATOM   1557  HN  LEU D  19      -8.547  -0.515  10.028  1.00  0.22              
ATOM   1558  CA  LEU D  19      -9.439  -2.122  11.061  1.00  2.27              
ATOM   1559  HA  LEU D  19      -8.802  -2.869  11.515  1.00  1.32              
ATOM   1560  CB  LEU D  19      -9.792  -1.053  12.129  1.00  2.17              
ATOM   1561  HB1 LEU D  19      -8.864  -0.459  12.293  1.00  1.32              
ATOM   1562  HB2 LEU D  19     -10.555  -0.351  11.736  1.00  1.32              
ATOM   1563  CG  LEU D  19     -10.241  -1.568  13.517  1.00  2.27              
ATOM   1564  HG  LEU D  19      -9.580  -2.422  13.803  1.00  1.32              
ATOM   1565  CD1 LEU D  19     -10.043  -0.458  14.561  1.00  2.06              
ATOM   1566 HD11 LEU D  19      -8.982  -0.129  14.586  1.00  1.32              
ATOM   1567 HD12 LEU D  19     -10.677   0.421  14.315  1.00  1.32              
ATOM   1568 HD13 LEU D  19     -10.321  -0.821  15.573  1.00  1.32              
ATOM   1569  CD2 LEU D  19     -11.703  -2.042  13.569  1.00  2.06              
ATOM   1570 HD21 LEU D  19     -12.382  -1.240  13.209  1.00  1.32              
ATOM   1571 HD22 LEU D  19     -11.861  -2.946  12.949  1.00  1.32              
ATOM   1572 HD23 LEU D  19     -11.985  -2.297  14.613  1.00  1.32              
ATOM   1573  C   LEU D  19     -10.680  -2.855  10.551  1.00  2.00              
ATOM   1574  O   LEU D  19     -10.906  -4.017  10.877  1.00  1.70              
ATOM   1575  N   LEU D  20     -11.486  -2.225   9.671  1.00  1.85              
ATOM   1576  HN  LEU D  20     -11.310  -1.267   9.434  1.00  0.22              
ATOM   1577  CA  LEU D  20     -12.598  -2.875   8.988  1.00  2.27              
ATOM   1578  HA  LEU D  20     -13.237  -3.308   9.744  1.00  1.32              
ATOM   1579  CB  LEU D  20     -13.421  -1.852   8.166  1.00  2.17              
ATOM   1580  HB1 LEU D  20     -12.749  -1.362   7.428  1.00  1.32              
ATOM   1581  HB2 LEU D  20     -14.217  -2.382   7.597  1.00  1.32              
ATOM   1582  CG  LEU D  20     -14.099  -0.752   9.013  1.00  2.27              
ATOM   1583  HG  LEU D  20     -13.321  -0.265   9.649  1.00  1.32              
ATOM   1584  CD1 LEU D  20     -14.693   0.332   8.102  1.00  2.06              
ATOM   1585 HD11 LEU D  20     -13.901   0.776   7.461  1.00  1.32              
ATOM   1586 HD12 LEU D  20     -15.478  -0.102   7.446  1.00  1.32              
ATOM   1587 HD13 LEU D  20     -15.149   1.142   8.711  1.00  1.32              
ATOM   1588  CD2 LEU D  20     -15.186  -1.316   9.942  1.00  2.06              
ATOM   1589 HD21 LEU D  20     -14.756  -2.025  10.680  1.00  1.32              
ATOM   1590 HD22 LEU D  20     -15.676  -0.492  10.502  1.00  1.32              
ATOM   1591 HD23 LEU D  20     -15.963  -1.846   9.351  1.00  1.32              
ATOM   1592  C   LEU D  20     -12.173  -4.043   8.090  1.00  2.00              
ATOM   1593  O   LEU D  20     -12.798  -5.103   8.092  1.00  1.70              
ATOM   1594  N   ARG D  21     -11.058  -3.910   7.336  1.00  1.85              
ATOM   1595  HN  ARG D  21     -10.608  -3.015   7.289  1.00  0.22              
ATOM   1596  CA  ARG D  21     -10.438  -5.020   6.617  1.00  2.27              
ATOM   1597  HA  ARG D  21     -11.167  -5.396   5.914  1.00  1.32              
ATOM   1598  CB  ARG D  21      -9.173  -4.585   5.827  1.00  2.17              
ATOM   1599  HB1 ARG D  21      -8.578  -3.899   6.460  1.00  1.32              
ATOM   1600  HB2 ARG D  21      -8.526  -5.468   5.618  1.00  1.32              
ATOM   1601  CG  ARG D  21      -9.483  -3.947   4.455  1.00  2.17              
ATOM   1602  HG1 ARG D  21     -10.587  -3.843   4.345  1.00  1.32              
ATOM   1603  HG2 ARG D  21      -9.141  -4.642   3.654  1.00  1.32              
ATOM   1604  CD  ARG D  21      -8.878  -2.563   4.181  1.00  2.17              
ATOM   1605  HD1 ARG D  21      -9.296  -1.806   4.878  1.00  1.32              
ATOM   1606  HD2 ARG D  21      -9.133  -2.255   3.140  1.00  1.32              
ATOM   1607  NE  ARG D  21      -7.390  -2.620   4.364  1.00  1.85              
ATOM   1608  HE  ARG D  21      -6.965  -3.057   5.171  1.00  0.22              
ATOM   1609  CZ  ARG D  21      -6.529  -1.829   3.715  1.00  2.00              
ATOM   1610  NH1 ARG D  21      -6.908  -0.899   2.858  1.00  1.85              
ATOM   1611 HH11 ARG D  21      -7.839  -0.511   2.983  1.00  0.22              
ATOM   1612 HH12 ARG D  21      -6.201  -0.299   2.511  1.00  0.22              
ATOM   1613  NH2 ARG D  21      -5.242  -1.947   4.004  1.00  1.85              
ATOM   1614 HH21 ARG D  21      -5.026  -2.487   4.822  1.00  0.22              
ATOM   1615 HH22 ARG D  21      -4.598  -1.309   3.607  1.00  0.22              
ATOM   1616  C   ARG D  21     -10.080  -6.208   7.509  1.00  2.00              
ATOM   1617  O   ARG D  21     -10.433  -7.343   7.195  1.00  1.70              
ATOM   1618  N   LYS D  22      -9.397  -5.992   8.647  1.00  1.85              
ATOM   1619  HN  LYS D  22      -9.072  -5.064   8.866  1.00  0.22              
ATOM   1620  CA  LYS D  22      -9.087  -7.042   9.610  1.00  2.27              
ATOM   1621  HA  LYS D  22      -8.666  -7.883   9.075  1.00  1.32              
ATOM   1622  CB  LYS D  22      -8.047  -6.568  10.656  1.00  2.17              
ATOM   1623  HB1 LYS D  22      -8.187  -5.483  10.860  1.00  1.32              
ATOM   1624  HB2 LYS D  22      -8.222  -7.104  11.620  1.00  1.32              
ATOM   1625  CG  LYS D  22      -6.575  -6.861  10.294  1.00  2.17              
ATOM   1626  HG1 LYS D  22      -6.451  -7.936  10.039  1.00  1.32              
ATOM   1627  HG2 LYS D  22      -5.988  -6.685  11.229  1.00  1.32              
ATOM   1628  CD  LYS D  22      -5.945  -5.960   9.213  1.00  2.17              
ATOM   1629  HD1 LYS D  22      -4.860  -5.849   9.443  1.00  1.32              
ATOM   1630  HD2 LYS D  22      -6.380  -4.940   9.290  1.00  1.32              
ATOM   1631  CE  LYS D  22      -6.050  -6.437   7.756  1.00  2.17              
ATOM   1632  HE1 LYS D  22      -5.582  -5.678   7.089  1.00  1.32              
ATOM   1633  HE2 LYS D  22      -7.103  -6.584   7.440  1.00  1.32              
ATOM   1634  NZ  LYS D  22      -5.332  -7.704   7.567  1.00  1.85              
ATOM   1635  HZ1 LYS D  22      -5.921  -8.522   7.864  1.00  0.22              
ATOM   1636  HZ2 LYS D  22      -5.108  -7.848   6.573  1.00  0.22              
ATOM   1637  HZ3 LYS D  22      -4.452  -7.715   8.099  1.00  0.22              
ATOM   1638  C   LYS D  22     -10.329  -7.584  10.315  1.00  2.00              
ATOM   1639  O   LYS D  22     -10.428  -8.775  10.603  1.00  1.70              
ATOM   1640  N   ARG D  23     -11.352  -6.751  10.579  1.00  1.85              
ATOM   1641  HN  ARG D  23     -11.237  -5.762  10.439  1.00  0.22              
ATOM   1642  CA  ARG D  23     -12.625  -7.190  11.127  1.00  2.27              
ATOM   1643  HA  ARG D  23     -12.395  -7.718  12.041  1.00  1.32              
ATOM   1644  CB  ARG D  23     -13.524  -5.969  11.452  1.00  2.17              
ATOM   1645  HB1 ARG D  23     -12.914  -5.243  12.037  1.00  1.32              
ATOM   1646  HB2 ARG D  23     -13.811  -5.461  10.504  1.00  1.32              
ATOM   1647  CG  ARG D  23     -14.799  -6.282  12.266  1.00  2.17              
ATOM   1648  HG1 ARG D  23     -15.480  -6.921  11.660  1.00  1.32              
ATOM   1649  HG2 ARG D  23     -15.327  -5.322  12.464  1.00  1.32              
ATOM   1650  CD  ARG D  23     -14.515  -6.981  13.597  1.00  2.17              
ATOM   1651  HD1 ARG D  23     -13.812  -6.383  14.223  1.00  1.32              
ATOM   1652  HD2 ARG D  23     -14.080  -7.988  13.404  1.00  1.32              
ATOM   1653  NE  ARG D  23     -15.807  -7.133  14.318  1.00  1.85              
ATOM   1654  HE  ARG D  23     -16.576  -6.532  14.119  1.00  0.22              
ATOM   1655  CZ  ARG D  23     -16.005  -8.019  15.297  1.00  2.00              
ATOM   1656  NH1 ARG D  23     -15.051  -8.833  15.724  1.00  1.85              
ATOM   1657 HH11 ARG D  23     -14.105  -8.692  15.426  1.00  0.22              
ATOM   1658 HH12 ARG D  23     -15.245  -9.379  16.527  1.00  0.22              
ATOM   1659  NH2 ARG D  23     -17.190  -8.080  15.883  1.00  1.85              
ATOM   1660 HH21 ARG D  23     -17.884  -7.416  15.645  1.00  0.22              
ATOM   1661 HH22 ARG D  23     -17.308  -8.679  16.661  1.00  0.22              
ATOM   1662  C   ARG D  23     -13.358  -8.184  10.225  1.00  2.00              
ATOM   1663  O   ARG D  23     -13.930  -9.168  10.693  1.00  1.70              
ATOM   1664  N   ARG D  24     -13.284  -7.996   8.891  1.00  1.85              
ATOM   1665  HN  ARG D  24     -12.879  -7.149   8.542  1.00  0.22              
ATOM   1666  CA  ARG D  24     -13.762  -8.955   7.901  1.00  2.27              
ATOM   1667  HA  ARG D  24     -14.796  -9.161   8.140  1.00  1.32              
ATOM   1668  CB  ARG D  24     -13.718  -8.319   6.475  1.00  2.17              
ATOM   1669  HB1 ARG D  24     -14.725  -8.423   6.013  1.00  1.32              
ATOM   1670  HB2 ARG D  24     -13.531  -7.228   6.591  1.00  1.32              
ATOM   1671  CG  ARG D  24     -12.682  -8.909   5.491  1.00  2.17              
ATOM   1672  HG1 ARG D  24     -13.043  -9.905   5.148  1.00  1.32              
ATOM   1673  HG2 ARG D  24     -11.723  -9.064   6.028  1.00  1.32              
ATOM   1674  CD  ARG D  24     -12.386  -8.039   4.264  1.00  2.17              
ATOM   1675  HD1 ARG D  24     -12.002  -7.035   4.548  1.00  1.32              
ATOM   1676  HD2 ARG D  24     -13.308  -7.906   3.654  1.00  1.32              
ATOM   1677  NE  ARG D  24     -11.367  -8.775   3.448  1.00  1.85              
ATOM   1678  HE  ARG D  24     -11.670  -9.358   2.694  1.00  0.22              
ATOM   1679  CZ  ARG D  24     -10.055  -8.839   3.702  1.00  2.00              
ATOM   1680  NH1 ARG D  24      -9.484  -8.199   4.708  1.00  1.85              
ATOM   1681 HH11 ARG D  24     -10.080  -7.864   5.432  1.00  0.22              
ATOM   1682 HH12 ARG D  24      -8.599  -8.581   5.032  1.00  0.22              
ATOM   1683  NH2 ARG D  24      -9.295  -9.623   2.953  1.00  1.85              
ATOM   1684 HH21 ARG D  24      -9.688 -10.042   2.146  1.00  0.22              
ATOM   1685 HH22 ARG D  24      -8.312  -9.584   3.064  1.00  0.22              
ATOM   1686  C   ARG D  24     -13.028 -10.307   7.949  1.00  2.00              
ATOM   1687  O   ARG D  24     -13.571 -11.350   7.591  1.00  1.70              
ATOM   1688  N   GLU D  25     -11.762 -10.319   8.417  1.00  1.85              
ATOM   1689  HN  GLU D  25     -11.336  -9.461   8.696  1.00  0.22              
ATOM   1690  CA  GLU D  25     -10.947 -11.511   8.588  1.00  2.27              
ATOM   1691  HA  GLU D  25     -11.180 -12.202   7.796  1.00  1.32              
ATOM   1692  CB  GLU D  25      -9.438 -11.157   8.511  1.00  2.17              
ATOM   1693  HB1 GLU D  25      -8.823 -12.064   8.700  1.00  1.32              
ATOM   1694  HB2 GLU D  25      -9.197 -10.417   9.304  1.00  1.32              
ATOM   1695  CG  GLU D  25      -9.052 -10.569   7.128  1.00  2.17              
ATOM   1696  HG1 GLU D  25      -9.053 -11.369   6.359  1.00  1.32              
ATOM   1697  HG2 GLU D  25      -9.808  -9.813   6.837  1.00  1.32              
ATOM   1698  CD  GLU D  25      -7.712  -9.857   7.075  1.00  2.00              
ATOM   1699  OE1 GLU D  25      -6.958  -9.819   8.075  1.00  1.70              
ATOM   1700  OE2 GLU D  25      -7.415  -9.279   5.998  1.00  1.70              
ATOM   1701  C   GLU D  25     -11.288 -12.225   9.886  1.00  2.00              
ATOM   1702  O   GLU D  25     -11.438 -13.446   9.929  1.00  1.70              
ATOM   1703  N   GLN D  26     -11.494 -11.465  10.982  1.00  1.85              
ATOM   1704  HN  GLN D  26     -11.293 -10.484  10.933  1.00  0.22              
ATOM   1705  CA  GLN D  26     -12.050 -11.968  12.231  1.00  2.27              
ATOM   1706  HA  GLN D  26     -11.374 -12.712  12.629  1.00  1.32              
ATOM   1707  CB  GLN D  26     -12.235 -10.825  13.262  1.00  2.17              
ATOM   1708  HB1 GLN D  26     -12.893 -10.044  12.821  1.00  1.32              
ATOM   1709  HB2 GLN D  26     -12.751 -11.225  14.166  1.00  1.32              
ATOM   1710  CG  GLN D  26     -10.914 -10.164  13.719  1.00  2.17              
ATOM   1711  HG1 GLN D  26     -10.296 -10.898  14.276  1.00  1.32              
ATOM   1712  HG2 GLN D  26     -10.332  -9.806  12.846  1.00  1.32              
ATOM   1713  CD  GLN D  26     -11.195  -8.972  14.632  1.00  2.00              
ATOM   1714  OE1 GLN D  26     -12.332  -8.705  15.034  1.00  1.70              
ATOM   1715  NE2 GLN D  26     -10.132  -8.214  14.966  1.00  1.85              
ATOM   1716 HE21 GLN D  26      -9.220  -8.476  14.664  1.00  0.22              
ATOM   1717 HE22 GLN D  26     -10.272  -7.435  15.570  1.00  0.22              
ATOM   1718  C   GLN D  26     -13.400 -12.650  12.023  1.00  2.00              
ATOM   1719  O   GLN D  26     -13.558 -13.849  12.265  1.00  1.70              
ATOM   1720  N   LEU D  27     -14.395 -11.907  11.503  1.00  1.85              
ATOM   1721  HN  LEU D  27     -14.234 -10.941  11.282  1.00  0.22              
ATOM   1722  CA  LEU D  27     -15.729 -12.405  11.229  1.00  2.27              
ATOM   1723  HA  LEU D  27     -16.076 -12.931  12.107  1.00  1.32              
ATOM   1724  CB  LEU D  27     -16.691 -11.228  10.931  1.00  2.17              
ATOM   1725  HB1 LEU D  27     -16.298 -10.644  10.069  1.00  1.32              
ATOM   1726  HB2 LEU D  27     -17.692 -11.623  10.648  1.00  1.32              
ATOM   1727  CG  LEU D  27     -16.882 -10.249  12.111  1.00  2.27              
ATOM   1728  HG  LEU D  27     -15.879  -9.879  12.436  1.00  1.32              
ATOM   1729  CD1 LEU D  27     -17.696  -9.029  11.661  1.00  2.06              
ATOM   1730 HD11 LEU D  27     -17.186  -8.512  10.820  1.00  1.32              
ATOM   1731 HD12 LEU D  27     -18.708  -9.340  11.327  1.00  1.32              
ATOM   1732 HD13 LEU D  27     -17.807  -8.309  12.501  1.00  1.32              
ATOM   1733  CD2 LEU D  27     -17.559 -10.916  13.317  1.00  2.06              
ATOM   1734 HD21 LEU D  27     -18.541 -11.344  13.023  1.00  1.32              
ATOM   1735 HD22 LEU D  27     -16.928 -11.728  13.735  1.00  1.32              
ATOM   1736 HD23 LEU D  27     -17.732 -10.169  14.120  1.00  1.32              
ATOM   1737  C   LEU D  27     -15.756 -13.428  10.097  1.00  2.00              
ATOM   1738  O   LEU D  27     -15.765 -14.634  10.341  1.00  1.70              
ATOM   1739  N   LYS D  28     -15.746 -12.990   8.823  1.00  1.85              
ATOM   1740  HN  LYS D  28     -15.677 -12.020   8.614  1.00  0.22              
ATOM   1741  CA  LYS D  28     -15.852 -13.888   7.686  1.00  2.27              
ATOM   1742  HA  LYS D  28     -16.654 -14.583   7.898  1.00  1.32              
ATOM   1743  CB  LYS D  28     -16.241 -13.142   6.383  1.00  2.17              
ATOM   1744  HB1 LYS D  28     -17.206 -12.619   6.563  1.00  1.32              
ATOM   1745  HB2 LYS D  28     -15.485 -12.361   6.149  1.00  1.32              
ATOM   1746  CG  LYS D  28     -16.410 -14.077   5.168  1.00  2.17              
ATOM   1747  HG1 LYS D  28     -17.119 -14.895   5.437  1.00  1.32              
ATOM   1748  HG2 LYS D  28     -15.433 -14.550   4.923  1.00  1.32              
ATOM   1749  CD  LYS D  28     -16.937 -13.358   3.918  1.00  2.17              
ATOM   1750  HD1 LYS D  28     -16.333 -12.445   3.723  1.00  1.32              
ATOM   1751  HD2 LYS D  28     -17.978 -13.021   4.129  1.00  1.32              
ATOM   1752  CE  LYS D  28     -16.966 -14.238   2.659  1.00  2.17              
ATOM   1753  HE1 LYS D  28     -17.535 -13.724   1.854  1.00  1.32              
ATOM   1754  HE2 LYS D  28     -17.448 -15.217   2.869  1.00  1.32              
ATOM   1755  NZ  LYS D  28     -15.606 -14.481   2.159  1.00  1.85              
ATOM   1756  HZ1 LYS D  28     -15.649 -15.007   1.242  1.00  0.22              
ATOM   1757  HZ2 LYS D  28     -15.116 -13.591   1.979  1.00  0.22              
ATOM   1758  HZ3 LYS D  28     -15.030 -15.114   2.777  1.00  0.22              
ATOM   1759  C   LYS D  28     -14.616 -14.749   7.455  1.00  2.00              
ATOM   1760  O   LYS D  28     -14.630 -15.933   7.791  1.00  1.70              
ATOM   1761  N   HIS D  29     -13.522 -14.204   6.870  1.00  1.85              
ATOM   1762  HN  HIS D  29     -13.477 -13.210   6.766  1.00  0.22              
ATOM   1763  CA  HIS D  29     -12.489 -15.010   6.214  1.00  2.27              
ATOM   1764  HA  HIS D  29     -12.999 -15.543   5.423  1.00  1.32              
ATOM   1765  CB  HIS D  29     -11.355 -14.187   5.550  1.00  2.17              
ATOM   1766  HB1 HIS D  29     -10.550 -14.875   5.207  1.00  1.32              
ATOM   1767  HB2 HIS D  29     -10.904 -13.492   6.282  1.00  1.32              
ATOM   1768  ND1 HIS D  29     -12.302 -14.084   3.216  1.00  1.85              
ATOM   1769  HD1 HIS D  29     -12.511 -15.082   3.172  1.00  0.22              
ATOM   1770  CG  HIS D  29     -11.783 -13.444   4.318  1.00  1.80              
ATOM   1771  CE1 HIS D  29     -12.449 -13.158   2.242  1.00  1.80              
ATOM   1772  HE1 HIS D  29     -12.810 -13.408   1.239  1.00  0.90              
ATOM   1773  NE2 HIS D  29     -12.070 -11.957   2.651  1.00  1.85              
ATOM   1774  CD2 HIS D  29     -11.647 -12.141   3.960  1.00  1.80              
ATOM   1775  HD2 HIS D  29     -11.233 -11.323   4.536  1.00  1.47              
ATOM   1776  C   HIS D  29     -11.852 -16.086   7.076  1.00  2.00              
ATOM   1777  O   HIS D  29     -11.351 -15.828   8.168  1.00  1.70              
ATOM   1778  N   LYS D  30     -11.925 -17.344   6.612  1.00  1.85              
ATOM   1779  HN  LYS D  30     -12.220 -17.489   5.661  1.00  0.22              
ATOM   1780  CA  LYS D  30     -11.611 -18.495   7.441  1.00  2.27              
ATOM   1781  HA  LYS D  30     -10.677 -18.297   7.952  1.00  1.32              
ATOM   1782  CB  LYS D  30     -12.742 -18.776   8.483  1.00  2.17              
ATOM   1783  HB1 LYS D  30     -13.395 -17.884   8.546  1.00  1.32              
ATOM   1784  HB2 LYS D  30     -13.404 -19.602   8.147  1.00  1.32              
ATOM   1785  CG  LYS D  30     -12.245 -19.111   9.903  1.00  2.17              
ATOM   1786  HG1 LYS D  30     -11.518 -19.952   9.814  1.00  1.32              
ATOM   1787  HG2 LYS D  30     -13.100 -19.487  10.511  1.00  1.32              
ATOM   1788  CD  LYS D  30     -11.563 -17.958  10.675  1.00  2.17              
ATOM   1789  HD1 LYS D  30     -10.794 -17.461  10.049  1.00  1.32              
ATOM   1790  HD2 LYS D  30     -11.014 -18.441  11.519  1.00  1.32              
ATOM   1791  CE  LYS D  30     -12.484 -16.910  11.334  1.00  2.17              
ATOM   1792  HE1 LYS D  30     -11.889 -16.335  12.081  1.00  1.32              
ATOM   1793  HE2 LYS D  30     -13.329 -17.402  11.862  1.00  1.32              
ATOM   1794  NZ  LYS D  30     -13.032 -15.929  10.376  1.00  1.85              
ATOM   1795  HZ1 LYS D  30     -12.282 -15.611   9.715  1.00  0.22              
ATOM   1796  HZ2 LYS D  30     -13.816 -16.328   9.821  1.00  0.22              
ATOM   1797  HZ3 LYS D  30     -13.387 -15.097  10.904  1.00  0.22              
ATOM   1798  C   LYS D  30     -11.349 -19.686   6.533  1.00  2.00              
ATOM   1799  O   LYS D  30     -10.205 -20.077   6.312  1.00  1.70              
ATOM   1800  N   LEU D  31     -12.410 -20.260   5.929  1.00  1.85              
ATOM   1801  HN  LEU D  31     -13.336 -20.001   6.184  1.00  0.22              
ATOM   1802  CA  LEU D  31     -12.286 -21.177   4.809  1.00  2.27              
ATOM   1803  HA  LEU D  31     -11.374 -21.749   4.917  1.00  1.32              
ATOM   1804  CB  LEU D  31     -13.486 -22.161   4.775  1.00  2.17              
ATOM   1805  HB1 LEU D  31     -13.624 -22.517   5.823  1.00  1.32              
ATOM   1806  HB2 LEU D  31     -14.422 -21.638   4.490  1.00  1.32              
ATOM   1807  CG  LEU D  31     -13.307 -23.426   3.899  1.00  2.27              
ATOM   1808  HG  LEU D  31     -12.299 -23.855   4.118  1.00  1.32              
ATOM   1809  CD1 LEU D  31     -14.353 -24.483   4.288  1.00  2.06              
ATOM   1810 HD11 LEU D  31     -14.272 -24.735   5.366  1.00  1.32              
ATOM   1811 HD12 LEU D  31     -15.378 -24.104   4.090  1.00  1.32              
ATOM   1812 HD13 LEU D  31     -14.203 -25.413   3.698  1.00  1.32              
ATOM   1813  CD2 LEU D  31     -13.401 -23.159   2.388  1.00  2.06              
ATOM   1814 HD21 LEU D  31     -14.362 -22.659   2.142  1.00  1.32              
ATOM   1815 HD22 LEU D  31     -12.567 -22.518   2.036  1.00  1.32              
ATOM   1816 HD23 LEU D  31     -13.352 -24.117   1.828  1.00  1.32              
ATOM   1817  C   LEU D  31     -12.153 -20.348   3.537  1.00  2.00              
ATOM   1818  O   LEU D  31     -11.112 -20.353   2.883  1.00  1.70              
ATOM   1819  N   GLU D  32     -13.200 -19.570   3.193  1.00  1.85              
ATOM   1820  HN  GLU D  32     -14.063 -19.634   3.681  1.00  0.22              
ATOM   1821  CA  GLU D  32     -13.082 -18.468   2.262  1.00  2.27              
ATOM   1822  HA  GLU D  32     -12.123 -18.512   1.762  1.00  1.32              
ATOM   1823  CB  GLU D  32     -14.166 -18.533   1.157  1.00  2.17              
ATOM   1824  HB1 GLU D  32     -14.206 -19.596   0.824  1.00  1.32              
ATOM   1825  HB2 GLU D  32     -15.164 -18.285   1.577  1.00  1.32              
END
