# Supplementary material for: Extracellular Peptide-Ligand Dimerization Actuator Receptor Design for Reversible and Spatially Dosed 3D Cell-Material Communication
Source: ACS Synth Biol. 2024 Dec 20;14(7):2494–513. doi: 10.1021/acssynbio.4c00482 (PMC12281622; doi:10.1021/acssynbio.4c00482)
Supplement: Supplementary file 2 [file sb4c00482_si_002.zip › structures_for_publication/MYC_6.pdb]

ATOM      0  N   VAL A   1       4.452   3.749  12.930  1.00  1.85              
ATOM      1  HT1 VAL A   1       3.642   3.937  13.537  1.00  0.22              
ATOM      2  HT2 VAL A   1       4.219   4.041  11.945  1.00  0.22              
ATOM      3  HT3 VAL A   1       5.233   4.350  13.236  1.00  0.22              
ATOM      4  CA  VAL A   1       4.852   2.314  12.986  1.00  2.27              
ATOM      5  HA  VAL A   1       5.198   2.126  13.990  1.00  1.32              
ATOM      6  C   VAL A   1       6.044   2.046  12.078  1.00  2.00              
ATOM      7  O   VAL A   1       6.949   2.872  11.969  1.00  1.70              
ATOM      8  CB  VAL A   1       3.642   1.391  12.711  1.00  0.00              
ATOM      9  HB  VAL A   1       4.006   0.336  12.751  1.00  0.00              
ATOM     10  CG1 VAL A   1       2.502   1.530  13.743  1.00  0.00              
ATOM     11 HG11 VAL A   1       1.650   0.871  13.467  1.00  0.00              
ATOM     12 HG12 VAL A   1       2.832   1.234  14.761  1.00  0.00              
ATOM     13 HG13 VAL A   1       2.129   2.576  13.779  1.00  0.00              
ATOM     14  CG2 VAL A   1       3.059   1.601  11.301  1.00  0.00              
ATOM     15 HG21 VAL A   1       2.167   0.957  11.144  1.00  0.00              
ATOM     16 HG22 VAL A   1       2.754   2.661  11.158  1.00  0.00              
ATOM     17 HG23 VAL A   1       3.800   1.344  10.516  1.00  0.00              
ATOM     18  N   SER A   2       6.115   0.901  11.369  1.00  1.85              
ATOM     19  HN  SER A   2       5.497   0.140  11.544  1.00  0.22              
ATOM     20  CA  SER A   2       7.062   0.718  10.272  1.00  2.27              
ATOM     21  HA  SER A   2       8.009   1.174  10.524  1.00  1.32              
ATOM     22  C   SER A   2       6.536   1.386   9.014  1.00  2.00              
ATOM     23  O   SER A   2       6.107   0.721   8.076  1.00  1.70              
ATOM     24  CB  SER A   2       7.276  -0.784   9.969  1.00  0.00              
ATOM     25  HB1 SER A   2       6.280  -1.241   9.769  1.00  0.00              
ATOM     26  HB2 SER A   2       7.886  -0.911   9.047  1.00  0.00              
ATOM     27  OG  SER A   2       7.875  -1.483  11.069  1.00  0.00              
ATOM     28  HG1 SER A   2       7.769  -2.427  10.896  1.00  0.00              
ATOM     29  N   ASP A   3       6.527   2.734   8.970  1.00  1.85              
ATOM     30  HN  ASP A   3       6.912   3.242   9.741  1.00  0.22              
ATOM     31  CA  ASP A   3       5.756   3.530   8.024  1.00  2.27              
ATOM     32  HA  ASP A   3       4.777   3.075   7.927  1.00  1.32              
ATOM     33  C   ASP A   3       6.356   3.623   6.608  1.00  2.00              
ATOM     34  O   ASP A   3       6.376   4.686   5.989  1.00  1.70              
ATOM     35  CB  ASP A   3       5.568   4.975   8.541  1.00  0.00              
ATOM     36  HB1 ASP A   3       6.559   5.407   8.786  1.00  0.00              
ATOM     37  HB2 ASP A   3       5.093   5.608   7.768  1.00  0.00              
ATOM     38  CG  ASP A   3       4.722   5.037   9.804  1.00  0.00              
ATOM     39  OD1 ASP A   3       3.622   4.428   9.809  1.00  0.00              
ATOM     40  OD2 ASP A   3       5.071   5.841  10.701  1.00  0.00              
ATOM     41  N   VAL A   4       6.862   2.507   6.058  1.00  1.85              
ATOM     42  HN  VAL A   4       6.757   1.643   6.560  1.00  0.22              
ATOM     43  CA  VAL A   4       7.558   2.447   4.785  1.00  2.27              
ATOM     44  HA  VAL A   4       7.433   3.384   4.263  1.00  1.32              
ATOM     45  C   VAL A   4       6.942   1.318   3.964  1.00  2.00              
ATOM     46  O   VAL A   4       6.649   0.269   4.545  1.00  1.70              
ATOM     47  CB  VAL A   4       9.066   2.172   4.991  1.00  0.00              
ATOM     48  HB  VAL A   4       9.158   1.221   5.571  1.00  0.00              
ATOM     49  CG1 VAL A   4       9.856   1.995   3.677  1.00  0.00              
ATOM     50 HG11 VAL A   4      10.935   1.840   3.894  1.00  0.00              
ATOM     51 HG12 VAL A   4       9.505   1.113   3.103  1.00  0.00              
ATOM     52 HG13 VAL A   4       9.762   2.898   3.036  1.00  0.00              
ATOM     53  CG2 VAL A   4       9.747   3.268   5.833  1.00  0.00              
ATOM     54 HG21 VAL A   4      10.835   3.068   5.933  1.00  0.00              
ATOM     55 HG22 VAL A   4       9.617   4.264   5.356  1.00  0.00              
ATOM     56 HG23 VAL A   4       9.320   3.314   6.856  1.00  0.00              
ATOM     57  N   PRO A   5       6.719   1.409   2.651  1.00  1.85              
ATOM     58  CA  PRO A   5       6.491   0.235   1.810  1.00  2.27              
ATOM     59  HA  PRO A   5       5.726  -0.400   2.233  1.00  1.32              
ATOM     60  C   PRO A   5       7.755  -0.617   1.672  1.00  2.00              
ATOM     61  O   PRO A   5       8.530  -0.459   0.733  1.00  1.70              
ATOM     62  CD  PRO A   5       6.460   2.658   1.902  1.00 52.80              
ATOM     63  HD1 PRO A   5       5.858   2.530   2.830  1.00  0.00              
ATOM     64  HD2 PRO A   5       6.766   3.724   1.780  1.00  0.00              
ATOM     65  CB  PRO A   5       6.025   0.790   0.473  1.00 52.39              
ATOM     66  HB1 PRO A   5       4.927   0.967   0.517  1.00  0.00              
ATOM     67  HB2 PRO A   5       6.247   0.111  -0.374  1.00  0.00              
ATOM     68  CG  PRO A   5       5.665   2.212   0.708  1.00 52.57              
ATOM     69  HG1 PRO A   5       4.950   2.606  -0.041  1.00  0.00              
ATOM     70  HG2 PRO A   5       6.591   2.831   0.697  1.00  0.00              
ATOM     71  N   ARG A   6       7.995  -1.505   2.647  1.00  1.85              
ATOM     72  HN  ARG A   6       7.348  -1.551   3.403  1.00  0.22              
ATOM     73  CA  ARG A   6       9.211  -2.280   2.784  1.00  2.27              
ATOM     74  HA  ARG A   6       9.948  -1.935   2.072  1.00  1.32              
ATOM     75  C   ARG A   6       8.990  -3.769   2.510  1.00  2.00              
ATOM     76  O   ARG A   6       7.961  -4.175   1.976  1.00  1.70              
ATOM     77  CB  ARG A   6       9.807  -2.127   4.202  1.00  0.00              
ATOM     78  HB1 ARG A   6      10.783  -2.668   4.193  1.00  0.00              
ATOM     79  HB2 ARG A   6      10.051  -1.058   4.389  1.00  0.00              
ATOM     80  CG  ARG A   6       8.954  -2.698   5.360  1.00  0.00              
ATOM     81  HG1 ARG A   6       7.940  -2.244   5.310  1.00  0.00              
ATOM     82  HG2 ARG A   6       8.801  -3.789   5.194  1.00  0.00              
ATOM     83  CD  ARG A   6       9.588  -2.521   6.751  1.00  0.00              
ATOM     84  HD1 ARG A   6      10.561  -3.063   6.785  1.00  0.00              
ATOM     85  HD2 ARG A   6       9.770  -1.446   6.984  1.00  0.00              
ATOM     86  NE  ARG A   6       8.618  -3.080   7.753  1.00  0.00              
ATOM     87  HE  ARG A   6       8.008  -2.381   8.145  1.00  0.00              
ATOM     88  CZ  ARG A   6       8.576  -4.377   8.086  1.00  0.00              
ATOM     89  NH1 ARG A   6       7.675  -4.764   8.986  1.00  0.00              
ATOM     90 HH11 ARG A   6       7.627  -5.709   9.279  1.00  0.00              
ATOM     91 HH12 ARG A   6       7.157  -4.034   9.438  1.00  0.00              
ATOM     92  NH2 ARG A   6       9.379  -5.276   7.528  1.00  0.00              
ATOM     93 HH21 ARG A   6       9.263  -6.238   7.733  1.00  0.00              
ATOM     94 HH22 ARG A   6       9.933  -4.971   6.764  1.00  0.00              
ATOM     95  N   ASP A   7       9.971  -4.619   2.895  1.00  1.85              
ATOM     96  HN  ASP A   7      10.782  -4.244   3.335  1.00  0.22              
ATOM     97  CA  ASP A   7       9.939  -6.076   2.846  1.00  2.27              
ATOM     98  HA  ASP A   7      10.925  -6.402   3.150  1.00  1.32              
ATOM     99  C   ASP A   7       9.778  -6.637   1.432  1.00  2.00              
ATOM    100  O   ASP A   7       9.061  -7.610   1.175  1.00  1.70              
ATOM    101  CB  ASP A   7       8.914  -6.641   3.857  1.00  0.00              
ATOM    102  HB1 ASP A   7       7.961  -6.081   3.762  1.00  0.00              
ATOM    103  HB2 ASP A   7       8.712  -7.710   3.652  1.00  0.00              
ATOM    104  CG  ASP A   7       9.379  -6.504   5.300  1.00  0.00              
ATOM    105  OD1 ASP A   7      10.582  -6.202   5.505  1.00  0.00              
ATOM    106  OD2 ASP A   7       8.595  -6.881   6.203  1.00  0.00              
ATOM    107  N   LEU A   8      10.495  -6.019   0.480  1.00  1.85              
ATOM    108  HN  LEU A   8      11.099  -5.272   0.735  1.00  0.22              
ATOM    109  CA  LEU A   8      10.387  -6.289  -0.937  1.00  2.27              
ATOM    110  HA  LEU A   8       9.360  -6.535  -1.165  1.00  1.32              
ATOM    111  C   LEU A   8      11.249  -7.477  -1.342  1.00  2.00              
ATOM    112  O   LEU A   8      12.466  -7.369  -1.489  1.00  1.70              
ATOM    113  CB  LEU A   8      10.789  -5.049  -1.768  1.00  0.00              
ATOM    114  HB1 LEU A   8      11.820  -4.764  -1.456  1.00  0.00              
ATOM    115  HB2 LEU A   8      10.859  -5.338  -2.839  1.00  0.00              
ATOM    116  CG  LEU A   8       9.901  -3.787  -1.642  1.00  0.00              
ATOM    117  HG  LEU A   8       8.911  -4.008  -2.109  1.00  0.00              
ATOM    118  CD1 LEU A   8      10.517  -2.616  -2.421  1.00  0.00              
ATOM    119 HD11 LEU A   8       9.857  -1.725  -2.371  1.00  0.00              
ATOM    120 HD12 LEU A   8      11.507  -2.343  -1.998  1.00  0.00              
ATOM    121 HD13 LEU A   8      10.655  -2.886  -3.490  1.00  0.00              
ATOM    122  CD2 LEU A   8       9.655  -3.383  -0.180  1.00  0.00              
ATOM    123 HD21 LEU A   8       9.032  -2.465  -0.133  1.00  0.00              
ATOM    124 HD22 LEU A   8       9.126  -4.179   0.382  1.00  0.00              
ATOM    125 HD23 LEU A   8      10.619  -3.175   0.333  1.00  0.00              
ATOM    126  N   GLU A   9      10.637  -8.664  -1.499  1.00  1.85              
ATOM    127  HN  GLU A   9       9.649  -8.753  -1.376  1.00  0.22              
ATOM    128  CA  GLU A   9      11.383  -9.888  -1.703  1.00  2.27              
ATOM    129  HA  GLU A   9      12.314  -9.670  -2.206  1.00  1.32              
ATOM    130  C   GLU A   9      10.614 -10.833  -2.606  1.00  2.00              
ATOM    131  O   GLU A   9       9.388 -10.790  -2.687  1.00  1.70              
ATOM    132  CB  GLU A   9      11.699 -10.575  -0.354  1.00  0.00              
ATOM    133  HB1 GLU A   9      12.248  -9.845   0.285  1.00  0.00              
ATOM    134  HB2 GLU A   9      10.752 -10.800   0.185  1.00  0.00              
ATOM    135  CG  GLU A   9      12.550 -11.873  -0.442  1.00  0.00              
ATOM    136  HG1 GLU A   9      11.966 -12.663  -0.947  1.00  0.00              
ATOM    137  HG2 GLU A   9      13.488 -11.697  -1.006  1.00  0.00              
ATOM    138  CD  GLU A   9      12.948 -12.498   0.897  1.00  0.00              
ATOM    139  OE1 GLU A   9      11.986 -12.791   1.655  1.00  0.00              
ATOM    140  OE2 GLU A   9      14.159 -12.667   1.177  1.00  0.00              
ATOM    141  N   VAL A  10      11.319 -11.714  -3.339  1.00  1.85              
ATOM    142  HN  VAL A  10      12.320 -11.697  -3.317  1.00  0.22              
ATOM    143  CA  VAL A  10      10.697 -12.753  -4.144  1.00  2.27              
ATOM    144  HA  VAL A  10       9.786 -12.361  -4.577  1.00  1.32              
ATOM    145  C   VAL A  10      10.299 -13.952  -3.289  1.00  2.00              
ATOM    146  O   VAL A  10      11.095 -14.527  -2.550  1.00  1.70              
ATOM    147  CB  VAL A  10      11.622 -13.180  -5.308  1.00  0.00              
ATOM    148  HB  VAL A  10      12.593 -13.510  -4.862  1.00  0.00              
ATOM    149  CG1 VAL A  10      11.072 -14.351  -6.149  1.00  0.00              
ATOM    150 HG11 VAL A  10      11.763 -14.581  -6.988  1.00  0.00              
ATOM    151 HG12 VAL A  10      10.967 -15.276  -5.545  1.00  0.00              
ATOM    152 HG13 VAL A  10      10.081 -14.094  -6.581  1.00  0.00              
ATOM    153  CG2 VAL A  10      11.949 -12.005  -6.251  1.00  0.00              
ATOM    154 HG21 VAL A  10      12.581 -12.346  -7.098  1.00  0.00              
ATOM    155 HG22 VAL A  10      11.016 -11.567  -6.665  1.00  0.00              
ATOM    156 HG23 VAL A  10      12.504 -11.205  -5.719  1.00  0.00              
ATOM    157  N   VAL A  11       9.023 -14.358  -3.391  1.00  1.85              
ATOM    158  HN  VAL A  11       8.407 -13.866  -4.014  1.00  0.22              
ATOM    159  CA  VAL A  11       8.436 -15.503  -2.721  1.00  2.27              
ATOM    160  HA  VAL A  11       8.948 -15.677  -1.784  1.00  1.32              
ATOM    161  C   VAL A  11       8.618 -16.743  -3.585  1.00  2.00              
ATOM    162  O   VAL A  11       9.134 -17.767  -3.140  1.00  1.70              
ATOM    163  CB  VAL A  11       6.932 -15.272  -2.444  1.00  0.00              
ATOM    164  HB  VAL A  11       6.439 -15.053  -3.423  1.00  0.00              
ATOM    165  CG1 VAL A  11       6.215 -16.488  -1.821  1.00  0.00              
ATOM    166 HG11 VAL A  11       5.151 -16.243  -1.613  1.00  0.00              
ATOM    167 HG12 VAL A  11       6.223 -17.362  -2.504  1.00  0.00              
ATOM    168 HG13 VAL A  11       6.694 -16.780  -0.863  1.00  0.00              
ATOM    169  CG2 VAL A  11       6.690 -14.043  -1.546  1.00  0.00              
ATOM    170 HG21 VAL A  11       5.607 -13.921  -1.329  1.00  0.00              
ATOM    171 HG22 VAL A  11       7.228 -14.153  -0.580  1.00  0.00              
ATOM    172 HG23 VAL A  11       7.040 -13.110  -2.035  1.00  0.00              
ATOM    173  N   ALA A  12       8.202 -16.672  -4.863  1.00  1.85              
ATOM    174  HN  ALA A  12       7.839 -15.814  -5.223  1.00  0.22              
ATOM    175  CA  ALA A  12       8.320 -17.764  -5.806  1.00  2.27              
ATOM    176  HA  ALA A  12       9.131 -18.417  -5.509  1.00  1.32              
ATOM    177  C   ALA A  12       8.677 -17.216  -7.179  1.00  2.00              
ATOM    178  O   ALA A  12       8.315 -16.091  -7.523  1.00  1.70              
ATOM    179  CB  ALA A  12       7.003 -18.569  -5.887  1.00  0.00              
ATOM    180  HB1 ALA A  12       6.760 -18.988  -4.887  1.00  0.00              
ATOM    181  HB2 ALA A  12       6.156 -17.919  -6.200  1.00  0.00              
ATOM    182  HB3 ALA A  12       7.083 -19.415  -6.603  1.00  0.00              
ATOM    183  N   ALA A  13       9.414 -17.988  -7.998  1.00  1.85              
ATOM    184  HN  ALA A  13       9.697 -18.902  -7.722  1.00  0.22              
ATOM    185  CA  ALA A  13       9.880 -17.527  -9.288  1.00  2.27              
ATOM    186  HA  ALA A  13       9.302 -16.665  -9.599  1.00  1.32              
ATOM    187  C   ALA A  13       9.705 -18.560 -10.392  1.00  2.00              
ATOM    188  O   ALA A  13       9.882 -19.763 -10.203  1.00  1.70              
ATOM    189  CB  ALA A  13      11.370 -17.118  -9.224  1.00  0.00              
ATOM    190  HB1 ALA A  13      11.499 -16.298  -8.485  1.00  0.00              
ATOM    191  HB2 ALA A  13      12.005 -17.972  -8.900  1.00  0.00              
ATOM    192  HB3 ALA A  13      11.738 -16.755 -10.207  1.00  0.00              
ATOM    193  N   THR A  14       9.363 -18.081 -11.598  1.00  1.85              
ATOM    194  HN  THR A  14       9.176 -17.103 -11.721  1.00  0.22              
ATOM    195  CA  THR A  14       9.296 -18.849 -12.835  1.00  2.27              
ATOM    196  HA  THR A  14       9.944 -19.711 -12.759  1.00  1.32              
ATOM    197  C   THR A  14       9.878 -17.943 -13.907  1.00  2.00              
ATOM    198  O   THR A  14      10.007 -16.749 -13.642  1.00  1.70              
ATOM    199  CB  THR A  14       7.837 -19.243 -13.163  1.00  0.00              
ATOM    200  HB  THR A  14       7.874 -19.782 -14.140  1.00  0.00              
ATOM    201  OG1 THR A  14       7.002 -18.104 -13.348  1.00  0.00              
ATOM    202  HG1 THR A  14       6.124 -18.456 -13.533  1.00  0.00              
ATOM    203  CG2 THR A  14       7.148 -20.162 -12.148  1.00  0.00              
ATOM    204 HG21 THR A  14       6.152 -20.483 -12.519  1.00  0.00              
ATOM    205 HG22 THR A  14       7.758 -21.074 -11.976  1.00  0.00              
ATOM    206 HG23 THR A  14       7.008 -19.649 -11.173  1.00  0.00              
ATOM    207  N   PRO A  15      10.259 -18.376 -15.111  1.00  1.85              
ATOM    208  CA  PRO A  15      10.854 -17.479 -16.112  1.00  2.27              
ATOM    209  HA  PRO A  15      11.561 -16.812 -15.639  1.00  1.32              
ATOM    210  C   PRO A  15       9.811 -16.610 -16.801  1.00  2.00              
ATOM    211  O   PRO A  15      10.169 -15.763 -17.614  1.00  1.70              
ATOM    212  CD  PRO A  15      10.492 -19.789 -15.469  1.00 52.80              
ATOM    213  HD1 PRO A  15      10.877 -19.482 -14.471  1.00  0.00              
ATOM    214  HD2 PRO A  15      10.061 -20.817 -15.422  1.00  0.00              
ATOM    215  CB  PRO A  15      11.522 -18.400 -17.121  1.00 52.39              
ATOM    216  HB1 PRO A  15      12.541 -18.660 -16.755  1.00  0.00              
ATOM    217  HB2 PRO A  15      11.606 -17.944 -18.128  1.00  0.00              
ATOM    218  CG  PRO A  15      11.597 -19.741 -16.486  1.00 52.57              
ATOM    219  HG1 PRO A  15      12.395 -20.378 -16.915  1.00  0.00              
ATOM    220  HG2 PRO A  15      10.614 -20.254 -16.596  1.00  0.00              
ATOM    221  N   THR A  16       8.522 -16.827 -16.511  1.00  1.85              
ATOM    222  HN  THR A  16       8.286 -17.581 -15.907  1.00  0.22              
ATOM    223  CA  THR A  16       7.378 -16.100 -17.038  1.00  2.27              
ATOM    224  HA  THR A  16       7.670 -15.533 -17.911  1.00  1.32              
ATOM    225  C   THR A  16       6.856 -15.103 -16.020  1.00  2.00              
ATOM    226  O   THR A  16       6.829 -13.895 -16.259  1.00  1.70              
ATOM    227  CB  THR A  16       6.231 -17.069 -17.408  1.00  0.00              
ATOM    228  HB  THR A  16       5.385 -16.427 -17.756  1.00  0.00              
ATOM    229  OG1 THR A  16       5.760 -17.800 -16.280  1.00  0.00              
ATOM    230  HG1 THR A  16       5.064 -18.374 -16.618  1.00  0.00              
ATOM    231  CG2 THR A  16       6.540 -18.078 -18.519  1.00  0.00              
ATOM    232 HG21 THR A  16       5.630 -18.651 -18.795  1.00  0.00              
ATOM    233 HG22 THR A  16       6.902 -17.554 -19.428  1.00  0.00              
ATOM    234 HG23 THR A  16       7.322 -18.800 -18.199  1.00  0.00              
ATOM    235  N   SER A  17       6.399 -15.606 -14.860  1.00  1.85              
ATOM    236  HN  SER A  17       6.360 -16.601 -14.761  1.00  0.22              
ATOM    237  CA  SER A  17       5.843 -14.830 -13.766  1.00  2.27              
ATOM    238  HA  SER A  17       5.889 -13.783 -14.024  1.00  1.32              
ATOM    239  C   SER A  17       6.634 -14.969 -12.470  1.00  2.00              
ATOM    240  O   SER A  17       7.424 -15.891 -12.280  1.00  1.70              
ATOM    241  CB  SER A  17       4.357 -15.187 -13.534  1.00  0.00              
ATOM    242  HB1 SER A  17       3.956 -14.509 -12.746  1.00  0.00              
ATOM    243  HB2 SER A  17       3.764 -15.001 -14.458  1.00  0.00              
ATOM    244  OG  SER A  17       4.181 -16.540 -13.091  1.00  0.00              
ATOM    245  HG1 SER A  17       3.278 -16.614 -12.759  1.00  0.00              
ATOM    246  N   LEU A  18       6.460 -14.009 -11.549  1.00  1.85              
ATOM    247  HN  LEU A  18       5.814 -13.257 -11.727  1.00  0.22              
ATOM    248  CA  LEU A  18       7.229 -13.879 -10.329  1.00  2.27              
ATOM    249  HA  LEU A  18       7.719 -14.811 -10.082  1.00  1.32              
ATOM    250  C   LEU A  18       6.290 -13.503  -9.197  1.00  2.00              
ATOM    251  O   LEU A  18       5.461 -12.615  -9.351  1.00  1.70              
ATOM    252  CB  LEU A  18       8.269 -12.741 -10.450  1.00  0.00              
ATOM    253  HB1 LEU A  18       7.781 -11.906 -11.002  1.00  0.00              
ATOM    254  HB2 LEU A  18       8.496 -12.349  -9.434  1.00  0.00              
ATOM    255  CG  LEU A  18       9.597 -13.063 -11.176  1.00  0.00              
ATOM    256  HG  LEU A  18       9.361 -13.342 -12.231  1.00  0.00              
ATOM    257  CD1 LEU A  18      10.281 -14.279 -10.532  1.00  0.00              
ATOM    258 HD11 LEU A  18      11.210 -14.539 -11.083  1.00  0.00              
ATOM    259 HD12 LEU A  18      10.550 -14.062  -9.476  1.00  0.00              
ATOM    260 HD13 LEU A  18       9.609 -15.162 -10.549  1.00  0.00              
ATOM    261  CD2 LEU A  18      10.558 -11.865 -11.206  1.00  0.00              
ATOM    262 HD21 LEU A  18      11.504 -12.142 -11.718  1.00  0.00              
ATOM    263 HD22 LEU A  18      10.121 -11.002 -11.748  1.00  0.00              
ATOM    264 HD23 LEU A  18      10.805 -11.539 -10.172  1.00  0.00              
ATOM    265  N   LEU A  19       6.367 -14.149  -8.023  1.00  1.85              
ATOM    266  HN  LEU A  19       7.061 -14.862  -7.869  1.00  0.22              
ATOM    267  CA  LEU A  19       5.512 -13.817  -6.894  1.00  2.27              
ATOM    268  HA  LEU A  19       4.685 -13.198  -7.214  1.00  1.32              
ATOM    269  C   LEU A  19       6.321 -13.024  -5.878  1.00  2.00              
ATOM    270  O   LEU A  19       7.347 -13.500  -5.393  1.00  1.70              
ATOM    271  CB  LEU A  19       4.915 -15.094  -6.257  1.00  0.00              
ATOM    272  HB1 LEU A  19       4.577 -15.750  -7.092  1.00  0.00              
ATOM    273  HB2 LEU A  19       5.725 -15.651  -5.737  1.00  0.00              
ATOM    274  CG  LEU A  19       3.720 -14.918  -5.292  1.00  0.00              
ATOM    275  HG  LEU A  19       4.101 -14.473  -4.340  1.00  0.00              
ATOM    276  CD1 LEU A  19       3.111 -16.283  -4.937  1.00  0.00              
ATOM    277 HD11 LEU A  19       2.282 -16.162  -4.206  1.00  0.00              
ATOM    278 HD12 LEU A  19       2.705 -16.778  -5.845  1.00  0.00              
ATOM    279 HD13 LEU A  19       3.876 -16.950  -4.487  1.00  0.00              
ATOM    280  CD2 LEU A  19       2.639 -13.982  -5.854  1.00  0.00              
ATOM    281 HD21 LEU A  19       1.791 -13.898  -5.140  1.00  0.00              
ATOM    282 HD22 LEU A  19       3.033 -12.961  -6.031  1.00  0.00              
ATOM    283 HD23 LEU A  19       2.245 -14.377  -6.816  1.00  0.00              
ATOM    284  N   ILE A  20       5.908 -11.787  -5.542  1.00  1.85              
ATOM    285  HN  ILE A  20       5.049 -11.423  -5.912  1.00  0.22              
ATOM    286  CA  ILE A  20       6.654 -10.911  -4.644  1.00  2.27              
ATOM    287  HA  ILE A  20       7.565 -11.403  -4.336  1.00  1.32              
ATOM    288  C   ILE A  20       5.897 -10.610  -3.356  1.00  2.00              
ATOM    289  O   ILE A  20       4.669 -10.671  -3.294  1.00  1.70              
ATOM    290  CB  ILE A  20       7.045  -9.594  -5.355  1.00  0.00              
ATOM    291  HB  ILE A  20       7.532  -8.979  -4.557  1.00  0.00              
ATOM    292  CG2 ILE A  20       8.104  -9.773  -6.466  1.00  0.00              
ATOM    293 HG21 ILE A  20       8.457  -8.786  -6.831  1.00  0.00              
ATOM    294 HG22 ILE A  20       8.986 -10.328  -6.087  1.00  0.00              
ATOM    295 HG23 ILE A  20       7.683 -10.331  -7.329  1.00  0.00              
ATOM    296  CG1 ILE A  20       5.829  -8.764  -5.837  1.00  0.00              
ATOM    297 HG11 ILE A  20       5.294  -9.312  -6.645  1.00  0.00              
ATOM    298 HG12 ILE A  20       5.114  -8.647  -4.990  1.00  0.00              
ATOM    299  CD  ILE A  20       6.190  -7.359  -6.347  1.00  0.00              
ATOM    300  HD1 ILE A  20       5.269  -6.799  -6.621  1.00  0.00              
ATOM    301  HD2 ILE A  20       6.727  -6.783  -5.563  1.00  0.00              
ATOM    302  HD3 ILE A  20       6.837  -7.416  -7.247  1.00  0.00              
ATOM    303  N   SER A  21       6.639 -10.269  -2.283  1.00  1.85              
ATOM    304  HN  SER A  21       7.644 -10.316  -2.334  1.00  0.22              
ATOM    305  CA  SER A  21       6.099  -9.753  -1.030  1.00  2.27              
ATOM    306  HA  SER A  21       5.030  -9.908  -1.011  1.00  1.32              
ATOM    307  C   SER A  21       6.332  -8.266  -0.874  1.00  2.00              
ATOM    308  O   SER A  21       7.255  -7.698  -1.451  1.00  1.70              
ATOM    309  CB  SER A  21       6.756 -10.451   0.184  1.00  0.00              
ATOM    310  HB1 SER A  21       6.252 -10.086   1.108  1.00  0.00              
ATOM    311  HB2 SER A  21       6.591 -11.551   0.134  1.00  0.00              
ATOM    312  OG  SER A  21       8.155 -10.159   0.293  1.00  0.00              
ATOM    313  HG1 SER A  21       8.435 -10.436   1.174  1.00  0.00              
ATOM    314  N   GLY A  22       4.903  -7.915   0.032  1.00 72.63              
ATOM    315  HN  GLY A  22       3.904  -7.931   0.039  1.00  0.00              
ATOM    316  CA  GLY A  22       5.513  -6.631   0.339  1.00 74.03              
ATOM    317  C   GLY A  22       5.509  -6.274   1.813  1.00 73.47              
ATOM    318  O   GLY A  22       5.972  -5.192   2.185  1.00 73.48              
ATOM    319  HA1 GLY A  22       4.953  -5.861  -0.172  1.00  0.00              
ATOM    320  N   LYS A  23       4.981  -7.169   2.653  1.00 73.27              
ATOM    321  HN  LYS A  23       4.533  -8.004   2.339  1.00  0.00              
ATOM    322  CA  LYS A  23       5.018  -6.992   4.108  1.00 72.82              
ATOM    323  HA  LYS A  23       4.395  -7.769   4.534  1.00  0.00              
ATOM    324  C   LYS A  23       4.431  -5.658   4.534  1.00 71.51              
ATOM    325  O   LYS A  23       4.961  -5.022   5.441  1.00 71.10              
ATOM    326  CB  LYS A  23       6.466  -7.092   4.641  1.00  0.00              
ATOM    327  HB1 LYS A  23       6.871  -8.074   4.304  1.00  0.00              
ATOM    328  HB2 LYS A  23       7.088  -6.311   4.147  1.00  0.00              
ATOM    329  CG  LYS A  23       6.626  -7.001   6.172  1.00  0.00              
ATOM    330  HG1 LYS A  23       6.283  -5.998   6.515  1.00  0.00              
ATOM    331  HG2 LYS A  23       5.965  -7.759   6.652  1.00  0.00              
ATOM    332  CD  LYS A  23       8.076  -7.204   6.647  1.00  0.00              
ATOM    333  HD1 LYS A  23       8.399  -8.232   6.361  1.00  0.00              
ATOM    334  HD2 LYS A  23       8.726  -6.486   6.095  1.00  0.00              
ATOM    335  CE  LYS A  23       8.229  -6.998   8.161  1.00  0.00              
ATOM    336  HE1 LYS A  23       9.300  -7.063   8.456  1.00  0.00              
ATOM    337  HE2 LYS A  23       7.842  -5.999   8.459  1.00  0.00              
ATOM    338  NZ  LYS A  23       7.487  -8.020   8.893  1.00  0.00              
ATOM    339  HZ1 LYS A  23       7.597  -7.874   9.917  1.00  0.00              
ATOM    340  HZ2 LYS A  23       6.479  -7.963   8.642  1.00  0.00              
ATOM    341  HZ3 LYS A  23       7.850  -8.960   8.638  1.00  0.00              
ATOM    342  N   VAL A  24       3.352  -5.233   3.875  1.00 71.60              
ATOM    343  HN  VAL A  24       2.904  -5.764   3.160  1.00  0.00              
ATOM    344  CA  VAL A  24       2.723  -3.929   4.150  1.00 70.92              
ATOM    345  HA  VAL A  24       2.847  -3.744   5.209  1.00  0.00              
ATOM    346  C   VAL A  24       1.210  -3.918   3.853  1.00 70.13              
ATOM    347  O   VAL A  24       0.744  -4.551   2.900  1.00 70.74              
ATOM    348  CB  VAL A  24       3.463  -2.791   3.411  1.00  0.00              
ATOM    349  HB  VAL A  24       4.545  -2.857   3.687  1.00  0.00              
ATOM    350  CG1 VAL A  24       3.369  -2.876   1.873  1.00  0.00              
ATOM    351 HG11 VAL A  24       3.887  -2.011   1.406  1.00  0.00              
ATOM    352 HG12 VAL A  24       3.848  -3.798   1.483  1.00  0.00              
ATOM    353 HG13 VAL A  24       2.307  -2.860   1.543  1.00  0.00              
ATOM    354  CG2 VAL A  24       2.982  -1.397   3.859  1.00  0.00              
ATOM    355 HG21 VAL A  24       3.500  -0.600   3.285  1.00  0.00              
ATOM    356 HG22 VAL A  24       1.887  -1.291   3.695  1.00  0.00              
ATOM    357 HG23 VAL A  24       3.190  -1.226   4.935  1.00  0.00              
ATOM    358  N   GLU A  25       0.451  -3.227   4.702  1.00 69.31              
ATOM    359  HN  GLU A  25       0.778  -2.879   5.577  1.00  0.00              
ATOM    360  CA  GLU A  25      -0.954  -2.911   4.421  1.00 68.74              
ATOM    361  HA  GLU A  25      -1.124  -3.085   3.367  1.00  0.00              
ATOM    362  C   GLU A  25      -1.290  -1.437   4.700  1.00 69.15              
ATOM    363  O   GLU A  25      -1.025  -0.915   5.787  1.00 67.96              
ATOM    364  CB  GLU A  25      -1.898  -3.899   5.145  1.00  0.00              
ATOM    365  HB1 GLU A  25      -2.942  -3.680   4.823  1.00  0.00              
ATOM    366  HB2 GLU A  25      -1.686  -4.939   4.808  1.00  0.00              
ATOM    367  CG  GLU A  25      -1.856  -3.856   6.699  1.00  0.00              
ATOM    368  HG1 GLU A  25      -0.838  -4.112   7.048  1.00  0.00              
ATOM    369  HG2 GLU A  25      -2.129  -2.851   7.077  1.00  0.00              
ATOM    370  CD  GLU A  25      -2.762  -4.860   7.417  1.00  0.00              
ATOM    371  OE1 GLU A  25      -2.540  -6.069   7.140  1.00  0.00              
ATOM    372  OE2 GLU A  25      -3.654  -4.455   8.197  1.00  0.00              
ATOM    373  N   THR A  28      -1.841  -0.771   3.687  1.00 71.18              
ATOM    374  HN  THR A  28      -2.008  -1.181   2.790  1.00  0.00              
ATOM    375  CA  THR A  28      -2.254   0.624   3.793  1.00 72.18              
ATOM    376  HA  THR A  28      -2.097   0.917   4.822  1.00  0.00              
ATOM    377  C   THR A  28      -3.747   0.724   3.538  1.00 72.41              
ATOM    378  O   THR A  28      -4.338  -0.175   2.938  1.00 72.38              
ATOM    379  CB  THR A  28      -1.507   1.502   2.762  1.00  0.00              
ATOM    380  HB  THR A  28      -1.916   2.535   2.882  1.00  0.00              
ATOM    381  OG1 THR A  28      -1.775   1.102   1.422  1.00  0.00              
ATOM    382  HG1 THR A  28      -1.259   1.698   0.867  1.00  0.00              
ATOM    383  CG2 THR A  28       0.014   1.579   2.928  1.00  0.00              
ATOM    384 HG21 THR A  28       0.451   2.316   2.221  1.00  0.00              
ATOM    385 HG22 THR A  28       0.276   1.898   3.958  1.00  0.00              
ATOM    386 HG23 THR A  28       0.489   0.592   2.738  1.00  0.00              
ATOM    387  N   ASN A  29      -4.346   1.829   3.986  1.00 73.21              
ATOM    388  HN  ASN A  29      -3.857   2.591   4.408  1.00  0.00              
ATOM    389  CA  ASN A  29      -5.793   2.016   3.892  1.00 73.81              
ATOM    390  HA  ASN A  29      -6.208   1.074   4.235  1.00  0.00              
ATOM    391  C   ASN A  29      -6.311   2.260   2.478  1.00 75.66              
ATOM    392  O   ASN A  29      -7.388   1.778   2.139  1.00 75.92              
ATOM    393  CB  ASN A  29      -6.269   3.135   4.848  1.00  0.00              
ATOM    394  HB1 ASN A  29      -5.500   3.937   4.841  1.00  0.00              
ATOM    395  HB2 ASN A  29      -7.217   3.578   4.480  1.00  0.00              
ATOM    396  CG  ASN A  29      -6.447   2.687   6.302  1.00  0.00              
ATOM    397  OD1 ASN A  29      -5.726   1.837   6.828  1.00  0.00              
ATOM    398  ND2 ASN A  29      -7.460   3.268   6.984  1.00  0.00              
ATOM    399 HD21 ASN A  29      -7.585   2.998   7.935  1.00  0.00              
ATOM    400 HD22 ASN A  29      -8.026   3.957   6.544  1.00  0.00              
ATOM    401  N   GLU A  30      -5.571   3.000   1.651  1.00 77.81              
ATOM    402  HN  GLU A  30      -4.722   3.465   1.890  1.00  0.00              
ATOM    403  CA  GLU A  30      -5.985   3.190   0.250  1.00 80.01              
ATOM    404  HA  GLU A  30      -6.803   2.507   0.058  1.00  0.00              
ATOM    405  C   GLU A  30      -4.881   2.860  -0.739  1.00 82.32              
ATOM    406  O   GLU A  30      -4.413   3.727  -1.484  1.00 83.92              
ATOM    407  CB  GLU A  30      -6.537   4.617   0.025  1.00  0.00              
ATOM    408  HB1 GLU A  30      -5.757   5.345   0.346  1.00  0.00              
ATOM    409  HB2 GLU A  30      -6.691   4.795  -1.063  1.00  0.00              
ATOM    410  CG  GLU A  30      -7.852   4.957   0.783  1.00  0.00              
ATOM    411  HG1 GLU A  30      -8.655   4.272   0.454  1.00  0.00              
ATOM    412  HG2 GLU A  30      -7.716   4.862   1.878  1.00  0.00              
ATOM    413  CD  GLU A  30      -8.423   6.355   0.527  1.00  0.00              
ATOM    414  OE1 GLU A  30      -7.624   7.304   0.743  1.00  0.00              
ATOM    415  OE2 GLU A  30      -9.610   6.490   0.149  1.00  0.00              
ATOM    416  N   TYR A  31      -4.333   3.008  -1.542  1.00  1.85              
ATOM    417  HN  TYR A  31      -3.729   3.729  -1.208  1.00  0.22              
ATOM    418  CA  TYR A  31      -3.985   2.400  -2.811  1.00  2.27              
ATOM    419  HA  TYR A  31      -4.635   1.560  -3.015  1.00  1.32              
ATOM    420  C   TYR A  31      -2.568   1.880  -2.697  1.00  2.00              
ATOM    421  O   TYR A  31      -1.677   2.594  -2.248  1.00  1.70              
ATOM    422  CB  TYR A  31      -4.056   3.435  -3.958  1.00  0.00              
ATOM    423  HB1 TYR A  31      -3.439   4.320  -3.688  1.00  0.00              
ATOM    424  HB2 TYR A  31      -3.633   3.013  -4.895  1.00  0.00              
ATOM    425  CG  TYR A  31      -5.459   3.935  -4.213  1.00  0.00              
ATOM    426  CD1 TYR A  31      -5.892   5.156  -3.665  1.00  0.00              
ATOM    427  HD1 TYR A  31      -5.201   5.767  -3.102  1.00  0.00              
ATOM    428  CE1 TYR A  31      -7.222   5.572  -3.825  1.00  0.00              
ATOM    429  HE1 TYR A  31      -7.560   6.505  -3.397  1.00  0.00              
ATOM    430  CZ  TYR A  31      -8.125   4.778  -4.536  1.00  0.00              
ATOM    431  OH  TYR A  31      -9.465   5.189  -4.664  1.00  0.00              
ATOM    432  HH  TYR A  31      -9.905   4.560  -5.238  1.00  0.00              
ATOM    433  CD2 TYR A  31      -6.373   3.153  -4.943  1.00  0.00              
ATOM    434  HD2 TYR A  31      -6.063   2.202  -5.355  1.00  0.00              
ATOM    435  CE2 TYR A  31      -7.703   3.570  -5.098  1.00  0.00              
ATOM    436  HE2 TYR A  31      -8.401   2.945  -5.634  1.00  0.00              
ATOM    437  N   TYR A  32      -2.303   0.628  -3.097  1.00  1.85              
ATOM    438  HN  TYR A  32      -3.023   0.018  -3.439  1.00  0.22              
ATOM    439  CA  TYR A  32      -0.951   0.109  -3.166  1.00  2.27              
ATOM    440  HA  TYR A  32      -0.248   0.844  -2.794  1.00  1.32              
ATOM    441  C   TYR A  32      -0.636  -0.111  -4.636  1.00  2.00              
ATOM    442  O   TYR A  32      -1.102  -1.066  -5.256  1.00  1.70              
ATOM    443  CB  TYR A  32      -0.816  -1.193  -2.343  1.00  0.00              
ATOM    444  HB1 TYR A  32      -1.149  -1.000  -1.300  1.00  0.00              
ATOM    445  HB2 TYR A  32      -1.474  -1.988  -2.756  1.00  0.00              
ATOM    446  CG  TYR A  32       0.605  -1.698  -2.269  1.00  0.00              
ATOM    447  CD1 TYR A  32       1.686  -0.828  -2.504  1.00  0.00              
ATOM    448  HD1 TYR A  32       1.500   0.223  -2.684  1.00  0.00              
ATOM    449  CE1 TYR A  32       3.000  -1.317  -2.527  1.00  0.00              
ATOM    450  HE1 TYR A  32       3.830  -0.653  -2.716  1.00  0.00              
ATOM    451  CZ  TYR A  32       3.245  -2.677  -2.312  1.00  0.00              
ATOM    452  OH  TYR A  32       4.563  -3.164  -2.370  1.00  0.00              
ATOM    453  HH  TYR A  32       4.538  -4.092  -2.128  1.00  0.00              
ATOM    454  CD2 TYR A  32       0.868  -3.060  -2.037  1.00  0.00              
ATOM    455  HD2 TYR A  32       0.049  -3.748  -1.874  1.00  0.00              
ATOM    456  CE2 TYR A  32       2.182  -3.549  -2.064  1.00  0.00              
ATOM    457  HE2 TYR A  32       2.366  -4.602  -1.914  1.00  0.00              
ATOM    458  N   ARG A  33       0.135   0.806  -5.240  1.00  1.85              
ATOM    459  HN  ARG A  33       0.527   1.558  -4.699  1.00  0.22              
ATOM    460  CA  ARG A  33       0.504   0.750  -6.641  1.00  2.27              
ATOM    461  HA  ARG A  33      -0.101   0.018  -7.158  1.00  1.32              
ATOM    462  C   ARG A  33       1.949   0.310  -6.760  1.00  2.00              
ATOM    463  O   ARG A  33       2.834   0.859  -6.110  1.00  1.70              
ATOM    464  CB  ARG A  33       0.298   2.123  -7.323  1.00  0.00              
ATOM    465  HB1 ARG A  33      -0.773   2.394  -7.166  1.00  0.00              
ATOM    466  HB2 ARG A  33       0.892   2.897  -6.788  1.00  0.00              
ATOM    467  CG  ARG A  33       0.586   2.175  -8.842  1.00  0.00              
ATOM    468  HG1 ARG A  33       1.641   1.865  -9.012  1.00  0.00              
ATOM    469  HG2 ARG A  33      -0.037   1.408  -9.355  1.00  0.00              
ATOM    470  CD  ARG A  33       0.282   3.536  -9.491  1.00  0.00              
ATOM    471  HD1 ARG A  33      -0.799   3.774  -9.360  1.00  0.00              
ATOM    472  HD2 ARG A  33       0.886   4.353  -9.032  1.00  0.00              
ATOM    473  NE  ARG A  33       0.642   3.423 -10.946  1.00  0.00              
ATOM    474  HE  ARG A  33       0.989   2.511 -11.198  1.00  0.00              
ATOM    475  CZ  ARG A  33       0.513   4.437 -11.812  1.00  0.00              
ATOM    476  NH1 ARG A  33       0.862   4.226 -13.079  1.00  0.00              
ATOM    477 HH11 ARG A  33       0.806   4.957 -13.746  1.00  0.00              
ATOM    478 HH12 ARG A  33       1.306   3.349 -13.278  1.00  0.00              
ATOM    479  NH2 ARG A  33       0.027   5.619 -11.449  1.00  0.00              
ATOM    480 HH21 ARG A  33      -0.136   6.317 -12.132  1.00  0.00              
ATOM    481 HH22 ARG A  33      -0.352   5.687 -10.535  1.00  0.00              
ATOM    482  N   ILE A  34       2.228  -0.719  -7.574  1.00  1.85              
ATOM    483  HN  ILE A  34       1.494  -1.185  -8.080  1.00  0.22              
ATOM    484  CA  ILE A  34       3.578  -1.234  -7.745  1.00  2.27              
ATOM    485  HA  ILE A  34       4.290  -0.573  -7.270  1.00  1.32              
ATOM    486  C   ILE A  34       3.922  -1.237  -9.223  1.00  2.00              
ATOM    487  O   ILE A  34       3.264  -1.903 -10.019  1.00  1.70              
ATOM    488  CB  ILE A  34       3.724  -2.631  -7.098  1.00  0.00              
ATOM    489  HB  ILE A  34       2.865  -3.220  -7.509  1.00  0.00              
ATOM    490  CG2 ILE A  34       5.004  -3.386  -7.519  1.00  0.00              
ATOM    491 HG21 ILE A  34       4.978  -4.433  -7.152  1.00  0.00              
ATOM    492 HG22 ILE A  34       5.099  -3.419  -8.624  1.00  0.00              
ATOM    493 HG23 ILE A  34       5.910  -2.895  -7.103  1.00  0.00              
ATOM    494  CG1 ILE A  34       3.527  -2.627  -5.561  1.00  0.00              
ATOM    495 HG11 ILE A  34       4.365  -2.077  -5.076  1.00  0.00              
ATOM    496 HG12 ILE A  34       2.588  -2.078  -5.318  1.00  0.00              
ATOM    497  CD  ILE A  34       3.430  -4.029  -4.937  1.00  0.00              
ATOM    498  HD1 ILE A  34       3.232  -3.953  -3.846  1.00  0.00              
ATOM    499  HD2 ILE A  34       2.602  -4.608  -5.400  1.00  0.00              
ATOM    500  HD3 ILE A  34       4.376  -4.593  -5.076  1.00  0.00              
ATOM    501  N   THR A  35       4.950  -0.464  -9.633  1.00  1.85              
ATOM    502  HN  THR A  35       5.504   0.044  -8.966  1.00  0.22              
ATOM    503  CA  THR A  35       5.370  -0.333 -11.031  1.00  2.27              
ATOM    504  HA  THR A  35       4.666  -0.853 -11.661  1.00  1.32              
ATOM    505  C   THR A  35       6.712  -1.004 -11.246  1.00  2.00              
ATOM    506  O   THR A  35       7.578  -0.978 -10.372  1.00  1.70              
ATOM    507  CB  THR A  35       5.435   1.154 -11.452  1.00  0.00              
ATOM    508  HB  THR A  35       5.805   1.161 -12.506  1.00  0.00              
ATOM    509  OG1 THR A  35       6.376   1.891 -10.677  1.00  0.00              
ATOM    510  HG1 THR A  35       6.330   2.795 -11.007  1.00  0.00              
ATOM    511  CG2 THR A  35       4.107   1.918 -11.418  1.00  0.00              
ATOM    512 HG21 THR A  35       4.227   2.937 -11.841  1.00  0.00              
ATOM    513 HG22 THR A  35       3.339   1.387 -12.019  1.00  0.00              
ATOM    514 HG23 THR A  35       3.728   2.016 -10.378  1.00  0.00              
ATOM    515  N   TYR A  36       6.937  -1.657 -12.404  1.00  1.85              
ATOM    516  HN  TYR A  36       6.225  -1.790 -13.099  1.00  0.22              
ATOM    517  CA  TYR A  36       8.193  -2.360 -12.624  1.00  2.27              
ATOM    518  HA  TYR A  36       8.975  -1.805 -12.124  1.00  1.32              
ATOM    519  C   TYR A  36       8.643  -2.374 -14.079  1.00  2.00              
ATOM    520  O   TYR A  36       7.853  -2.399 -15.024  1.00  1.70              
ATOM    521  CB  TYR A  36       8.148  -3.778 -12.008  1.00  0.00              
ATOM    522  HB1 TYR A  36       9.164  -4.227 -12.053  1.00  0.00              
ATOM    523  HB2 TYR A  36       7.857  -3.731 -10.935  1.00  0.00              
ATOM    524  CG  TYR A  36       7.216  -4.712 -12.746  1.00  0.00              
ATOM    525  CD1 TYR A  36       6.353  -4.218 -13.741  1.00  0.00              
ATOM    526  HD1 TYR A  36       6.393  -3.175 -14.019  1.00  0.00              
ATOM    527  CE1 TYR A  36       5.424  -5.070 -14.357  1.00  0.00              
ATOM    528  HE1 TYR A  36       4.753  -4.692 -15.116  1.00  0.00              
ATOM    529  CZ  TYR A  36       5.353  -6.416 -13.991  1.00  0.00              
ATOM    530  OH  TYR A  36       4.397  -7.253 -14.592  1.00  0.00              
ATOM    531  HH  TYR A  36       4.549  -8.144 -14.268  1.00  0.00              
ATOM    532  CD2 TYR A  36       7.147  -6.073 -12.398  1.00  0.00              
ATOM    533  HD2 TYR A  36       7.790  -6.465 -11.621  1.00  0.00              
ATOM    534  CE2 TYR A  36       6.216  -6.920 -13.013  1.00  0.00              
ATOM    535  HE2 TYR A  36       6.154  -7.956 -12.714  1.00  0.00              
ATOM    536  N   GLY A  37       9.972  -2.349 -14.296  1.00  1.85              
ATOM    537  HN  GLY A  37      10.607  -2.296 -13.516  1.00  0.22              
ATOM    538  CA  GLY A  37      10.567  -2.363 -15.626  1.00  2.17              
ATOM    539  C   GLY A  37      12.012  -2.763 -15.570  1.00  2.00              
ATOM    540  O   GLY A  37      12.614  -2.817 -14.504  1.00  1.70              
ATOM    541  HA1 GLY A  37      10.521  -1.360 -16.027  1.00  0.00              
ATOM    542  N   GLU A  38      12.634  -3.067 -16.718  1.00  1.85              
ATOM    543  HN  GLU A  38      12.187  -2.975 -17.600  1.00  0.22              
ATOM    544  CA  GLU A  38      14.004  -3.553 -16.748  1.00  2.27              
ATOM    545  HA  GLU A  38      14.158  -4.201 -15.894  1.00  1.32              
ATOM    546  C   GLU A  38      15.015  -2.421 -16.630  1.00  2.00              
ATOM    547  O   GLU A  38      14.896  -1.369 -17.258  1.00  1.70              
ATOM    548  CB  GLU A  38      14.259  -4.412 -18.008  1.00  0.00              
ATOM    549  HB1 GLU A  38      13.958  -3.816 -18.900  1.00  0.00              
ATOM    550  HB2 GLU A  38      15.349  -4.602 -18.122  1.00  0.00              
ATOM    551  CG  GLU A  38      13.504  -5.771 -18.061  1.00  0.00              
ATOM    552  HG1 GLU A  38      13.865  -6.426 -17.248  1.00  0.00              
ATOM    553  HG2 GLU A  38      12.410  -5.623 -17.951  1.00  0.00              
ATOM    554  CD  GLU A  38      13.713  -6.598 -19.332  1.00  0.00              
ATOM    555  OE1 GLU A  38      14.441  -6.057 -20.204  1.00  0.00              
ATOM    556  OE2 GLU A  38      13.164  -7.718 -19.450  1.00  0.00              
ATOM    557  N   THR A  39      16.042  -2.603 -15.781  1.00  1.85              
ATOM    558  HN  THR A  39      16.138  -3.469 -15.274  1.00  0.22              
ATOM    559  CA  THR A  39      17.005  -1.559 -15.432  1.00  2.27              
ATOM    560  HA  THR A  39      16.446  -0.697 -15.100  1.00  1.32              
ATOM    561  C   THR A  39      17.853  -1.138 -16.616  1.00  2.00              
ATOM    562  O   THR A  39      18.555  -1.943 -17.224  1.00  1.70              
ATOM    563  CB  THR A  39      17.930  -2.022 -14.282  1.00  0.00              
ATOM    564  HB  THR A  39      18.403  -2.973 -14.628  1.00  0.00              
ATOM    565  OG1 THR A  39      17.200  -2.329 -13.096  1.00  0.00              
ATOM    566  HG1 THR A  39      17.862  -2.591 -12.448  1.00  0.00              
ATOM    567  CG2 THR A  39      19.055  -1.056 -13.897  1.00  0.00              
ATOM    568 HG21 THR A  39      19.731  -1.516 -13.146  1.00  0.00              
ATOM    569 HG22 THR A  39      19.662  -0.793 -14.789  1.00  0.00              
ATOM    570 HG23 THR A  39      18.645  -0.116 -13.467  1.00  0.00              
ATOM    571  N   GLY A  40      17.770   0.151 -17.003  1.00  1.85              
ATOM    572  HN  GLY A  40      17.248   0.802 -16.454  1.00  0.22              
ATOM    573  CA  GLY A  40      18.383   0.666 -18.224  1.00  2.17              
ATOM    574  C   GLY A  40      17.363   1.024 -19.273  1.00  2.00              
ATOM    575  O   GLY A  40      17.655   1.754 -20.216  1.00  1.70              
ATOM    576  HA1 GLY A  40      19.031  -0.101 -18.626  1.00  0.00              
ATOM    577  N   GLY A  41      16.118   0.524 -19.140  1.00  1.85              
ATOM    578  HN  GLY A  41      15.904  -0.084 -18.369  1.00  0.22              
ATOM    579  CA  GLY A  41      15.019   0.845 -20.047  1.00  2.17              
ATOM    580  C   GLY A  41      14.363   2.170 -19.751  1.00  2.00              
ATOM    581  O   GLY A  41      14.492   2.731 -18.665  1.00  1.70              
ATOM    582  HA1 GLY A  41      14.252   0.093 -19.926  1.00  0.00              
ATOM    583  N   ASN A  42      13.628   2.717 -20.733  1.00  1.85              
ATOM    584  HN  ASN A  42      13.533   2.243 -21.604  1.00  0.22              
ATOM    585  CA  ASN A  42      12.975   4.011 -20.611  1.00  2.27              
ATOM    586  HA  ASN A  42      13.567   4.649 -19.966  1.00  1.32              
ATOM    587  C   ASN A  42      11.607   3.898 -19.948  1.00  2.00              
ATOM    588  O   ASN A  42      11.372   4.429 -18.864  1.00  1.70              
ATOM    589  CB  ASN A  42      12.828   4.689 -21.993  1.00  0.00              
ATOM    590  HB1 ASN A  42      12.319   3.971 -22.672  1.00  0.00              
ATOM    591  HB2 ASN A  42      12.184   5.588 -21.915  1.00  0.00              
ATOM    592  CG  ASN A  42      14.158   5.072 -22.651  1.00  0.00              
ATOM    593  OD1 ASN A  42      14.924   5.905 -22.163  1.00  0.00              
ATOM    594  ND2 ASN A  42      14.444   4.454 -23.819  1.00  0.00              
ATOM    595 HD21 ASN A  42      15.310   4.682 -24.257  1.00  0.00              
ATOM    596 HD22 ASN A  42      13.816   3.779 -24.193  1.00  0.00              
ATOM    597  N   SER A  43      10.657   3.197 -20.589  1.00  1.85              
ATOM    598  HN  SER A  43      10.843   2.750 -21.460  1.00  0.22              
ATOM    599  CA  SER A  43       9.322   2.972 -20.055  1.00  2.27              
ATOM    600  HA  SER A  43       9.018   3.860 -19.523  1.00  1.32              
ATOM    601  C   SER A  43       9.287   1.794 -19.083  1.00  2.00              
ATOM    602  O   SER A  43      10.166   0.929 -19.146  1.00  1.70              
ATOM    603  CB  SER A  43       8.308   2.711 -21.193  1.00  0.00              
ATOM    604  HB1 SER A  43       7.293   2.630 -20.741  1.00  0.00              
ATOM    605  HB2 SER A  43       8.285   3.573 -21.897  1.00  0.00              
ATOM    606  OG  SER A  43       8.581   1.494 -21.900  1.00  0.00              
ATOM    607  HG1 SER A  43       7.798   1.291 -22.428  1.00  0.00              
ATOM    608  N   PRO A  44       8.323   1.668 -18.172  1.00  1.85              
ATOM    609  CA  PRO A  44       8.135   0.434 -17.416  1.00  2.27              
ATOM    610  HA  PRO A  44       9.082   0.090 -17.029  1.00  1.32              
ATOM    611  C   PRO A  44       7.564  -0.674 -18.292  1.00  2.00              
ATOM    612  O   PRO A  44       7.182  -0.441 -19.439  1.00  1.70              
ATOM    613  CD  PRO A  44       7.495   2.764 -17.621  1.00 52.80              
ATOM    614  HD1 PRO A  44       8.589   2.972 -17.659  1.00  0.00              
ATOM    615  HD2 PRO A  44       6.914   3.681 -17.877  1.00  0.00              
ATOM    616  CB  PRO A  44       7.162   0.795 -16.305  1.00 52.39              
ATOM    617  HB1 PRO A  44       7.730   1.226 -15.451  1.00  0.00              
ATOM    618  HB2 PRO A  44       6.578  -0.077 -15.946  1.00  0.00              
ATOM    619  CG  PRO A  44       7.111   2.279 -16.252  1.00 52.57              
ATOM    620  HG1 PRO A  44       6.784   2.665 -15.266  1.00  0.00              
ATOM    621  HG2 PRO A  44       6.421   2.651 -17.043  1.00  0.00              
ATOM    622  N   VAL A  45       7.502  -1.902 -17.759  1.00  1.85              
ATOM    623  HN  VAL A  45       7.780  -2.041 -16.804  1.00  0.22              
ATOM    624  CA  VAL A  45       6.978  -3.071 -18.445  1.00  2.27              
ATOM    625  HA  VAL A  45       7.026  -2.928 -19.516  1.00  1.32              
ATOM    626  C   VAL A  45       5.515  -3.242 -18.088  1.00  2.00              
ATOM    627  O   VAL A  45       4.650  -3.351 -18.956  1.00  1.70              
ATOM    628  CB  VAL A  45       7.786  -4.337 -18.076  1.00  0.00              
ATOM    629  HB  VAL A  45       7.753  -4.446 -16.964  1.00  0.00              
ATOM    630  CG1 VAL A  45       7.227  -5.639 -18.689  1.00  0.00              
ATOM    631 HG11 VAL A  45       7.874  -6.501 -18.418  1.00  0.00              
ATOM    632 HG12 VAL A  45       6.207  -5.861 -18.317  1.00  0.00              
ATOM    633 HG13 VAL A  45       7.195  -5.569 -19.798  1.00  0.00              
ATOM    634  CG2 VAL A  45       9.274  -4.209 -18.460  1.00  0.00              
ATOM    635 HG21 VAL A  45       9.823  -5.145 -18.222  1.00  0.00              
ATOM    636 HG22 VAL A  45       9.380  -4.010 -19.548  1.00  0.00              
ATOM    637 HG23 VAL A  45       9.764  -3.383 -17.905  1.00  0.00              
ATOM    638  N   GLN A  46       5.200  -3.270 -16.782  1.00  1.85              
ATOM    639  HN  GLN A  46       5.889  -3.103 -16.076  1.00  0.22              
ATOM    640  CA  GLN A  46       3.877  -3.590 -16.300  1.00  2.27              
ATOM    641  HA  GLN A  46       3.135  -3.118 -16.931  1.00  1.32              
ATOM    642  C   GLN A  46       3.734  -2.988 -14.907  1.00  2.00              
ATOM    643  O   GLN A  46       4.720  -2.608 -14.272  1.00  1.70              
ATOM    644  CB  GLN A  46       3.644  -5.119 -16.298  1.00  0.00              
ATOM    645  HB1 GLN A  46       3.840  -5.476 -17.336  1.00  0.00              
ATOM    646  HB2 GLN A  46       4.409  -5.607 -15.652  1.00  0.00              
ATOM    647  CG  GLN A  46       2.222  -5.578 -15.875  1.00  0.00              
ATOM    648  HG1 GLN A  46       2.000  -5.247 -14.838  1.00  0.00              
ATOM    649  HG2 GLN A  46       1.453  -5.140 -16.545  1.00  0.00              
ATOM    650  CD  GLN A  46       2.072  -7.103 -15.883  1.00  0.00              
ATOM    651  OE1 GLN A  46       2.569  -7.802 -15.003  1.00  0.00              
ATOM    652  NE2 GLN A  46       1.360  -7.641 -16.901  1.00  0.00              
ATOM    653 HE21 GLN A  46       1.259  -8.631 -16.904  1.00  0.00              
ATOM    654 HE22 GLN A  46       0.982  -7.052 -17.607  1.00  0.00              
ATOM    655  N   GLU A  47       2.495  -2.845 -14.411  1.00  1.85              
ATOM    656  HN  GLU A  47       1.690  -3.092 -14.944  1.00  0.22              
ATOM    657  CA  GLU A  47       2.241  -2.432 -13.049  1.00  2.27              
ATOM    658  HA  GLU A  47       3.051  -2.778 -12.419  1.00  1.32              
ATOM    659  C   GLU A  47       0.977  -3.089 -12.531  1.00  2.00              
ATOM    660  O   GLU A  47       0.199  -3.658 -13.298  1.00  1.70              
ATOM    661  CB  GLU A  47       2.114  -0.893 -12.953  1.00  0.00              
ATOM    662  HB1 GLU A  47       2.040  -0.619 -11.876  1.00  0.00              
ATOM    663  HB2 GLU A  47       3.048  -0.414 -13.326  1.00  0.00              
ATOM    664  CG  GLU A  47       0.898  -0.269 -13.694  1.00  0.00              
ATOM    665  HG1 GLU A  47       0.952  -0.520 -14.769  1.00  0.00              
ATOM    666  HG2 GLU A  47      -0.057  -0.649 -13.279  1.00  0.00              
ATOM    667  CD  GLU A  47       0.817   1.259 -13.667  1.00  0.00              
ATOM    668  OE1 GLU A  47       0.770   1.770 -12.517  1.00  0.00              
ATOM    669  OE2 GLU A  47       0.783   1.905 -14.740  1.00  0.00              
ATOM    670  N   PHE A  48       0.720  -3.007 -11.213  1.00  1.85              
ATOM    671  HN  PHE A  48       1.399  -2.614 -10.590  1.00  0.22              
ATOM    672  CA  PHE A  48      -0.575  -3.354 -10.654  1.00  2.27              
ATOM    673  HA  PHE A  48      -1.322  -3.184 -11.417  1.00  1.32              
ATOM    674  C   PHE A  48      -0.969  -2.411  -9.529  1.00  2.00              
ATOM    675  O   PHE A  48      -0.136  -1.757  -8.901  1.00  1.70              
ATOM    676  CB  PHE A  48      -0.623  -4.847 -10.254  1.00  0.00              
ATOM    677  HB1 PHE A  48      -1.632  -5.084  -9.852  1.00  0.00              
ATOM    678  HB2 PHE A  48      -0.459  -5.503 -11.136  1.00  0.00              
ATOM    679  CG  PHE A  48       0.368  -5.193  -9.167  1.00  0.00              
ATOM    680  CD1 PHE A  48      -0.006  -5.111  -7.814  1.00  0.00              
ATOM    681  HD1 PHE A  48      -1.020  -4.836  -7.555  1.00  0.00              
ATOM    682  CE1 PHE A  48       0.922  -5.377  -6.800  1.00  0.00              
ATOM    683  HE1 PHE A  48       0.623  -5.315  -5.763  1.00  0.00              
ATOM    684  CZ  PHE A  48       2.236  -5.730  -7.130  1.00  0.00              
ATOM    685  HZ  PHE A  48       2.953  -5.940  -6.350  1.00  0.00              
ATOM    686  CD2 PHE A  48       1.688  -5.560  -9.486  1.00  0.00              
ATOM    687  HD2 PHE A  48       1.996  -5.619 -10.520  1.00  0.00              
ATOM    688  CE2 PHE A  48       2.619  -5.822  -8.474  1.00  0.00              
ATOM    689  HE2 PHE A  48       3.633  -6.095  -8.733  1.00  0.00              
ATOM    690  N   THR A  49      -2.285  -2.319  -9.265  1.00  1.85              
ATOM    691  HN  THR A  49      -2.942  -2.805  -9.836  1.00  0.22              
ATOM    692  CA  THR A  49      -2.865  -1.530  -8.186  1.00  2.27              
ATOM    693  HA  THR A  49      -2.083  -1.163  -7.538  1.00  1.32              
ATOM    694  C   THR A  49      -3.772  -2.402  -7.343  1.00  2.00              
ATOM    695  O   THR A  49      -4.779  -2.914  -7.833  1.00  1.70              
ATOM    696  CB  THR A  49      -3.699  -0.355  -8.746  1.00  0.00              
ATOM    697  HB  THR A  49      -4.140   0.162  -7.860  1.00  0.00              
ATOM    698  OG1 THR A  49      -4.787  -0.803  -9.549  1.00  0.00              
ATOM    699  HG1 THR A  49      -5.229  -0.003  -9.854  1.00  0.00              
ATOM    700  CG2 THR A  49      -2.923   0.689  -9.558  1.00  0.00              
ATOM    701 HG21 THR A  49      -3.575   1.547  -9.821  1.00  0.00              
ATOM    702 HG22 THR A  49      -2.067   1.079  -8.969  1.00  0.00              
ATOM    703 HG23 THR A  49      -2.527   0.251 -10.499  1.00  0.00              
ATOM    704  N   VAL A  50      -3.464  -2.588  -6.047  1.00  1.85              
ATOM    705  HN  VAL A  50      -2.634  -2.177  -5.658  1.00  0.22              
ATOM    706  CA  VAL A  50      -4.333  -3.309  -5.120  1.00  2.27              
ATOM    707  HA  VAL A  50      -5.192  -3.672  -5.663  1.00  1.32              
ATOM    708  C   VAL A  50      -4.856  -2.341  -4.055  1.00  2.00              
ATOM    709  O   VAL A  50      -4.182  -1.345  -3.764  1.00  1.70              
ATOM    710  CB  VAL A  50      -3.605  -4.534  -4.518  1.00  0.00              
ATOM    711  HB  VAL A  50      -4.311  -5.032  -3.811  1.00  0.00              
ATOM    712  CG1 VAL A  50      -3.176  -5.585  -5.565  1.00  0.00              
ATOM    713 HG11 VAL A  50      -2.627  -6.416  -5.074  1.00  0.00              
ATOM    714 HG12 VAL A  50      -4.052  -6.028  -6.084  1.00  0.00              
ATOM    715 HG13 VAL A  50      -2.504  -5.131  -6.326  1.00  0.00              
ATOM    716  CG2 VAL A  50      -2.369  -4.128  -3.693  1.00  0.00              
ATOM    717 HG21 VAL A  50      -1.842  -5.026  -3.306  1.00  0.00              
ATOM    718 HG22 VAL A  50      -1.656  -3.546  -4.317  1.00  0.00              
ATOM    719 HG23 VAL A  50      -2.655  -3.506  -2.820  1.00  0.00              
ATOM    720  N   ASN A  51      -5.252  -1.420  -2.122  1.00 68.05              
ATOM    721  HN  ASN A  51      -4.847  -1.797  -2.953  1.00  0.00              
ATOM    722  CA  ASN A  51      -6.699  -1.514  -2.063  1.00 69.21              
ATOM    723  HA  ASN A  51      -7.024  -0.567  -1.644  1.00  0.00              
ATOM    724  C   ASN A  51      -7.196  -2.626  -1.133  1.00 69.87              
ATOM    725  O   ASN A  51      -8.039  -2.393  -0.260  1.00 70.19              
ATOM    726  CB  ASN A  51      -7.300  -1.698  -3.476  1.00  0.00              
ATOM    727  HB1 ASN A  51      -6.862  -0.916  -4.135  1.00  0.00              
ATOM    728  HB2 ASN A  51      -7.009  -2.684  -3.892  1.00  0.00              
ATOM    729  CG  ASN A  51      -8.822  -1.547  -3.539  1.00  0.00              
ATOM    730  OD1 ASN A  51      -9.459  -0.898  -2.707  1.00  0.00              
ATOM    731  ND2 ASN A  51      -9.443  -2.186  -4.555  1.00  0.00              
ATOM    732 HD21 ASN A  51     -10.433  -2.091  -4.620  1.00  0.00              
ATOM    733 HD22 ASN A  51      -8.910  -2.699  -5.221  1.00  0.00              
ATOM    734  N   LYS A  52      -6.665  -3.831  -1.328  1.00 70.38              
ATOM    735  HN  LYS A  52      -5.976  -4.003  -2.030  1.00  0.00              
ATOM    736  CA  LYS A  52      -7.045  -4.994  -0.533  1.00 70.75              
ATOM    737  HA  LYS A  52      -8.102  -4.893  -0.318  1.00  0.00              
ATOM    738  C   LYS A  52      -6.306  -5.040   0.814  1.00 70.96              
ATOM    739  O   LYS A  52      -6.524  -5.960   1.613  1.00 71.22              
ATOM    740  CB  LYS A  52      -6.826  -6.302  -1.328  1.00  0.00              
ATOM    741  HB1 LYS A  52      -5.770  -6.298  -1.682  1.00  0.00              
ATOM    742  HB2 LYS A  52      -6.922  -7.167  -0.634  1.00  0.00              
ATOM    743  CG  LYS A  52      -7.747  -6.504  -2.551  1.00  0.00              
ATOM    744  HG1 LYS A  52      -8.808  -6.490  -2.215  1.00  0.00              
ATOM    745  HG2 LYS A  52      -7.608  -5.651  -3.253  1.00  0.00              
ATOM    746  CD  LYS A  52      -7.490  -7.830  -3.291  1.00  0.00              
ATOM    747  HD1 LYS A  52      -6.421  -7.859  -3.602  1.00  0.00              
ATOM    748  HD2 LYS A  52      -7.652  -8.666  -2.572  1.00  0.00              
ATOM    749  CE  LYS A  52      -8.406  -8.003  -4.512  1.00  0.00              
ATOM    750  HE1 LYS A  52      -9.475  -8.004  -4.200  1.00  0.00              
ATOM    751  HE2 LYS A  52      -8.252  -7.172  -5.236  1.00  0.00              
ATOM    752  NZ  LYS A  52      -8.122  -9.264  -5.189  1.00  0.00              
ATOM    753  HZ1 LYS A  52      -8.747  -9.374  -6.014  1.00  0.00              
ATOM    754  HZ2 LYS A  52      -7.130  -9.274  -5.503  1.00  0.00              
ATOM    755  HZ3 LYS A  52      -8.279 -10.054  -4.530  1.00  0.00              
ATOM    756  N   ARG A  53      -5.462  -4.030   1.060  1.00 71.11              
ATOM    757  HN  ARG A  53      -5.397  -3.290   0.395  1.00  0.00              
ATOM    758  CA  ARG A  53      -4.604  -3.924   2.260  1.00 71.23              
ATOM    759  HA  ARG A  53      -3.929  -3.093   2.092  1.00  0.00              
ATOM    760  C   ARG A  53      -3.714  -5.173   2.527  1.00 70.64              
ATOM    761  O   ARG A  53      -3.476  -5.569   3.676  1.00 70.61              
ATOM    762  CB  ARG A  53      -5.422  -3.454   3.485  1.00  0.00              
ATOM    763  HB1 ARG A  53      -6.272  -4.170   3.590  1.00  0.00              
ATOM    764  HB2 ARG A  53      -4.811  -3.567   4.407  1.00  0.00              
ATOM    765  CG  ARG A  53      -6.010  -2.025   3.397  1.00  0.00              
ATOM    766  HG1 ARG A  53      -6.554  -1.925   2.433  1.00  0.00              
ATOM    767  HG2 ARG A  53      -6.784  -1.903   4.191  1.00  0.00              
ATOM    768  CD  ARG A  53      -4.970  -0.907   3.584  1.00  0.00              
ATOM    769  HD1 ARG A  53      -4.036  -1.177   3.040  1.00  0.00              
ATOM    770  HD2 ARG A  53      -5.342   0.067   3.191  1.00  0.00              
ATOM    771  NE  ARG A  53      -4.722  -0.775   5.060  1.00  0.00              
ATOM    772  HE  ARG A  53      -5.388  -0.178   5.522  1.00  0.00              
ATOM    773  CZ  ARG A  53      -3.715  -1.394   5.691  1.00  0.00              
ATOM    774  NH1 ARG A  53      -3.587  -1.207   7.002  1.00  0.00              
ATOM    775 HH11 ARG A  53      -2.841  -1.626   7.501  1.00  0.00              
ATOM    776 HH12 ARG A  53      -4.194  -0.524   7.414  1.00  0.00              
ATOM    777  NH2 ARG A  53      -2.869  -2.197   5.053  1.00  0.00              
ATOM    778 HH21 ARG A  53      -2.190  -2.705   5.565  1.00  0.00              
ATOM    779 HH22 ARG A  53      -3.085  -2.419   4.111  1.00  0.00              
ATOM    780  N   GLN A  54      -3.193  -5.769   1.460  1.00 69.98              
ATOM    781  HN  GLN A  54      -3.204  -5.399   0.532  1.00  0.00              
ATOM    782  CA  GLN A  54      -2.539  -7.069   1.585  1.00 69.61              
ATOM    783  HA  GLN A  54      -2.295  -7.174   2.635  1.00  0.00              
ATOM    784  C   GLN A  54      -1.231  -7.186   0.791  1.00 69.05              
ATOM    785  O   GLN A  54      -1.171  -6.805  -0.383  1.00 69.10              
ATOM    786  CB  GLN A  54      -3.502  -8.212   1.188  1.00  0.00              
ATOM    787  HB1 GLN A  54      -4.460  -8.029   1.728  1.00  0.00              
ATOM    788  HB2 GLN A  54      -3.738  -8.135   0.102  1.00  0.00              
ATOM    789  CG  GLN A  54      -3.010  -9.647   1.522  1.00  0.00              
ATOM    790  HG1 GLN A  54      -2.468  -9.654   2.492  1.00  0.00              
ATOM    791  HG2 GLN A  54      -3.867 -10.347   1.607  1.00  0.00              
ATOM    792  CD  GLN A  54      -2.032 -10.191   0.476  1.00  0.00              
ATOM    793  OE1 GLN A  54      -2.148  -9.915  -0.716  1.00  0.00              
ATOM    794  NE2 GLN A  54      -1.031 -10.980   0.928  1.00  0.00              
ATOM    795 HE21 GLN A  54      -0.392 -11.331   0.248  1.00  0.00              
ATOM    796 HE22 GLN A  54      -0.970 -11.197   1.895  1.00  0.00              
ATOM    797  N   LEU A  55      -0.190  -7.702   1.454  1.00 68.20              
ATOM    798  HN  LEU A  55      -0.220  -7.924   2.426  1.00  0.00              
ATOM    799  CA  LEU A  55       1.094  -7.989   0.811  1.00 67.29              
ATOM    800  HA  LEU A  55       1.226  -7.245   0.035  1.00  0.00              
ATOM    801  C   LEU A  55       1.081  -9.359   0.138  1.00 66.47              
ATOM    802  O   LEU A  55       0.619 -10.343   0.718  1.00 66.21              
ATOM    803  CB  LEU A  55       2.260  -7.852   1.817  1.00  0.00              
ATOM    804  HB1 LEU A  55       3.199  -8.088   1.267  1.00  0.00              
ATOM    805  HB2 LEU A  55       2.345  -6.786   2.128  1.00  0.00              
ATOM    806  CG  LEU A  55       2.222  -8.746   3.079  1.00  0.00              
ATOM    807  HG  LEU A  55       2.923  -8.315   3.834  1.00  0.00              
ATOM    808  CD1 LEU A  55       2.728 -10.159   2.751  1.00  0.00              
ATOM    809 HD11 LEU A  55       2.747 -10.788   3.666  1.00  0.00              
ATOM    810 HD12 LEU A  55       2.065 -10.648   2.005  1.00  0.00              
ATOM    811 HD13 LEU A  55       3.757 -10.121   2.334  1.00  0.00              
ATOM    812  CD2 LEU A  55       0.824  -8.814   3.712  1.00  0.00              
ATOM    813 HD21 LEU A  55       0.836  -9.480   4.602  1.00  0.00              
ATOM    814 HD22 LEU A  55       0.475  -7.816   4.043  1.00  0.00              
ATOM    815 HD23 LEU A  55       0.087  -9.220   2.985  1.00  0.00              
ATOM    816  N   THR A  56       1.001  -9.620  -0.850  1.00  1.85              
ATOM    817  HN  THR A  56       0.019  -9.734  -0.780  1.00  0.22              
ATOM    818  CA  THR A  56       1.677 -10.440  -1.857  1.00  2.27              
ATOM    819  HA  THR A  56       2.664 -10.041  -2.041  1.00  1.32              
ATOM    820  C   THR A  56       0.947 -10.409  -3.184  1.00  2.00              
ATOM    821  O   THR A  56      -0.283 -10.417  -3.226  1.00  1.70              
ATOM    822  CB  THR A  56       1.757 -11.917  -1.406  1.00  0.00              
ATOM    823  HB  THR A  56       2.241 -12.472  -2.246  1.00  0.00              
ATOM    824  OG1 THR A  56       0.467 -12.491  -1.217  1.00  0.00              
ATOM    825  HG1 THR A  56       0.628 -13.397  -0.929  1.00  0.00              
ATOM    826  CG2 THR A  56       2.574 -12.185  -0.137  1.00  0.00              
ATOM    827 HG21 THR A  56       2.670 -13.276   0.046  1.00  0.00              
ATOM    828 HG22 THR A  56       3.596 -11.764  -0.238  1.00  0.00              
ATOM    829 HG23 THR A  56       2.094 -11.724   0.753  1.00  0.00              
ATOM    830  N   ALA A  57       1.671 -10.415  -4.321  1.00  1.85              
ATOM    831  HN  ALA A  57       2.672 -10.406  -4.302  1.00  0.22              
ATOM    832  CA  ALA A  57       1.033 -10.577  -5.616  1.00  2.27              
ATOM    833  HA  ALA A  57       0.300 -11.369  -5.533  1.00  1.32              
ATOM    834  C   ALA A  57       2.017 -11.035  -6.675  1.00  2.00              
ATOM    835  O   ALA A  57       3.228 -11.101  -6.461  1.00  1.70              
ATOM    836  CB  ALA A  57       0.350  -9.264  -6.064  1.00  0.00              
ATOM    837  HB1 ALA A  57      -0.425  -8.975  -5.320  1.00  0.00              
ATOM    838  HB2 ALA A  57       1.086  -8.433  -6.131  1.00  0.00              
ATOM    839  HB3 ALA A  57      -0.148  -9.377  -7.051  1.00  0.00              
ATOM    840  N   THR A  58       1.479 -11.377  -7.857  1.00  1.85              
ATOM    841  HN  THR A  58       0.493 -11.318  -7.982  1.00  0.22              
ATOM    842  CA  THR A  58       2.228 -11.929  -8.973  1.00  2.27              
ATOM    843  HA  THR A  58       3.172 -12.303  -8.611  1.00  1.32              
ATOM    844  C   THR A  58       2.511 -10.876 -10.030  1.00  2.00              
ATOM    845  O   THR A  58       1.603 -10.276 -10.603  1.00  1.70              
ATOM    846  CB  THR A  58       1.462 -13.103  -9.627  1.00  0.00              
ATOM    847  HB  THR A  58       0.460 -12.698  -9.913  1.00  0.00              
ATOM    848  OG1 THR A  58       1.231 -14.170  -8.711  1.00  0.00              
ATOM    849  HG1 THR A  58       0.765 -14.845  -9.215  1.00  0.00              
ATOM    850  CG2 THR A  58       2.099 -13.701 -10.885  1.00  0.00              
ATOM    851 HG21 THR A  58       1.429 -14.456 -11.346  1.00  0.00              
ATOM    852 HG22 THR A  58       2.290 -12.907 -11.637  1.00  0.00              
ATOM    853 HG23 THR A  58       3.067 -14.194 -10.647  1.00  0.00              
ATOM    854  N   ILE A  59       3.799 -10.649 -10.337  1.00  1.85              
ATOM    855  HN  ILE A  59       4.506 -11.188  -9.866  1.00  0.22              
ATOM    856  CA  ILE A  59       4.295  -9.810 -11.418  1.00  2.27              
ATOM    857  HA  ILE A  59       3.518  -9.113 -11.701  1.00  1.32              
ATOM    858  C   ILE A  59       4.525 -10.729 -12.616  1.00  2.00              
ATOM    859  O   ILE A  59       4.885 -11.894 -12.453  1.00  1.70              
ATOM    860  CB  ILE A  59       5.546  -9.017 -10.973  1.00  0.00              
ATOM    861  HB  ILE A  59       5.208  -8.444 -10.073  1.00  0.00              
ATOM    862  CG2 ILE A  59       6.718  -9.907 -10.502  1.00  0.00              
ATOM    863 HG21 ILE A  59       7.521  -9.289 -10.051  1.00  0.00              
ATOM    864 HG22 ILE A  59       6.379 -10.632  -9.732  1.00  0.00              
ATOM    865 HG23 ILE A  59       7.152 -10.475 -11.351  1.00  0.00              
ATOM    866  CG1 ILE A  59       6.002  -7.948 -11.999  1.00  0.00              
ATOM    867 HG11 ILE A  59       6.424  -8.448 -12.899  1.00  0.00              
ATOM    868 HG12 ILE A  59       5.112  -7.367 -12.333  1.00  0.00              
ATOM    869  CD  ILE A  59       7.039  -6.955 -11.451  1.00  0.00              
ATOM    870  HD1 ILE A  59       7.278  -6.185 -12.217  1.00  0.00              
ATOM    871  HD2 ILE A  59       6.649  -6.438 -10.548  1.00  0.00              
ATOM    872  HD3 ILE A  59       7.983  -7.473 -11.181  1.00  0.00              
ATOM    873  N   SER A  60       4.296 -10.276 -13.867  1.00  1.85              
ATOM    874  HN  SER A  60       3.969  -9.347 -14.060  1.00  0.22              
ATOM    875  CA  SER A  60       4.504 -11.141 -15.023  1.00  2.27              
ATOM    876  HA  SER A  60       5.165 -11.952 -14.758  1.00  1.32              
ATOM    877  C   SER A  60       5.205 -10.418 -16.155  1.00  2.00              
ATOM    878  O   SER A  60       5.284  -9.193 -16.193  1.00  1.70              
ATOM    879  CB  SER A  60       3.165 -11.741 -15.513  1.00  0.00              
ATOM    880  HB1 SER A  60       2.742 -12.360 -14.689  1.00  0.00              
ATOM    881  HB2 SER A  60       2.431 -10.930 -15.722  1.00  0.00              
ATOM    882  OG  SER A  60       3.329 -12.580 -16.664  1.00  0.00              
ATOM    883  HG1 SER A  60       2.512 -13.083 -16.768  1.00  0.00              
ATOM    884  N   GLY A  61       5.757 -11.184 -17.116  1.00  1.85              
ATOM    885  HN  GLY A  61       5.677 -12.181 -17.024  1.00  0.22              
ATOM    886  CA  GLY A  61       6.368 -10.654 -18.333  1.00  2.17              
ATOM    887  C   GLY A  61       7.852 -10.427 -18.238  1.00  2.00              
ATOM    888  O   GLY A  61       8.422  -9.679 -19.027  1.00  1.70              
ATOM    889  HA1 GLY A  61       5.905  -9.702 -18.556  1.00  0.00              
ATOM    890  N   LEU A  62       8.520 -11.086 -17.279  1.00  1.85              
ATOM    891  HN  LEU A  62       8.027 -11.704 -16.673  1.00  0.22              
ATOM    892  CA  LEU A  62       9.947 -10.959 -17.041  1.00  2.27              
ATOM    893  HA  LEU A  62      10.247  -9.955 -17.306  1.00  1.32              
ATOM    894  C   LEU A  62      10.787 -11.880 -17.928  1.00  2.00              
ATOM    895  O   LEU A  62      10.296 -12.497 -18.873  1.00  1.70              
ATOM    896  CB  LEU A  62      10.277 -11.157 -15.543  1.00  0.00              
ATOM    897  HB1 LEU A  62      11.381 -11.053 -15.432  1.00  0.00              
ATOM    898  HB2 LEU A  62       9.830 -10.320 -14.961  1.00  0.00              
ATOM    899  CG  LEU A  62       9.869 -12.501 -14.894  1.00  0.00              
ATOM    900  HG  LEU A  62       9.873 -12.369 -13.785  1.00  0.00              
ATOM    901  CD1 LEU A  62      10.901 -13.591 -15.222  1.00  0.00              
ATOM    902 HD11 LEU A  62      10.634 -14.544 -14.717  1.00  0.00              
ATOM    903 HD12 LEU A  62      10.941 -13.774 -16.317  1.00  0.00              
ATOM    904 HD13 LEU A  62      11.914 -13.288 -14.880  1.00  0.00              
ATOM    905  CD2 LEU A  62       8.463 -12.955 -15.314  1.00  0.00              
ATOM    906 HD21 LEU A  62       8.216 -13.931 -14.842  1.00  0.00              
ATOM    907 HD22 LEU A  62       7.688 -12.227 -15.004  1.00  0.00              
ATOM    908 HD23 LEU A  62       8.407 -13.079 -16.417  1.00  0.00              
ATOM    909  N   LYS A  63      12.107 -11.956 -17.668  1.00  1.85              
ATOM    910  HN  LYS A  63      12.498 -11.487 -16.879  1.00  0.22              
ATOM    911  CA  LYS A  63      13.037 -12.790 -18.400  1.00  2.27              
ATOM    912  HA  LYS A  63      12.495 -13.469 -19.041  1.00  1.32              
ATOM    913  C   LYS A  63      13.857 -13.577 -17.384  1.00  2.00              
ATOM    914  O   LYS A  63      14.130 -13.037 -16.312  1.00  1.70              
ATOM    915  CB  LYS A  63      14.031 -11.928 -19.212  1.00  0.00              
ATOM    916  HB1 LYS A  63      14.502 -11.211 -18.500  1.00  0.00              
ATOM    917  HB2 LYS A  63      14.851 -12.580 -19.588  1.00  0.00              
ATOM    918  CG  LYS A  63      13.421 -11.122 -20.379  1.00  0.00              
ATOM    919  HG1 LYS A  63      12.913 -11.823 -21.080  1.00  0.00              
ATOM    920  HG2 LYS A  63      12.644 -10.433 -19.976  1.00  0.00              
ATOM    921  CD  LYS A  63      14.466 -10.316 -21.173  1.00  0.00              
ATOM    922  HD1 LYS A  63      14.959  -9.599 -20.477  1.00  0.00              
ATOM    923  HD2 LYS A  63      15.249 -11.023 -21.533  1.00  0.00              
ATOM    924  CE  LYS A  63      13.846  -9.569 -22.361  1.00  0.00              
ATOM    925  HE1 LYS A  63      14.639  -9.092 -22.979  1.00  0.00              
ATOM    926  HE2 LYS A  63      13.271 -10.269 -23.006  1.00  0.00              
ATOM    927  NZ  LYS A  63      12.940  -8.524 -21.890  1.00  0.00              
ATOM    928  HZ1 LYS A  63      12.525  -8.022 -22.701  1.00  0.00              
ATOM    929  HZ2 LYS A  63      12.180  -8.953 -21.324  1.00  0.00              
ATOM    930  HZ3 LYS A  63      13.467  -7.850 -21.299  1.00  0.00              
ATOM    931  N   PRO A  64      14.300 -14.803 -17.625  1.00  1.85              
ATOM    932  CA  PRO A  64      15.308 -15.449 -16.790  1.00  2.27              
ATOM    933  HA  PRO A  64      15.088 -15.309 -15.739  1.00  1.32              
ATOM    934  C   PRO A  64      16.710 -14.890 -17.040  1.00  2.00              
ATOM    935  O   PRO A  64      17.411 -15.352 -17.939  1.00  1.70              
ATOM    936  CD  PRO A  64      13.626 -15.784 -18.505  1.00 52.80              
ATOM    937  HD1 PRO A  64      12.950 -15.209 -17.833  1.00  0.00              
ATOM    938  HD2 PRO A  64      13.152 -15.932 -19.503  1.00  0.00              
ATOM    939  CB  PRO A  64      15.228 -16.925 -17.144  1.00 52.39              
ATOM    940  HB1 PRO A  64      14.426 -17.401 -16.537  1.00  0.00              
ATOM    941  HB2 PRO A  64      16.181 -17.462 -16.965  1.00  0.00              
ATOM    942  CG  PRO A  64      13.957 -17.114 -17.890  1.00 52.57              
ATOM    943  HG1 PRO A  64      13.581 -18.155 -17.848  1.00  0.00              
ATOM    944  HG2 PRO A  64      14.108 -16.817 -18.953  1.00  0.00              
ATOM    945  N   GLY A  65      17.160 -13.903 -16.242  1.00  1.85              
ATOM    946  HN  GLY A  65      16.566 -13.531 -15.504  1.00  0.22              
ATOM    947  CA  GLY A  65      18.504 -13.333 -16.301  1.00  2.17              
ATOM    948  C   GLY A  65      18.511 -11.860 -16.603  1.00  2.00              
ATOM    949  O   GLY A  65      19.207 -11.412 -17.511  1.00  1.70              
ATOM    950  HA1 GLY A  65      19.050 -13.836 -17.087  1.00  0.00              
ATOM    951  N   VAL A  66      17.754 -11.047 -15.843  1.00  1.85              
ATOM    952  HN  VAL A  66      17.169 -11.434 -15.114  1.00  0.22              
ATOM    953  CA  VAL A  66      17.729  -9.599 -16.040  1.00  2.27              
ATOM    954  HA  VAL A  66      18.706  -9.287 -16.382  1.00  1.32              
ATOM    955  C   VAL A  66      17.515  -8.885 -14.710  1.00  2.00              
ATOM    956  O   VAL A  66      16.967  -9.438 -13.762  1.00  1.70              
ATOM    957  CB  VAL A  66      16.689  -9.204 -17.113  1.00  0.00              
ATOM    958  HB  VAL A  66      16.912  -9.799 -18.034  1.00  0.00              
ATOM    959  CG1 VAL A  66      15.229  -9.500 -16.710  1.00  0.00              
ATOM    960 HG11 VAL A  66      14.533  -9.159 -17.506  1.00  0.00              
ATOM    961 HG12 VAL A  66      15.056 -10.586 -16.564  1.00  0.00              
ATOM    962 HG13 VAL A  66      14.965  -8.968 -15.771  1.00  0.00              
ATOM    963  CG2 VAL A  66      16.800  -7.720 -17.513  1.00  0.00              
ATOM    964 HG21 VAL A  66      16.017  -7.454 -18.254  1.00  0.00              
ATOM    965 HG22 VAL A  66      16.676  -7.066 -16.623  1.00  0.00              
ATOM    966 HG23 VAL A  66      17.786  -7.499 -17.971  1.00  0.00              
ATOM    967  N   ASP A  67      17.978  -7.628 -14.578  1.00  1.85              
ATOM    968  HN  ASP A  67      18.494  -7.203 -15.317  1.00  0.22              
ATOM    969  CA  ASP A  67      17.715  -6.794 -13.425  1.00  2.27              
ATOM    970  HA  ASP A  67      17.569  -7.418 -12.552  1.00  1.32              
ATOM    971  C   ASP A  67      16.423  -5.992 -13.634  1.00  2.00              
ATOM    972  O   ASP A  67      16.289  -5.224 -14.589  1.00  1.70              
ATOM    973  CB  ASP A  67      18.913  -5.860 -13.133  1.00  0.00              
ATOM    974  HB1 ASP A  67      19.848  -6.456 -13.136  1.00  0.00              
ATOM    975  HB2 ASP A  67      18.996  -5.077 -13.912  1.00  0.00              
ATOM    976  CG  ASP A  67      18.809  -5.183 -11.774  1.00  0.00              
ATOM    977  OD1 ASP A  67      17.775  -4.514 -11.528  1.00  0.00              
ATOM    978  OD2 ASP A  67      19.832  -5.170 -11.050  1.00  0.00              
ATOM    979  N   TYR A  68      15.435  -6.162 -12.738  1.00  1.85              
ATOM    980  HN  TYR A  68      15.561  -6.787 -11.957  1.00  0.22              
ATOM    981  CA  TYR A  68      14.194  -5.411 -12.749  1.00  2.27              
ATOM    982  HA  TYR A  68      14.062  -4.927 -13.708  1.00  1.32              
ATOM    983  C   TYR A  68      14.259  -4.302 -11.716  1.00  2.00              
ATOM    984  O   TYR A  68      14.557  -4.531 -10.550  1.00  1.70              
ATOM    985  CB  TYR A  68      12.990  -6.326 -12.425  1.00  0.00              
ATOM    986  HB1 TYR A  68      13.202  -6.888 -11.489  1.00  0.00              
ATOM    987  HB2 TYR A  68      12.074  -5.723 -12.247  1.00  0.00              
ATOM    988  CG  TYR A  68      12.723  -7.351 -13.503  1.00  0.00              
ATOM    989  CD1 TYR A  68      13.277  -7.197 -14.788  1.00  0.00              
ATOM    990  HD1 TYR A  68      13.944  -6.370 -14.988  1.00  0.00              
ATOM    991  CE1 TYR A  68      12.952  -8.096 -15.813  1.00  0.00              
ATOM    992  HE1 TYR A  68      13.369  -7.976 -16.802  1.00  0.00              
ATOM    993  CZ  TYR A  68      12.077  -9.156 -15.564  1.00  0.00              
ATOM    994  OH  TYR A  68      11.731 -10.035 -16.607  1.00  0.00              
ATOM    995  HH  TYR A  68      11.187 -10.729 -16.230  1.00  0.00              
ATOM    996  CD2 TYR A  68      11.856  -8.432 -13.262  1.00  0.00              
ATOM    997  HD2 TYR A  68      11.406  -8.555 -12.286  1.00  0.00              
ATOM    998  CE2 TYR A  68      11.531  -9.329 -14.288  1.00  0.00              
ATOM    999  HE2 TYR A  68      10.841 -10.137 -14.096  1.00  0.00              
ATOM   1000  N   THR A  69      13.934  -3.062 -12.115  1.00  1.85              
ATOM   1001  HN  THR A  69      13.635  -2.917 -13.066  1.00  0.22              
ATOM   1002  CA  THR A  69      13.731  -1.941 -11.204  1.00  2.27              
ATOM   1003  HA  THR A  69      14.277  -2.106 -10.286  1.00  1.32              
ATOM   1004  C   THR A  69      12.258  -1.897 -10.863  1.00  2.00              
ATOM   1005  O   THR A  69      11.402  -1.944 -11.744  1.00  1.70              
ATOM   1006  CB  THR A  69      14.191  -0.614 -11.850  1.00  0.00              
ATOM   1007  HB  THR A  69      13.624  -0.523 -12.809  1.00  0.00              
ATOM   1008  OG1 THR A  69      15.576  -0.632 -12.188  1.00  0.00              
ATOM   1009  HG1 THR A  69      15.759   0.234 -12.567  1.00  0.00              
ATOM   1010  CG2 THR A  69      13.930   0.655 -11.033  1.00  0.00              
ATOM   1011 HG21 THR A  69      14.187   1.562 -11.619  1.00  0.00              
ATOM   1012 HG22 THR A  69      12.857   0.721 -10.753  1.00  0.00              
ATOM   1013 HG23 THR A  69      14.533   0.661 -10.099  1.00  0.00              
ATOM   1014  N   ILE A  70      11.923  -1.842  -9.563  1.00  1.85              
ATOM   1015  HN  ILE A  70      12.638  -1.762  -8.858  1.00  0.22              
ATOM   1016  CA  ILE A  70      10.559  -1.909  -9.073  1.00  2.27              
ATOM   1017  HA  ILE A  70       9.881  -1.739  -9.896  1.00  1.32              
ATOM   1018  C   ILE A  70      10.311  -0.777  -8.087  1.00  2.00              
ATOM   1019  O   ILE A  70      11.117  -0.514  -7.195  1.00  1.70              
ATOM   1020  CB  ILE A  70      10.248  -3.309  -8.493  1.00  0.00              
ATOM   1021  HB  ILE A  70      10.463  -4.014  -9.335  1.00  0.00              
ATOM   1022  CG2 ILE A  70      11.178  -3.727  -7.332  1.00  0.00              
ATOM   1023 HG21 ILE A  70      11.014  -4.791  -7.063  1.00  0.00              
ATOM   1024 HG22 ILE A  70      12.245  -3.615  -7.620  1.00  0.00              
ATOM   1025 HG23 ILE A  70      10.992  -3.108  -6.430  1.00  0.00              
ATOM   1026  CG1 ILE A  70       8.752  -3.520  -8.145  1.00  0.00              
ATOM   1027 HG11 ILE A  70       8.481  -2.901  -7.261  1.00  0.00              
ATOM   1028 HG12 ILE A  70       8.131  -3.164  -8.998  1.00  0.00              
ATOM   1029  CD  ILE A  70       8.374  -4.982  -7.862  1.00  0.00              
ATOM   1030  HD1 ILE A  70       7.281  -5.069  -7.677  1.00  0.00              
ATOM   1031  HD2 ILE A  70       8.634  -5.630  -8.727  1.00  0.00              
ATOM   1032  HD3 ILE A  70       8.904  -5.364  -6.965  1.00  0.00              
ATOM   1033  N   THR A  71       9.195  -0.037  -8.256  1.00  1.85              
ATOM   1034  HN  THR A  71       8.540  -0.275  -8.983  1.00  0.22              
ATOM   1035  CA  THR A  71       8.842   1.096  -7.400  1.00  2.27              
ATOM   1036  HA  THR A  71       9.596   1.229  -6.639  1.00  1.32              
ATOM   1037  C   THR A  71       7.540   0.814  -6.696  1.00  2.00              
ATOM   1038  O   THR A  71       6.540   0.479  -7.326  1.00  1.70              
ATOM   1039  CB  THR A  71       8.701   2.393  -8.230  1.00  0.00              
ATOM   1040  HB  THR A  71       7.943   2.174  -9.021  1.00  0.00              
ATOM   1041  OG1 THR A  71       9.911   2.738  -8.899  1.00  0.00              
ATOM   1042  HG1 THR A  71       9.721   3.555  -9.371  1.00  0.00              
ATOM   1043  CG2 THR A  71       8.228   3.632  -7.462  1.00  0.00              
ATOM   1044 HG21 THR A  71       8.047   4.481  -8.154  1.00  0.00              
ATOM   1045 HG22 THR A  71       7.277   3.417  -6.929  1.00  0.00              
ATOM   1046 HG23 THR A  71       8.983   3.950  -6.710  1.00  0.00              
ATOM   1047  N   VAL A  72       7.516   0.935  -5.356  1.00  1.85              
ATOM   1048  HN  VAL A  72       8.335   1.229  -4.852  1.00  0.22              
ATOM   1049  CA  VAL A  72       6.340   0.655  -4.552  1.00  2.27              
ATOM   1050  HA  VAL A  72       5.568   0.230  -5.180  1.00  1.32              
ATOM   1051  C   VAL A  72       5.737   1.929  -3.967  1.00  2.00              
ATOM   1052  O   VAL A  72       6.375   2.705  -3.255  1.00  1.70              
ATOM   1053  CB  VAL A  72       6.655  -0.391  -3.457  1.00  0.00              
ATOM   1054  HB  VAL A  72       5.721  -0.551  -2.866  1.00  0.00              
ATOM   1055  CG1 VAL A  72       7.097  -1.763  -4.011  1.00  0.00              
ATOM   1056 HG11 VAL A  72       7.344  -2.453  -3.176  1.00  0.00              
ATOM   1057 HG12 VAL A  72       6.294  -2.242  -4.609  1.00  0.00              
ATOM   1058 HG13 VAL A  72       8.001  -1.657  -4.648  1.00  0.00              
ATOM   1059  CG2 VAL A  72       7.723   0.108  -2.465  1.00  0.00              
ATOM   1060 HG21 VAL A  72       7.960  -0.676  -1.715  1.00  0.00              
ATOM   1061 HG22 VAL A  72       8.660   0.373  -3.001  1.00  0.00              
ATOM   1062 HG23 VAL A  72       7.373   1.004  -1.914  1.00  0.00              
ATOM   1063  N   TYR A  73       4.455   2.185  -4.280  1.00  1.85              
ATOM   1064  HN  TYR A  73       3.955   1.590  -4.919  1.00  0.22              
ATOM   1065  CA  TYR A  73       3.712   3.342  -3.822  1.00  2.27              
ATOM   1066  HA  TYR A  73       4.350   4.003  -3.253  1.00  1.32              
ATOM   1067  C   TYR A  73       2.568   2.902  -2.916  1.00  2.00              
ATOM   1068  O   TYR A  73       1.468   2.598  -3.379  1.00  1.70              
ATOM   1069  CB  TYR A  73       3.085   4.104  -5.012  1.00  0.00              
ATOM   1070  HB1 TYR A  73       2.493   3.392  -5.629  1.00  0.00              
ATOM   1071  HB2 TYR A  73       2.385   4.888  -4.652  1.00  0.00              
ATOM   1072  CG  TYR A  73       4.119   4.724  -5.923  1.00  0.00              
ATOM   1073  CD1 TYR A  73       4.511   4.072  -7.106  1.00  0.00              
ATOM   1074  HD1 TYR A  73       4.031   3.146  -7.394  1.00  0.00              
ATOM   1075  CE1 TYR A  73       5.537   4.602  -7.902  1.00  0.00              
ATOM   1076  HE1 TYR A  73       5.846   4.098  -8.806  1.00  0.00              
ATOM   1077  CZ  TYR A  73       6.173   5.788  -7.526  1.00  0.00              
ATOM   1078  OH  TYR A  73       7.223   6.295  -8.314  1.00  0.00              
ATOM   1079  HH  TYR A  73       7.481   7.141  -7.941  1.00  0.00              
ATOM   1080  CD2 TYR A  73       4.755   5.926  -5.566  1.00  0.00              
ATOM   1081  HD2 TYR A  73       4.480   6.432  -4.650  1.00  0.00              
ATOM   1082  CE2 TYR A  73       5.783   6.453  -6.361  1.00  0.00              
ATOM   1083  HE2 TYR A  73       6.283   7.361  -6.058  1.00  0.00              
ATOM   1084  N   ALA A  74       2.779   2.879  -1.587  1.00  1.85              
ATOM   1085  HN  ALA A  74       3.684   3.048  -1.213  1.00  0.22              
ATOM   1086  CA  ALA A  74       1.709   2.677  -0.628  1.00  2.27              
ATOM   1087  HA  ALA A  74       0.943   2.040  -1.055  1.00  1.32              
ATOM   1088  C   ALA A  74       1.068   4.011  -0.269  1.00  2.00              
ATOM   1089  O   ALA A  74       1.530   4.720   0.622  1.00  1.70              
ATOM   1090  CB  ALA A  74       2.241   2.008   0.661  1.00  0.00              
ATOM   1091  HB1 ALA A  74       2.686   1.020   0.411  1.00  0.00              
ATOM   1092  HB2 ALA A  74       3.032   2.629   1.136  1.00  0.00              
ATOM   1093  HB3 ALA A  74       1.429   1.841   1.401  1.00  0.00              
ATOM   1094  N   VAL A  75      -0.003   4.409  -0.972  1.00  1.85              
ATOM   1095  HN  VAL A  75      -0.429   3.787  -1.639  1.00  0.22              
ATOM   1096  CA  VAL A  75      -0.604   5.730  -0.868  1.00  2.27              
ATOM   1097  HA  VAL A  75       0.184   6.458  -0.743  1.00  1.32              
ATOM   1098  C   VAL A  75      -1.525   5.823   0.337  1.00  2.00              
ATOM   1099  O   VAL A  75      -2.542   5.132   0.413  1.00  1.70              
ATOM   1100  CB  VAL A  75      -1.385   6.085  -2.155  1.00  0.00              
ATOM   1101  HB  VAL A  75      -2.145   5.282  -2.320  1.00  0.00              
ATOM   1102  CG1 VAL A  75      -2.135   7.432  -2.081  1.00  0.00              
ATOM   1103 HG11 VAL A  75      -2.641   7.644  -3.048  1.00  0.00              
ATOM   1104 HG12 VAL A  75      -2.917   7.422  -1.295  1.00  0.00              
ATOM   1105 HG13 VAL A  75      -1.430   8.264  -1.873  1.00  0.00              
ATOM   1106  CG2 VAL A  75      -0.477   6.093  -3.401  1.00  0.00              
ATOM   1107 HG21 VAL A  75      -1.053   6.389  -4.304  1.00  0.00              
ATOM   1108 HG22 VAL A  75       0.360   6.811  -3.270  1.00  0.00              
ATOM   1109 HG23 VAL A  75      -0.048   5.088  -3.593  1.00  0.00              
ATOM   1110  N   ALA A  76      -0.689   6.965   3.705  1.00 27.15              
ATOM   1111  HN  ALA A  76      -0.613   5.994   3.933  1.00  0.00              
ATOM   1112  CA  ALA A  76      -1.598   7.281   2.606  1.00 27.73              
ATOM   1113  HA  ALA A  76      -1.093   7.886   1.863  1.00  0.00              
ATOM   1114  C   ALA A  76      -2.794   8.092   3.078  1.00 28.86              
ATOM   1115  O   ALA A  76      -3.360   8.894   2.330  1.00 30.37              
ATOM   1116  CB  ALA A  76      -2.113   5.992   1.926  1.00  0.00              
ATOM   1117  HB1 ALA A  76      -1.253   5.416   1.520  1.00  0.00              
ATOM   1118  HB2 ALA A  76      -2.647   5.342   2.654  1.00  0.00              
ATOM   1119  HB3 ALA A  76      -2.801   6.220   1.083  1.00  0.00              
ATOM   1120  N   ASN A  77      -3.173   7.893   4.316  1.00 29.33              
ATOM   1121  HN  ASN A  77      -2.724   7.281   4.965  1.00  0.00              
ATOM   1122  CA  ASN A  77      -4.341   8.592   4.850  1.00 28.78              
ATOM   1123  HA  ASN A  77      -5.098   8.549   4.074  1.00  0.00              
ATOM   1124  C   ASN A  77      -4.015  10.082   5.103  1.00 27.31              
ATOM   1125  O   ASN A  77      -4.802  10.817   5.714  1.00 26.27              
ATOM   1126  CB  ASN A  77      -4.860   7.901   6.132  1.00  0.00              
ATOM   1127  HB1 ASN A  77      -3.994   7.752   6.813  1.00  0.00              
ATOM   1128  HB2 ASN A  77      -5.587   8.556   6.656  1.00  0.00              
ATOM   1129  CG  ASN A  77      -5.494   6.526   5.895  1.00  0.00              
ATOM   1130  OD1 ASN A  77      -5.939   6.181   4.799  1.00  0.00              
ATOM   1131  ND2 ASN A  77      -5.556   5.706   6.967  1.00  0.00              
ATOM   1132 HD21 ASN A  77      -5.954   4.803   6.831  1.00  0.00              
ATOM   1133 HD22 ASN A  77      -5.186   6.001   7.843  1.00  0.00              
ATOM   1134  N   ILE A  78      -2.848  10.511   4.629  1.00 24.74              
ATOM   1135  HN  ILE A  78      -2.180   9.911   4.193  1.00  0.00              
ATOM   1136  CA  ILE A  78      -2.430  11.933   4.704  1.00 22.59              
ATOM   1137  HA  ILE A  78      -3.174  12.467   5.280  1.00  0.00              
ATOM   1138  C   ILE A  78      -2.472  12.504   3.291  1.00 21.67              
ATOM   1139  O   ILE A  78      -2.014  11.858   2.343  1.00 21.29              
ATOM   1140  CB  ILE A  78      -1.004  12.060   5.290  1.00  0.00              
ATOM   1141  HB  ILE A  78      -0.389  11.346   4.685  1.00  0.00              
ATOM   1142  CG2 ILE A  78      -0.367  13.453   5.092  1.00  0.00              
ATOM   1143 HG21 ILE A  78       0.703  13.439   5.389  1.00  0.00              
ATOM   1144 HG22 ILE A  78      -0.416  13.764   4.028  1.00  0.00              
ATOM   1145 HG23 ILE A  78      -0.887  14.219   5.706  1.00  0.00              
ATOM   1146  CG1 ILE A  78      -0.889  11.568   6.755  1.00  0.00              
ATOM   1147 HG11 ILE A  78      -1.459  12.249   7.427  1.00  0.00              
ATOM   1148 HG12 ILE A  78      -1.356  10.559   6.835  1.00  0.00              
ATOM   1149  CD  ILE A  78       0.556  11.462   7.270  1.00  0.00              
ATOM   1150  HD1 ILE A  78       0.569  11.050   8.302  1.00  0.00              
ATOM   1151  HD2 ILE A  78       1.156  10.789   6.620  1.00  0.00              
ATOM   1152  HD3 ILE A  78       1.045  12.459   7.291  1.00  0.00              
ATOM   1153  N   PRO A  79      -3.036  13.716   3.130  1.00 21.40              
ATOM   1154  CA  PRO A  79      -3.142  14.380   1.823  1.00 20.67              
ATOM   1155  HA  PRO A  79      -3.818  13.833   1.176  1.00  0.00              
ATOM   1156  C   PRO A  79      -1.789  14.507   1.136  1.00 20.62              
ATOM   1157  O   PRO A  79      -0.787  14.791   1.788  1.00 20.21              
ATOM   1158  CD  PRO A  79      -3.483  14.615   4.213  1.00 52.80              
ATOM   1159  HD1 PRO A  79      -4.028  13.646   4.143  1.00  0.00              
ATOM   1160  HD2 PRO A  79      -3.320  14.896   5.280  1.00  0.00              
ATOM   1161  CB  PRO A  79      -3.726  15.752   2.122  1.00 52.39              
ATOM   1162  HB1 PRO A  79      -4.835  15.673   2.168  1.00  0.00              
ATOM   1163  HB2 PRO A  79      -3.449  16.511   1.363  1.00  0.00              
ATOM   1164  CG  PRO A  79      -4.257  15.693   3.509  1.00 52.57              
ATOM   1165  HG1 PRO A  79      -5.044  16.448   3.703  1.00  0.00              
ATOM   1166  HG2 PRO A  79      -3.420  15.838   4.229  1.00  0.00              
ATOM   1167  N   GLY A  80      -1.783  14.290  -0.177  1.00 20.81              
ATOM   1168  HN  GLY A  80      -2.611  14.052  -0.682  1.00  0.00              
ATOM   1169  CA  GLY A  80      -0.568  14.386  -0.972  1.00 20.65              
ATOM   1170  C   GLY A  80       0.630  13.689  -0.358  1.00 20.37              
ATOM   1171  O   GLY A  80       1.750  14.205  -0.396  1.00 19.96              
ATOM   1172  HA1 GLY A  80      -0.310  15.431  -1.069  1.00  0.00              
ATOM   1173  N   CYS A  84       0.399  12.502   0.187  1.00 20.08              
ATOM   1174  HN  CYS A  84      -0.496  12.059   0.187  1.00  0.00              
ATOM   1175  CA  CYS A  84       1.454  11.745   0.837  1.00 20.51              
ATOM   1176  HA  CYS A  84       2.368  12.296   0.648  1.00  0.00              
ATOM   1177  C   CYS A  84       1.628  10.346   0.256  1.00 21.15              
ATOM   1178  O   CYS A  84       0.765   9.486   0.437  1.00 21.61              
ATOM   1179  CB  CYS A  84       1.181  11.605   2.352  1.00  0.00              
ATOM   1180  HB1 CYS A  84       1.089  12.635   2.766  1.00  0.00              
ATOM   1181  HB2 CYS A  84       0.192  11.121   2.514  1.00  0.00              
ATOM   1182  SG  CYS A  84       2.507  10.728   3.268  1.00  0.00              
ATOM   1183  HG1 CYS A  84       1.981  10.859   4.488  1.00  0.00              
ATOM   1184  N   ASN A  85       2.739  10.127  -0.445  1.00 22.01              
ATOM   1185  HN  ASN A  85       3.416  10.841  -0.619  1.00  0.00              
ATOM   1186  CA  ASN A  85       3.070   8.816  -1.026  1.00 22.41              
ATOM   1187  HA  ASN A  85       2.316   8.097  -0.724  1.00  0.00              
ATOM   1188  C   ASN A  85       4.382   8.427  -0.345  1.00 22.48              
ATOM   1189  O   ASN A  85       5.410   9.052  -0.584  1.00 21.34              
ATOM   1190  CB  ASN A  85       3.302   8.931  -2.551  1.00  0.00              
ATOM   1191  HB1 ASN A  85       2.404   9.412  -2.996  1.00  0.00              
ATOM   1192  HB2 ASN A  85       4.171   9.588  -2.761  1.00  0.00              
ATOM   1193  CG  ASN A  85       3.498   7.588  -3.261  1.00  0.00              
ATOM   1194  OD1 ASN A  85       4.476   6.866  -3.057  1.00  0.00              
ATOM   1195  ND2 ASN A  85       2.539   7.237  -4.147  1.00  0.00              
ATOM   1196 HD21 ASN A  85       2.643   6.362  -4.612  1.00  0.00              
ATOM   1197 HD22 ASN A  85       1.753   7.830  -4.293  1.00  0.00              
ATOM   1198  N   PRO A  86       4.367   7.381   0.496  1.00 23.66              
ATOM   1199  CA  PRO A  86       5.546   6.906   1.230  1.00 24.52              
ATOM   1200  HA  PRO A  86       5.768   7.650   1.986  1.00  0.00              
ATOM   1201  C   PRO A  86       6.807   6.606   0.446  1.00 26.24              
ATOM   1202  O   PRO A  86       7.921   6.788   0.946  1.00 25.77              
ATOM   1203  CD  PRO A  86       3.219   6.474   0.701  1.00 52.80              
ATOM   1204  HD1 PRO A  86       3.045   7.535   0.993  1.00  0.00              
ATOM   1205  HD2 PRO A  86       2.307   6.046   0.223  1.00  0.00              
ATOM   1206  CB  PRO A  86       5.081   5.656   1.960  1.00 52.39              
ATOM   1207  HB1 PRO A  86       4.606   5.953   2.922  1.00  0.00              
ATOM   1208  HB2 PRO A  86       5.908   4.949   2.170  1.00  0.00              
ATOM   1209  CG  PRO A  86       3.596   5.663   1.909  1.00 52.57              
ATOM   1210  HG1 PRO A  86       3.132   5.066   2.719  1.00  0.00              
ATOM   1211  HG2 PRO A  86       3.262   5.270   0.921  1.00  0.00              
ATOM   1212  N   LEU A  87       6.649   6.158  -0.787  1.00 27.34              
ATOM   1213  HN  LEU A  87       5.784   6.035  -1.270  1.00  0.00              
ATOM   1214  CA  LEU A  87       7.822   5.791  -1.563  1.00 28.66              
ATOM   1215  HA  LEU A  87       8.514   5.403  -0.826  1.00  0.00              
ATOM   1216  C   LEU A  87       8.525   6.908  -2.306  1.00 28.75              
ATOM   1217  O   LEU A  87       9.712   6.788  -2.610  1.00 29.87              
ATOM   1218  CB  LEU A  87       7.487   4.675  -2.579  1.00  0.00              
ATOM   1219  HB1 LEU A  87       6.647   5.046  -3.210  1.00  0.00              
ATOM   1220  HB2 LEU A  87       8.351   4.538  -3.264  1.00  0.00              
ATOM   1221  CG  LEU A  87       7.068   3.297  -2.012  1.00  0.00              
ATOM   1222  HG  LEU A  87       7.958   2.835  -1.521  1.00  0.00              
ATOM   1223  CD1 LEU A  87       6.641   2.356  -3.149  1.00  0.00              
ATOM   1224 HD11 LEU A  87       6.386   1.352  -2.748  1.00  0.00              
ATOM   1225 HD12 LEU A  87       5.751   2.759  -3.676  1.00  0.00              
ATOM   1226 HD13 LEU A  87       7.462   2.236  -3.887  1.00  0.00              
ATOM   1227  CD2 LEU A  87       5.950   3.406  -0.964  1.00  0.00              
ATOM   1228 HD21 LEU A  87       5.665   2.396  -0.597  1.00  0.00              
ATOM   1229 HD22 LEU A  87       6.267   4.006  -0.087  1.00  0.00              
ATOM   1230 HD23 LEU A  87       5.048   3.882  -1.405  1.00  0.00              
ATOM   1231  N   ILE A  88       9.337   4.037  -2.315  1.00  1.85              
ATOM   1232  HN  ILE A  88       8.639   3.394  -2.628  1.00  0.22              
ATOM   1233  CA  ILE A  88      10.723   3.633  -2.486  1.00  2.27              
ATOM   1234  HA  ILE A  88      11.323   4.520  -2.634  1.00  1.32              
ATOM   1235  C   ILE A  88      10.856   2.827  -3.765  1.00  2.00              
ATOM   1236  O   ILE A  88       9.951   2.092  -4.162  1.00  1.70              
ATOM   1237  CB  ILE A  88      11.241   2.889  -1.233  1.00  0.00              
ATOM   1238  HB  ILE A  88      11.078   3.611  -0.393  1.00  0.00              
ATOM   1239  CG2 ILE A  88      10.429   1.624  -0.875  1.00  0.00              
ATOM   1240 HG21 ILE A  88      10.744   1.224   0.111  1.00  0.00              
ATOM   1241 HG22 ILE A  88       9.344   1.853  -0.814  1.00  0.00              
ATOM   1242 HG23 ILE A  88      10.577   0.829  -1.635  1.00  0.00              
ATOM   1243  CG1 ILE A  88      12.766   2.616  -1.258  1.00  0.00              
ATOM   1244 HG11 ILE A  88      12.997   1.844  -2.026  1.00  0.00              
ATOM   1245 HG12 ILE A  88      13.294   3.548  -1.561  1.00  0.00              
ATOM   1246  CD  ILE A  88      13.344   2.161   0.092  1.00  0.00              
ATOM   1247  HD1 ILE A  88      14.447   2.039   0.017  1.00  0.00              
ATOM   1248  HD2 ILE A  88      13.129   2.911   0.883  1.00  0.00              
ATOM   1249  HD3 ILE A  88      12.912   1.187   0.403  1.00  0.00              
ATOM   1250  N   SER A  89      11.986   2.975  -4.478  1.00  1.85              
ATOM   1251  HN  SER A  89      12.682   3.637  -4.210  1.00  0.22              
ATOM   1252  CA  SER A  89      12.339   2.133  -5.607  1.00  2.27              
ATOM   1253  HA  SER A  89      11.548   1.420  -5.783  1.00  1.32              
ATOM   1254  C   SER A  89      13.575   1.316  -5.292  1.00  2.00              
ATOM   1255  O   SER A  89      14.514   1.786  -4.650  1.00  1.70              
ATOM   1256  CB  SER A  89      12.538   2.978  -6.887  1.00  0.00              
ATOM   1257  HB1 SER A  89      12.722   2.282  -7.736  1.00  0.00              
ATOM   1258  HB2 SER A  89      11.610   3.546  -7.124  1.00  0.00              
ATOM   1259  OG  SER A  89      13.658   3.867  -6.786  1.00  0.00              
ATOM   1260  HG1 SER A  89      13.849   4.185  -7.678  1.00  0.00              
ATOM   1261  N   ILE A  90      13.599   0.045  -5.728  1.00  1.85              
ATOM   1262  HN  ILE A  90      12.819  -0.324  -6.245  1.00  0.22              
ATOM   1263  CA  ILE A  90      14.760  -0.823  -5.600  1.00  2.27              
ATOM   1264  HA  ILE A  90      15.643  -0.221  -5.431  1.00  1.32              
ATOM   1265  C   ILE A  90      14.973  -1.525  -6.925  1.00  2.00              
ATOM   1266  O   ILE A  90      14.141  -1.443  -7.829  1.00  1.70              
ATOM   1267  CB  ILE A  90      14.566  -1.839  -4.450  1.00  0.00              
ATOM   1268  HB  ILE A  90      15.473  -2.493  -4.500  1.00  0.00              
ATOM   1269  CG2 ILE A  90      14.574  -1.200  -3.042  1.00  0.00              
ATOM   1270 HG21 ILE A  90      14.589  -1.986  -2.258  1.00  0.00              
ATOM   1271 HG22 ILE A  90      15.473  -0.566  -2.901  1.00  0.00              
ATOM   1272 HG23 ILE A  90      13.672  -0.572  -2.887  1.00  0.00              
ATOM   1273  CG1 ILE A  90      13.357  -2.785  -4.654  1.00  0.00              
ATOM   1274 HG11 ILE A  90      12.410  -2.202  -4.607  1.00  0.00              
ATOM   1275 HG12 ILE A  90      13.417  -3.233  -5.672  1.00  0.00              
ATOM   1276  CD  ILE A  90      13.281  -3.936  -3.636  1.00  0.00              
ATOM   1277  HD1 ILE A  90      12.426  -4.606  -3.875  1.00  0.00              
ATOM   1278  HD2 ILE A  90      14.213  -4.539  -3.656  1.00  0.00              
ATOM   1279  HD3 ILE A  90      13.134  -3.547  -2.607  1.00  0.00              
ATOM   1280  N   ASN A  91      16.087  -2.259  -7.084  1.00  1.85              
ATOM   1281  HN  ASN A  91      16.809  -2.262  -6.395  1.00  0.22              
ATOM   1282  CA  ASN A  91      16.273  -3.152  -8.208  1.00  2.27              
ATOM   1283  HA  ASN A  91      15.324  -3.256  -8.713  1.00  1.32              
ATOM   1284  C   ASN A  91      16.595  -4.569  -7.742  1.00  2.00              
ATOM   1285  O   ASN A  91      17.243  -4.779  -6.717  1.00  1.70              
ATOM   1286  CB  ASN A  91      17.265  -2.553  -9.232  1.00  0.00              
ATOM   1287  HB1 ASN A  91      17.318  -3.245 -10.101  1.00  0.00              
ATOM   1288  HB2 ASN A  91      16.891  -1.578  -9.606  1.00  0.00              
ATOM   1289  CG  ASN A  91      18.691  -2.379  -8.701  1.00  0.00              
ATOM   1290  OD1 ASN A  91      18.942  -1.761  -7.666  1.00  0.00              
ATOM   1291  ND2 ASN A  91      19.675  -2.933  -9.445  1.00  0.00              
ATOM   1292 HD21 ASN A  91      20.609  -2.841  -9.110  1.00  0.00              
ATOM   1293 HD22 ASN A  91      19.451  -3.434 -10.275  1.00  0.00              
ATOM   1294  N   TYR A  92      16.106  -5.581  -8.480  1.00  1.85              
ATOM   1295  HN  TYR A  92      15.600  -5.373  -9.326  1.00  0.22              
ATOM   1296  CA  TYR A  92      16.124  -6.976  -8.083  1.00  2.27              
ATOM   1297  HA  TYR A  92      16.920  -7.139  -7.367  1.00  1.32              
ATOM   1298  C   TYR A  92      16.395  -7.837  -9.317  1.00  2.00              
ATOM   1299  O   TYR A  92      15.781  -7.640 -10.365  1.00  1.70              
ATOM   1300  CB  TYR A  92      14.769  -7.393  -7.468  1.00  0.00              
ATOM   1301  HB1 TYR A  92      14.573  -6.775  -6.564  1.00  0.00              
ATOM   1302  HB2 TYR A  92      13.939  -7.204  -8.181  1.00  0.00              
ATOM   1303  CG  TYR A  92      14.742  -8.839  -7.028  1.00  0.00              
ATOM   1304  CD1 TYR A  92      15.364  -9.232  -5.830  1.00  0.00              
ATOM   1305  HD1 TYR A  92      15.819  -8.487  -5.191  1.00  0.00              
ATOM   1306  CE1 TYR A  92      15.421 -10.587  -5.471  1.00  0.00              
ATOM   1307  HE1 TYR A  92      15.905 -10.894  -4.557  1.00  0.00              
ATOM   1308  CZ  TYR A  92      14.851 -11.557  -6.302  1.00  0.00              
ATOM   1309  OH  TYR A  92      14.939 -12.915  -5.950  1.00  0.00              
ATOM   1310  HH  TYR A  92      14.434 -13.414  -6.596  1.00  0.00              
ATOM   1311  CD2 TYR A  92      14.157  -9.822  -7.847  1.00  0.00              
ATOM   1312  HD2 TYR A  92      13.692  -9.540  -8.781  1.00  0.00              
ATOM   1313  CE2 TYR A  92      14.217 -11.176  -7.489  1.00  0.00              
ATOM   1314  HE2 TYR A  92      13.790 -11.923  -8.141  1.00  0.00              
ATOM   1315  N   ARG A  93      17.314  -8.826  -9.253  1.00  1.85              
ATOM   1316  HN  ARG A  93      17.830  -9.007  -8.422  1.00  0.22              
ATOM   1317  CA  ARG A  93      17.556  -9.710 -10.387  1.00  2.27              
ATOM   1318  HA  ARG A  93      17.476  -9.137 -11.300  1.00  1.32              
ATOM   1319  C   ARG A  93      16.515 -10.824 -10.481  1.00  2.00              
ATOM   1320  O   ARG A  93      16.220 -11.516  -9.507  1.00  1.70              
ATOM   1321  CB  ARG A  93      18.966 -10.339 -10.306  1.00  0.00              
ATOM   1322  HB1 ARG A  93      19.160 -10.540  -9.225  1.00  0.00              
ATOM   1323  HB2 ARG A  93      18.960 -11.332 -10.807  1.00  0.00              
ATOM   1324  CG  ARG A  93      20.127  -9.469 -10.846  1.00  0.00              
ATOM   1325  HG1 ARG A  93      20.942 -10.143 -11.192  1.00  0.00              
ATOM   1326  HG2 ARG A  93      19.781  -8.927 -11.756  1.00  0.00              
ATOM   1327  CD  ARG A  93      20.642  -8.422  -9.844  1.00  0.00              
ATOM   1328  HD1 ARG A  93      21.335  -7.721 -10.364  1.00  0.00              
ATOM   1329  HD2 ARG A  93      19.805  -7.833  -9.401  1.00  0.00              
ATOM   1330  NE  ARG A  93      21.347  -9.169  -8.747  1.00  0.00              
ATOM   1331  HE  ARG A  93      21.369 -10.164  -8.896  1.00  0.00              
ATOM   1332  CZ  ARG A  93      21.887  -8.563  -7.680  1.00  0.00              
ATOM   1333  NH1 ARG A  93      22.488  -9.322  -6.766  1.00  0.00              
ATOM   1334 HH11 ARG A  93      22.879  -8.917  -5.951  1.00  0.00              
ATOM   1335 HH12 ARG A  93      22.400 -10.314  -6.886  1.00  0.00              
ATOM   1336  NH2 ARG A  93      21.861  -7.243  -7.529  1.00  0.00              
ATOM   1337 HH21 ARG A  93      22.345  -6.823  -6.773  1.00  0.00              
ATOM   1338 HH22 ARG A  93      21.533  -6.710  -8.296  1.00  0.00              
ATOM   1339  N   THR A  94      15.958 -11.035 -11.684  1.00  1.85              
ATOM   1340  HN  THR A  94      16.202 -10.464 -12.476  1.00  0.22              
ATOM   1341  CA  THR A  94      15.065 -12.137 -12.000  1.00  2.27              
ATOM   1342  HA  THR A  94      14.775 -12.652 -11.096  1.00  1.32              
ATOM   1343  C   THR A  94      15.827 -13.140 -12.890  1.00  2.00              
ATOM   1344  OT1 THR A  94      16.298 -12.729 -13.983  1.00  1.70              
ATOM   1345  OT2 THR A  94      15.956 -14.328 -12.505  1.00  1.70              
ATOM   1346  CB  THR A  94      13.806 -11.633 -12.743  1.00  0.00              
ATOM   1347  HB  THR A  94      13.204 -12.542 -12.986  1.00  0.00              
ATOM   1348  OG1 THR A  94      14.128 -11.006 -13.981  1.00  0.00              
ATOM   1349  HG1 THR A  94      13.285 -10.721 -14.352  1.00  0.00              
ATOM   1350  CG2 THR A  94      12.905 -10.673 -11.958  1.00  0.00              
ATOM   1351 HG21 THR A  94      11.975 -10.455 -12.522  1.00  0.00              
ATOM   1352 HG22 THR A  94      12.617 -11.122 -10.984  1.00  0.00              
ATOM   1353 HG23 THR A  94      13.424  -9.711 -11.757  1.00  0.00              
ATOM   1354  N   CYS D   3      12.409  -6.542  11.245  1.00  1.85              
ATOM   1355  HT1 CYS D   3      12.433  -6.217  10.268  1.00  0.22              
ATOM   1356  HT2 CYS D   3      13.173  -7.220  11.376  1.00  0.22              
ATOM   1357  HT3 CYS D   3      12.596  -5.735  11.857  1.00  0.22              
ATOM   1358  CA  CYS D   3      11.092  -7.161  11.554  1.00  2.27              
ATOM   1359  HA  CYS D   3      10.344  -6.386  11.482  1.00  1.32              
ATOM   1360  CB  CYS D   3      10.776  -8.289  10.525  1.00  2.17              
ATOM   1361  HB1 CYS D   3      11.592  -9.045  10.552  1.00  1.32              
ATOM   1362  HB2 CYS D   3       9.843  -8.814  10.832  1.00  1.32              
ATOM   1363  SG  CYS D   3      10.538  -7.678   8.818  1.00  2.00              
ATOM   1364  HG1 CYS D   3      10.368  -8.874   8.263  1.00  0.45              
ATOM   1365  C   CYS D   3      11.013  -7.725  12.963  1.00  2.00              
ATOM   1366  O   CYS D   3      12.016  -7.863  13.662  1.00  1.70              
ATOM   1367  N   GLY D   4       9.795  -8.073  13.420  1.00  1.85              
ATOM   1368  HN  GLY D   4       8.982  -7.917  12.827  1.00  0.22              
ATOM   1369  CA  GLY D   4       9.532  -8.724  14.699  1.00  2.17              
ATOM   1370  HA1 GLY D   4       8.778  -8.151  15.217  1.00  1.32              
ATOM   1371  HA2 GLY D   4      10.446  -8.841  15.264  1.00  1.32              
ATOM   1372  C   GLY D   4       8.977 -10.096  14.460  1.00  2.00              
ATOM   1373  O   GLY D   4       9.580 -11.103  14.822  1.00  1.70              
ATOM   1374  N   GLY D   5       7.800 -10.177  13.814  1.00  1.85              
ATOM   1375  HN  GLY D   5       7.291  -9.326  13.587  1.00  0.22              
ATOM   1376  CA  GLY D   5       7.179 -11.439  13.428  1.00  2.17              
ATOM   1377  HA1 GLY D   5       6.393 -11.648  14.139  1.00  1.32              
ATOM   1378  HA2 GLY D   5       7.925 -12.220  13.388  1.00  1.32              
ATOM   1379  C   GLY D   5       6.542 -11.397  12.065  1.00  2.00              
ATOM   1380  O   GLY D   5       5.899 -12.362  11.660  1.00  1.70              
ATOM   1381  N   VAL D   6       6.687 -10.278  11.322  1.00  1.85              
ATOM   1382  HN  VAL D   6       7.143  -9.468  11.716  1.00  0.22              
ATOM   1383  CA  VAL D   6       6.163 -10.049   9.976  1.00  2.27              
ATOM   1384  HA  VAL D   6       6.542  -9.078   9.692  1.00  1.32              
ATOM   1385  CB  VAL D   6       6.668 -11.028   8.910  1.00  2.27              
ATOM   1386  HB  VAL D   6       6.330 -12.062   9.151  1.00  1.32              
ATOM   1387  CG1 VAL D   6       6.135 -10.637   7.516  1.00  2.06              
ATOM   1388 HG11 VAL D   6       6.411  -9.589   7.273  1.00  1.32              
ATOM   1389 HG12 VAL D   6       6.578 -11.300   6.743  1.00  1.32              
ATOM   1390 HG13 VAL D   6       5.031 -10.739   7.454  1.00  1.32              
ATOM   1391  CG2 VAL D   6       8.210 -11.003   8.895  1.00  2.06              
ATOM   1392 HG21 VAL D   6       8.577  -9.976   8.686  1.00  1.32              
ATOM   1393 HG22 VAL D   6       8.629 -11.342   9.865  1.00  1.32              
ATOM   1394 HG23 VAL D   6       8.594 -11.678   8.101  1.00  1.32              
ATOM   1395  C   VAL D   6       4.652  -9.886   9.958  1.00  2.00              
ATOM   1396  O   VAL D   6       4.125  -8.786   9.795  1.00  1.70              
ATOM   1397  N   GLN D   7       3.888 -10.975  10.161  1.00  1.85              
ATOM   1398  HN  GLN D   7       4.321 -11.862  10.321  1.00  0.22              
ATOM   1399  CA  GLN D   7       2.441 -10.905  10.205  1.00  2.27              
ATOM   1400  HA  GLN D   7       2.131 -10.226   9.429  1.00  1.32              
ATOM   1401  CB  GLN D   7       1.764 -12.248   9.862  1.00  2.17              
ATOM   1402  HB1 GLN D   7       2.065 -13.037  10.585  1.00  1.32              
ATOM   1403  HB2 GLN D   7       0.662 -12.105   9.949  1.00  1.32              
ATOM   1404  CG  GLN D   7       2.097 -12.691   8.416  1.00  2.17              
ATOM   1405  HG1 GLN D   7       2.167 -11.798   7.756  1.00  1.32              
ATOM   1406  HG2 GLN D   7       3.073 -13.218   8.386  1.00  1.32              
ATOM   1407  CD  GLN D   7       1.026 -13.616   7.841  1.00  2.00              
ATOM   1408  OE1 GLN D   7       1.150 -14.842   7.850  1.00  1.70              
ATOM   1409  NE2 GLN D   7      -0.064 -13.014   7.317  1.00  1.85              
ATOM   1410 HE21 GLN D   7      -0.116 -12.001   7.298  1.00  0.22              
ATOM   1411 HE22 GLN D   7      -0.785 -13.580   6.932  1.00  0.22              
ATOM   1412  C   GLN D   7       1.914 -10.321  11.508  1.00  2.00              
ATOM   1413  O   GLN D   7       0.796  -9.817  11.566  1.00  1.70              
ATOM   1414  N   ALA D   8       2.737 -10.297  12.575  1.00  1.85              
ATOM   1415  HN  ALA D   8       3.605 -10.780  12.530  1.00  0.22              
ATOM   1416  CA  ALA D   8       2.479  -9.527  13.780  1.00  2.27              
ATOM   1417  HA  ALA D   8       1.506  -9.809  14.160  1.00  1.32              
ATOM   1418  CB  ALA D   8       3.554  -9.855  14.834  1.00  2.06              
ATOM   1419  HB1 ALA D   8       4.569  -9.592  14.471  1.00  1.32              
ATOM   1420  HB2 ALA D   8       3.361  -9.301  15.778  1.00  1.32              
ATOM   1421  HB3 ALA D   8       3.540 -10.942  15.063  1.00  1.32              
ATOM   1422  C   ALA D   8       2.422  -8.020  13.501  1.00  2.00              
ATOM   1423  O   ALA D   8       1.429  -7.354  13.791  1.00  1.70              
ATOM   1424  N   GLU D   9       3.474  -7.458  12.865  1.00  1.85              
ATOM   1425  HN  GLU D   9       4.350  -7.951  12.801  1.00  0.22              
ATOM   1426  CA  GLU D   9       3.495  -6.117  12.297  1.00  2.27              
ATOM   1427  HA  GLU D   9       3.413  -5.417  13.117  1.00  1.32              
ATOM   1428  CB  GLU D   9       4.811  -5.830  11.521  1.00  2.17              
ATOM   1429  HB1 GLU D   9       4.744  -4.792  11.117  1.00  1.32              
ATOM   1430  HB2 GLU D   9       4.898  -6.515  10.648  1.00  1.32              
ATOM   1431  CG  GLU D   9       6.118  -5.895  12.356  1.00  2.17              
ATOM   1432  HG1 GLU D   9       6.899  -5.308  11.822  1.00  1.32              
ATOM   1433  HG2 GLU D   9       5.968  -5.438  13.354  1.00  1.32              
ATOM   1434  CD  GLU D   9       6.668  -7.294  12.533  1.00  2.00              
ATOM   1435  OE1 GLU D   9       7.666  -7.651  11.860  1.00  1.70              
ATOM   1436  OE2 GLU D   9       6.146  -8.066  13.370  1.00  1.70              
ATOM   1437  C   GLU D   9       2.321  -5.832  11.362  1.00  2.00              
ATOM   1438  O   GLU D   9       1.630  -4.829  11.512  1.00  1.70              
ATOM   1439  N   GLU D  10       2.042  -6.731  10.394  1.00  1.85              
ATOM   1440  HN  GLU D  10       2.653  -7.518  10.279  1.00  0.22              
ATOM   1441  CA  GLU D  10       0.899  -6.654   9.490  1.00  2.27              
ATOM   1442  HA  GLU D  10       1.010  -5.762   8.890  1.00  1.32              
ATOM   1443  CB  GLU D  10       0.894  -7.896   8.567  1.00  2.17              
ATOM   1444  HB1 GLU D  10       0.714  -8.799   9.191  1.00  1.32              
ATOM   1445  HB2 GLU D  10       1.907  -7.996   8.115  1.00  1.32              
ATOM   1446  CG  GLU D  10      -0.160  -7.884   7.436  1.00  2.17              
ATOM   1447  HG1 GLU D  10      -1.185  -7.833   7.858  1.00  1.32              
ATOM   1448  HG2 GLU D  10      -0.002  -7.003   6.779  1.00  1.32              
ATOM   1449  CD  GLU D  10      -0.075  -9.143   6.591  1.00  2.00              
ATOM   1450  OE1 GLU D  10      -0.337 -10.252   7.117  1.00  1.70              
ATOM   1451  OE2 GLU D  10       0.246  -9.029   5.385  1.00  1.70              
ATOM   1452  C   GLU D  10      -0.450  -6.544  10.205  1.00  2.00              
ATOM   1453  O   GLU D  10      -1.234  -5.630   9.953  1.00  1.70              
ATOM   1454  N   GLN D  11      -0.729  -7.454  11.162  1.00  1.85              
ATOM   1455  HN  GLN D  11      -0.077  -8.201  11.333  1.00  0.22              
ATOM   1456  CA  GLN D  11      -1.905  -7.444  12.017  1.00  2.27              
ATOM   1457  HA  GLN D  11      -2.775  -7.510  11.379  1.00  1.32              
ATOM   1458  CB  GLN D  11      -1.868  -8.685  12.948  1.00  2.17              
ATOM   1459  HB1 GLN D  11      -1.841  -9.578  12.280  1.00  1.32              
ATOM   1460  HB2 GLN D  11      -0.913  -8.696  13.519  1.00  1.32              
ATOM   1461  CG  GLN D  11      -3.072  -8.867  13.909  1.00  2.17              
ATOM   1462  HG1 GLN D  11      -4.013  -8.549  13.417  1.00  1.32              
ATOM   1463  HG2 GLN D  11      -3.163  -9.947  14.158  1.00  1.32              
ATOM   1464  CD  GLN D  11      -2.884  -8.139  15.243  1.00  2.00              
ATOM   1465  OE1 GLN D  11      -1.854  -8.267  15.907  1.00  1.70              
ATOM   1466  NE2 GLN D  11      -3.905  -7.371  15.673  1.00  1.85              
ATOM   1467 HE21 GLN D  11      -4.746  -7.305  15.144  1.00  0.22              
ATOM   1468 HE22 GLN D  11      -3.813  -6.914  16.553  1.00  0.22              
ATOM   1469  C   GLN D  11      -2.053  -6.154  12.815  1.00  2.00              
ATOM   1470  O   GLN D  11      -3.136  -5.569  12.867  1.00  1.70              
ATOM   1471  N   LYS D  12      -0.957  -5.645  13.416  1.00  1.85              
ATOM   1472  HN  LYS D  12      -0.096  -6.161  13.396  1.00  0.22              
ATOM   1473  CA  LYS D  12      -0.924  -4.337  14.055  1.00  2.27              
ATOM   1474  HA  LYS D  12      -1.681  -4.332  14.827  1.00  1.32              
ATOM   1475  CB  LYS D  12       0.450  -4.070  14.719  1.00  2.17              
ATOM   1476  HB1 LYS D  12       0.633  -4.876  15.466  1.00  1.32              
ATOM   1477  HB2 LYS D  12       1.254  -4.145  13.955  1.00  1.32              
ATOM   1478  CG  LYS D  12       0.546  -2.704  15.424  1.00  2.17              
ATOM   1479  HG1 LYS D  12      -0.307  -2.600  16.133  1.00  1.32              
ATOM   1480  HG2 LYS D  12       0.456  -1.890  14.670  1.00  1.32              
ATOM   1481  CD  LYS D  12       1.862  -2.528  16.198  1.00  2.17              
ATOM   1482  HD1 LYS D  12       2.726  -2.663  15.512  1.00  1.32              
ATOM   1483  HD2 LYS D  12       1.920  -3.338  16.961  1.00  1.32              
ATOM   1484  CE  LYS D  12       1.989  -1.187  16.936  1.00  2.17              
ATOM   1485  HE1 LYS D  12       2.870  -1.217  17.613  1.00  1.32              
ATOM   1486  HE2 LYS D  12       1.079  -0.980  17.540  1.00  1.32              
ATOM   1487  NZ  LYS D  12       2.187  -0.073  15.998  1.00  1.85              
ATOM   1488  HZ1 LYS D  12       1.319   0.127  15.435  1.00  0.22              
ATOM   1489  HZ2 LYS D  12       2.411   0.787  16.518  1.00  0.22              
ATOM   1490  HZ3 LYS D  12       2.968  -0.265  15.355  1.00  0.22              
ATOM   1491  C   LYS D  12      -1.272  -3.199  13.102  1.00  2.00              
ATOM   1492  O   LYS D  12      -2.215  -2.451  13.348  1.00  1.70              
ATOM   1493  N   LEU D  13      -0.554  -3.066  11.967  1.00  1.85              
ATOM   1494  HN  LEU D  13       0.198  -3.708  11.781  1.00  0.22              
ATOM   1495  CA  LEU D  13      -0.776  -2.040  10.956  1.00  2.27              
ATOM   1496  HA  LEU D  13      -0.615  -1.080  11.427  1.00  1.32              
ATOM   1497  CB  LEU D  13       0.208  -2.215   9.772  1.00  2.17              
ATOM   1498  HB1 LEU D  13       0.150  -3.270   9.423  1.00  1.32              
ATOM   1499  HB2 LEU D  13      -0.093  -1.561   8.923  1.00  1.32              
ATOM   1500  CG  LEU D  13       1.678  -1.887  10.112  1.00  2.27              
ATOM   1501  HG  LEU D  13       1.950  -2.417  11.056  1.00  1.32              
ATOM   1502  CD1 LEU D  13       2.611  -2.402   9.006  1.00  2.06              
ATOM   1503 HD11 LEU D  13       2.490  -3.500   8.880  1.00  1.32              
ATOM   1504 HD12 LEU D  13       2.379  -1.907   8.040  1.00  1.32              
ATOM   1505 HD13 LEU D  13       3.671  -2.194   9.266  1.00  1.32              
ATOM   1506  CD2 LEU D  13       1.897  -0.382  10.332  1.00  2.06              
ATOM   1507 HD21 LEU D  13       1.610   0.188   9.422  1.00  1.32              
ATOM   1508 HD22 LEU D  13       1.295  -0.010  11.188  1.00  1.32              
ATOM   1509 HD23 LEU D  13       2.967  -0.178  10.548  1.00  1.32              
ATOM   1510  C   LEU D  13      -2.200  -2.000  10.417  1.00  2.00              
ATOM   1511  O   LEU D  13      -2.827  -0.944  10.388  1.00  1.70              
ATOM   1512  N   ILE D  14      -2.774  -3.155  10.019  1.00  1.85              
ATOM   1513  HN  ILE D  14      -2.238  -4.006  10.035  1.00  0.22              
ATOM   1514  CA  ILE D  14      -4.165  -3.262   9.581  1.00  2.27              
ATOM   1515  HA  ILE D  14      -4.313  -2.562   8.771  1.00  1.32              
ATOM   1516  CB  ILE D  14      -4.478  -4.668   9.059  1.00  2.27              
ATOM   1517  HB  ILE D  14      -4.194  -5.412   9.841  1.00  1.32              
ATOM   1518  CG2 ILE D  14      -5.987  -4.822   8.747  1.00  2.06              
ATOM   1519 HG21 ILE D  14      -6.609  -4.728   9.661  1.00  1.32              
ATOM   1520 HG22 ILE D  14      -6.310  -4.051   8.017  1.00  1.32              
ATOM   1521 HG23 ILE D  14      -6.197  -5.821   8.313  1.00  1.32              
ATOM   1522  CG1 ILE D  14      -3.631  -4.959   7.793  1.00  2.17              
ATOM   1523 HG11 ILE D  14      -2.563  -4.721   7.995  1.00  1.32              
ATOM   1524 HG12 ILE D  14      -3.968  -4.289   6.970  1.00  1.32              
ATOM   1525  CD  ILE D  14      -3.703  -6.419   7.328  1.00  2.06              
ATOM   1526  HD1 ILE D  14      -3.010  -6.588   6.474  1.00  1.32              
ATOM   1527  HD2 ILE D  14      -3.407  -7.102   8.154  1.00  1.32              
ATOM   1528  HD3 ILE D  14      -4.728  -6.688   6.996  1.00  1.32              
ATOM   1529  C   ILE D  14      -5.144  -2.852  10.680  1.00  2.00              
ATOM   1530  O   ILE D  14      -6.098  -2.114  10.442  1.00  1.70              
ATOM   1531  N   SER D  15      -4.904  -3.276  11.937  1.00  1.85              
ATOM   1532  HN  SER D  15      -4.110  -3.859  12.116  1.00  0.22              
ATOM   1533  CA  SER D  15      -5.727  -2.895  13.086  1.00  2.27              
ATOM   1534  HA  SER D  15      -6.752  -3.147  12.856  1.00  1.32              
ATOM   1535  CB  SER D  15      -5.329  -3.622  14.395  1.00  2.17              
ATOM   1536  HB1 SER D  15      -4.299  -3.332  14.707  1.00  1.32              
ATOM   1537  HB2 SER D  15      -6.032  -3.337  15.212  1.00  1.32              
ATOM   1538  OG  SER D  15      -5.385  -5.038  14.219  1.00  1.77              
ATOM   1539  HG1 SER D  15      -4.563  -5.278  13.744  1.00  0.22              
ATOM   1540  C   SER D  15      -5.696  -1.404  13.376  1.00  2.00              
ATOM   1541  O   SER D  15      -6.733  -0.778  13.571  1.00  1.70              
ATOM   1542  N   GLU D  16      -4.503  -0.777  13.379  1.00  1.85              
ATOM   1543  HN  GLU D  16      -3.653  -1.301  13.248  1.00  0.22              
ATOM   1544  CA  GLU D  16      -4.344   0.659  13.553  1.00  2.27              
ATOM   1545  HA  GLU D  16      -4.897   0.951  14.435  1.00  1.32              
ATOM   1546  CB  GLU D  16      -2.856   1.025  13.780  1.00  2.17              
ATOM   1547  HB1 GLU D  16      -2.755   2.134  13.828  1.00  1.32              
ATOM   1548  HB2 GLU D  16      -2.249   0.659  12.921  1.00  1.32              
ATOM   1549  CG  GLU D  16      -2.296   0.424  15.096  1.00  2.17              
ATOM   1550  HG1 GLU D  16      -2.930   0.741  15.952  1.00  1.32              
ATOM   1551  HG2 GLU D  16      -2.312  -0.683  15.044  1.00  1.32              
ATOM   1552  CD  GLU D  16      -0.866   0.837  15.388  1.00  2.00              
ATOM   1553  OE1 GLU D  16      -0.604   1.345  16.503  1.00  1.70              
ATOM   1554  OE2 GLU D  16       0.034   0.623  14.540  1.00  1.70              
ATOM   1555  C   GLU D  16      -4.930   1.471  12.398  1.00  2.00              
ATOM   1556  O   GLU D  16      -5.551   2.511  12.605  1.00  1.70              
ATOM   1557  N   GLU D  17      -4.802   0.992  11.144  1.00  1.85              
ATOM   1558  HN  GLU D  17      -4.248   0.171  10.973  1.00  0.22              
ATOM   1559  CA  GLU D  17      -5.449   1.590   9.983  1.00  2.27              
ATOM   1560  HA  GLU D  17      -5.182   2.638   9.970  1.00  1.32              
ATOM   1561  CB  GLU D  17      -4.911   0.929   8.686  1.00  2.17              
ATOM   1562  HB1 GLU D  17      -5.430  -0.031   8.479  1.00  1.32              
ATOM   1563  HB2 GLU D  17      -3.843   0.675   8.886  1.00  1.32              
ATOM   1564  CG  GLU D  17      -4.871   1.839   7.427  1.00  2.17              
ATOM   1565  HG1 GLU D  17      -4.522   2.855   7.707  1.00  1.32              
ATOM   1566  HG2 GLU D  17      -4.136   1.411   6.711  1.00  1.32              
ATOM   1567  CD  GLU D  17      -6.178   1.962   6.671  1.00  2.00              
ATOM   1568  OE1 GLU D  17      -6.710   0.924   6.206  1.00  1.70              
ATOM   1569  OE2 GLU D  17      -6.662   3.103   6.481  1.00  1.70              
ATOM   1570  C   GLU D  17      -6.974   1.524  10.076  1.00  2.00              
ATOM   1571  O   GLU D  17      -7.670   2.521   9.890  1.00  1.70              
ATOM   1572  N   ASP D  18      -7.548   0.357  10.445  1.00  1.85              
ATOM   1573  HN  ASP D  18      -6.989  -0.471  10.565  1.00  0.22              
ATOM   1574  CA  ASP D  18      -8.977   0.220  10.673  1.00  2.27              
ATOM   1575  HA  ASP D  18      -9.449   0.665   9.815  1.00  1.32              
ATOM   1576  CB  ASP D  18      -9.384  -1.273  10.719  1.00  2.17              
ATOM   1577  HB1 ASP D  18      -8.848  -1.816   9.910  1.00  1.32              
ATOM   1578  HB2 ASP D  18      -9.111  -1.731  11.690  1.00  1.32              
ATOM   1579  CG  ASP D  18     -10.867  -1.437  10.464  1.00  2.00              
ATOM   1580  OD1 ASP D  18     -11.551  -2.090  11.284  1.00  1.70              
ATOM   1581  OD2 ASP D  18     -11.355  -0.936   9.416  1.00  1.70              
ATOM   1582  C   ASP D  18      -9.491   1.021  11.878  1.00  2.00              
ATOM   1583  O   ASP D  18     -10.599   1.550  11.861  1.00  1.70              
ATOM   1584  N   LEU D  19      -8.673   1.204  12.935  1.00  1.85              
ATOM   1585  HN  LEU D  19      -7.812   0.692  12.987  1.00  0.22              
ATOM   1586  CA  LEU D  19      -8.943   2.141  14.019  1.00  2.27              
ATOM   1587  HA  LEU D  19      -9.879   1.847  14.474  1.00  1.32              
ATOM   1588  CB  LEU D  19      -7.820   2.049  15.088  1.00  2.17              
ATOM   1589  HB1 LEU D  19      -7.637   0.962  15.252  1.00  1.32              
ATOM   1590  HB2 LEU D  19      -6.876   2.477  14.695  1.00  1.32              
ATOM   1591  CG  LEU D  19      -8.120   2.663  16.476  1.00  2.27              
ATOM   1592  HG  LEU D  19      -9.164   2.389  16.762  1.00  1.32              
ATOM   1593  CD1 LEU D  19      -7.175   2.047  17.520  1.00  2.06              
ATOM   1594 HD11 LEU D  19      -7.286   0.942  17.545  1.00  1.32              
ATOM   1595 HD12 LEU D  19      -6.118   2.287  17.274  1.00  1.32              
ATOM   1596 HD13 LEU D  19      -7.400   2.445  18.531  1.00  1.32              
ATOM   1597  CD2 LEU D  19      -7.984   4.194  16.528  1.00  2.06              
ATOM   1598 HD21 LEU D  19      -6.981   4.505  16.168  1.00  1.32              
ATOM   1599 HD22 LEU D  19      -8.755   4.692  15.907  1.00  1.32              
ATOM   1600 HD23 LEU D  19      -8.109   4.553  17.572  1.00  1.32              
ATOM   1601  C   LEU D  19      -9.132   3.570  13.509  1.00  2.00              
ATOM   1602  O   LEU D  19     -10.113   4.232  13.836  1.00  1.70              
ATOM   1603  N   LEU D  20      -8.238   4.066  12.629  1.00  1.85              
ATOM   1604  HN  LEU D  20      -7.424   3.530  12.393  1.00  0.22              
ATOM   1605  CA  LEU D  20      -8.401   5.344  11.947  1.00  2.27              
ATOM   1606  HA  LEU D  20      -8.550   6.101  12.703  1.00  1.32              
ATOM   1607  CB  LEU D  20      -7.138   5.702  11.125  1.00  2.17              
ATOM   1608  HB1 LEU D  20      -6.950   4.891  10.386  1.00  1.32              
ATOM   1609  HB2 LEU D  20      -7.315   6.641  10.555  1.00  1.32              
ATOM   1610  CG  LEU D  20      -5.860   5.896  11.972  1.00  2.27              
ATOM   1611  HG  LEU D  20      -5.716   4.989  12.608  1.00  1.32              
ATOM   1612  CD1 LEU D  20      -4.631   6.018  11.061  1.00  2.06              
ATOM   1613 HD11 LEU D  20      -4.532   5.117  10.420  1.00  1.32              
ATOM   1614 HD12 LEU D  20      -4.723   6.911  10.405  1.00  1.32              
ATOM   1615 HD13 LEU D  20      -3.707   6.122  11.669  1.00  1.32              
ATOM   1616  CD2 LEU D  20      -5.955   7.117  12.901  1.00  2.06              
ATOM   1617 HD21 LEU D  20      -6.776   6.998  13.639  1.00  1.32              
ATOM   1618 HD22 LEU D  20      -5.006   7.246  13.461  1.00  1.32              
ATOM   1619 HD23 LEU D  20      -6.140   8.039  12.310  1.00  1.32              
ATOM   1620  C   LEU D  20      -9.642   5.408  11.048  1.00  2.00              
ATOM   1621  O   LEU D  20     -10.374   6.398  11.051  1.00  1.70              
ATOM   1622  N   ARG D  21      -9.956   4.331  10.295  1.00  1.85              
ATOM   1623  HN  ARG D  21      -9.307   3.566  10.248  1.00  0.22              
ATOM   1624  CA  ARG D  21     -11.220   4.193   9.575  1.00  2.27              
ATOM   1625  HA  ARG D  21     -11.281   5.011   8.873  1.00  1.32              
ATOM   1626  CB  ARG D  21     -11.313   2.859   8.785  1.00  2.17              
ATOM   1627  HB1 ARG D  21     -10.914   2.043   9.419  1.00  1.32              
ATOM   1628  HB2 ARG D  21     -12.380   2.608   8.577  1.00  1.32              
ATOM   1629  CG  ARG D  21     -10.606   2.895   7.414  1.00  2.17              
ATOM   1630  HG1 ARG D  21     -10.079   3.870   7.303  1.00  1.32              
ATOM   1631  HG2 ARG D  21     -11.379   2.852   6.613  1.00  1.32              
ATOM   1632  CD  ARG D  21      -9.568   1.797   7.140  1.00  2.17              
ATOM   1633  HD1 ARG D  21      -8.708   1.887   7.837  1.00  1.32              
ATOM   1634  HD2 ARG D  21      -9.184   1.912   6.099  1.00  1.32              
ATOM   1635  NE  ARG D  21     -10.201   0.450   7.323  1.00  1.85              
ATOM   1636  HE  ARG D  21     -10.770   0.230   8.129  1.00  0.22              
ATOM   1637  CZ  ARG D  21      -9.810  -0.652   6.674  1.00  2.00              
ATOM   1638  NH1 ARG D  21      -8.806  -0.667   5.817  1.00  1.85              
ATOM   1639 HH11 ARG D  21      -8.085   0.039   5.942  1.00  0.22              
ATOM   1640 HH12 ARG D  21      -8.530  -1.551   5.470  1.00  0.22              
ATOM   1641  NH2 ARG D  21     -10.421  -1.791   6.963  1.00  1.85              
ATOM   1642 HH21 ARG D  21     -11.003  -1.778   7.781  1.00  0.22              
ATOM   1643 HH22 ARG D  21     -10.086  -2.633   6.565  1.00  0.22              
ATOM   1644  C   ARG D  21     -12.454   4.328  10.468  1.00  2.00              
ATOM   1645  O   ARG D  21     -13.360   5.096  10.154  1.00  1.70              
ATOM   1646  N   LYS D  22     -12.521   3.615  11.606  1.00  1.85              
ATOM   1647  HN  LYS D  22     -11.794   2.953  11.825  1.00  0.22              
ATOM   1648  CA  LYS D  22     -13.609   3.740  12.569  1.00  2.27              
ATOM   1649  HA  LYS D  22     -14.548   3.681  12.034  1.00  1.32              
ATOM   1650  CB  LYS D  22     -13.580   2.597  13.615  1.00  2.17              
ATOM   1651  HB1 LYS D  22     -12.526   2.302  13.818  1.00  1.32              
ATOM   1652  HB2 LYS D  22     -14.004   2.968  14.578  1.00  1.32              
ATOM   1653  CG  LYS D  22     -14.424   1.356  13.252  1.00  2.17              
ATOM   1654  HG1 LYS D  22     -15.462   1.663  12.998  1.00  1.32              
ATOM   1655  HG2 LYS D  22     -14.491   0.748  14.187  1.00  1.32              
ATOM   1656  CD  LYS D  22     -13.841   0.424  12.171  1.00  2.17              
ATOM   1657  HD1 LYS D  22     -14.162  -0.618  12.402  1.00  1.32              
ATOM   1658  HD2 LYS D  22     -12.732   0.426  12.248  1.00  1.32              
ATOM   1659  CE  LYS D  22     -14.239   0.708  10.715  1.00  2.17              
ATOM   1660  HE1 LYS D  22     -13.723  -0.019  10.048  1.00  1.32              
ATOM   1661  HE2 LYS D  22     -13.962   1.734  10.399  1.00  1.32              
ATOM   1662  NZ  LYS D  22     -15.685   0.542  10.526  1.00  1.85              
ATOM   1663  HZ1 LYS D  22     -16.209   1.404  10.823  1.00  0.22              
ATOM   1664  HZ2 LYS D  22     -15.905   0.392   9.531  1.00  0.22              
ATOM   1665  HZ3 LYS D  22     -16.040  -0.264  11.058  1.00  0.22              
ATOM   1666  C   LYS D  22     -13.623   5.095  13.273  1.00  2.00              
ATOM   1667  O   LYS D  22     -14.681   5.652  13.561  1.00  1.70              
ATOM   1668  N   ARG D  23     -12.456   5.711  13.538  1.00  1.85              
ATOM   1669  HN  ARG D  23     -11.590   5.218  13.397  1.00  0.22              
ATOM   1670  CA  ARG D  23     -12.363   7.055  14.086  1.00  2.27              
ATOM   1671  HA  ARG D  23     -12.938   7.048  14.999  1.00  1.32              
ATOM   1672  CB  ARG D  23     -10.887   7.405  14.410  1.00  2.17              
ATOM   1673  HB1 ARG D  23     -10.458   6.559  14.996  1.00  1.32              
ATOM   1674  HB2 ARG D  23     -10.308   7.471  13.462  1.00  1.32              
ATOM   1675  CG  ARG D  23     -10.678   8.701  15.224  1.00  2.17              
ATOM   1676  HG1 ARG D  23     -11.000   9.577  14.618  1.00  1.32              
ATOM   1677  HG2 ARG D  23      -9.588   8.811  15.423  1.00  1.32              
ATOM   1678  CD  ARG D  23     -11.432   8.712  16.556  1.00  2.17              
ATOM   1679  HD1 ARG D  23     -11.156   7.832  17.182  1.00  1.32              
ATOM   1680  HD2 ARG D  23     -12.529   8.705  16.363  1.00  1.32              
ATOM   1681  NE  ARG D  23     -11.067   9.961  17.276  1.00  1.85              
ATOM   1682  HE  ARG D  23     -10.213  10.434  17.078  1.00  0.22              
ATOM   1683  CZ  ARG D  23     -11.805  10.489  18.256  1.00  2.00              
ATOM   1684  NH1 ARG D  23     -12.928   9.929  18.682  1.00  1.85              
ATOM   1685 HH11 ARG D  23     -13.167   9.003  18.385  1.00  0.22              
ATOM   1686 HH12 ARG D  23     -13.354  10.321  19.486  1.00  0.22              
ATOM   1687  NH2 ARG D  23     -11.398  11.604  18.842  1.00  1.85              
ATOM   1688 HH21 ARG D  23     -10.516  11.983  18.603  1.00  0.22              
ATOM   1689 HH22 ARG D  23     -11.904  11.947  19.619  1.00  0.22              
ATOM   1690  C   ARG D  23     -12.991   8.118  13.184  1.00  2.00              
ATOM   1691  O   ARG D  23     -13.674   9.028  13.651  1.00  1.70              
ATOM   1692  N   ARG D  24     -12.847   7.976  11.850  1.00  1.85              
ATOM   1693  HN  ARG D  24     -12.225   7.272  11.501  1.00  0.22              
ATOM   1694  CA  ARG D  24     -13.543   8.791  10.859  1.00  2.27              
ATOM   1695  HA  ARG D  24     -13.329   9.823  11.098  1.00  1.32              
ATOM   1696  CB  ARG D  24     -12.975   8.501   9.433  1.00  2.17              
ATOM   1697  HB1 ARG D  24     -12.677   9.470   8.972  1.00  1.32              
ATOM   1698  HB2 ARG D  24     -12.044   7.903   9.550  1.00  1.32              
ATOM   1699  CG  ARG D  24     -13.923   7.778   8.450  1.00  2.17              
ATOM   1700  HG1 ARG D  24     -14.699   8.500   8.107  1.00  1.32              
ATOM   1701  HG2 ARG D  24     -14.440   6.956   8.987  1.00  1.32              
ATOM   1702  CD  ARG D  24     -13.238   7.166   7.223  1.00  2.17              
ATOM   1703  HD1 ARG D  24     -12.464   6.420   7.507  1.00  1.32              
ATOM   1704  HD2 ARG D  24     -12.755   7.963   6.612  1.00  1.32              
ATOM   1705  NE  ARG D  24     -14.314   6.515   6.407  1.00  1.85              
ATOM   1706  HE  ARG D  24     -14.731   7.022   5.653  1.00  0.22              
ATOM   1707  CZ  ARG D  24     -14.885   5.334   6.661  1.00  2.00              
ATOM   1708  NH1 ARG D  24     -14.519   4.557   7.667  1.00  1.85              
ATOM   1709 HH11 ARG D  24     -13.977   4.975   8.391  1.00  0.22              
ATOM   1710 HH12 ARG D  24     -15.216   3.892   7.991  1.00  0.22              
ATOM   1711  NH2 ARG D  24     -15.903   4.940   5.911  1.00  1.85              
ATOM   1712 HH21 ARG D  24     -16.136   5.465   5.104  1.00  0.22              
ATOM   1713 HH22 ARG D  24     -16.252   4.020   6.023  1.00  0.22              
ATOM   1714  C   ARG D  24     -15.074   8.643  10.908  1.00  2.00              
ATOM   1715  O   ARG D  24     -15.823   9.551  10.550  1.00  1.70              
ATOM   1716  N   GLU D  25     -15.580   7.483  11.375  1.00  1.85              
ATOM   1717  HN  GLU D  25     -14.957   6.755  11.655  1.00  0.22              
ATOM   1718  CA  GLU D  25     -16.996   7.198  11.547  1.00  2.27              
ATOM   1719  HA  GLU D  25     -17.541   7.683  10.755  1.00  1.32              
ATOM   1720  CB  GLU D  25     -17.260   5.671  11.469  1.00  2.17              
ATOM   1721  HB1 GLU D  25     -18.335   5.459  11.659  1.00  1.32              
ATOM   1722  HB2 GLU D  25     -16.673   5.159  12.262  1.00  1.32              
ATOM   1723  CG  GLU D  25     -16.870   5.086  10.087  1.00  2.17              
ATOM   1724  HG1 GLU D  25     -17.606   5.399   9.318  1.00  1.32              
ATOM   1725  HG2 GLU D  25     -15.878   5.487   9.795  1.00  1.32              
ATOM   1726  CD  GLU D  25     -16.738   3.574  10.034  1.00  2.00              
ATOM   1727  OE1 GLU D  25     -16.997   2.865  11.034  1.00  1.70              
ATOM   1728  OE2 GLU D  25     -16.322   3.075   8.956  1.00  1.70              
ATOM   1729  C   GLU D  25     -17.520   7.791  12.845  1.00  2.00              
ATOM   1730  O   GLU D  25     -18.585   8.406  12.888  1.00  1.70              
ATOM   1731  N   GLN D  26     -16.740   7.684  13.941  1.00  1.85              
ATOM   1732  HN  GLN D  26     -15.915   7.116  13.891  1.00  0.22              
ATOM   1733  CA  GLN D  26     -16.985   8.392  15.190  1.00  2.27              
ATOM   1734  HA  GLN D  26     -17.934   8.060  15.588  1.00  1.32              
ATOM   1735  CB  GLN D  26     -15.861   8.116  16.221  1.00  2.17              
ATOM   1736  HB1 GLN D  26     -14.885   8.416  15.779  1.00  1.32              
ATOM   1737  HB2 GLN D  26     -16.028   8.747  17.124  1.00  1.32              
ATOM   1738  CG  GLN D  26     -15.769   6.642  16.677  1.00  2.17              
ATOM   1739  HG1 GLN D  26     -16.686   6.360  17.235  1.00  1.32              
ATOM   1740  HG2 GLN D  26     -15.667   5.966  15.805  1.00  1.32              
ATOM   1741  CD  GLN D  26     -14.562   6.434  17.591  1.00  2.00              
ATOM   1742  OE1 GLN D  26     -13.872   7.376  17.993  1.00  1.70              
ATOM   1743  NE2 GLN D  26     -14.280   5.160  17.925  1.00  1.85              
ATOM   1744 HE21 GLN D  26     -14.877   4.422  17.623  1.00  0.22              
ATOM   1745 HE22 GLN D  26     -13.508   4.984  18.529  1.00  0.22              
ATOM   1746  C   GLN D  26     -17.086   9.902  14.981  1.00  2.00              
ATOM   1747  O   GLN D  26     -18.128  10.514  15.223  1.00  1.70              
ATOM   1748  N   LEU D  27     -16.013  10.526  14.462  1.00  1.85              
ATOM   1749  HN  LEU D  27     -15.187  10.001  14.240  1.00  0.22              
ATOM   1750  CA  LEU D  27     -15.951  11.949  14.187  1.00  2.27              
ATOM   1751  HA  LEU D  27     -16.299  12.474  15.066  1.00  1.32              
ATOM   1752  CB  LEU D  27     -14.491  12.374  13.890  1.00  2.17              
ATOM   1753  HB1 LEU D  27     -14.107  11.785  13.028  1.00  1.32              
ATOM   1754  HB2 LEU D  27     -14.464  13.451  13.607  1.00  1.32              
ATOM   1755  CG  LEU D  27     -13.516  12.168  15.070  1.00  2.27              
ATOM   1756  HG  LEU D  27     -13.567  11.101  15.395  1.00  1.32              
ATOM   1757  CD1 LEU D  27     -12.074  12.441  14.620  1.00  2.06              
ATOM   1758 HD11 LEU D  27     -11.797  11.770  13.779  1.00  1.32              
ATOM   1759 HD12 LEU D  27     -11.965  13.494  14.286  1.00  1.32              
ATOM   1760 HD13 LEU D  27     -11.368  12.262  15.460  1.00  1.32              
ATOM   1761  CD2 LEU D  27     -13.865  13.052  16.275  1.00  2.06              
ATOM   1762 HD21 LEU D  27     -13.875  14.123  15.981  1.00  1.32              
ATOM   1763 HD22 LEU D  27     -14.859  12.788  16.694  1.00  1.32              
ATOM   1764 HD23 LEU D  27     -13.110  12.920  17.078  1.00  1.32              
ATOM   1765  C   LEU D  27     -16.881  12.374  13.056  1.00  2.00              
ATOM   1766  O   LEU D  27     -17.989  12.853  13.299  1.00  1.70              
ATOM   1767  N   LYS D  28     -16.482  12.194  11.782  1.00  1.85              
ATOM   1768  HN  LYS D  28     -15.617  11.751  11.573  1.00  0.22              
ATOM   1769  CA  LYS D  28     -17.267  12.642  10.645  1.00  2.27              
ATOM   1770  HA  LYS D  28     -17.594  13.652  10.857  1.00  1.32              
ATOM   1771  CB  LYS D  28     -16.429  12.708   9.342  1.00  2.17              
ATOM   1772  HB1 LYS D  28     -15.570  13.392   9.522  1.00  1.32              
ATOM   1773  HB2 LYS D  28     -16.006  11.708   9.108  1.00  1.32              
ATOM   1774  CG  LYS D  28     -17.224  13.230   8.126  1.00  2.17              
ATOM   1775  HG1 LYS D  28     -17.699  14.201   8.395  1.00  1.32              
ATOM   1776  HG2 LYS D  28     -18.041  12.515   7.882  1.00  1.32              
ATOM   1777  CD  LYS D  28     -16.355  13.434   6.877  1.00  2.17              
ATOM   1778  HD1 LYS D  28     -15.751  12.521   6.682  1.00  1.32              
ATOM   1779  HD2 LYS D  28     -15.639  14.260   7.088  1.00  1.32              
ATOM   1780  CE  LYS D  28     -17.154  13.804   5.617  1.00  2.17              
ATOM   1781  HE1 LYS D  28     -16.458  14.127   4.812  1.00  1.32              
ATOM   1782  HE2 LYS D  28     -17.867  14.631   5.828  1.00  1.32              
ATOM   1783  NZ  LYS D  28     -17.909  12.647   5.118  1.00  1.85              
ATOM   1784  HZ1 LYS D  28     -18.377  12.892   4.200  1.00  0.22              
ATOM   1785  HZ2 LYS D  28     -17.281  11.849   4.937  1.00  0.22              
ATOM   1786  HZ3 LYS D  28     -18.718  12.364   5.735  1.00  0.22              
ATOM   1787  C   LYS D  28     -18.543  11.841  10.414  1.00  2.00              
ATOM   1788  O   LYS D  28     -19.627  12.316  10.750  1.00  1.70              
ATOM   1789  N   HIS D  29     -18.469  10.621   9.829  1.00  1.85              
ATOM   1790  HN  HIS D  29     -17.571  10.190   9.724  1.00  0.22              
ATOM   1791  CA  HIS D  29     -19.614   9.985   9.172  1.00  2.27              
ATOM   1792  HA  HIS D  29     -19.905  10.662   8.382  1.00  1.32              
ATOM   1793  CB  HIS D  29     -19.300   8.619   8.509  1.00  2.17              
ATOM   1794  HB1 HIS D  29     -20.248   8.147   8.165  1.00  1.32              
ATOM   1795  HB2 HIS D  29     -18.836   7.932   9.240  1.00  1.32              
ATOM   1796  ND1 HIS D  29     -18.835   9.451   6.174  1.00  1.85              
ATOM   1797  HD1 HIS D  29     -19.672  10.033   6.131  1.00  0.22              
ATOM   1798  CG  HIS D  29     -18.449   8.723   7.276  1.00  1.80              
ATOM   1799  CE1 HIS D  29     -17.925   9.224   5.201  1.00  1.80              
ATOM   1800  HE1 HIS D  29     -18.015   9.654   4.198  1.00  0.90              
ATOM   1801  NE2 HIS D  29     -16.968   8.406   5.610  1.00  1.85              
ATOM   1802  CD2 HIS D  29     -17.303   8.088   6.919  1.00  1.80              
ATOM   1803  HD2 HIS D  29     -16.712   7.388   7.495  1.00  1.47              
ATOM   1804  C   HIS D  29     -20.854   9.819  10.035  1.00  2.00              
ATOM   1805  O   HIS D  29     -20.812   9.256  11.127  1.00  1.70              
ATOM   1806  N   LYS D  30     -21.983  10.377   9.571  1.00  1.85              
ATOM   1807  HN  LYS D  30     -22.001  10.706   8.619  1.00  0.22              
ATOM   1808  CA  LYS D  30     -23.166  10.538  10.400  1.00  2.27              
ATOM   1809  HA  LYS D  30     -23.348   9.601  10.910  1.00  1.32              
ATOM   1810  CB  LYS D  30     -22.982  11.690  11.442  1.00  2.17              
ATOM   1811  HB1 LYS D  30     -21.906  11.942  11.504  1.00  1.32              
ATOM   1812  HB2 LYS D  30     -23.484  12.621  11.106  1.00  1.32              
ATOM   1813  CG  LYS D  30     -23.485  11.362  12.861  1.00  2.17              
ATOM   1814  HG1 LYS D  30     -24.543  11.022  12.773  1.00  1.32              
ATOM   1815  HG2 LYS D  30     -23.497  12.296  13.470  1.00  1.32              
ATOM   1816  CD  LYS D  30     -22.690  10.284  13.634  1.00  2.17              
ATOM   1817  HD1 LYS D  30     -22.533   9.382  13.007  1.00  1.32              
ATOM   1818  HD2 LYS D  30     -23.349   9.967  14.478  1.00  1.32              
ATOM   1819  CE  LYS D  30     -21.366  10.722  14.293  1.00  2.17              
ATOM   1820  HE1 LYS D  30     -21.069   9.950  15.040  1.00  1.32              
ATOM   1821  HE2 LYS D  30     -21.488  11.692  14.821  1.00  1.32              
ATOM   1822  NZ  LYS D  30     -20.248  10.844  13.335  1.00  1.85              
ATOM   1823  HZ1 LYS D  30     -20.249  10.029  12.674  1.00  0.22              
ATOM   1824  HZ2 LYS D  30     -20.309  11.721  12.779  1.00  0.22              
ATOM   1825  HZ3 LYS D  30     -19.344  10.846  13.863  1.00  0.22              
ATOM   1826  C   LYS D  30     -24.364  10.762   9.492  1.00  2.00              
ATOM   1827  O   LYS D  30     -25.171   9.862   9.271  1.00  1.70              
ATOM   1828  N   LEU D  31     -24.478  11.963   8.887  1.00  1.85              
ATOM   1829  HN  LEU D  31     -23.878  12.715   9.143  1.00  0.22              
ATOM   1830  CA  LEU D  31     -25.370  12.208   7.768  1.00  2.27              
ATOM   1831  HA  LEU D  31     -26.254  11.592   7.875  1.00  1.32              
ATOM   1832  CB  LEU D  31     -25.807  13.696   7.733  1.00  2.17              
ATOM   1833  HB1 LEU D  31     -26.081  13.963   8.782  1.00  1.32              
ATOM   1834  HB2 LEU D  31     -24.960  14.354   7.448  1.00  1.32              
ATOM   1835  CG  LEU D  31     -27.042  14.026   6.858  1.00  2.27              
ATOM   1836  HG  LEU D  31     -27.830  13.266   7.076  1.00  1.32              
ATOM   1837  CD1 LEU D  31     -27.606  15.402   7.247  1.00  2.06              
ATOM   1838 HD11 LEU D  31     -27.869  15.426   8.324  1.00  1.32              
ATOM   1839 HD12 LEU D  31     -26.857  16.198   7.048  1.00  1.32              
ATOM   1840 HD13 LEU D  31     -28.520  15.627   6.657  1.00  1.32              
ATOM   1841  CD2 LEU D  31     -26.759  14.008   5.347  1.00  2.06              
ATOM   1842 HD21 LEU D  31     -25.924  14.697   5.100  1.00  1.32              
ATOM   1843 HD22 LEU D  31     -26.495  12.990   4.995  1.00  1.32              
ATOM   1844 HD23 LEU D  31     -27.660  14.338   4.786  1.00  1.32              
ATOM   1845  C   LEU D  31     -24.659  11.761   6.496  1.00  2.00              
ATOM   1846  O   LEU D  31     -25.071  10.805   5.841  1.00  1.70              
ATOM   1847  N   GLU D  32     -23.534  12.421   6.152  1.00  1.85              
ATOM   1848  HN  GLU D  32     -23.256  13.240   6.640  1.00  0.22              
ATOM   1849  CA  GLU D  32     -22.565  11.881   5.220  1.00  2.27              
ATOM   1850  HA  GLU D  32     -22.981  11.016   4.721  1.00  1.32              
ATOM   1851  CB  GLU D  32     -22.202  12.905   4.116  1.00  2.17              
ATOM   1852  HB1 GLU D  32     -23.165  13.357   3.783  1.00  1.32              
ATOM   1853  HB2 GLU D  32     -21.584  13.726   4.535  1.00  1.32              
END
