# Supplementary material for: Extracellular Peptide-Ligand Dimerization Actuator Receptor Design for Reversible and Spatially Dosed 3D Cell-Material Communication
Source: ACS Synth Biol. 2024 Dec 20;14(7):2494–513. doi: 10.1021/acssynbio.4c00482 (PMC12281622; doi:10.1021/acssynbio.4c00482)
Supplement: Supplementary file 2 [file sb4c00482_si_002.zip › structures_for_publication/MYC_7.pdb]

ATOM      0  N   VAL A   1       4.452   3.749  12.930  1.00  1.85              
ATOM      1  HT1 VAL A   1       3.642   3.937  13.537  1.00  0.22              
ATOM      2  HT2 VAL A   1       4.219   4.041  11.945  1.00  0.22              
ATOM      3  HT3 VAL A   1       5.233   4.350  13.236  1.00  0.22              
ATOM      4  CA  VAL A   1       4.852   2.314  12.986  1.00  2.27              
ATOM      5  HA  VAL A   1       5.198   2.126  13.990  1.00  1.32              
ATOM      6  C   VAL A   1       6.044   2.046  12.078  1.00  2.00              
ATOM      7  O   VAL A   1       6.949   2.872  11.969  1.00  1.70              
ATOM      8  CB  VAL A   1       3.642   1.391  12.711  1.00  0.00              
ATOM      9  HB  VAL A   1       4.006   0.336  12.751  1.00  0.00              
ATOM     10  CG1 VAL A   1       2.502   1.530  13.743  1.00  0.00              
ATOM     11 HG11 VAL A   1       1.650   0.871  13.467  1.00  0.00              
ATOM     12 HG12 VAL A   1       2.832   1.234  14.761  1.00  0.00              
ATOM     13 HG13 VAL A   1       2.129   2.576  13.779  1.00  0.00              
ATOM     14  CG2 VAL A   1       3.059   1.601  11.301  1.00  0.00              
ATOM     15 HG21 VAL A   1       2.167   0.957  11.144  1.00  0.00              
ATOM     16 HG22 VAL A   1       2.754   2.661  11.158  1.00  0.00              
ATOM     17 HG23 VAL A   1       3.800   1.344  10.516  1.00  0.00              
ATOM     18  N   SER A   2       6.115   0.901  11.369  1.00  1.85              
ATOM     19  HN  SER A   2       5.497   0.140  11.544  1.00  0.22              
ATOM     20  CA  SER A   2       7.062   0.718  10.272  1.00  2.27              
ATOM     21  HA  SER A   2       8.009   1.174  10.524  1.00  1.32              
ATOM     22  C   SER A   2       6.536   1.386   9.014  1.00  2.00              
ATOM     23  O   SER A   2       6.107   0.721   8.076  1.00  1.70              
ATOM     24  CB  SER A   2       7.276  -0.784   9.969  1.00  0.00              
ATOM     25  HB1 SER A   2       6.280  -1.241   9.769  1.00  0.00              
ATOM     26  HB2 SER A   2       7.886  -0.911   9.047  1.00  0.00              
ATOM     27  OG  SER A   2       7.875  -1.483  11.069  1.00  0.00              
ATOM     28  HG1 SER A   2       7.769  -2.427  10.896  1.00  0.00              
ATOM     29  N   ASP A   3       6.527   2.734   8.970  1.00  1.85              
ATOM     30  HN  ASP A   3       6.912   3.242   9.741  1.00  0.22              
ATOM     31  CA  ASP A   3       5.756   3.530   8.024  1.00  2.27              
ATOM     32  HA  ASP A   3       4.777   3.075   7.927  1.00  1.32              
ATOM     33  C   ASP A   3       6.356   3.623   6.608  1.00  2.00              
ATOM     34  O   ASP A   3       6.376   4.686   5.989  1.00  1.70              
ATOM     35  CB  ASP A   3       5.568   4.975   8.541  1.00  0.00              
ATOM     36  HB1 ASP A   3       6.559   5.407   8.786  1.00  0.00              
ATOM     37  HB2 ASP A   3       5.093   5.608   7.768  1.00  0.00              
ATOM     38  CG  ASP A   3       4.722   5.037   9.804  1.00  0.00              
ATOM     39  OD1 ASP A   3       3.622   4.428   9.809  1.00  0.00              
ATOM     40  OD2 ASP A   3       5.071   5.841  10.701  1.00  0.00              
ATOM     41  N   VAL A   4       6.862   2.507   6.058  1.00  1.85              
ATOM     42  HN  VAL A   4       6.757   1.643   6.560  1.00  0.22              
ATOM     43  CA  VAL A   4       7.558   2.447   4.785  1.00  2.27              
ATOM     44  HA  VAL A   4       7.433   3.384   4.263  1.00  1.32              
ATOM     45  C   VAL A   4       6.942   1.318   3.964  1.00  2.00              
ATOM     46  O   VAL A   4       6.649   0.269   4.545  1.00  1.70              
ATOM     47  CB  VAL A   4       9.066   2.172   4.991  1.00  0.00              
ATOM     48  HB  VAL A   4       9.158   1.221   5.571  1.00  0.00              
ATOM     49  CG1 VAL A   4       9.856   1.995   3.677  1.00  0.00              
ATOM     50 HG11 VAL A   4      10.935   1.840   3.894  1.00  0.00              
ATOM     51 HG12 VAL A   4       9.505   1.113   3.103  1.00  0.00              
ATOM     52 HG13 VAL A   4       9.762   2.898   3.036  1.00  0.00              
ATOM     53  CG2 VAL A   4       9.747   3.268   5.833  1.00  0.00              
ATOM     54 HG21 VAL A   4      10.835   3.068   5.933  1.00  0.00              
ATOM     55 HG22 VAL A   4       9.617   4.264   5.356  1.00  0.00              
ATOM     56 HG23 VAL A   4       9.320   3.314   6.856  1.00  0.00              
ATOM     57  N   PRO A   5       6.719   1.409   2.651  1.00  1.85              
ATOM     58  CA  PRO A   5       6.491   0.235   1.810  1.00  2.27              
ATOM     59  HA  PRO A   5       5.726  -0.400   2.233  1.00  1.32              
ATOM     60  C   PRO A   5       7.755  -0.617   1.672  1.00  2.00              
ATOM     61  O   PRO A   5       8.530  -0.459   0.733  1.00  1.70              
ATOM     62  CD  PRO A   5       6.460   2.658   1.902  1.00 52.80              
ATOM     63  HD1 PRO A   5       5.858   2.530   2.830  1.00  0.00              
ATOM     64  HD2 PRO A   5       6.766   3.724   1.780  1.00  0.00              
ATOM     65  CB  PRO A   5       6.025   0.790   0.473  1.00 52.39              
ATOM     66  HB1 PRO A   5       4.927   0.967   0.517  1.00  0.00              
ATOM     67  HB2 PRO A   5       6.247   0.111  -0.374  1.00  0.00              
ATOM     68  CG  PRO A   5       5.665   2.212   0.708  1.00 52.57              
ATOM     69  HG1 PRO A   5       4.950   2.606  -0.041  1.00  0.00              
ATOM     70  HG2 PRO A   5       6.591   2.831   0.697  1.00  0.00              
ATOM     71  N   ARG A   6       7.995  -1.505   2.647  1.00  1.85              
ATOM     72  HN  ARG A   6       7.348  -1.551   3.403  1.00  0.22              
ATOM     73  CA  ARG A   6       9.211  -2.280   2.784  1.00  2.27              
ATOM     74  HA  ARG A   6       9.948  -1.935   2.072  1.00  1.32              
ATOM     75  C   ARG A   6       8.990  -3.769   2.510  1.00  2.00              
ATOM     76  O   ARG A   6       7.961  -4.175   1.976  1.00  1.70              
ATOM     77  CB  ARG A   6       9.807  -2.127   4.202  1.00  0.00              
ATOM     78  HB1 ARG A   6      10.783  -2.668   4.193  1.00  0.00              
ATOM     79  HB2 ARG A   6      10.051  -1.058   4.389  1.00  0.00              
ATOM     80  CG  ARG A   6       8.954  -2.698   5.360  1.00  0.00              
ATOM     81  HG1 ARG A   6       7.940  -2.244   5.310  1.00  0.00              
ATOM     82  HG2 ARG A   6       8.801  -3.789   5.194  1.00  0.00              
ATOM     83  CD  ARG A   6       9.588  -2.521   6.751  1.00  0.00              
ATOM     84  HD1 ARG A   6      10.561  -3.063   6.785  1.00  0.00              
ATOM     85  HD2 ARG A   6       9.770  -1.446   6.984  1.00  0.00              
ATOM     86  NE  ARG A   6       8.618  -3.080   7.753  1.00  0.00              
ATOM     87  HE  ARG A   6       8.008  -2.381   8.145  1.00  0.00              
ATOM     88  CZ  ARG A   6       8.576  -4.377   8.086  1.00  0.00              
ATOM     89  NH1 ARG A   6       7.675  -4.764   8.986  1.00  0.00              
ATOM     90 HH11 ARG A   6       7.627  -5.709   9.279  1.00  0.00              
ATOM     91 HH12 ARG A   6       7.157  -4.034   9.438  1.00  0.00              
ATOM     92  NH2 ARG A   6       9.379  -5.276   7.528  1.00  0.00              
ATOM     93 HH21 ARG A   6       9.263  -6.238   7.733  1.00  0.00              
ATOM     94 HH22 ARG A   6       9.933  -4.971   6.764  1.00  0.00              
ATOM     95  N   ASP A   7       9.971  -4.619   2.895  1.00  1.85              
ATOM     96  HN  ASP A   7      10.782  -4.244   3.335  1.00  0.22              
ATOM     97  CA  ASP A   7       9.939  -6.076   2.846  1.00  2.27              
ATOM     98  HA  ASP A   7      10.925  -6.402   3.150  1.00  1.32              
ATOM     99  C   ASP A   7       9.778  -6.637   1.432  1.00  2.00              
ATOM    100  O   ASP A   7       9.061  -7.610   1.175  1.00  1.70              
ATOM    101  CB  ASP A   7       8.914  -6.641   3.857  1.00  0.00              
ATOM    102  HB1 ASP A   7       7.961  -6.081   3.762  1.00  0.00              
ATOM    103  HB2 ASP A   7       8.712  -7.710   3.652  1.00  0.00              
ATOM    104  CG  ASP A   7       9.379  -6.504   5.300  1.00  0.00              
ATOM    105  OD1 ASP A   7      10.582  -6.202   5.505  1.00  0.00              
ATOM    106  OD2 ASP A   7       8.595  -6.881   6.203  1.00  0.00              
ATOM    107  N   LEU A   8      10.495  -6.019   0.480  1.00  1.85              
ATOM    108  HN  LEU A   8      11.099  -5.272   0.735  1.00  0.22              
ATOM    109  CA  LEU A   8      10.387  -6.289  -0.937  1.00  2.27              
ATOM    110  HA  LEU A   8       9.360  -6.535  -1.165  1.00  1.32              
ATOM    111  C   LEU A   8      11.249  -7.477  -1.342  1.00  2.00              
ATOM    112  O   LEU A   8      12.466  -7.369  -1.489  1.00  1.70              
ATOM    113  CB  LEU A   8      10.789  -5.049  -1.768  1.00  0.00              
ATOM    114  HB1 LEU A   8      11.820  -4.764  -1.456  1.00  0.00              
ATOM    115  HB2 LEU A   8      10.859  -5.338  -2.839  1.00  0.00              
ATOM    116  CG  LEU A   8       9.901  -3.787  -1.642  1.00  0.00              
ATOM    117  HG  LEU A   8       8.911  -4.008  -2.109  1.00  0.00              
ATOM    118  CD1 LEU A   8      10.517  -2.616  -2.421  1.00  0.00              
ATOM    119 HD11 LEU A   8       9.857  -1.725  -2.371  1.00  0.00              
ATOM    120 HD12 LEU A   8      11.507  -2.343  -1.998  1.00  0.00              
ATOM    121 HD13 LEU A   8      10.655  -2.886  -3.490  1.00  0.00              
ATOM    122  CD2 LEU A   8       9.655  -3.383  -0.180  1.00  0.00              
ATOM    123 HD21 LEU A   8       9.032  -2.465  -0.133  1.00  0.00              
ATOM    124 HD22 LEU A   8       9.126  -4.179   0.382  1.00  0.00              
ATOM    125 HD23 LEU A   8      10.619  -3.175   0.333  1.00  0.00              
ATOM    126  N   GLU A   9      10.637  -8.664  -1.499  1.00  1.85              
ATOM    127  HN  GLU A   9       9.649  -8.753  -1.376  1.00  0.22              
ATOM    128  CA  GLU A   9      11.383  -9.888  -1.703  1.00  2.27              
ATOM    129  HA  GLU A   9      12.314  -9.670  -2.206  1.00  1.32              
ATOM    130  C   GLU A   9      10.614 -10.833  -2.606  1.00  2.00              
ATOM    131  O   GLU A   9       9.388 -10.790  -2.687  1.00  1.70              
ATOM    132  CB  GLU A   9      11.699 -10.575  -0.354  1.00  0.00              
ATOM    133  HB1 GLU A   9      12.248  -9.845   0.285  1.00  0.00              
ATOM    134  HB2 GLU A   9      10.752 -10.800   0.185  1.00  0.00              
ATOM    135  CG  GLU A   9      12.550 -11.873  -0.442  1.00  0.00              
ATOM    136  HG1 GLU A   9      11.966 -12.663  -0.947  1.00  0.00              
ATOM    137  HG2 GLU A   9      13.488 -11.697  -1.006  1.00  0.00              
ATOM    138  CD  GLU A   9      12.948 -12.498   0.897  1.00  0.00              
ATOM    139  OE1 GLU A   9      11.986 -12.791   1.655  1.00  0.00              
ATOM    140  OE2 GLU A   9      14.159 -12.667   1.177  1.00  0.00              
ATOM    141  N   VAL A  10      11.319 -11.714  -3.339  1.00  1.85              
ATOM    142  HN  VAL A  10      12.320 -11.697  -3.317  1.00  0.22              
ATOM    143  CA  VAL A  10      10.697 -12.753  -4.144  1.00  2.27              
ATOM    144  HA  VAL A  10       9.786 -12.361  -4.577  1.00  1.32              
ATOM    145  C   VAL A  10      10.299 -13.952  -3.289  1.00  2.00              
ATOM    146  O   VAL A  10      11.095 -14.527  -2.550  1.00  1.70              
ATOM    147  CB  VAL A  10      11.622 -13.180  -5.308  1.00  0.00              
ATOM    148  HB  VAL A  10      12.593 -13.510  -4.862  1.00  0.00              
ATOM    149  CG1 VAL A  10      11.072 -14.351  -6.149  1.00  0.00              
ATOM    150 HG11 VAL A  10      11.763 -14.581  -6.988  1.00  0.00              
ATOM    151 HG12 VAL A  10      10.967 -15.276  -5.545  1.00  0.00              
ATOM    152 HG13 VAL A  10      10.081 -14.094  -6.581  1.00  0.00              
ATOM    153  CG2 VAL A  10      11.949 -12.005  -6.251  1.00  0.00              
ATOM    154 HG21 VAL A  10      12.581 -12.346  -7.098  1.00  0.00              
ATOM    155 HG22 VAL A  10      11.016 -11.567  -6.665  1.00  0.00              
ATOM    156 HG23 VAL A  10      12.504 -11.205  -5.719  1.00  0.00              
ATOM    157  N   VAL A  11       9.023 -14.358  -3.391  1.00  1.85              
ATOM    158  HN  VAL A  11       8.407 -13.866  -4.014  1.00  0.22              
ATOM    159  CA  VAL A  11       8.436 -15.503  -2.721  1.00  2.27              
ATOM    160  HA  VAL A  11       8.948 -15.677  -1.784  1.00  1.32              
ATOM    161  C   VAL A  11       8.618 -16.743  -3.585  1.00  2.00              
ATOM    162  O   VAL A  11       9.134 -17.767  -3.140  1.00  1.70              
ATOM    163  CB  VAL A  11       6.932 -15.272  -2.444  1.00  0.00              
ATOM    164  HB  VAL A  11       6.439 -15.053  -3.423  1.00  0.00              
ATOM    165  CG1 VAL A  11       6.215 -16.488  -1.821  1.00  0.00              
ATOM    166 HG11 VAL A  11       5.151 -16.243  -1.613  1.00  0.00              
ATOM    167 HG12 VAL A  11       6.223 -17.362  -2.504  1.00  0.00              
ATOM    168 HG13 VAL A  11       6.694 -16.780  -0.863  1.00  0.00              
ATOM    169  CG2 VAL A  11       6.690 -14.043  -1.546  1.00  0.00              
ATOM    170 HG21 VAL A  11       5.607 -13.921  -1.329  1.00  0.00              
ATOM    171 HG22 VAL A  11       7.228 -14.153  -0.580  1.00  0.00              
ATOM    172 HG23 VAL A  11       7.040 -13.110  -2.035  1.00  0.00              
ATOM    173  N   ALA A  12       8.202 -16.672  -4.863  1.00  1.85              
ATOM    174  HN  ALA A  12       7.839 -15.814  -5.223  1.00  0.22              
ATOM    175  CA  ALA A  12       8.320 -17.764  -5.806  1.00  2.27              
ATOM    176  HA  ALA A  12       9.131 -18.417  -5.509  1.00  1.32              
ATOM    177  C   ALA A  12       8.677 -17.216  -7.179  1.00  2.00              
ATOM    178  O   ALA A  12       8.315 -16.091  -7.523  1.00  1.70              
ATOM    179  CB  ALA A  12       7.003 -18.569  -5.887  1.00  0.00              
ATOM    180  HB1 ALA A  12       6.760 -18.988  -4.887  1.00  0.00              
ATOM    181  HB2 ALA A  12       6.156 -17.919  -6.200  1.00  0.00              
ATOM    182  HB3 ALA A  12       7.083 -19.415  -6.603  1.00  0.00              
ATOM    183  N   ALA A  13       9.414 -17.988  -7.998  1.00  1.85              
ATOM    184  HN  ALA A  13       9.697 -18.902  -7.722  1.00  0.22              
ATOM    185  CA  ALA A  13       9.880 -17.527  -9.288  1.00  2.27              
ATOM    186  HA  ALA A  13       9.302 -16.665  -9.599  1.00  1.32              
ATOM    187  C   ALA A  13       9.705 -18.560 -10.392  1.00  2.00              
ATOM    188  O   ALA A  13       9.882 -19.763 -10.203  1.00  1.70              
ATOM    189  CB  ALA A  13      11.370 -17.118  -9.224  1.00  0.00              
ATOM    190  HB1 ALA A  13      11.499 -16.298  -8.485  1.00  0.00              
ATOM    191  HB2 ALA A  13      12.005 -17.972  -8.900  1.00  0.00              
ATOM    192  HB3 ALA A  13      11.738 -16.755 -10.207  1.00  0.00              
ATOM    193  N   THR A  14       9.363 -18.081 -11.598  1.00  1.85              
ATOM    194  HN  THR A  14       9.176 -17.103 -11.721  1.00  0.22              
ATOM    195  CA  THR A  14       9.296 -18.849 -12.835  1.00  2.27              
ATOM    196  HA  THR A  14       9.944 -19.711 -12.759  1.00  1.32              
ATOM    197  C   THR A  14       9.878 -17.943 -13.907  1.00  2.00              
ATOM    198  O   THR A  14      10.007 -16.749 -13.642  1.00  1.70              
ATOM    199  CB  THR A  14       7.837 -19.243 -13.163  1.00  0.00              
ATOM    200  HB  THR A  14       7.874 -19.782 -14.140  1.00  0.00              
ATOM    201  OG1 THR A  14       7.002 -18.104 -13.348  1.00  0.00              
ATOM    202  HG1 THR A  14       6.124 -18.456 -13.533  1.00  0.00              
ATOM    203  CG2 THR A  14       7.148 -20.162 -12.148  1.00  0.00              
ATOM    204 HG21 THR A  14       6.152 -20.483 -12.519  1.00  0.00              
ATOM    205 HG22 THR A  14       7.758 -21.074 -11.976  1.00  0.00              
ATOM    206 HG23 THR A  14       7.008 -19.649 -11.173  1.00  0.00              
ATOM    207  N   PRO A  15      10.259 -18.376 -15.111  1.00  1.85              
ATOM    208  CA  PRO A  15      10.854 -17.479 -16.112  1.00  2.27              
ATOM    209  HA  PRO A  15      11.561 -16.812 -15.639  1.00  1.32              
ATOM    210  C   PRO A  15       9.811 -16.610 -16.801  1.00  2.00              
ATOM    211  O   PRO A  15      10.169 -15.763 -17.614  1.00  1.70              
ATOM    212  CD  PRO A  15      10.492 -19.789 -15.469  1.00 52.80              
ATOM    213  HD1 PRO A  15      10.877 -19.482 -14.471  1.00  0.00              
ATOM    214  HD2 PRO A  15      10.061 -20.817 -15.422  1.00  0.00              
ATOM    215  CB  PRO A  15      11.522 -18.400 -17.121  1.00 52.39              
ATOM    216  HB1 PRO A  15      12.541 -18.660 -16.755  1.00  0.00              
ATOM    217  HB2 PRO A  15      11.606 -17.944 -18.128  1.00  0.00              
ATOM    218  CG  PRO A  15      11.597 -19.741 -16.486  1.00 52.57              
ATOM    219  HG1 PRO A  15      12.395 -20.378 -16.915  1.00  0.00              
ATOM    220  HG2 PRO A  15      10.614 -20.254 -16.596  1.00  0.00              
ATOM    221  N   THR A  16       8.522 -16.827 -16.511  1.00  1.85              
ATOM    222  HN  THR A  16       8.286 -17.581 -15.907  1.00  0.22              
ATOM    223  CA  THR A  16       7.378 -16.100 -17.038  1.00  2.27              
ATOM    224  HA  THR A  16       7.670 -15.533 -17.911  1.00  1.32              
ATOM    225  C   THR A  16       6.856 -15.103 -16.020  1.00  2.00              
ATOM    226  O   THR A  16       6.829 -13.895 -16.259  1.00  1.70              
ATOM    227  CB  THR A  16       6.231 -17.069 -17.408  1.00  0.00              
ATOM    228  HB  THR A  16       5.385 -16.427 -17.756  1.00  0.00              
ATOM    229  OG1 THR A  16       5.760 -17.800 -16.280  1.00  0.00              
ATOM    230  HG1 THR A  16       5.064 -18.374 -16.618  1.00  0.00              
ATOM    231  CG2 THR A  16       6.540 -18.078 -18.519  1.00  0.00              
ATOM    232 HG21 THR A  16       5.630 -18.651 -18.795  1.00  0.00              
ATOM    233 HG22 THR A  16       6.902 -17.554 -19.428  1.00  0.00              
ATOM    234 HG23 THR A  16       7.322 -18.800 -18.199  1.00  0.00              
ATOM    235  N   SER A  17       6.399 -15.606 -14.860  1.00  1.85              
ATOM    236  HN  SER A  17       6.360 -16.601 -14.761  1.00  0.22              
ATOM    237  CA  SER A  17       5.843 -14.830 -13.766  1.00  2.27              
ATOM    238  HA  SER A  17       5.889 -13.783 -14.024  1.00  1.32              
ATOM    239  C   SER A  17       6.634 -14.969 -12.470  1.00  2.00              
ATOM    240  O   SER A  17       7.424 -15.891 -12.280  1.00  1.70              
ATOM    241  CB  SER A  17       4.357 -15.187 -13.534  1.00  0.00              
ATOM    242  HB1 SER A  17       3.956 -14.509 -12.746  1.00  0.00              
ATOM    243  HB2 SER A  17       3.764 -15.001 -14.458  1.00  0.00              
ATOM    244  OG  SER A  17       4.181 -16.540 -13.091  1.00  0.00              
ATOM    245  HG1 SER A  17       3.278 -16.614 -12.759  1.00  0.00              
ATOM    246  N   LEU A  18       6.460 -14.009 -11.549  1.00  1.85              
ATOM    247  HN  LEU A  18       5.814 -13.257 -11.727  1.00  0.22              
ATOM    248  CA  LEU A  18       7.229 -13.879 -10.329  1.00  2.27              
ATOM    249  HA  LEU A  18       7.719 -14.811 -10.082  1.00  1.32              
ATOM    250  C   LEU A  18       6.290 -13.503  -9.197  1.00  2.00              
ATOM    251  O   LEU A  18       5.461 -12.615  -9.351  1.00  1.70              
ATOM    252  CB  LEU A  18       8.269 -12.741 -10.450  1.00  0.00              
ATOM    253  HB1 LEU A  18       7.781 -11.906 -11.002  1.00  0.00              
ATOM    254  HB2 LEU A  18       8.496 -12.349  -9.434  1.00  0.00              
ATOM    255  CG  LEU A  18       9.597 -13.063 -11.176  1.00  0.00              
ATOM    256  HG  LEU A  18       9.361 -13.342 -12.231  1.00  0.00              
ATOM    257  CD1 LEU A  18      10.281 -14.279 -10.532  1.00  0.00              
ATOM    258 HD11 LEU A  18      11.210 -14.539 -11.083  1.00  0.00              
ATOM    259 HD12 LEU A  18      10.550 -14.062  -9.476  1.00  0.00              
ATOM    260 HD13 LEU A  18       9.609 -15.162 -10.549  1.00  0.00              
ATOM    261  CD2 LEU A  18      10.558 -11.865 -11.206  1.00  0.00              
ATOM    262 HD21 LEU A  18      11.504 -12.142 -11.718  1.00  0.00              
ATOM    263 HD22 LEU A  18      10.121 -11.002 -11.748  1.00  0.00              
ATOM    264 HD23 LEU A  18      10.805 -11.539 -10.172  1.00  0.00              
ATOM    265  N   LEU A  19       6.367 -14.149  -8.023  1.00  1.85              
ATOM    266  HN  LEU A  19       7.061 -14.862  -7.869  1.00  0.22              
ATOM    267  CA  LEU A  19       5.512 -13.817  -6.894  1.00  2.27              
ATOM    268  HA  LEU A  19       4.685 -13.198  -7.214  1.00  1.32              
ATOM    269  C   LEU A  19       6.321 -13.024  -5.878  1.00  2.00              
ATOM    270  O   LEU A  19       7.347 -13.500  -5.393  1.00  1.70              
ATOM    271  CB  LEU A  19       4.915 -15.094  -6.257  1.00  0.00              
ATOM    272  HB1 LEU A  19       4.577 -15.750  -7.092  1.00  0.00              
ATOM    273  HB2 LEU A  19       5.725 -15.651  -5.737  1.00  0.00              
ATOM    274  CG  LEU A  19       3.720 -14.918  -5.292  1.00  0.00              
ATOM    275  HG  LEU A  19       4.101 -14.473  -4.340  1.00  0.00              
ATOM    276  CD1 LEU A  19       3.111 -16.283  -4.937  1.00  0.00              
ATOM    277 HD11 LEU A  19       2.282 -16.162  -4.206  1.00  0.00              
ATOM    278 HD12 LEU A  19       2.705 -16.778  -5.845  1.00  0.00              
ATOM    279 HD13 LEU A  19       3.876 -16.950  -4.487  1.00  0.00              
ATOM    280  CD2 LEU A  19       2.639 -13.982  -5.854  1.00  0.00              
ATOM    281 HD21 LEU A  19       1.791 -13.898  -5.140  1.00  0.00              
ATOM    282 HD22 LEU A  19       3.033 -12.961  -6.031  1.00  0.00              
ATOM    283 HD23 LEU A  19       2.245 -14.377  -6.816  1.00  0.00              
ATOM    284  N   ILE A  20       5.908 -11.787  -5.542  1.00  1.85              
ATOM    285  HN  ILE A  20       5.049 -11.423  -5.912  1.00  0.22              
ATOM    286  CA  ILE A  20       6.654 -10.911  -4.644  1.00  2.27              
ATOM    287  HA  ILE A  20       7.565 -11.403  -4.336  1.00  1.32              
ATOM    288  C   ILE A  20       5.897 -10.610  -3.356  1.00  2.00              
ATOM    289  O   ILE A  20       4.669 -10.671  -3.294  1.00  1.70              
ATOM    290  CB  ILE A  20       7.045  -9.594  -5.355  1.00  0.00              
ATOM    291  HB  ILE A  20       7.532  -8.979  -4.557  1.00  0.00              
ATOM    292  CG2 ILE A  20       8.104  -9.773  -6.466  1.00  0.00              
ATOM    293 HG21 ILE A  20       8.457  -8.786  -6.831  1.00  0.00              
ATOM    294 HG22 ILE A  20       8.986 -10.328  -6.087  1.00  0.00              
ATOM    295 HG23 ILE A  20       7.683 -10.331  -7.329  1.00  0.00              
ATOM    296  CG1 ILE A  20       5.829  -8.764  -5.837  1.00  0.00              
ATOM    297 HG11 ILE A  20       5.294  -9.312  -6.645  1.00  0.00              
ATOM    298 HG12 ILE A  20       5.114  -8.647  -4.990  1.00  0.00              
ATOM    299  CD  ILE A  20       6.190  -7.359  -6.347  1.00  0.00              
ATOM    300  HD1 ILE A  20       5.269  -6.799  -6.621  1.00  0.00              
ATOM    301  HD2 ILE A  20       6.727  -6.783  -5.563  1.00  0.00              
ATOM    302  HD3 ILE A  20       6.837  -7.416  -7.247  1.00  0.00              
ATOM    303  N   SER A  21       6.639 -10.269  -2.283  1.00  1.85              
ATOM    304  HN  SER A  21       7.644 -10.316  -2.334  1.00  0.22              
ATOM    305  CA  SER A  21       6.099  -9.753  -1.030  1.00  2.27              
ATOM    306  HA  SER A  21       5.030  -9.908  -1.011  1.00  1.32              
ATOM    307  C   SER A  21       6.332  -8.266  -0.874  1.00  2.00              
ATOM    308  O   SER A  21       7.255  -7.698  -1.451  1.00  1.70              
ATOM    309  CB  SER A  21       6.756 -10.451   0.184  1.00  0.00              
ATOM    310  HB1 SER A  21       6.252 -10.086   1.108  1.00  0.00              
ATOM    311  HB2 SER A  21       6.591 -11.551   0.134  1.00  0.00              
ATOM    312  OG  SER A  21       8.155 -10.159   0.293  1.00  0.00              
ATOM    313  HG1 SER A  21       8.435 -10.436   1.174  1.00  0.00              
ATOM    314  N   VAL A  22       6.498  -7.267   0.442  1.00 49.87              
ATOM    315  HN  VAL A  22       6.019  -8.111   0.217  1.00  0.00              
ATOM    316  CA  VAL A  22       5.660  -6.066   0.399  1.00 49.69              
ATOM    317  HA  VAL A  22       6.263  -5.240   0.041  1.00  0.00              
ATOM    318  C   VAL A  22       5.210  -5.723   1.826  1.00 53.73              
ATOM    319  O   VAL A  22       4.637  -6.570   2.512  1.00 53.23              
ATOM    320  CB  VAL A  22       4.490  -6.243  -0.596  1.00  0.00              
ATOM    321  HB  VAL A  22       3.917  -7.151  -0.284  1.00  0.00              
ATOM    322  CG1 VAL A  22       3.504  -5.056  -0.623  1.00  0.00              
ATOM    323 HG11 VAL A  22       2.712  -5.229  -1.383  1.00  0.00              
ATOM    324 HG12 VAL A  22       2.998  -4.921   0.355  1.00  0.00              
ATOM    325 HG13 VAL A  22       4.031  -4.113  -0.884  1.00  0.00              
ATOM    326  CG2 VAL A  22       4.983  -6.508  -2.032  1.00  0.00              
ATOM    327 HG21 VAL A  22       4.126  -6.592  -2.733  1.00  0.00              
ATOM    328 HG22 VAL A  22       5.638  -5.679  -2.379  1.00  0.00              
ATOM    329 HG23 VAL A  22       5.559  -7.455  -2.092  1.00  0.00              
ATOM    330  N   SER A  23       5.501  -4.487   2.274  1.00 50.55              
ATOM    331  HN  SER A  23       5.993  -3.825   1.708  1.00  0.00              
ATOM    332  CA  SER A  23       5.138  -3.989   3.601  1.00 50.46              
ATOM    333  HA  SER A  23       4.270  -4.555   3.912  1.00  0.00              
ATOM    334  C   SER A  23       4.721  -2.519   3.526  1.00 54.35              
ATOM    335  O   SER A  23       5.495  -1.678   3.061  1.00 53.87              
ATOM    336  CB  SER A  23       6.301  -4.186   4.602  1.00  0.00              
ATOM    337  HB1 SER A  23       6.504  -5.278   4.685  1.00  0.00              
ATOM    338  HB2 SER A  23       7.230  -3.709   4.215  1.00  0.00              
ATOM    339  OG  SER A  23       5.988  -3.688   5.909  1.00  0.00              
ATOM    340  HG1 SER A  23       6.652  -4.042   6.514  1.00  0.00              
ATOM    341  N   ALA A  24       3.480  -2.223   3.952  1.00 51.03              
ATOM    342  HN  ALA A  24       2.879  -2.942   4.301  1.00  0.00              
ATOM    343  CA  ALA A  24       2.909  -0.874   3.947  1.00 50.94              
ATOM    344  HA  ALA A  24       3.695  -0.131   4.030  1.00  0.00              
ATOM    345  C   ALA A  24       1.977  -0.650   5.137  1.00 54.97              
ATOM    346  O   ALA A  24       1.287  -1.579   5.561  1.00 54.55              
ATOM    347  CB  ALA A  24       2.148  -0.601   2.628  1.00  0.00              
ATOM    348  HB1 ALA A  24       2.847  -0.694   1.769  1.00  0.00              
ATOM    349  HB2 ALA A  24       1.327  -1.336   2.481  1.00  0.00              
ATOM    350  HB3 ALA A  24       1.716   0.423   2.609  1.00  0.00              
ATOM    351  N   ILE A  25       1.967   0.584   5.677  1.00 51.60              
ATOM    352  HN  ILE A  25       2.536   1.318   5.312  1.00  0.00              
ATOM    353  CA  ILE A  25       1.143   0.978   6.828  1.00 51.45              
ATOM    354  HA  ILE A  25       0.468   0.155   7.025  1.00  0.00              
ATOM    355  C   ILE A  25       0.272   2.192   6.466  1.00 55.37              
ATOM    356  O   ILE A  25       0.800   3.212   6.014  1.00 55.03              
ATOM    357  CB  ILE A  25       2.017   1.187   8.087  1.00  0.00              
ATOM    358  HB  ILE A  25       2.835   1.871   7.748  1.00  0.00              
ATOM    359  CG2 ILE A  25       1.292   1.919   9.237  1.00  0.00              
ATOM    360 HG21 ILE A  25       2.006   2.178  10.047  1.00  0.00              
ATOM    361 HG22 ILE A  25       0.832   2.864   8.879  1.00  0.00              
ATOM    362 HG23 ILE A  25       0.491   1.283   9.672  1.00  0.00              
ATOM    363  CG1 ILE A  25       2.726  -0.102   8.571  1.00  0.00              
ATOM    364 HG11 ILE A  25       1.972  -0.828   8.950  1.00  0.00              
ATOM    365 HG12 ILE A  25       3.237  -0.582   7.704  1.00  0.00              
ATOM    366  CD  ILE A  25       3.779   0.135   9.667  1.00  0.00              
ATOM    367  HD1 ILE A  25       4.288  -0.819   9.926  1.00  0.00              
ATOM    368  HD2 ILE A  25       4.550   0.857   9.322  1.00  0.00              
ATOM    369  HD3 ILE A  25       3.309   0.535  10.590  1.00  0.00              
ATOM    370  N   ASN A  28      -1.061   2.067   6.677  1.00 51.82              
ATOM    371  HN  ASN A  28      -1.409   1.208   7.048  1.00  0.00              
ATOM    372  CA  ASN A  28      -2.093   3.081   6.416  1.00 51.59              
ATOM    373  HA  ASN A  28      -3.037   2.579   6.594  1.00  0.00              
ATOM    374  C   ASN A  28      -2.092   3.568   4.956  1.00 55.20              
ATOM    375  O   ASN A  28      -1.655   4.685   4.659  1.00 54.79              
ATOM    376  CB  ASN A  28      -2.018   4.226   7.453  1.00  0.00              
ATOM    377  HB1 ASN A  28      -2.120   3.774   8.465  1.00  0.00              
ATOM    378  HB2 ASN A  28      -1.028   4.723   7.409  1.00  0.00              
ATOM    379  CG  ASN A  28      -3.123   5.278   7.311  1.00  0.00              
ATOM    380  OD1 ASN A  28      -2.888   6.447   6.999  1.00  0.00              
ATOM    381  ND2 ASN A  28      -4.382   4.858   7.565  1.00  0.00              
ATOM    382 HD21 ASN A  28      -5.116   5.526   7.467  1.00  0.00              
ATOM    383 HD22 ASN A  28      -4.551   3.908   7.809  1.00  0.00              
ATOM    384  N   VAL A  29      -2.556   2.694   4.042  1.00 51.52              
ATOM    385  HN  VAL A  29      -2.882   1.792   4.312  1.00  0.00              
ATOM    386  CA  VAL A  29      -2.630   2.960   2.600  1.00 51.17              
ATOM    387  HA  VAL A  29      -2.493   4.027   2.470  1.00  0.00              
ATOM    388  C   VAL A  29      -3.995   2.597   2.010  1.00 54.77              
ATOM    389  O   VAL A  29      -4.585   1.586   2.395  1.00 54.33              
ATOM    390  CB  VAL A  29      -1.441   2.310   1.855  1.00  0.00              
ATOM    391  HB  VAL A  29      -1.561   2.533   0.767  1.00  0.00              
ATOM    392  CG1 VAL A  29      -0.060   2.846   2.291  1.00  0.00              
ATOM    393 HG11 VAL A  29       0.750   2.312   1.748  1.00  0.00              
ATOM    394 HG12 VAL A  29       0.049   3.928   2.067  1.00  0.00              
ATOM    395 HG13 VAL A  29       0.096   2.691   3.380  1.00  0.00              
ATOM    396  CG2 VAL A  29      -1.438   0.775   1.991  1.00  0.00              
ATOM    397 HG21 VAL A  29      -0.553   0.337   1.482  1.00  0.00              
ATOM    398 HG22 VAL A  29      -1.409   0.478   3.062  1.00  0.00              
ATOM    399 HG23 VAL A  29      -2.344   0.329   1.531  1.00  0.00              
ATOM    400  N   LYS A  30      -4.481   3.423   1.068  1.00 51.21              
ATOM    401  HN  LYS A  30      -3.975   4.239   0.795  1.00  0.00              
ATOM    402  CA  LYS A  30      -5.753   3.219   0.371  1.00 51.02              
ATOM    403  HA  LYS A  30      -6.251   2.372   0.828  1.00  0.00              
ATOM    404  C   LYS A  30      -5.480   2.854  -1.094  1.00 54.77              
ATOM    405  O   LYS A  30      -4.494   3.328  -1.668  1.00 54.29              
ATOM    406  CB  LYS A  30      -6.638   4.485   0.453  1.00  0.00              
ATOM    407  HB1 LYS A  30      -5.966   5.363   0.321  1.00  0.00              
ATOM    408  HB2 LYS A  30      -7.339   4.493  -0.411  1.00  0.00              
ATOM    409  CG  LYS A  30      -7.422   4.669   1.770  1.00  0.00              
ATOM    410  HG1 LYS A  30      -8.230   5.419   1.610  1.00  0.00              
ATOM    411  HG2 LYS A  30      -7.913   3.705   2.038  1.00  0.00              
ATOM    412  CD  LYS A  30      -6.544   5.146   2.941  1.00  0.00              
ATOM    413  HD1 LYS A  30      -5.766   4.372   3.134  1.00  0.00              
ATOM    414  HD2 LYS A  30      -6.018   6.075   2.624  1.00  0.00              
ATOM    415  CE  LYS A  30      -7.361   5.411   4.213  1.00  0.00              
ATOM    416  HE1 LYS A  30      -6.704   5.791   5.027  1.00  0.00              
ATOM    417  HE2 LYS A  30      -8.153   6.168   4.018  1.00  0.00              
ATOM    418  NZ  LYS A  30      -8.002   4.182   4.674  1.00  0.00              
ATOM    419  HZ1 LYS A  30      -8.552   4.370   5.537  1.00  0.00              
ATOM    420  HZ2 LYS A  30      -8.635   3.821   3.932  1.00  0.00              
ATOM    421  HZ3 LYS A  30      -7.273   3.469   4.879  1.00  0.00              
ATOM    422  N   TYR A  31      -4.333   3.008  -1.542  1.00  1.85              
ATOM    423  HN  TYR A  31      -3.729   3.729  -1.208  1.00  0.22              
ATOM    424  CA  TYR A  31      -3.985   2.400  -2.811  1.00  2.27              
ATOM    425  HA  TYR A  31      -4.635   1.560  -3.015  1.00  1.32              
ATOM    426  C   TYR A  31      -2.568   1.880  -2.697  1.00  2.00              
ATOM    427  O   TYR A  31      -1.677   2.594  -2.248  1.00  1.70              
ATOM    428  CB  TYR A  31      -4.056   3.435  -3.958  1.00  0.00              
ATOM    429  HB1 TYR A  31      -3.439   4.320  -3.688  1.00  0.00              
ATOM    430  HB2 TYR A  31      -3.633   3.013  -4.895  1.00  0.00              
ATOM    431  CG  TYR A  31      -5.459   3.935  -4.213  1.00  0.00              
ATOM    432  CD1 TYR A  31      -5.892   5.156  -3.665  1.00  0.00              
ATOM    433  HD1 TYR A  31      -5.201   5.767  -3.102  1.00  0.00              
ATOM    434  CE1 TYR A  31      -7.222   5.572  -3.825  1.00  0.00              
ATOM    435  HE1 TYR A  31      -7.560   6.505  -3.397  1.00  0.00              
ATOM    436  CZ  TYR A  31      -8.125   4.778  -4.536  1.00  0.00              
ATOM    437  OH  TYR A  31      -9.465   5.189  -4.664  1.00  0.00              
ATOM    438  HH  TYR A  31      -9.905   4.560  -5.238  1.00  0.00              
ATOM    439  CD2 TYR A  31      -6.373   3.153  -4.943  1.00  0.00              
ATOM    440  HD2 TYR A  31      -6.063   2.202  -5.355  1.00  0.00              
ATOM    441  CE2 TYR A  31      -7.703   3.570  -5.098  1.00  0.00              
ATOM    442  HE2 TYR A  31      -8.401   2.945  -5.634  1.00  0.00              
ATOM    443  N   TYR A  32      -2.303   0.628  -3.097  1.00  1.85              
ATOM    444  HN  TYR A  32      -3.023   0.018  -3.439  1.00  0.22              
ATOM    445  CA  TYR A  32      -0.951   0.109  -3.166  1.00  2.27              
ATOM    446  HA  TYR A  32      -0.248   0.844  -2.794  1.00  1.32              
ATOM    447  C   TYR A  32      -0.636  -0.111  -4.636  1.00  2.00              
ATOM    448  O   TYR A  32      -1.102  -1.066  -5.256  1.00  1.70              
ATOM    449  CB  TYR A  32      -0.816  -1.193  -2.343  1.00  0.00              
ATOM    450  HB1 TYR A  32      -1.149  -1.000  -1.300  1.00  0.00              
ATOM    451  HB2 TYR A  32      -1.474  -1.988  -2.756  1.00  0.00              
ATOM    452  CG  TYR A  32       0.605  -1.698  -2.269  1.00  0.00              
ATOM    453  CD1 TYR A  32       1.686  -0.828  -2.504  1.00  0.00              
ATOM    454  HD1 TYR A  32       1.500   0.223  -2.684  1.00  0.00              
ATOM    455  CE1 TYR A  32       3.000  -1.317  -2.527  1.00  0.00              
ATOM    456  HE1 TYR A  32       3.830  -0.653  -2.716  1.00  0.00              
ATOM    457  CZ  TYR A  32       3.245  -2.677  -2.312  1.00  0.00              
ATOM    458  OH  TYR A  32       4.563  -3.164  -2.370  1.00  0.00              
ATOM    459  HH  TYR A  32       4.538  -4.092  -2.128  1.00  0.00              
ATOM    460  CD2 TYR A  32       0.868  -3.060  -2.037  1.00  0.00              
ATOM    461  HD2 TYR A  32       0.049  -3.748  -1.874  1.00  0.00              
ATOM    462  CE2 TYR A  32       2.182  -3.549  -2.064  1.00  0.00              
ATOM    463  HE2 TYR A  32       2.366  -4.602  -1.914  1.00  0.00              
ATOM    464  N   ARG A  33       0.135   0.806  -5.240  1.00  1.85              
ATOM    465  HN  ARG A  33       0.527   1.558  -4.699  1.00  0.22              
ATOM    466  CA  ARG A  33       0.504   0.750  -6.641  1.00  2.27              
ATOM    467  HA  ARG A  33      -0.101   0.018  -7.158  1.00  1.32              
ATOM    468  C   ARG A  33       1.949   0.310  -6.760  1.00  2.00              
ATOM    469  O   ARG A  33       2.834   0.859  -6.110  1.00  1.70              
ATOM    470  CB  ARG A  33       0.298   2.123  -7.323  1.00  0.00              
ATOM    471  HB1 ARG A  33      -0.773   2.394  -7.166  1.00  0.00              
ATOM    472  HB2 ARG A  33       0.892   2.897  -6.788  1.00  0.00              
ATOM    473  CG  ARG A  33       0.586   2.175  -8.842  1.00  0.00              
ATOM    474  HG1 ARG A  33       1.641   1.865  -9.012  1.00  0.00              
ATOM    475  HG2 ARG A  33      -0.037   1.408  -9.355  1.00  0.00              
ATOM    476  CD  ARG A  33       0.282   3.536  -9.491  1.00  0.00              
ATOM    477  HD1 ARG A  33      -0.799   3.774  -9.360  1.00  0.00              
ATOM    478  HD2 ARG A  33       0.886   4.353  -9.032  1.00  0.00              
ATOM    479  NE  ARG A  33       0.642   3.423 -10.946  1.00  0.00              
ATOM    480  HE  ARG A  33       0.989   2.511 -11.198  1.00  0.00              
ATOM    481  CZ  ARG A  33       0.513   4.437 -11.812  1.00  0.00              
ATOM    482  NH1 ARG A  33       0.862   4.226 -13.079  1.00  0.00              
ATOM    483 HH11 ARG A  33       0.806   4.957 -13.746  1.00  0.00              
ATOM    484 HH12 ARG A  33       1.306   3.349 -13.278  1.00  0.00              
ATOM    485  NH2 ARG A  33       0.027   5.619 -11.449  1.00  0.00              
ATOM    486 HH21 ARG A  33      -0.136   6.317 -12.132  1.00  0.00              
ATOM    487 HH22 ARG A  33      -0.352   5.687 -10.535  1.00  0.00              
ATOM    488  N   ILE A  34       2.228  -0.719  -7.574  1.00  1.85              
ATOM    489  HN  ILE A  34       1.494  -1.185  -8.080  1.00  0.22              
ATOM    490  CA  ILE A  34       3.578  -1.234  -7.745  1.00  2.27              
ATOM    491  HA  ILE A  34       4.290  -0.573  -7.270  1.00  1.32              
ATOM    492  C   ILE A  34       3.922  -1.237  -9.223  1.00  2.00              
ATOM    493  O   ILE A  34       3.264  -1.903 -10.019  1.00  1.70              
ATOM    494  CB  ILE A  34       3.724  -2.631  -7.098  1.00  0.00              
ATOM    495  HB  ILE A  34       2.865  -3.220  -7.509  1.00  0.00              
ATOM    496  CG2 ILE A  34       5.004  -3.386  -7.519  1.00  0.00              
ATOM    497 HG21 ILE A  34       4.978  -4.433  -7.152  1.00  0.00              
ATOM    498 HG22 ILE A  34       5.099  -3.419  -8.624  1.00  0.00              
ATOM    499 HG23 ILE A  34       5.910  -2.895  -7.103  1.00  0.00              
ATOM    500  CG1 ILE A  34       3.527  -2.627  -5.561  1.00  0.00              
ATOM    501 HG11 ILE A  34       4.365  -2.077  -5.076  1.00  0.00              
ATOM    502 HG12 ILE A  34       2.588  -2.078  -5.318  1.00  0.00              
ATOM    503  CD  ILE A  34       3.430  -4.029  -4.937  1.00  0.00              
ATOM    504  HD1 ILE A  34       3.232  -3.953  -3.846  1.00  0.00              
ATOM    505  HD2 ILE A  34       2.602  -4.608  -5.400  1.00  0.00              
ATOM    506  HD3 ILE A  34       4.376  -4.593  -5.076  1.00  0.00              
ATOM    507  N   THR A  35       4.950  -0.464  -9.633  1.00  1.85              
ATOM    508  HN  THR A  35       5.504   0.044  -8.966  1.00  0.22              
ATOM    509  CA  THR A  35       5.370  -0.333 -11.031  1.00  2.27              
ATOM    510  HA  THR A  35       4.666  -0.853 -11.661  1.00  1.32              
ATOM    511  C   THR A  35       6.712  -1.004 -11.246  1.00  2.00              
ATOM    512  O   THR A  35       7.578  -0.978 -10.372  1.00  1.70              
ATOM    513  CB  THR A  35       5.435   1.154 -11.452  1.00  0.00              
ATOM    514  HB  THR A  35       5.805   1.161 -12.506  1.00  0.00              
ATOM    515  OG1 THR A  35       6.376   1.891 -10.677  1.00  0.00              
ATOM    516  HG1 THR A  35       6.330   2.795 -11.007  1.00  0.00              
ATOM    517  CG2 THR A  35       4.107   1.918 -11.418  1.00  0.00              
ATOM    518 HG21 THR A  35       4.227   2.937 -11.841  1.00  0.00              
ATOM    519 HG22 THR A  35       3.339   1.387 -12.019  1.00  0.00              
ATOM    520 HG23 THR A  35       3.728   2.016 -10.378  1.00  0.00              
ATOM    521  N   TYR A  36       6.937  -1.657 -12.404  1.00  1.85              
ATOM    522  HN  TYR A  36       6.225  -1.790 -13.099  1.00  0.22              
ATOM    523  CA  TYR A  36       8.193  -2.360 -12.624  1.00  2.27              
ATOM    524  HA  TYR A  36       8.975  -1.805 -12.124  1.00  1.32              
ATOM    525  C   TYR A  36       8.643  -2.374 -14.079  1.00  2.00              
ATOM    526  O   TYR A  36       7.853  -2.399 -15.024  1.00  1.70              
ATOM    527  CB  TYR A  36       8.148  -3.778 -12.008  1.00  0.00              
ATOM    528  HB1 TYR A  36       9.164  -4.227 -12.053  1.00  0.00              
ATOM    529  HB2 TYR A  36       7.857  -3.731 -10.935  1.00  0.00              
ATOM    530  CG  TYR A  36       7.216  -4.712 -12.746  1.00  0.00              
ATOM    531  CD1 TYR A  36       6.353  -4.218 -13.741  1.00  0.00              
ATOM    532  HD1 TYR A  36       6.393  -3.175 -14.019  1.00  0.00              
ATOM    533  CE1 TYR A  36       5.424  -5.070 -14.357  1.00  0.00              
ATOM    534  HE1 TYR A  36       4.753  -4.692 -15.116  1.00  0.00              
ATOM    535  CZ  TYR A  36       5.353  -6.416 -13.991  1.00  0.00              
ATOM    536  OH  TYR A  36       4.397  -7.253 -14.592  1.00  0.00              
ATOM    537  HH  TYR A  36       4.549  -8.144 -14.268  1.00  0.00              
ATOM    538  CD2 TYR A  36       7.147  -6.073 -12.398  1.00  0.00              
ATOM    539  HD2 TYR A  36       7.790  -6.465 -11.621  1.00  0.00              
ATOM    540  CE2 TYR A  36       6.216  -6.920 -13.013  1.00  0.00              
ATOM    541  HE2 TYR A  36       6.154  -7.956 -12.714  1.00  0.00              
ATOM    542  N   GLY A  37       9.972  -2.349 -14.296  1.00  1.85              
ATOM    543  HN  GLY A  37      10.607  -2.296 -13.516  1.00  0.22              
ATOM    544  CA  GLY A  37      10.567  -2.363 -15.626  1.00  2.17              
ATOM    545  C   GLY A  37      12.012  -2.763 -15.570  1.00  2.00              
ATOM    546  O   GLY A  37      12.614  -2.817 -14.504  1.00  1.70              
ATOM    547  HA1 GLY A  37      10.521  -1.360 -16.027  1.00  0.00              
ATOM    548  N   GLU A  38      12.634  -3.067 -16.718  1.00  1.85              
ATOM    549  HN  GLU A  38      12.187  -2.975 -17.600  1.00  0.22              
ATOM    550  CA  GLU A  38      14.004  -3.553 -16.748  1.00  2.27              
ATOM    551  HA  GLU A  38      14.158  -4.201 -15.894  1.00  1.32              
ATOM    552  C   GLU A  38      15.015  -2.421 -16.630  1.00  2.00              
ATOM    553  O   GLU A  38      14.896  -1.369 -17.258  1.00  1.70              
ATOM    554  CB  GLU A  38      14.259  -4.412 -18.008  1.00  0.00              
ATOM    555  HB1 GLU A  38      13.958  -3.816 -18.900  1.00  0.00              
ATOM    556  HB2 GLU A  38      15.349  -4.602 -18.122  1.00  0.00              
ATOM    557  CG  GLU A  38      13.504  -5.771 -18.061  1.00  0.00              
ATOM    558  HG1 GLU A  38      13.865  -6.426 -17.248  1.00  0.00              
ATOM    559  HG2 GLU A  38      12.410  -5.623 -17.951  1.00  0.00              
ATOM    560  CD  GLU A  38      13.713  -6.598 -19.332  1.00  0.00              
ATOM    561  OE1 GLU A  38      14.441  -6.057 -20.204  1.00  0.00              
ATOM    562  OE2 GLU A  38      13.164  -7.718 -19.450  1.00  0.00              
ATOM    563  N   THR A  39      16.042  -2.603 -15.781  1.00  1.85              
ATOM    564  HN  THR A  39      16.138  -3.469 -15.274  1.00  0.22              
ATOM    565  CA  THR A  39      17.005  -1.559 -15.432  1.00  2.27              
ATOM    566  HA  THR A  39      16.446  -0.697 -15.100  1.00  1.32              
ATOM    567  C   THR A  39      17.853  -1.138 -16.616  1.00  2.00              
ATOM    568  O   THR A  39      18.555  -1.943 -17.224  1.00  1.70              
ATOM    569  CB  THR A  39      17.930  -2.022 -14.282  1.00  0.00              
ATOM    570  HB  THR A  39      18.403  -2.973 -14.628  1.00  0.00              
ATOM    571  OG1 THR A  39      17.200  -2.329 -13.096  1.00  0.00              
ATOM    572  HG1 THR A  39      17.862  -2.591 -12.448  1.00  0.00              
ATOM    573  CG2 THR A  39      19.055  -1.056 -13.897  1.00  0.00              
ATOM    574 HG21 THR A  39      19.731  -1.516 -13.146  1.00  0.00              
ATOM    575 HG22 THR A  39      19.662  -0.793 -14.789  1.00  0.00              
ATOM    576 HG23 THR A  39      18.645  -0.116 -13.467  1.00  0.00              
ATOM    577  N   GLY A  40      17.770   0.151 -17.003  1.00  1.85              
ATOM    578  HN  GLY A  40      17.248   0.802 -16.454  1.00  0.22              
ATOM    579  CA  GLY A  40      18.383   0.666 -18.224  1.00  2.17              
ATOM    580  C   GLY A  40      17.363   1.024 -19.273  1.00  2.00              
ATOM    581  O   GLY A  40      17.655   1.754 -20.216  1.00  1.70              
ATOM    582  HA1 GLY A  40      19.031  -0.101 -18.626  1.00  0.00              
ATOM    583  N   GLY A  41      16.118   0.524 -19.140  1.00  1.85              
ATOM    584  HN  GLY A  41      15.904  -0.084 -18.369  1.00  0.22              
ATOM    585  CA  GLY A  41      15.019   0.845 -20.047  1.00  2.17              
ATOM    586  C   GLY A  41      14.363   2.170 -19.751  1.00  2.00              
ATOM    587  O   GLY A  41      14.492   2.731 -18.665  1.00  1.70              
ATOM    588  HA1 GLY A  41      14.252   0.093 -19.926  1.00  0.00              
ATOM    589  N   ASN A  42      13.628   2.717 -20.733  1.00  1.85              
ATOM    590  HN  ASN A  42      13.533   2.243 -21.604  1.00  0.22              
ATOM    591  CA  ASN A  42      12.975   4.011 -20.611  1.00  2.27              
ATOM    592  HA  ASN A  42      13.567   4.649 -19.966  1.00  1.32              
ATOM    593  C   ASN A  42      11.607   3.898 -19.948  1.00  2.00              
ATOM    594  O   ASN A  42      11.372   4.429 -18.864  1.00  1.70              
ATOM    595  CB  ASN A  42      12.828   4.689 -21.993  1.00  0.00              
ATOM    596  HB1 ASN A  42      12.319   3.971 -22.672  1.00  0.00              
ATOM    597  HB2 ASN A  42      12.184   5.588 -21.915  1.00  0.00              
ATOM    598  CG  ASN A  42      14.158   5.072 -22.651  1.00  0.00              
ATOM    599  OD1 ASN A  42      14.924   5.905 -22.163  1.00  0.00              
ATOM    600  ND2 ASN A  42      14.444   4.454 -23.819  1.00  0.00              
ATOM    601 HD21 ASN A  42      15.310   4.682 -24.257  1.00  0.00              
ATOM    602 HD22 ASN A  42      13.816   3.779 -24.193  1.00  0.00              
ATOM    603  N   SER A  43      10.657   3.197 -20.589  1.00  1.85              
ATOM    604  HN  SER A  43      10.843   2.750 -21.460  1.00  0.22              
ATOM    605  CA  SER A  43       9.322   2.972 -20.055  1.00  2.27              
ATOM    606  HA  SER A  43       9.018   3.860 -19.523  1.00  1.32              
ATOM    607  C   SER A  43       9.287   1.794 -19.083  1.00  2.00              
ATOM    608  O   SER A  43      10.166   0.929 -19.146  1.00  1.70              
ATOM    609  CB  SER A  43       8.308   2.711 -21.193  1.00  0.00              
ATOM    610  HB1 SER A  43       7.293   2.630 -20.741  1.00  0.00              
ATOM    611  HB2 SER A  43       8.285   3.573 -21.897  1.00  0.00              
ATOM    612  OG  SER A  43       8.581   1.494 -21.900  1.00  0.00              
ATOM    613  HG1 SER A  43       7.798   1.291 -22.428  1.00  0.00              
ATOM    614  N   PRO A  44       8.323   1.668 -18.172  1.00  1.85              
ATOM    615  CA  PRO A  44       8.135   0.434 -17.416  1.00  2.27              
ATOM    616  HA  PRO A  44       9.082   0.090 -17.029  1.00  1.32              
ATOM    617  C   PRO A  44       7.564  -0.674 -18.292  1.00  2.00              
ATOM    618  O   PRO A  44       7.182  -0.441 -19.439  1.00  1.70              
ATOM    619  CD  PRO A  44       7.495   2.764 -17.621  1.00 52.80              
ATOM    620  HD1 PRO A  44       8.589   2.972 -17.659  1.00  0.00              
ATOM    621  HD2 PRO A  44       6.914   3.681 -17.877  1.00  0.00              
ATOM    622  CB  PRO A  44       7.162   0.795 -16.305  1.00 52.39              
ATOM    623  HB1 PRO A  44       7.730   1.226 -15.451  1.00  0.00              
ATOM    624  HB2 PRO A  44       6.578  -0.077 -15.946  1.00  0.00              
ATOM    625  CG  PRO A  44       7.111   2.279 -16.252  1.00 52.57              
ATOM    626  HG1 PRO A  44       6.784   2.665 -15.266  1.00  0.00              
ATOM    627  HG2 PRO A  44       6.421   2.651 -17.043  1.00  0.00              
ATOM    628  N   VAL A  45       7.502  -1.902 -17.759  1.00  1.85              
ATOM    629  HN  VAL A  45       7.780  -2.041 -16.804  1.00  0.22              
ATOM    630  CA  VAL A  45       6.978  -3.071 -18.445  1.00  2.27              
ATOM    631  HA  VAL A  45       7.026  -2.928 -19.516  1.00  1.32              
ATOM    632  C   VAL A  45       5.515  -3.242 -18.088  1.00  2.00              
ATOM    633  O   VAL A  45       4.650  -3.351 -18.956  1.00  1.70              
ATOM    634  CB  VAL A  45       7.786  -4.337 -18.076  1.00  0.00              
ATOM    635  HB  VAL A  45       7.753  -4.446 -16.964  1.00  0.00              
ATOM    636  CG1 VAL A  45       7.227  -5.639 -18.689  1.00  0.00              
ATOM    637 HG11 VAL A  45       7.874  -6.501 -18.418  1.00  0.00              
ATOM    638 HG12 VAL A  45       6.207  -5.861 -18.317  1.00  0.00              
ATOM    639 HG13 VAL A  45       7.195  -5.569 -19.798  1.00  0.00              
ATOM    640  CG2 VAL A  45       9.274  -4.209 -18.460  1.00  0.00              
ATOM    641 HG21 VAL A  45       9.823  -5.145 -18.222  1.00  0.00              
ATOM    642 HG22 VAL A  45       9.380  -4.010 -19.548  1.00  0.00              
ATOM    643 HG23 VAL A  45       9.764  -3.383 -17.905  1.00  0.00              
ATOM    644  N   GLN A  46       5.200  -3.270 -16.782  1.00  1.85              
ATOM    645  HN  GLN A  46       5.889  -3.103 -16.076  1.00  0.22              
ATOM    646  CA  GLN A  46       3.877  -3.590 -16.300  1.00  2.27              
ATOM    647  HA  GLN A  46       3.135  -3.118 -16.931  1.00  1.32              
ATOM    648  C   GLN A  46       3.734  -2.988 -14.907  1.00  2.00              
ATOM    649  O   GLN A  46       4.720  -2.608 -14.272  1.00  1.70              
ATOM    650  CB  GLN A  46       3.644  -5.119 -16.298  1.00  0.00              
ATOM    651  HB1 GLN A  46       3.840  -5.476 -17.336  1.00  0.00              
ATOM    652  HB2 GLN A  46       4.409  -5.607 -15.652  1.00  0.00              
ATOM    653  CG  GLN A  46       2.222  -5.578 -15.875  1.00  0.00              
ATOM    654  HG1 GLN A  46       2.000  -5.247 -14.838  1.00  0.00              
ATOM    655  HG2 GLN A  46       1.453  -5.140 -16.545  1.00  0.00              
ATOM    656  CD  GLN A  46       2.072  -7.103 -15.883  1.00  0.00              
ATOM    657  OE1 GLN A  46       2.569  -7.802 -15.003  1.00  0.00              
ATOM    658  NE2 GLN A  46       1.360  -7.641 -16.901  1.00  0.00              
ATOM    659 HE21 GLN A  46       1.259  -8.631 -16.904  1.00  0.00              
ATOM    660 HE22 GLN A  46       0.982  -7.052 -17.607  1.00  0.00              
ATOM    661  N   GLU A  47       2.495  -2.845 -14.411  1.00  1.85              
ATOM    662  HN  GLU A  47       1.690  -3.092 -14.944  1.00  0.22              
ATOM    663  CA  GLU A  47       2.241  -2.432 -13.049  1.00  2.27              
ATOM    664  HA  GLU A  47       3.051  -2.778 -12.419  1.00  1.32              
ATOM    665  C   GLU A  47       0.977  -3.089 -12.531  1.00  2.00              
ATOM    666  O   GLU A  47       0.199  -3.658 -13.298  1.00  1.70              
ATOM    667  CB  GLU A  47       2.114  -0.893 -12.953  1.00  0.00              
ATOM    668  HB1 GLU A  47       2.040  -0.619 -11.876  1.00  0.00              
ATOM    669  HB2 GLU A  47       3.048  -0.414 -13.326  1.00  0.00              
ATOM    670  CG  GLU A  47       0.898  -0.269 -13.694  1.00  0.00              
ATOM    671  HG1 GLU A  47       0.952  -0.520 -14.769  1.00  0.00              
ATOM    672  HG2 GLU A  47      -0.057  -0.649 -13.279  1.00  0.00              
ATOM    673  CD  GLU A  47       0.817   1.259 -13.667  1.00  0.00              
ATOM    674  OE1 GLU A  47       0.770   1.770 -12.517  1.00  0.00              
ATOM    675  OE2 GLU A  47       0.783   1.905 -14.740  1.00  0.00              
ATOM    676  N   PHE A  48       0.720  -3.007 -11.213  1.00  1.85              
ATOM    677  HN  PHE A  48       1.399  -2.614 -10.590  1.00  0.22              
ATOM    678  CA  PHE A  48      -0.575  -3.354 -10.654  1.00  2.27              
ATOM    679  HA  PHE A  48      -1.322  -3.184 -11.417  1.00  1.32              
ATOM    680  C   PHE A  48      -0.969  -2.411  -9.529  1.00  2.00              
ATOM    681  O   PHE A  48      -0.136  -1.757  -8.901  1.00  1.70              
ATOM    682  CB  PHE A  48      -0.623  -4.847 -10.254  1.00  0.00              
ATOM    683  HB1 PHE A  48      -1.632  -5.084  -9.852  1.00  0.00              
ATOM    684  HB2 PHE A  48      -0.459  -5.503 -11.136  1.00  0.00              
ATOM    685  CG  PHE A  48       0.368  -5.193  -9.167  1.00  0.00              
ATOM    686  CD1 PHE A  48      -0.006  -5.111  -7.814  1.00  0.00              
ATOM    687  HD1 PHE A  48      -1.020  -4.836  -7.555  1.00  0.00              
ATOM    688  CE1 PHE A  48       0.922  -5.377  -6.800  1.00  0.00              
ATOM    689  HE1 PHE A  48       0.623  -5.315  -5.763  1.00  0.00              
ATOM    690  CZ  PHE A  48       2.236  -5.730  -7.130  1.00  0.00              
ATOM    691  HZ  PHE A  48       2.953  -5.940  -6.350  1.00  0.00              
ATOM    692  CD2 PHE A  48       1.688  -5.560  -9.486  1.00  0.00              
ATOM    693  HD2 PHE A  48       1.996  -5.619 -10.520  1.00  0.00              
ATOM    694  CE2 PHE A  48       2.619  -5.822  -8.474  1.00  0.00              
ATOM    695  HE2 PHE A  48       3.633  -6.095  -8.733  1.00  0.00              
ATOM    696  N   THR A  49      -2.285  -2.319  -9.265  1.00  1.85              
ATOM    697  HN  THR A  49      -2.942  -2.805  -9.836  1.00  0.22              
ATOM    698  CA  THR A  49      -2.865  -1.530  -8.186  1.00  2.27              
ATOM    699  HA  THR A  49      -2.083  -1.163  -7.538  1.00  1.32              
ATOM    700  C   THR A  49      -3.772  -2.402  -7.343  1.00  2.00              
ATOM    701  O   THR A  49      -4.779  -2.914  -7.833  1.00  1.70              
ATOM    702  CB  THR A  49      -3.699  -0.355  -8.746  1.00  0.00              
ATOM    703  HB  THR A  49      -4.140   0.162  -7.860  1.00  0.00              
ATOM    704  OG1 THR A  49      -4.787  -0.803  -9.549  1.00  0.00              
ATOM    705  HG1 THR A  49      -5.229  -0.003  -9.854  1.00  0.00              
ATOM    706  CG2 THR A  49      -2.923   0.689  -9.558  1.00  0.00              
ATOM    707 HG21 THR A  49      -3.575   1.547  -9.821  1.00  0.00              
ATOM    708 HG22 THR A  49      -2.067   1.079  -8.969  1.00  0.00              
ATOM    709 HG23 THR A  49      -2.527   0.251 -10.499  1.00  0.00              
ATOM    710  N   VAL A  50      -3.464  -2.588  -6.047  1.00  1.85              
ATOM    711  HN  VAL A  50      -2.634  -2.177  -5.658  1.00  0.22              
ATOM    712  CA  VAL A  50      -4.333  -3.309  -5.120  1.00  2.27              
ATOM    713  HA  VAL A  50      -5.192  -3.672  -5.663  1.00  1.32              
ATOM    714  C   VAL A  50      -4.856  -2.341  -4.055  1.00  2.00              
ATOM    715  O   VAL A  50      -4.182  -1.345  -3.764  1.00  1.70              
ATOM    716  CB  VAL A  50      -3.605  -4.534  -4.518  1.00  0.00              
ATOM    717  HB  VAL A  50      -4.311  -5.032  -3.811  1.00  0.00              
ATOM    718  CG1 VAL A  50      -3.176  -5.585  -5.565  1.00  0.00              
ATOM    719 HG11 VAL A  50      -2.627  -6.416  -5.074  1.00  0.00              
ATOM    720 HG12 VAL A  50      -4.052  -6.028  -6.084  1.00  0.00              
ATOM    721 HG13 VAL A  50      -2.504  -5.131  -6.326  1.00  0.00              
ATOM    722  CG2 VAL A  50      -2.369  -4.128  -3.693  1.00  0.00              
ATOM    723 HG21 VAL A  50      -1.842  -5.026  -3.306  1.00  0.00              
ATOM    724 HG22 VAL A  50      -1.656  -3.546  -4.317  1.00  0.00              
ATOM    725 HG23 VAL A  50      -2.655  -3.506  -2.820  1.00  0.00              
ATOM    726  N   LEU A  51      -5.269  -1.841  -2.637  1.00 19.44              
ATOM    727  HN  LEU A  51      -5.201  -2.001  -3.619  1.00  0.00              
ATOM    728  CA  LEU A  51      -6.626  -1.548  -2.167  1.00 19.97              
ATOM    729  HA  LEU A  51      -6.603  -0.542  -1.769  1.00  0.00              
ATOM    730  C   LEU A  51      -7.046  -2.483  -1.033  1.00 20.09              
ATOM    731  O   LEU A  51      -7.574  -2.047  -0.006  1.00 20.47              
ATOM    732  CB  LEU A  51      -7.649  -1.669  -3.321  1.00  0.00              
ATOM    733  HB1 LEU A  51      -7.331  -0.957  -4.117  1.00  0.00              
ATOM    734  HB2 LEU A  51      -7.570  -2.684  -3.769  1.00  0.00              
ATOM    735  CG  LEU A  51      -9.131  -1.372  -2.995  1.00  0.00              
ATOM    736  HG  LEU A  51      -9.728  -1.502  -3.930  1.00  0.00              
ATOM    737  CD1 LEU A  51      -9.302   0.089  -2.552  1.00  0.00              
ATOM    738 HD11 LEU A  51     -10.373   0.317  -2.363  1.00  0.00              
ATOM    739 HD12 LEU A  51      -8.734   0.283  -1.617  1.00  0.00              
ATOM    740 HD13 LEU A  51      -8.933   0.783  -3.336  1.00  0.00              
ATOM    741  CD2 LEU A  51      -9.702  -2.321  -1.931  1.00  0.00              
ATOM    742 HD21 LEU A  51     -10.761  -2.063  -1.712  1.00  0.00              
ATOM    743 HD22 LEU A  51      -9.675  -3.377  -2.266  1.00  0.00              
ATOM    744 HD23 LEU A  51      -9.122  -2.240  -0.985  1.00  0.00              
ATOM    745  N   LEU A  52      -6.846  -3.784  -1.247  1.00 19.80              
ATOM    746  HN  LEU A  52      -6.393  -4.147  -2.058  1.00  0.00              
ATOM    747  CA  LEU A  52      -7.284  -4.808  -0.291  1.00 20.08              
ATOM    748  HA  LEU A  52      -8.195  -4.422   0.147  1.00  0.00              
ATOM    749  C   LEU A  52      -6.291  -5.061   0.853  1.00 20.89              
ATOM    750  O   LEU A  52      -6.562  -5.871   1.725  1.00 21.79              
ATOM    751  CB  LEU A  52      -7.632  -6.129  -1.016  1.00  0.00              
ATOM    752  HB1 LEU A  52      -6.731  -6.432  -1.596  1.00  0.00              
ATOM    753  HB2 LEU A  52      -7.794  -6.926  -0.258  1.00  0.00              
ATOM    754  CG  LEU A  52      -8.831  -6.111  -1.995  1.00  0.00              
ATOM    755  HG  LEU A  52      -9.766  -5.977  -1.400  1.00  0.00              
ATOM    756  CD1 LEU A  52      -8.948  -7.457  -2.725  1.00  0.00              
ATOM    757 HD11 LEU A  52      -9.836  -7.462  -3.392  1.00  0.00              
ATOM    758 HD12 LEU A  52      -8.045  -7.647  -3.342  1.00  0.00              
ATOM    759 HD13 LEU A  52      -9.057  -8.289  -1.997  1.00  0.00              
ATOM    760  CD2 LEU A  52      -8.745  -4.961  -3.010  1.00  0.00              
ATOM    761 HD21 LEU A  52      -9.611  -4.995  -3.705  1.00  0.00              
ATOM    762 HD22 LEU A  52      -8.752  -3.972  -2.511  1.00  0.00              
ATOM    763 HD23 LEU A  52      -7.814  -5.042  -3.612  1.00  0.00              
ATOM    764  N   ARG A  53      -5.158  -4.372   0.852  1.00 21.23              
ATOM    765  HN  ARG A  53      -4.945  -3.735   0.114  1.00  0.00              
ATOM    766  CA  ARG A  53      -4.163  -4.499   1.915  1.00 21.49              
ATOM    767  HA  ARG A  53      -3.361  -3.800   1.713  1.00  0.00              
ATOM    768  C   ARG A  53      -3.529  -5.901   1.935  1.00 21.90              
ATOM    769  O   ARG A  53      -3.251  -6.454   3.009  1.00 23.14              
ATOM    770  CB  ARG A  53      -4.768  -4.119   3.287  1.00  0.00              
ATOM    771  HB1 ARG A  53      -5.672  -4.760   3.421  1.00  0.00              
ATOM    772  HB2 ARG A  53      -4.063  -4.409   4.097  1.00  0.00              
ATOM    773  CG  ARG A  53      -5.202  -2.643   3.449  1.00  0.00              
ATOM    774  HG1 ARG A  53      -4.367  -1.990   3.112  1.00  0.00              
ATOM    775  HG2 ARG A  53      -6.045  -2.433   2.752  1.00  0.00              
ATOM    776  CD  ARG A  53      -5.670  -2.281   4.869  1.00  0.00              
ATOM    777  HD1 ARG A  53      -4.837  -2.455   5.589  1.00  0.00              
ATOM    778  HD2 ARG A  53      -5.983  -1.213   4.937  1.00  0.00              
ATOM    779  NE  ARG A  53      -6.851  -3.155   5.182  1.00  0.00              
ATOM    780  HE  ARG A  53      -7.162  -3.697   4.392  1.00  0.00              
ATOM    781  CZ  ARG A  53      -7.427  -3.203   6.391  1.00  0.00              
ATOM    782  NH1 ARG A  53      -8.469  -4.014   6.557  1.00  0.00              
ATOM    783 HH11 ARG A  53      -8.938  -4.060   7.428  1.00  0.00              
ATOM    784 HH12 ARG A  53      -8.824  -4.456   5.730  1.00  0.00              
ATOM    785  NH2 ARG A  53      -6.972  -2.493   7.418  1.00  0.00              
ATOM    786 HH21 ARG A  53      -7.366  -2.618   8.318  1.00  0.00              
ATOM    787 HH22 ARG A  53      -6.113  -2.016   7.288  1.00  0.00              
ATOM    788  N   VAL A  54      -3.297  -6.445   0.747  1.00 21.19              
ATOM    789  HN  VAL A  54      -3.522  -5.974  -0.102  1.00  0.00              
ATOM    790  CA  VAL A  54      -2.698  -7.769   0.563  1.00 21.00              
ATOM    791  HA  VAL A  54      -2.805  -8.327   1.486  1.00  0.00              
ATOM    792  C   VAL A  54      -1.188  -7.594   0.302  1.00 20.53              
ATOM    793  O   VAL A  54      -0.792  -7.067  -0.748  1.00 20.56              
ATOM    794  CB  VAL A  54      -3.376  -8.527  -0.602  1.00  0.00              
ATOM    795  HB  VAL A  54      -3.287  -7.889  -1.515  1.00  0.00              
ATOM    796  CG1 VAL A  54      -2.732  -9.893  -0.921  1.00  0.00              
ATOM    797 HG11 VAL A  54      -3.288 -10.400  -1.738  1.00  0.00              
ATOM    798 HG12 VAL A  54      -1.681  -9.781  -1.258  1.00  0.00              
ATOM    799 HG13 VAL A  54      -2.752 -10.555  -0.029  1.00  0.00              
ATOM    800  CG2 VAL A  54      -4.883  -8.737  -0.358  1.00  0.00              
ATOM    801 HG21 VAL A  54      -5.339  -9.318  -1.189  1.00  0.00              
ATOM    802 HG22 VAL A  54      -5.052  -9.293   0.589  1.00  0.00              
ATOM    803 HG23 VAL A  54      -5.420  -7.768  -0.293  1.00  0.00              
ATOM    804  N   PRO A  55      -0.342  -8.038   1.231  1.00 20.63              
ATOM    805  CA  PRO A  55       1.089  -7.909   0.946  1.00 20.67              
ATOM    806  HA  PRO A  55       1.309  -6.913   0.578  1.00  0.00              
ATOM    807  C   PRO A  55       1.568  -8.933  -0.073  1.00 19.93              
ATOM    808  O   PRO A  55       1.206 -10.133   0.005  1.00 20.55              
ATOM    809  CD  PRO A  55      -0.571  -8.347   2.659  1.00 52.80              
ATOM    810  HD1 PRO A  55      -1.073  -7.425   2.286  1.00  0.00              
ATOM    811  HD2 PRO A  55      -1.233  -8.890   3.374  1.00  0.00              
ATOM    812  CB  PRO A  55       1.780  -8.111   2.286  1.00 52.39              
ATOM    813  HB1 PRO A  55       1.805  -7.141   2.831  1.00  0.00              
ATOM    814  HB2 PRO A  55       2.815  -8.493   2.181  1.00  0.00              
ATOM    815  CG  PRO A  55       0.726  -7.992   3.327  1.00 52.57              
ATOM    816  HG1 PRO A  55       1.131  -7.714   4.320  1.00  0.00              
ATOM    817  HG2 PRO A  55       0.180  -8.959   3.408  1.00  0.00              
ATOM    818  N   THR A  56       1.001  -9.620  -0.850  1.00  1.85              
ATOM    819  HN  THR A  56       0.019  -9.734  -0.780  1.00  0.22              
ATOM    820  CA  THR A  56       1.677 -10.440  -1.857  1.00  2.27              
ATOM    821  HA  THR A  56       2.664 -10.041  -2.041  1.00  1.32              
ATOM    822  C   THR A  56       0.947 -10.409  -3.184  1.00  2.00              
ATOM    823  O   THR A  56      -0.283 -10.417  -3.226  1.00  1.70              
ATOM    824  CB  THR A  56       1.757 -11.917  -1.406  1.00  0.00              
ATOM    825  HB  THR A  56       2.241 -12.472  -2.246  1.00  0.00              
ATOM    826  OG1 THR A  56       0.467 -12.491  -1.217  1.00  0.00              
ATOM    827  HG1 THR A  56       0.628 -13.397  -0.929  1.00  0.00              
ATOM    828  CG2 THR A  56       2.574 -12.185  -0.137  1.00  0.00              
ATOM    829 HG21 THR A  56       2.670 -13.276   0.046  1.00  0.00              
ATOM    830 HG22 THR A  56       3.596 -11.764  -0.238  1.00  0.00              
ATOM    831 HG23 THR A  56       2.094 -11.724   0.753  1.00  0.00              
ATOM    832  N   ALA A  57       1.671 -10.415  -4.321  1.00  1.85              
ATOM    833  HN  ALA A  57       2.672 -10.406  -4.302  1.00  0.22              
ATOM    834  CA  ALA A  57       1.033 -10.577  -5.616  1.00  2.27              
ATOM    835  HA  ALA A  57       0.300 -11.369  -5.533  1.00  1.32              
ATOM    836  C   ALA A  57       2.017 -11.035  -6.675  1.00  2.00              
ATOM    837  O   ALA A  57       3.228 -11.101  -6.461  1.00  1.70              
ATOM    838  CB  ALA A  57       0.350  -9.264  -6.064  1.00  0.00              
ATOM    839  HB1 ALA A  57      -0.425  -8.975  -5.320  1.00  0.00              
ATOM    840  HB2 ALA A  57       1.086  -8.433  -6.131  1.00  0.00              
ATOM    841  HB3 ALA A  57      -0.148  -9.377  -7.051  1.00  0.00              
ATOM    842  N   THR A  58       1.479 -11.377  -7.857  1.00  1.85              
ATOM    843  HN  THR A  58       0.493 -11.318  -7.982  1.00  0.22              
ATOM    844  CA  THR A  58       2.228 -11.929  -8.973  1.00  2.27              
ATOM    845  HA  THR A  58       3.172 -12.303  -8.611  1.00  1.32              
ATOM    846  C   THR A  58       2.511 -10.876 -10.030  1.00  2.00              
ATOM    847  O   THR A  58       1.603 -10.276 -10.603  1.00  1.70              
ATOM    848  CB  THR A  58       1.462 -13.103  -9.627  1.00  0.00              
ATOM    849  HB  THR A  58       0.460 -12.698  -9.913  1.00  0.00              
ATOM    850  OG1 THR A  58       1.231 -14.170  -8.711  1.00  0.00              
ATOM    851  HG1 THR A  58       0.765 -14.845  -9.215  1.00  0.00              
ATOM    852  CG2 THR A  58       2.099 -13.701 -10.885  1.00  0.00              
ATOM    853 HG21 THR A  58       1.429 -14.456 -11.346  1.00  0.00              
ATOM    854 HG22 THR A  58       2.290 -12.907 -11.637  1.00  0.00              
ATOM    855 HG23 THR A  58       3.067 -14.194 -10.647  1.00  0.00              
ATOM    856  N   ILE A  59       3.799 -10.649 -10.337  1.00  1.85              
ATOM    857  HN  ILE A  59       4.506 -11.188  -9.866  1.00  0.22              
ATOM    858  CA  ILE A  59       4.295  -9.810 -11.418  1.00  2.27              
ATOM    859  HA  ILE A  59       3.518  -9.113 -11.701  1.00  1.32              
ATOM    860  C   ILE A  59       4.525 -10.729 -12.616  1.00  2.00              
ATOM    861  O   ILE A  59       4.885 -11.894 -12.453  1.00  1.70              
ATOM    862  CB  ILE A  59       5.546  -9.017 -10.973  1.00  0.00              
ATOM    863  HB  ILE A  59       5.208  -8.444 -10.073  1.00  0.00              
ATOM    864  CG2 ILE A  59       6.718  -9.907 -10.502  1.00  0.00              
ATOM    865 HG21 ILE A  59       7.521  -9.289 -10.051  1.00  0.00              
ATOM    866 HG22 ILE A  59       6.379 -10.632  -9.732  1.00  0.00              
ATOM    867 HG23 ILE A  59       7.152 -10.475 -11.351  1.00  0.00              
ATOM    868  CG1 ILE A  59       6.002  -7.948 -11.999  1.00  0.00              
ATOM    869 HG11 ILE A  59       6.424  -8.448 -12.899  1.00  0.00              
ATOM    870 HG12 ILE A  59       5.112  -7.367 -12.333  1.00  0.00              
ATOM    871  CD  ILE A  59       7.039  -6.955 -11.451  1.00  0.00              
ATOM    872  HD1 ILE A  59       7.278  -6.185 -12.217  1.00  0.00              
ATOM    873  HD2 ILE A  59       6.649  -6.438 -10.548  1.00  0.00              
ATOM    874  HD3 ILE A  59       7.983  -7.473 -11.181  1.00  0.00              
ATOM    875  N   SER A  60       4.296 -10.276 -13.867  1.00  1.85              
ATOM    876  HN  SER A  60       3.969  -9.347 -14.060  1.00  0.22              
ATOM    877  CA  SER A  60       4.504 -11.141 -15.023  1.00  2.27              
ATOM    878  HA  SER A  60       5.165 -11.952 -14.758  1.00  1.32              
ATOM    879  C   SER A  60       5.205 -10.418 -16.155  1.00  2.00              
ATOM    880  O   SER A  60       5.284  -9.193 -16.193  1.00  1.70              
ATOM    881  CB  SER A  60       3.165 -11.741 -15.513  1.00  0.00              
ATOM    882  HB1 SER A  60       2.742 -12.360 -14.689  1.00  0.00              
ATOM    883  HB2 SER A  60       2.431 -10.930 -15.722  1.00  0.00              
ATOM    884  OG  SER A  60       3.329 -12.580 -16.664  1.00  0.00              
ATOM    885  HG1 SER A  60       2.512 -13.083 -16.768  1.00  0.00              
ATOM    886  N   GLY A  61       5.757 -11.184 -17.116  1.00  1.85              
ATOM    887  HN  GLY A  61       5.677 -12.181 -17.024  1.00  0.22              
ATOM    888  CA  GLY A  61       6.368 -10.654 -18.333  1.00  2.17              
ATOM    889  C   GLY A  61       7.852 -10.427 -18.238  1.00  2.00              
ATOM    890  O   GLY A  61       8.422  -9.679 -19.027  1.00  1.70              
ATOM    891  HA1 GLY A  61       5.905  -9.702 -18.556  1.00  0.00              
ATOM    892  N   LEU A  62       8.520 -11.086 -17.279  1.00  1.85              
ATOM    893  HN  LEU A  62       8.027 -11.704 -16.673  1.00  0.22              
ATOM    894  CA  LEU A  62       9.947 -10.959 -17.041  1.00  2.27              
ATOM    895  HA  LEU A  62      10.247  -9.955 -17.306  1.00  1.32              
ATOM    896  C   LEU A  62      10.787 -11.880 -17.928  1.00  2.00              
ATOM    897  O   LEU A  62      10.296 -12.497 -18.873  1.00  1.70              
ATOM    898  CB  LEU A  62      10.277 -11.157 -15.543  1.00  0.00              
ATOM    899  HB1 LEU A  62      11.381 -11.053 -15.432  1.00  0.00              
ATOM    900  HB2 LEU A  62       9.830 -10.320 -14.961  1.00  0.00              
ATOM    901  CG  LEU A  62       9.869 -12.501 -14.894  1.00  0.00              
ATOM    902  HG  LEU A  62       9.873 -12.369 -13.785  1.00  0.00              
ATOM    903  CD1 LEU A  62      10.901 -13.591 -15.222  1.00  0.00              
ATOM    904 HD11 LEU A  62      10.634 -14.544 -14.717  1.00  0.00              
ATOM    905 HD12 LEU A  62      10.941 -13.774 -16.317  1.00  0.00              
ATOM    906 HD13 LEU A  62      11.914 -13.288 -14.880  1.00  0.00              
ATOM    907  CD2 LEU A  62       8.463 -12.955 -15.314  1.00  0.00              
ATOM    908 HD21 LEU A  62       8.216 -13.931 -14.842  1.00  0.00              
ATOM    909 HD22 LEU A  62       7.688 -12.227 -15.004  1.00  0.00              
ATOM    910 HD23 LEU A  62       8.407 -13.079 -16.417  1.00  0.00              
ATOM    911  N   LYS A  63      12.107 -11.956 -17.668  1.00  1.85              
ATOM    912  HN  LYS A  63      12.498 -11.487 -16.879  1.00  0.22              
ATOM    913  CA  LYS A  63      13.037 -12.790 -18.400  1.00  2.27              
ATOM    914  HA  LYS A  63      12.495 -13.469 -19.041  1.00  1.32              
ATOM    915  C   LYS A  63      13.857 -13.577 -17.384  1.00  2.00              
ATOM    916  O   LYS A  63      14.130 -13.037 -16.312  1.00  1.70              
ATOM    917  CB  LYS A  63      14.031 -11.928 -19.212  1.00  0.00              
ATOM    918  HB1 LYS A  63      14.502 -11.211 -18.500  1.00  0.00              
ATOM    919  HB2 LYS A  63      14.851 -12.580 -19.588  1.00  0.00              
ATOM    920  CG  LYS A  63      13.421 -11.122 -20.379  1.00  0.00              
ATOM    921  HG1 LYS A  63      12.913 -11.823 -21.080  1.00  0.00              
ATOM    922  HG2 LYS A  63      12.644 -10.433 -19.976  1.00  0.00              
ATOM    923  CD  LYS A  63      14.466 -10.316 -21.173  1.00  0.00              
ATOM    924  HD1 LYS A  63      14.959  -9.599 -20.477  1.00  0.00              
ATOM    925  HD2 LYS A  63      15.249 -11.023 -21.533  1.00  0.00              
ATOM    926  CE  LYS A  63      13.846  -9.569 -22.361  1.00  0.00              
ATOM    927  HE1 LYS A  63      14.639  -9.092 -22.979  1.00  0.00              
ATOM    928  HE2 LYS A  63      13.271 -10.269 -23.006  1.00  0.00              
ATOM    929  NZ  LYS A  63      12.940  -8.524 -21.890  1.00  0.00              
ATOM    930  HZ1 LYS A  63      12.525  -8.022 -22.701  1.00  0.00              
ATOM    931  HZ2 LYS A  63      12.180  -8.953 -21.324  1.00  0.00              
ATOM    932  HZ3 LYS A  63      13.467  -7.850 -21.299  1.00  0.00              
ATOM    933  N   PRO A  64      14.300 -14.803 -17.625  1.00  1.85              
ATOM    934  CA  PRO A  64      15.308 -15.449 -16.790  1.00  2.27              
ATOM    935  HA  PRO A  64      15.088 -15.309 -15.739  1.00  1.32              
ATOM    936  C   PRO A  64      16.710 -14.890 -17.040  1.00  2.00              
ATOM    937  O   PRO A  64      17.411 -15.352 -17.939  1.00  1.70              
ATOM    938  CD  PRO A  64      13.626 -15.784 -18.505  1.00 52.80              
ATOM    939  HD1 PRO A  64      12.950 -15.209 -17.833  1.00  0.00              
ATOM    940  HD2 PRO A  64      13.152 -15.932 -19.503  1.00  0.00              
ATOM    941  CB  PRO A  64      15.228 -16.925 -17.144  1.00 52.39              
ATOM    942  HB1 PRO A  64      14.426 -17.401 -16.537  1.00  0.00              
ATOM    943  HB2 PRO A  64      16.181 -17.462 -16.965  1.00  0.00              
ATOM    944  CG  PRO A  64      13.957 -17.114 -17.890  1.00 52.57              
ATOM    945  HG1 PRO A  64      13.581 -18.155 -17.848  1.00  0.00              
ATOM    946  HG2 PRO A  64      14.108 -16.817 -18.953  1.00  0.00              
ATOM    947  N   GLY A  65      17.160 -13.903 -16.242  1.00  1.85              
ATOM    948  HN  GLY A  65      16.566 -13.531 -15.504  1.00  0.22              
ATOM    949  CA  GLY A  65      18.504 -13.333 -16.301  1.00  2.17              
ATOM    950  C   GLY A  65      18.511 -11.860 -16.603  1.00  2.00              
ATOM    951  O   GLY A  65      19.207 -11.412 -17.511  1.00  1.70              
ATOM    952  HA1 GLY A  65      19.050 -13.836 -17.087  1.00  0.00              
ATOM    953  N   VAL A  66      17.754 -11.047 -15.843  1.00  1.85              
ATOM    954  HN  VAL A  66      17.169 -11.434 -15.114  1.00  0.22              
ATOM    955  CA  VAL A  66      17.729  -9.599 -16.040  1.00  2.27              
ATOM    956  HA  VAL A  66      18.706  -9.287 -16.382  1.00  1.32              
ATOM    957  C   VAL A  66      17.515  -8.885 -14.710  1.00  2.00              
ATOM    958  O   VAL A  66      16.967  -9.438 -13.762  1.00  1.70              
ATOM    959  CB  VAL A  66      16.689  -9.204 -17.113  1.00  0.00              
ATOM    960  HB  VAL A  66      16.912  -9.799 -18.034  1.00  0.00              
ATOM    961  CG1 VAL A  66      15.229  -9.500 -16.710  1.00  0.00              
ATOM    962 HG11 VAL A  66      14.533  -9.159 -17.506  1.00  0.00              
ATOM    963 HG12 VAL A  66      15.056 -10.586 -16.564  1.00  0.00              
ATOM    964 HG13 VAL A  66      14.965  -8.968 -15.771  1.00  0.00              
ATOM    965  CG2 VAL A  66      16.800  -7.720 -17.513  1.00  0.00              
ATOM    966 HG21 VAL A  66      16.017  -7.454 -18.254  1.00  0.00              
ATOM    967 HG22 VAL A  66      16.676  -7.066 -16.623  1.00  0.00              
ATOM    968 HG23 VAL A  66      17.786  -7.499 -17.971  1.00  0.00              
ATOM    969  N   ASP A  67      17.978  -7.628 -14.578  1.00  1.85              
ATOM    970  HN  ASP A  67      18.494  -7.203 -15.317  1.00  0.22              
ATOM    971  CA  ASP A  67      17.715  -6.794 -13.425  1.00  2.27              
ATOM    972  HA  ASP A  67      17.569  -7.418 -12.552  1.00  1.32              
ATOM    973  C   ASP A  67      16.423  -5.992 -13.634  1.00  2.00              
ATOM    974  O   ASP A  67      16.289  -5.224 -14.589  1.00  1.70              
ATOM    975  CB  ASP A  67      18.913  -5.860 -13.133  1.00  0.00              
ATOM    976  HB1 ASP A  67      19.848  -6.456 -13.136  1.00  0.00              
ATOM    977  HB2 ASP A  67      18.996  -5.077 -13.912  1.00  0.00              
ATOM    978  CG  ASP A  67      18.809  -5.183 -11.774  1.00  0.00              
ATOM    979  OD1 ASP A  67      17.775  -4.514 -11.528  1.00  0.00              
ATOM    980  OD2 ASP A  67      19.832  -5.170 -11.050  1.00  0.00              
ATOM    981  N   TYR A  68      15.435  -6.162 -12.738  1.00  1.85              
ATOM    982  HN  TYR A  68      15.561  -6.787 -11.957  1.00  0.22              
ATOM    983  CA  TYR A  68      14.194  -5.411 -12.749  1.00  2.27              
ATOM    984  HA  TYR A  68      14.062  -4.927 -13.708  1.00  1.32              
ATOM    985  C   TYR A  68      14.259  -4.302 -11.716  1.00  2.00              
ATOM    986  O   TYR A  68      14.557  -4.531 -10.550  1.00  1.70              
ATOM    987  CB  TYR A  68      12.990  -6.326 -12.425  1.00  0.00              
ATOM    988  HB1 TYR A  68      13.202  -6.888 -11.489  1.00  0.00              
ATOM    989  HB2 TYR A  68      12.074  -5.723 -12.247  1.00  0.00              
ATOM    990  CG  TYR A  68      12.723  -7.351 -13.503  1.00  0.00              
ATOM    991  CD1 TYR A  68      13.277  -7.197 -14.788  1.00  0.00              
ATOM    992  HD1 TYR A  68      13.944  -6.370 -14.988  1.00  0.00              
ATOM    993  CE1 TYR A  68      12.952  -8.096 -15.813  1.00  0.00              
ATOM    994  HE1 TYR A  68      13.369  -7.976 -16.802  1.00  0.00              
ATOM    995  CZ  TYR A  68      12.077  -9.156 -15.564  1.00  0.00              
ATOM    996  OH  TYR A  68      11.731 -10.035 -16.607  1.00  0.00              
ATOM    997  HH  TYR A  68      11.187 -10.729 -16.230  1.00  0.00              
ATOM    998  CD2 TYR A  68      11.856  -8.432 -13.262  1.00  0.00              
ATOM    999  HD2 TYR A  68      11.406  -8.555 -12.286  1.00  0.00              
ATOM   1000  CE2 TYR A  68      11.531  -9.329 -14.288  1.00  0.00              
ATOM   1001  HE2 TYR A  68      10.841 -10.137 -14.096  1.00  0.00              
ATOM   1002  N   THR A  69      13.934  -3.062 -12.115  1.00  1.85              
ATOM   1003  HN  THR A  69      13.635  -2.917 -13.066  1.00  0.22              
ATOM   1004  CA  THR A  69      13.731  -1.941 -11.204  1.00  2.27              
ATOM   1005  HA  THR A  69      14.277  -2.106 -10.286  1.00  1.32              
ATOM   1006  C   THR A  69      12.258  -1.897 -10.863  1.00  2.00              
ATOM   1007  O   THR A  69      11.402  -1.944 -11.744  1.00  1.70              
ATOM   1008  CB  THR A  69      14.191  -0.614 -11.850  1.00  0.00              
ATOM   1009  HB  THR A  69      13.624  -0.523 -12.809  1.00  0.00              
ATOM   1010  OG1 THR A  69      15.576  -0.632 -12.188  1.00  0.00              
ATOM   1011  HG1 THR A  69      15.759   0.234 -12.567  1.00  0.00              
ATOM   1012  CG2 THR A  69      13.930   0.655 -11.033  1.00  0.00              
ATOM   1013 HG21 THR A  69      14.187   1.562 -11.619  1.00  0.00              
ATOM   1014 HG22 THR A  69      12.857   0.721 -10.753  1.00  0.00              
ATOM   1015 HG23 THR A  69      14.533   0.661 -10.099  1.00  0.00              
ATOM   1016  N   ILE A  70      11.923  -1.842  -9.563  1.00  1.85              
ATOM   1017  HN  ILE A  70      12.638  -1.762  -8.858  1.00  0.22              
ATOM   1018  CA  ILE A  70      10.559  -1.909  -9.073  1.00  2.27              
ATOM   1019  HA  ILE A  70       9.881  -1.739  -9.896  1.00  1.32              
ATOM   1020  C   ILE A  70      10.311  -0.777  -8.087  1.00  2.00              
ATOM   1021  O   ILE A  70      11.117  -0.514  -7.195  1.00  1.70              
ATOM   1022  CB  ILE A  70      10.248  -3.309  -8.493  1.00  0.00              
ATOM   1023  HB  ILE A  70      10.463  -4.014  -9.335  1.00  0.00              
ATOM   1024  CG2 ILE A  70      11.178  -3.727  -7.332  1.00  0.00              
ATOM   1025 HG21 ILE A  70      11.014  -4.791  -7.063  1.00  0.00              
ATOM   1026 HG22 ILE A  70      12.245  -3.615  -7.620  1.00  0.00              
ATOM   1027 HG23 ILE A  70      10.992  -3.108  -6.430  1.00  0.00              
ATOM   1028  CG1 ILE A  70       8.752  -3.520  -8.145  1.00  0.00              
ATOM   1029 HG11 ILE A  70       8.481  -2.901  -7.261  1.00  0.00              
ATOM   1030 HG12 ILE A  70       8.131  -3.164  -8.998  1.00  0.00              
ATOM   1031  CD  ILE A  70       8.374  -4.982  -7.862  1.00  0.00              
ATOM   1032  HD1 ILE A  70       7.281  -5.069  -7.677  1.00  0.00              
ATOM   1033  HD2 ILE A  70       8.634  -5.630  -8.727  1.00  0.00              
ATOM   1034  HD3 ILE A  70       8.904  -5.364  -6.965  1.00  0.00              
ATOM   1035  N   THR A  71       9.195  -0.037  -8.256  1.00  1.85              
ATOM   1036  HN  THR A  71       8.540  -0.275  -8.983  1.00  0.22              
ATOM   1037  CA  THR A  71       8.842   1.096  -7.400  1.00  2.27              
ATOM   1038  HA  THR A  71       9.596   1.229  -6.639  1.00  1.32              
ATOM   1039  C   THR A  71       7.540   0.814  -6.696  1.00  2.00              
ATOM   1040  O   THR A  71       6.540   0.479  -7.326  1.00  1.70              
ATOM   1041  CB  THR A  71       8.701   2.393  -8.230  1.00  0.00              
ATOM   1042  HB  THR A  71       7.943   2.174  -9.021  1.00  0.00              
ATOM   1043  OG1 THR A  71       9.911   2.738  -8.899  1.00  0.00              
ATOM   1044  HG1 THR A  71       9.721   3.555  -9.371  1.00  0.00              
ATOM   1045  CG2 THR A  71       8.228   3.632  -7.462  1.00  0.00              
ATOM   1046 HG21 THR A  71       8.047   4.481  -8.154  1.00  0.00              
ATOM   1047 HG22 THR A  71       7.277   3.417  -6.929  1.00  0.00              
ATOM   1048 HG23 THR A  71       8.983   3.950  -6.710  1.00  0.00              
ATOM   1049  N   VAL A  72       7.516   0.935  -5.356  1.00  1.85              
ATOM   1050  HN  VAL A  72       8.335   1.229  -4.852  1.00  0.22              
ATOM   1051  CA  VAL A  72       6.340   0.655  -4.552  1.00  2.27              
ATOM   1052  HA  VAL A  72       5.568   0.230  -5.180  1.00  1.32              
ATOM   1053  C   VAL A  72       5.737   1.929  -3.967  1.00  2.00              
ATOM   1054  O   VAL A  72       6.375   2.705  -3.255  1.00  1.70              
ATOM   1055  CB  VAL A  72       6.655  -0.391  -3.457  1.00  0.00              
ATOM   1056  HB  VAL A  72       5.721  -0.551  -2.866  1.00  0.00              
ATOM   1057  CG1 VAL A  72       7.097  -1.763  -4.011  1.00  0.00              
ATOM   1058 HG11 VAL A  72       7.344  -2.453  -3.176  1.00  0.00              
ATOM   1059 HG12 VAL A  72       6.294  -2.242  -4.609  1.00  0.00              
ATOM   1060 HG13 VAL A  72       8.001  -1.657  -4.648  1.00  0.00              
ATOM   1061  CG2 VAL A  72       7.723   0.108  -2.465  1.00  0.00              
ATOM   1062 HG21 VAL A  72       7.960  -0.676  -1.715  1.00  0.00              
ATOM   1063 HG22 VAL A  72       8.660   0.373  -3.001  1.00  0.00              
ATOM   1064 HG23 VAL A  72       7.373   1.004  -1.914  1.00  0.00              
ATOM   1065  N   TYR A  73       4.455   2.185  -4.280  1.00  1.85              
ATOM   1066  HN  TYR A  73       3.955   1.590  -4.919  1.00  0.22              
ATOM   1067  CA  TYR A  73       3.712   3.342  -3.822  1.00  2.27              
ATOM   1068  HA  TYR A  73       4.350   4.003  -3.253  1.00  1.32              
ATOM   1069  C   TYR A  73       2.568   2.902  -2.916  1.00  2.00              
ATOM   1070  O   TYR A  73       1.468   2.598  -3.379  1.00  1.70              
ATOM   1071  CB  TYR A  73       3.085   4.104  -5.012  1.00  0.00              
ATOM   1072  HB1 TYR A  73       2.493   3.392  -5.629  1.00  0.00              
ATOM   1073  HB2 TYR A  73       2.385   4.888  -4.652  1.00  0.00              
ATOM   1074  CG  TYR A  73       4.119   4.724  -5.923  1.00  0.00              
ATOM   1075  CD1 TYR A  73       4.511   4.072  -7.106  1.00  0.00              
ATOM   1076  HD1 TYR A  73       4.031   3.146  -7.394  1.00  0.00              
ATOM   1077  CE1 TYR A  73       5.537   4.602  -7.902  1.00  0.00              
ATOM   1078  HE1 TYR A  73       5.846   4.098  -8.806  1.00  0.00              
ATOM   1079  CZ  TYR A  73       6.173   5.788  -7.526  1.00  0.00              
ATOM   1080  OH  TYR A  73       7.223   6.295  -8.314  1.00  0.00              
ATOM   1081  HH  TYR A  73       7.481   7.141  -7.941  1.00  0.00              
ATOM   1082  CD2 TYR A  73       4.755   5.926  -5.566  1.00  0.00              
ATOM   1083  HD2 TYR A  73       4.480   6.432  -4.650  1.00  0.00              
ATOM   1084  CE2 TYR A  73       5.783   6.453  -6.361  1.00  0.00              
ATOM   1085  HE2 TYR A  73       6.283   7.361  -6.058  1.00  0.00              
ATOM   1086  N   ALA A  74       2.779   2.879  -1.587  1.00  1.85              
ATOM   1087  HN  ALA A  74       3.684   3.048  -1.213  1.00  0.22              
ATOM   1088  CA  ALA A  74       1.709   2.677  -0.628  1.00  2.27              
ATOM   1089  HA  ALA A  74       0.943   2.040  -1.055  1.00  1.32              
ATOM   1090  C   ALA A  74       1.068   4.011  -0.269  1.00  2.00              
ATOM   1091  O   ALA A  74       1.530   4.720   0.622  1.00  1.70              
ATOM   1092  CB  ALA A  74       2.241   2.008   0.661  1.00  0.00              
ATOM   1093  HB1 ALA A  74       2.686   1.020   0.411  1.00  0.00              
ATOM   1094  HB2 ALA A  74       3.032   2.629   1.136  1.00  0.00              
ATOM   1095  HB3 ALA A  74       1.429   1.841   1.401  1.00  0.00              
ATOM   1096  N   VAL A  75      -0.003   4.409  -0.972  1.00  1.85              
ATOM   1097  HN  VAL A  75      -0.429   3.787  -1.639  1.00  0.22              
ATOM   1098  CA  VAL A  75      -0.604   5.730  -0.868  1.00  2.27              
ATOM   1099  HA  VAL A  75       0.184   6.458  -0.743  1.00  1.32              
ATOM   1100  C   VAL A  75      -1.525   5.823   0.337  1.00  2.00              
ATOM   1101  O   VAL A  75      -2.542   5.132   0.413  1.00  1.70              
ATOM   1102  CB  VAL A  75      -1.385   6.085  -2.155  1.00  0.00              
ATOM   1103  HB  VAL A  75      -2.145   5.282  -2.320  1.00  0.00              
ATOM   1104  CG1 VAL A  75      -2.135   7.432  -2.081  1.00  0.00              
ATOM   1105 HG11 VAL A  75      -2.641   7.644  -3.048  1.00  0.00              
ATOM   1106 HG12 VAL A  75      -2.917   7.422  -1.295  1.00  0.00              
ATOM   1107 HG13 VAL A  75      -1.430   8.264  -1.873  1.00  0.00              
ATOM   1108  CG2 VAL A  75      -0.477   6.093  -3.401  1.00  0.00              
ATOM   1109 HG21 VAL A  75      -1.053   6.389  -4.304  1.00  0.00              
ATOM   1110 HG22 VAL A  75       0.360   6.811  -3.270  1.00  0.00              
ATOM   1111 HG23 VAL A  75      -0.048   5.088  -3.593  1.00  0.00              
ATOM   1112  N   LEU A  76      -1.493   6.976   1.051  1.00 21.53              
ATOM   1113  HN  LEU A  76      -1.164   7.869   0.749  1.00  0.00              
ATOM   1114  CA  LEU A  76      -1.890   6.929   2.435  1.00 21.09              
ATOM   1115  HA  LEU A  76      -1.992   5.886   2.702  1.00  0.00              
ATOM   1116  C   LEU A  76      -3.235   7.576   2.610  1.00 21.33              
ATOM   1117  O   LEU A  76      -4.130   6.945   3.066  1.00 21.11              
ATOM   1118  CB  LEU A  76      -0.848   7.635   3.334  1.00  0.00              
ATOM   1119  HB1 LEU A  76      -0.732   8.674   2.949  1.00  0.00              
ATOM   1120  HB2 LEU A  76      -1.262   7.730   4.361  1.00  0.00              
ATOM   1121  CG  LEU A  76       0.565   7.008   3.413  1.00  0.00              
ATOM   1122  HG  LEU A  76       0.487   6.035   3.954  1.00  0.00              
ATOM   1123  CD1 LEU A  76       1.505   7.905   4.233  1.00  0.00              
ATOM   1124 HD11 LEU A  76       2.505   7.434   4.332  1.00  0.00              
ATOM   1125 HD12 LEU A  76       1.630   8.893   3.742  1.00  0.00              
ATOM   1126 HD13 LEU A  76       1.097   8.070   5.253  1.00  0.00              
ATOM   1127  CD2 LEU A  76       1.167   6.734   2.027  1.00  0.00              
ATOM   1128 HD21 LEU A  76       2.187   6.304   2.127  1.00  0.00              
ATOM   1129 HD22 LEU A  76       0.554   6.015   1.448  1.00  0.00              
ATOM   1130 HD23 LEU A  76       1.244   7.677   1.443  1.00  0.00              
ATOM   1131  N   ASN A  77      -3.397   8.835   2.260  1.00 21.99              
ATOM   1132  HN  ASN A  77      -2.663   9.473   2.031  1.00  0.00              
ATOM   1133  CA  ASN A  77      -4.736   9.401   2.183  1.00 23.11              
ATOM   1134  HA  ASN A  77      -5.444   8.578   2.178  1.00  0.00              
ATOM   1135  C   ASN A  77      -4.840  10.095   0.862  1.00 23.41              
ATOM   1136  O   ASN A  77      -3.990   9.880   0.011  1.00 23.43              
ATOM   1137  CB  ASN A  77      -4.988  10.387   3.348  1.00  0.00              
ATOM   1138  HB1 ASN A  77      -4.184  11.155   3.323  1.00  0.00              
ATOM   1139  HB2 ASN A  77      -5.954  10.911   3.207  1.00  0.00              
ATOM   1140  CG  ASN A  77      -4.957   9.741   4.737  1.00  0.00              
ATOM   1141  OD1 ASN A  77      -4.396  10.267   5.700  1.00  0.00              
ATOM   1142  ND2 ASN A  77      -5.569   8.541   4.850  1.00  0.00              
ATOM   1143 HD21 ASN A  77      -5.570   8.110   5.749  1.00  0.00              
ATOM   1144 HD22 ASN A  77      -6.022   8.137   4.062  1.00  0.00              
ATOM   1145  N   ASP A  78      -5.882  10.910   0.694  1.00 23.32              
ATOM   1146  HN  ASP A  78      -6.639  11.018   1.332  1.00  0.00              
ATOM   1147  CA  ASP A  78      -6.012  11.742  -0.478  1.00 23.32              
ATOM   1148  HA  ASP A  78      -5.963  11.100  -1.350  1.00  0.00              
ATOM   1149  C   ASP A  78      -4.825  12.677  -0.556  1.00 22.20              
ATOM   1150  O   ASP A  78      -4.597  13.228  -1.615  1.00 21.60              
ATOM   1151  CB  ASP A  78      -7.288  12.612  -0.399  1.00  0.00              
ATOM   1152  HB1 ASP A  78      -7.347  13.085   0.602  1.00  0.00              
ATOM   1153  HB2 ASP A  78      -7.262  13.414  -1.163  1.00  0.00              
ATOM   1154  CG  ASP A  78      -8.561  11.801  -0.594  1.00  0.00              
ATOM   1155  OD1 ASP A  78      -8.452  10.626  -1.027  1.00  0.00              
ATOM   1156  OD2 ASP A  78      -9.657  12.403  -0.493  1.00  0.00              
ATOM   1157  N   THR A  79      -4.090  12.900   0.537  1.00 20.94              
ATOM   1158  HN  THR A  79      -4.225  12.493   1.440  1.00  0.00              
ATOM   1159  CA  THR A  79      -2.939  13.847   0.458  1.00 20.83              
ATOM   1160  HA  THR A  79      -3.165  14.429  -0.425  1.00  0.00              
ATOM   1161  C   THR A  79      -1.533  13.256   0.245  1.00 20.63              
ATOM   1162  O   THR A  79      -0.767  13.771  -0.560  1.00 20.75              
ATOM   1163  CB  THR A  79      -2.962  14.845   1.638  1.00  0.00              
ATOM   1164  HB  THR A  79      -2.971  14.225   2.568  1.00  0.00              
ATOM   1165  OG1 THR A  79      -4.149  15.633   1.653  1.00  0.00              
ATOM   1166  HG1 THR A  79      -4.058  16.221   2.410  1.00  0.00              
ATOM   1167  CG2 THR A  79      -1.769  15.802   1.729  1.00  0.00              
ATOM   1168 HG21 THR A  79      -1.813  16.401   2.663  1.00  0.00              
ATOM   1169 HG22 THR A  79      -0.815  15.234   1.731  1.00  0.00              
ATOM   1170 HG23 THR A  79      -1.752  16.504   0.866  1.00  0.00              
ATOM   1171  N   TYR A  84      -1.189  12.218   1.002  1.00 20.12              
ATOM   1172  HN  TYR A  84      -1.841  11.699   1.552  1.00  0.00              
ATOM   1173  CA  TYR A  84       0.182  11.747   1.089  1.00 19.25              
ATOM   1174  HA  TYR A  84       0.779  12.434   0.501  1.00  0.00              
ATOM   1175  C   TYR A  84       0.335  10.376   0.465  1.00 19.19              
ATOM   1176  O   TYR A  84      -0.594   9.565   0.513  1.00 19.52              
ATOM   1177  CB  TYR A  84       0.662  11.711   2.558  1.00  0.00              
ATOM   1178  HB1 TYR A  84      -0.077  11.148   3.168  1.00  0.00              
ATOM   1179  HB2 TYR A  84       1.634  11.178   2.641  1.00  0.00              
ATOM   1180  CG  TYR A  84       0.784  13.087   3.171  1.00  0.00              
ATOM   1181  CD1 TYR A  84       0.822  14.232   2.355  1.00  0.00              
ATOM   1182  HD1 TYR A  84       0.706  14.132   1.284  1.00  0.00              
ATOM   1183  CE1 TYR A  84       1.030  15.499   2.918  1.00  0.00              
ATOM   1184  HE1 TYR A  84       1.068  16.379   2.293  1.00  0.00              
ATOM   1185  CZ  TYR A  84       1.198  15.633   4.299  1.00  0.00              
ATOM   1186  OH  TYR A  84       1.438  16.904   4.853  1.00  0.00              
ATOM   1187  HH  TYR A  84       1.454  16.804   5.806  1.00  0.00              
ATOM   1188  CD2 TYR A  84       0.938  13.238   4.562  1.00  0.00              
ATOM   1189  HD2 TYR A  84       0.931  12.366   5.203  1.00  0.00              
ATOM   1190  CE2 TYR A  84       1.149  14.505   5.123  1.00  0.00              
ATOM   1191  HE2 TYR A  84       1.294  14.601   6.189  1.00  0.00              
ATOM   1192  N   SER A  85       1.509  10.125  -0.120  1.00 18.54              
ATOM   1193  HN  SER A  85       2.182  10.834  -0.333  1.00  0.00              
ATOM   1194  CA  SER A  85       1.919   8.778  -0.505  1.00 17.60              
ATOM   1195  HA  SER A  85       1.280   8.080   0.020  1.00  0.00              
ATOM   1196  C   SER A  85       3.337   8.560  -0.001  1.00 17.14              
ATOM   1197  O   SER A  85       4.107   9.520   0.122  1.00 16.76              
ATOM   1198  CB  SER A  85       1.846   8.595  -2.039  1.00  0.00              
ATOM   1199  HB1 SER A  85       2.463   9.392  -2.512  1.00  0.00              
ATOM   1200  HB2 SER A  85       2.290   7.618  -2.335  1.00  0.00              
ATOM   1201  OG  SER A  85       0.507   8.710  -2.540  1.00  0.00              
ATOM   1202  HG1 SER A  85       0.571   8.809  -3.499  1.00  0.00              
ATOM   1203  N   VAL A  86       3.671   7.314   0.325  1.00 16.92              
ATOM   1204  HN  VAL A  86       3.034   6.567   0.496  1.00  0.00              
ATOM   1205  CA  VAL A  86       5.076   6.950   0.460  1.00 17.32              
ATOM   1206  HA  VAL A  86       5.659   7.862   0.451  1.00  0.00              
ATOM   1207  C   VAL A  86       5.510   6.122  -0.729  1.00 17.15              
ATOM   1208  O   VAL A  86       4.654   5.569  -1.447  1.00 17.10              
ATOM   1209  CB  VAL A  86       5.333   6.221   1.799  1.00  0.00              
ATOM   1210  HB  VAL A  86       6.417   5.955   1.837  1.00  0.00              
ATOM   1211  CG1 VAL A  86       5.019   7.074   3.047  1.00  0.00              
ATOM   1212 HG11 VAL A  86       5.186   6.481   3.972  1.00  0.00              
ATOM   1213 HG12 VAL A  86       5.672   7.970   3.106  1.00  0.00              
ATOM   1214 HG13 VAL A  86       3.958   7.407   3.040  1.00  0.00              
ATOM   1215  CG2 VAL A  86       4.552   4.896   1.899  1.00  0.00              
ATOM   1216 HG21 VAL A  86       4.722   4.414   2.885  1.00  0.00              
ATOM   1217 HG22 VAL A  86       3.461   5.076   1.781  1.00  0.00              
ATOM   1218 HG23 VAL A  86       4.874   4.179   1.116  1.00  0.00              
ATOM   1219  N   TYR A  87       6.846   6.064  -0.908  1.00 16.67              
ATOM   1220  HN  TYR A  87       7.463   6.439  -0.218  1.00  0.00              
ATOM   1221  CA  TYR A  87       7.513   5.482  -2.065  1.00 15.98              
ATOM   1222  HA  TYR A  87       6.964   4.581  -2.311  1.00  0.00              
ATOM   1223  C   TYR A  87       8.947   5.061  -1.738  1.00 16.06              
ATOM   1224  O   TYR A  87       9.619   5.591  -0.823  1.00 15.69              
ATOM   1225  CB  TYR A  87       7.567   6.489  -3.237  1.00  0.00              
ATOM   1226  HB1 TYR A  87       7.937   5.968  -4.147  1.00  0.00              
ATOM   1227  HB2 TYR A  87       6.550   6.874  -3.471  1.00  0.00              
ATOM   1228  CG  TYR A  87       8.502   7.647  -2.977  1.00  0.00              
ATOM   1229  CD1 TYR A  87       9.062   7.839  -1.701  1.00  0.00              
ATOM   1230  HD1 TYR A  87       8.867   7.124  -0.914  1.00  0.00              
ATOM   1231  CE1 TYR A  87       9.854   8.966  -1.438  1.00  0.00              
ATOM   1232  HE1 TYR A  87      10.278   9.121  -0.455  1.00  0.00              
ATOM   1233  CZ  TYR A  87      10.096   9.905  -2.443  1.00  0.00              
ATOM   1234  OH  TYR A  87      10.864  11.048  -2.161  1.00  0.00              
ATOM   1235  HH  TYR A  87      10.979  11.529  -2.983  1.00  0.00              
ATOM   1236  CD2 TYR A  87       8.768   8.590  -3.987  1.00  0.00              
ATOM   1237  HD2 TYR A  87       8.330   8.468  -4.968  1.00  0.00              
ATOM   1238  CE2 TYR A  87       9.556   9.717  -3.720  1.00  0.00              
ATOM   1239  HE2 TYR A  87       9.727  10.448  -4.496  1.00  0.00              
ATOM   1240  N   ILE A  88       9.337   4.037  -2.315  1.00  1.85              
ATOM   1241  HN  ILE A  88       8.639   3.394  -2.628  1.00  0.22              
ATOM   1242  CA  ILE A  88      10.723   3.633  -2.486  1.00  2.27              
ATOM   1243  HA  ILE A  88      11.323   4.520  -2.634  1.00  1.32              
ATOM   1244  C   ILE A  88      10.856   2.827  -3.765  1.00  2.00              
ATOM   1245  O   ILE A  88       9.951   2.092  -4.162  1.00  1.70              
ATOM   1246  CB  ILE A  88      11.241   2.889  -1.233  1.00  0.00              
ATOM   1247  HB  ILE A  88      11.078   3.611  -0.393  1.00  0.00              
ATOM   1248  CG2 ILE A  88      10.429   1.624  -0.875  1.00  0.00              
ATOM   1249 HG21 ILE A  88      10.744   1.224   0.111  1.00  0.00              
ATOM   1250 HG22 ILE A  88       9.344   1.853  -0.814  1.00  0.00              
ATOM   1251 HG23 ILE A  88      10.577   0.829  -1.635  1.00  0.00              
ATOM   1252  CG1 ILE A  88      12.766   2.616  -1.258  1.00  0.00              
ATOM   1253 HG11 ILE A  88      12.997   1.844  -2.026  1.00  0.00              
ATOM   1254 HG12 ILE A  88      13.294   3.548  -1.561  1.00  0.00              
ATOM   1255  CD  ILE A  88      13.344   2.161   0.092  1.00  0.00              
ATOM   1256  HD1 ILE A  88      14.447   2.039   0.017  1.00  0.00              
ATOM   1257  HD2 ILE A  88      13.129   2.911   0.883  1.00  0.00              
ATOM   1258  HD3 ILE A  88      12.912   1.187   0.403  1.00  0.00              
ATOM   1259  N   SER A  89      11.986   2.975  -4.478  1.00  1.85              
ATOM   1260  HN  SER A  89      12.682   3.637  -4.210  1.00  0.22              
ATOM   1261  CA  SER A  89      12.339   2.133  -5.607  1.00  2.27              
ATOM   1262  HA  SER A  89      11.548   1.420  -5.783  1.00  1.32              
ATOM   1263  C   SER A  89      13.575   1.316  -5.292  1.00  2.00              
ATOM   1264  O   SER A  89      14.514   1.786  -4.650  1.00  1.70              
ATOM   1265  CB  SER A  89      12.538   2.978  -6.887  1.00  0.00              
ATOM   1266  HB1 SER A  89      12.722   2.282  -7.736  1.00  0.00              
ATOM   1267  HB2 SER A  89      11.610   3.546  -7.124  1.00  0.00              
ATOM   1268  OG  SER A  89      13.658   3.867  -6.786  1.00  0.00              
ATOM   1269  HG1 SER A  89      13.849   4.185  -7.678  1.00  0.00              
ATOM   1270  N   ILE A  90      13.599   0.045  -5.728  1.00  1.85              
ATOM   1271  HN  ILE A  90      12.819  -0.324  -6.245  1.00  0.22              
ATOM   1272  CA  ILE A  90      14.760  -0.823  -5.600  1.00  2.27              
ATOM   1273  HA  ILE A  90      15.643  -0.221  -5.431  1.00  1.32              
ATOM   1274  C   ILE A  90      14.973  -1.525  -6.925  1.00  2.00              
ATOM   1275  O   ILE A  90      14.141  -1.443  -7.829  1.00  1.70              
ATOM   1276  CB  ILE A  90      14.566  -1.839  -4.450  1.00  0.00              
ATOM   1277  HB  ILE A  90      15.473  -2.493  -4.500  1.00  0.00              
ATOM   1278  CG2 ILE A  90      14.574  -1.200  -3.042  1.00  0.00              
ATOM   1279 HG21 ILE A  90      14.589  -1.986  -2.258  1.00  0.00              
ATOM   1280 HG22 ILE A  90      15.473  -0.566  -2.901  1.00  0.00              
ATOM   1281 HG23 ILE A  90      13.672  -0.572  -2.887  1.00  0.00              
ATOM   1282  CG1 ILE A  90      13.357  -2.785  -4.654  1.00  0.00              
ATOM   1283 HG11 ILE A  90      12.410  -2.202  -4.607  1.00  0.00              
ATOM   1284 HG12 ILE A  90      13.417  -3.233  -5.672  1.00  0.00              
ATOM   1285  CD  ILE A  90      13.281  -3.936  -3.636  1.00  0.00              
ATOM   1286  HD1 ILE A  90      12.426  -4.606  -3.875  1.00  0.00              
ATOM   1287  HD2 ILE A  90      14.213  -4.539  -3.656  1.00  0.00              
ATOM   1288  HD3 ILE A  90      13.134  -3.547  -2.607  1.00  0.00              
ATOM   1289  N   ASN A  91      16.087  -2.259  -7.084  1.00  1.85              
ATOM   1290  HN  ASN A  91      16.809  -2.262  -6.395  1.00  0.22              
ATOM   1291  CA  ASN A  91      16.273  -3.152  -8.208  1.00  2.27              
ATOM   1292  HA  ASN A  91      15.324  -3.256  -8.713  1.00  1.32              
ATOM   1293  C   ASN A  91      16.595  -4.569  -7.742  1.00  2.00              
ATOM   1294  O   ASN A  91      17.243  -4.779  -6.717  1.00  1.70              
ATOM   1295  CB  ASN A  91      17.265  -2.553  -9.232  1.00  0.00              
ATOM   1296  HB1 ASN A  91      17.318  -3.245 -10.101  1.00  0.00              
ATOM   1297  HB2 ASN A  91      16.891  -1.578  -9.606  1.00  0.00              
ATOM   1298  CG  ASN A  91      18.691  -2.379  -8.701  1.00  0.00              
ATOM   1299  OD1 ASN A  91      18.942  -1.761  -7.666  1.00  0.00              
ATOM   1300  ND2 ASN A  91      19.675  -2.933  -9.445  1.00  0.00              
ATOM   1301 HD21 ASN A  91      20.609  -2.841  -9.110  1.00  0.00              
ATOM   1302 HD22 ASN A  91      19.451  -3.434 -10.275  1.00  0.00              
ATOM   1303  N   TYR A  92      16.106  -5.581  -8.480  1.00  1.85              
ATOM   1304  HN  TYR A  92      15.600  -5.373  -9.326  1.00  0.22              
ATOM   1305  CA  TYR A  92      16.124  -6.976  -8.083  1.00  2.27              
ATOM   1306  HA  TYR A  92      16.920  -7.139  -7.367  1.00  1.32              
ATOM   1307  C   TYR A  92      16.395  -7.837  -9.317  1.00  2.00              
ATOM   1308  O   TYR A  92      15.781  -7.640 -10.365  1.00  1.70              
ATOM   1309  CB  TYR A  92      14.769  -7.393  -7.468  1.00  0.00              
ATOM   1310  HB1 TYR A  92      14.573  -6.775  -6.564  1.00  0.00              
ATOM   1311  HB2 TYR A  92      13.939  -7.204  -8.181  1.00  0.00              
ATOM   1312  CG  TYR A  92      14.742  -8.839  -7.028  1.00  0.00              
ATOM   1313  CD1 TYR A  92      15.364  -9.232  -5.830  1.00  0.00              
ATOM   1314  HD1 TYR A  92      15.819  -8.487  -5.191  1.00  0.00              
ATOM   1315  CE1 TYR A  92      15.421 -10.587  -5.471  1.00  0.00              
ATOM   1316  HE1 TYR A  92      15.905 -10.894  -4.557  1.00  0.00              
ATOM   1317  CZ  TYR A  92      14.851 -11.557  -6.302  1.00  0.00              
ATOM   1318  OH  TYR A  92      14.939 -12.915  -5.950  1.00  0.00              
ATOM   1319  HH  TYR A  92      14.434 -13.414  -6.596  1.00  0.00              
ATOM   1320  CD2 TYR A  92      14.157  -9.822  -7.847  1.00  0.00              
ATOM   1321  HD2 TYR A  92      13.692  -9.540  -8.781  1.00  0.00              
ATOM   1322  CE2 TYR A  92      14.217 -11.176  -7.489  1.00  0.00              
ATOM   1323  HE2 TYR A  92      13.790 -11.923  -8.141  1.00  0.00              
ATOM   1324  N   ARG A  93      17.314  -8.826  -9.253  1.00  1.85              
ATOM   1325  HN  ARG A  93      17.830  -9.007  -8.422  1.00  0.22              
ATOM   1326  CA  ARG A  93      17.556  -9.710 -10.387  1.00  2.27              
ATOM   1327  HA  ARG A  93      17.476  -9.137 -11.300  1.00  1.32              
ATOM   1328  C   ARG A  93      16.515 -10.824 -10.481  1.00  2.00              
ATOM   1329  O   ARG A  93      16.220 -11.516  -9.507  1.00  1.70              
ATOM   1330  CB  ARG A  93      18.966 -10.339 -10.306  1.00  0.00              
ATOM   1331  HB1 ARG A  93      19.160 -10.540  -9.225  1.00  0.00              
ATOM   1332  HB2 ARG A  93      18.960 -11.332 -10.807  1.00  0.00              
ATOM   1333  CG  ARG A  93      20.127  -9.469 -10.846  1.00  0.00              
ATOM   1334  HG1 ARG A  93      20.942 -10.143 -11.192  1.00  0.00              
ATOM   1335  HG2 ARG A  93      19.781  -8.927 -11.756  1.00  0.00              
ATOM   1336  CD  ARG A  93      20.642  -8.422  -9.844  1.00  0.00              
ATOM   1337  HD1 ARG A  93      21.335  -7.721 -10.364  1.00  0.00              
ATOM   1338  HD2 ARG A  93      19.805  -7.833  -9.401  1.00  0.00              
ATOM   1339  NE  ARG A  93      21.347  -9.169  -8.747  1.00  0.00              
ATOM   1340  HE  ARG A  93      21.369 -10.164  -8.896  1.00  0.00              
ATOM   1341  CZ  ARG A  93      21.887  -8.563  -7.680  1.00  0.00              
ATOM   1342  NH1 ARG A  93      22.488  -9.322  -6.766  1.00  0.00              
ATOM   1343 HH11 ARG A  93      22.879  -8.917  -5.951  1.00  0.00              
ATOM   1344 HH12 ARG A  93      22.400 -10.314  -6.886  1.00  0.00              
ATOM   1345  NH2 ARG A  93      21.861  -7.243  -7.529  1.00  0.00              
ATOM   1346 HH21 ARG A  93      22.345  -6.823  -6.773  1.00  0.00              
ATOM   1347 HH22 ARG A  93      21.533  -6.710  -8.296  1.00  0.00              
ATOM   1348  N   THR A  94      15.958 -11.035 -11.684  1.00  1.85              
ATOM   1349  HN  THR A  94      16.202 -10.464 -12.476  1.00  0.22              
ATOM   1350  CA  THR A  94      15.065 -12.137 -12.000  1.00  2.27              
ATOM   1351  HA  THR A  94      14.775 -12.652 -11.096  1.00  1.32              
ATOM   1352  C   THR A  94      15.827 -13.140 -12.890  1.00  2.00              
ATOM   1353  OT1 THR A  94      16.298 -12.729 -13.983  1.00  1.70              
ATOM   1354  OT2 THR A  94      15.956 -14.328 -12.505  1.00  1.70              
ATOM   1355  CB  THR A  94      13.806 -11.633 -12.743  1.00  0.00              
ATOM   1356  HB  THR A  94      13.204 -12.542 -12.986  1.00  0.00              
ATOM   1357  OG1 THR A  94      14.128 -11.006 -13.981  1.00  0.00              
ATOM   1358  HG1 THR A  94      13.285 -10.721 -14.352  1.00  0.00              
ATOM   1359  CG2 THR A  94      12.905 -10.673 -11.958  1.00  0.00              
ATOM   1360 HG21 THR A  94      11.975 -10.455 -12.522  1.00  0.00              
ATOM   1361 HG22 THR A  94      12.617 -11.122 -10.984  1.00  0.00              
ATOM   1362 HG23 THR A  94      13.424  -9.711 -11.757  1.00  0.00              
ATOM   1363  N   CYS D   3      -7.760  -8.674   8.337  1.00  1.85              
ATOM   1364  HT1 CYS D   3      -7.438  -8.629   7.359  1.00  0.22              
ATOM   1365  HT2 CYS D   3      -8.265  -9.562   8.467  1.00  0.22              
ATOM   1366  HT3 CYS D   3      -6.932  -8.688   8.948  1.00  0.22              
ATOM   1367  CA  CYS D   3      -8.640  -7.514   8.646  1.00  2.27              
ATOM   1368  HA  CYS D   3      -8.037  -6.621   8.573  1.00  1.32              
ATOM   1369  CB  CYS D   3      -9.809  -7.439   7.616  1.00  2.17              
ATOM   1370  HB1 CYS D   3     -10.378  -8.395   7.644  1.00  1.32              
ATOM   1371  HB2 CYS D   3     -10.516  -6.636   7.923  1.00  1.32              
ATOM   1372  SG  CYS D   3      -9.261  -7.080   5.910  1.00  2.00              
ATOM   1373  HG1 CYS D   3     -10.465  -7.161   5.354  1.00  0.45              
ATOM   1374  C   CYS D   3      -9.208  -7.554  10.054  1.00  2.00              
ATOM   1375  O   CYS D   3      -9.134  -8.564  10.753  1.00  1.70              
ATOM   1376  N   GLY D   4      -9.802  -6.435  10.512  1.00  1.85              
ATOM   1377  HN  GLY D   4      -9.818  -5.607   9.918  1.00  0.22              
ATOM   1378  CA  GLY D   4     -10.493  -6.312  11.790  1.00  2.17              
ATOM   1379  HA1 GLY D   4     -10.090  -5.456  12.309  1.00  1.32              
ATOM   1380  HA2 GLY D   4     -10.417  -7.231  12.355  1.00  1.32              
ATOM   1381  C   GLY D   4     -11.951  -6.055  11.551  1.00  2.00              
ATOM   1382  O   GLY D   4     -12.810  -6.854  11.914  1.00  1.70              
ATOM   1383  N   GLY D   5     -12.274  -4.921  10.905  1.00  1.85              
ATOM   1384  HN  GLY D   5     -11.548  -4.246  10.678  1.00  0.22              
ATOM   1385  CA  GLY D   5     -13.638  -4.576  10.520  1.00  2.17              
ATOM   1386  HA1 GLY D   5     -14.005  -3.850  11.231  1.00  1.32              
ATOM   1387  HA2 GLY D   5     -14.247  -5.468  10.480  1.00  1.32              
ATOM   1388  C   GLY D   5     -13.730  -3.944   9.156  1.00  2.00              
ATOM   1389  O   GLY D   5     -14.807  -3.516   8.752  1.00  1.70              
ATOM   1390  N   VAL D   6     -12.605  -3.853   8.413  1.00  1.85              
ATOM   1391  HN  VAL D   6     -11.718  -4.130   8.807  1.00  0.22              
ATOM   1392  CA  VAL D   6     -12.489  -3.293   7.067  1.00  2.27              
ATOM   1393  HA  VAL D   6     -11.461  -3.462   6.783  1.00  1.32              
ATOM   1394  CB  VAL D   6     -13.342  -3.991   6.002  1.00  2.27              
ATOM   1395  HB  VAL D   6     -14.424  -3.874   6.243  1.00  1.32              
ATOM   1396  CG1 VAL D   6     -13.071  -3.388   4.607  1.00  2.06              
ATOM   1397 HG11 VAL D   6     -11.988  -3.439   4.364  1.00  1.32              
ATOM   1398 HG12 VAL D   6     -13.627  -3.959   3.834  1.00  1.32              
ATOM   1399 HG13 VAL D   6     -13.399  -2.329   4.545  1.00  1.32              
ATOM   1400  CG2 VAL D   6     -12.997  -5.493   5.986  1.00  2.06              
ATOM   1401 HG21 VAL D   6     -11.916  -5.639   5.778  1.00  1.32              
ATOM   1402 HG22 VAL D   6     -13.241  -5.974   6.957  1.00  1.32              
ATOM   1403 HG23 VAL D   6     -13.577  -6.009   5.192  1.00  1.32              
ATOM   1404  C   VAL D   6     -12.644  -1.781   7.049  1.00  2.00              
ATOM   1405  O   VAL D   6     -11.677  -1.036   6.887  1.00  1.70              
ATOM   1406  N   GLN D   7     -13.869  -1.260   7.252  1.00  1.85              
ATOM   1407  HN  GLN D   7     -14.646  -1.868   7.413  1.00  0.22              
ATOM   1408  CA  GLN D   7     -14.101   0.169   7.296  1.00  2.27              
ATOM   1409  HA  GLN D   7     -13.501   0.614   6.521  1.00  1.32              
ATOM   1410  CB  GLN D   7     -15.554   0.553   6.953  1.00  2.17              
ATOM   1411  HB1 GLN D   7     -16.264   0.095   7.676  1.00  1.32              
ATOM   1412  HB2 GLN D   7     -15.644   1.661   7.040  1.00  1.32              
ATOM   1413  CG  GLN D   7     -15.919   0.135   5.507  1.00  2.17              
ATOM   1414  HG1 GLN D   7     -15.031   0.252   4.847  1.00  1.32              
ATOM   1415  HG2 GLN D   7     -16.232  -0.929   5.478  1.00  1.32              
ATOM   1416  CD  GLN D   7     -17.046   0.991   4.933  1.00  2.00              
ATOM   1417  OE1 GLN D   7     -18.220   0.614   4.941  1.00  1.70              
ATOM   1418  NE2 GLN D   7     -16.684   2.181   4.409  1.00  1.85              
ATOM   1419 HE21 GLN D   7     -15.705   2.443   4.389  1.00  0.22              
ATOM   1420 HE22 GLN D   7     -17.388   2.769   4.023  1.00  0.22              
ATOM   1421  C   GLN D   7     -13.639   0.807   8.600  1.00  2.00              
ATOM   1422  O   GLN D   7     -13.379   2.005   8.658  1.00  1.70              
ATOM   1423  N   ALA D   8     -13.445   0.006   9.667  1.00  1.85              
ATOM   1424  HN  ALA D   8     -13.737  -0.943   9.622  1.00  0.22              
ATOM   1425  CA  ALA D   8     -12.744   0.419  10.871  1.00  2.27              
ATOM   1426  HA  ALA D   8     -13.223   1.313  11.251  1.00  1.32              
ATOM   1427  CB  ALA D   8     -12.843  -0.701  11.926  1.00  2.06              
ATOM   1428  HB1 ALA D   8     -12.374  -1.638  11.562  1.00  1.32              
ATOM   1429  HB2 ALA D   8     -12.340  -0.397  12.870  1.00  1.32              
ATOM   1430  HB3 ALA D   8     -13.909  -0.913  12.155  1.00  1.32              
ATOM   1431  C   ALA D   8     -11.282   0.788  10.593  1.00  2.00              
ATOM   1432  O   ALA D   8     -10.837   1.898  10.883  1.00  1.70              
ATOM   1433  N   GLU D   9     -10.514  -0.123   9.956  1.00  1.85              
ATOM   1434  HN  GLU D   9     -10.814  -1.084   9.892  1.00  0.22              
ATOM   1435  CA  GLU D   9      -9.199   0.135   9.389  1.00  2.27              
ATOM   1436  HA  GLU D   9      -8.530   0.360  10.208  1.00  1.32              
ATOM   1437  CB  GLU D   9      -8.644  -1.093   8.612  1.00  2.17              
ATOM   1438  HB1 GLU D   9      -7.642  -0.812   8.208  1.00  1.32              
ATOM   1439  HB2 GLU D   9      -9.295  -1.321   7.740  1.00  1.32              
ATOM   1440  CG  GLU D   9      -8.436  -2.386   9.447  1.00  2.17              
ATOM   1441  HG1 GLU D   9      -7.699  -3.028   8.913  1.00  1.32              
ATOM   1442  HG2 GLU D   9      -8.020  -2.143  10.446  1.00  1.32              
ATOM   1443  CD  GLU D   9      -9.689  -3.214   9.624  1.00  2.00              
ATOM   1444  OE1 GLU D   9      -9.832  -4.264   8.952  1.00  1.70              
ATOM   1445  OE2 GLU D   9     -10.553  -2.863  10.462  1.00  1.70              
ATOM   1446  C   GLU D   9      -9.163   1.342   8.453  1.00  2.00              
ATOM   1447  O   GLU D   9      -8.326   2.226   8.604  1.00  1.70              
ATOM   1448  N   GLU D  10     -10.100   1.428   7.486  1.00  1.85              
ATOM   1449  HN  GLU D  10     -10.744   0.666   7.370  1.00  0.22              
ATOM   1450  CA  GLU D  10     -10.264   2.562   6.581  1.00  2.27              
ATOM   1451  HA  GLU D  10      -9.368   2.638   5.981  1.00  1.32              
ATOM   1452  CB  GLU D  10     -11.479   2.309   5.658  1.00  2.17              
ATOM   1453  HB1 GLU D  10     -12.400   2.296   6.282  1.00  1.32              
ATOM   1454  HB2 GLU D  10     -11.366   1.297   5.206  1.00  1.32              
ATOM   1455  CG  GLU D  10     -11.686   3.342   4.528  1.00  2.17              
ATOM   1456  HG1 GLU D  10     -11.849   4.355   4.950  1.00  1.32              
ATOM   1457  HG2 GLU D  10     -10.792   3.371   3.871  1.00  1.32              
ATOM   1458  CD  GLU D  10     -12.900   2.997   3.682  1.00  2.00              
ATOM   1459  OE1 GLU D  10     -14.039   3.023   4.208  1.00  1.70              
ATOM   1460  OE2 GLU D  10     -12.722   2.707   2.476  1.00  1.70              
ATOM   1461  C   GLU D  10     -10.436   3.905   7.296  1.00  2.00              
ATOM   1462  O   GLU D  10      -9.704   4.861   7.044  1.00  1.70              
ATOM   1463  N   GLN D  11     -11.384   3.988   8.253  1.00  1.85              
ATOM   1464  HN  GLN D  11     -11.979   3.195   8.424  1.00  0.22              
ATOM   1465  CA  GLN D  11     -11.618   5.141   9.109  1.00  2.27              
ATOM   1466  HA  GLN D  11     -11.864   5.977   8.471  1.00  1.32              
ATOM   1467  CB  GLN D  11     -12.825   4.846  10.039  1.00  2.17              
ATOM   1468  HB1 GLN D  11     -13.693   4.634   9.372  1.00  1.32              
ATOM   1469  HB2 GLN D  11     -12.637   3.910  10.611  1.00  1.32              
ATOM   1470  CG  GLN D  11     -13.254   5.986  11.001  1.00  2.17              
ATOM   1471  HG1 GLN D  11     -13.138   6.972  10.509  1.00  1.32              
ATOM   1472  HG2 GLN D  11     -14.329   5.851  11.250  1.00  1.32              
ATOM   1473  CD  GLN D  11     -12.503   5.954  12.334  1.00  2.00              
ATOM   1474  OE1 GLN D  11     -12.413   4.919  12.998  1.00  1.70              
ATOM   1475  NE2 GLN D  11     -11.963   7.112  12.764  1.00  1.85              
ATOM   1476 HE21 GLN D  11     -12.074   7.949  12.236  1.00  0.22              
ATOM   1477 HE22 GLN D  11     -11.497   7.117  13.645  1.00  0.22              
ATOM   1478  C   GLN D  11     -10.388   5.553   9.906  1.00  2.00              
ATOM   1479  O   GLN D  11     -10.041   6.734   9.959  1.00  1.70              
ATOM   1480  N   LYS D  12      -9.662   4.587  10.508  1.00  1.85              
ATOM   1481  HN  LYS D  12      -9.988   3.637  10.487  1.00  0.22              
ATOM   1482  CA  LYS D  12      -8.376   4.827  11.147  1.00  2.27              
ATOM   1483  HA  LYS D  12      -8.528   5.569  11.919  1.00  1.32              
ATOM   1484  CB  LYS D  12      -7.829   3.538  11.811  1.00  2.17              
ATOM   1485  HB1 LYS D  12      -8.579   3.192  12.557  1.00  1.32              
ATOM   1486  HB2 LYS D  12      -7.735   2.736  11.046  1.00  1.32              
ATOM   1487  CG  LYS D  12      -6.473   3.729  12.516  1.00  2.17              
ATOM   1488  HG1 LYS D  12      -6.549   4.585  13.225  1.00  1.32              
ATOM   1489  HG2 LYS D  12      -5.695   3.986  11.761  1.00  1.32              
ATOM   1490  CD  LYS D  12      -6.027   2.478  13.290  1.00  2.17              
ATOM   1491  HD1 LYS D  12      -5.979   1.605  12.603  1.00  1.32              
ATOM   1492  HD2 LYS D  12      -6.808   2.252  14.053  1.00  1.32              
ATOM   1493  CE  LYS D  12      -4.689   2.633  14.027  1.00  2.17              
ATOM   1494  HE1 LYS D  12      -4.535   1.765  14.705  1.00  1.32              
ATOM   1495  HE2 LYS D  12      -4.675   3.565  14.631  1.00  1.32              
ATOM   1496  NZ  LYS D  12      -3.558   2.670  13.089  1.00  1.85              
ATOM   1497  HZ1 LYS D  12      -3.543   3.561  12.527  1.00  0.22              
ATOM   1498  HZ2 LYS D  12      -2.670   2.630  13.610  1.00  0.22              
ATOM   1499  HZ3 LYS D  12      -3.584   1.867  12.446  1.00  0.22              
ATOM   1500  C   LYS D  12      -7.335   5.404  10.193  1.00  2.00              
ATOM   1501  O   LYS D  12      -6.800   6.482  10.439  1.00  1.70              
ATOM   1502  N   LEU D  13      -7.055   4.729   9.059  1.00  1.85              
ATOM   1503  HN  LEU D  13      -7.527   3.861   8.872  1.00  0.22              
ATOM   1504  CA  LEU D  13      -6.098   5.159   8.048  1.00  2.27              
ATOM   1505  HA  LEU D  13      -5.126   5.202   8.518  1.00  1.32              
ATOM   1506  CB  LEU D  13      -6.064   4.161   6.863  1.00  2.17              
ATOM   1507  HB1 LEU D  13      -7.108   3.998   6.515  1.00  1.32              
ATOM   1508  HB2 LEU D  13      -5.488   4.591   6.014  1.00  1.32              
ATOM   1509  CG  LEU D  13      -5.438   2.791   7.203  1.00  2.27              
ATOM   1510  HG  LEU D  13      -5.900   2.415   8.148  1.00  1.32              
ATOM   1511  CD1 LEU D  13      -5.748   1.771   6.098  1.00  2.06              
ATOM   1512 HD11 LEU D  13      -6.847   1.661   5.972  1.00  1.32              
ATOM   1513 HD12 LEU D  13      -5.312   2.101   5.131  1.00  1.32              
ATOM   1514 HD13 LEU D  13      -5.324   0.778   6.357  1.00  1.32              
ATOM   1515  CD2 LEU D  13      -3.920   2.890   7.423  1.00  2.06              
ATOM   1516 HD21 LEU D  13      -3.423   3.289   6.513  1.00  1.32              
ATOM   1517 HD22 LEU D  13      -3.682   3.556   8.279  1.00  1.32              
ATOM   1518 HD23 LEU D  13      -3.498   1.885   7.639  1.00  1.32              
ATOM   1519  C   LEU D  13      -6.355   6.561   7.508  1.00  2.00              
ATOM   1520  O   LEU D  13      -5.452   7.393   7.479  1.00  1.70              
ATOM   1521  N   ILE D  14      -7.604   6.882   7.111  1.00  1.85              
ATOM   1522  HN  ILE D  14      -8.325   6.181   7.127  1.00  0.22              
ATOM   1523  CA  ILE D  14      -7.998   8.221   6.672  1.00  2.27              
ATOM   1524  HA  ILE D  14      -7.344   8.511   5.862  1.00  1.32              
ATOM   1525  CB  ILE D  14      -9.439   8.234   6.150  1.00  2.27              
ATOM   1526  HB  ILE D  14     -10.107   7.802   6.932  1.00  1.32              
ATOM   1527  CG2 ILE D  14      -9.903   9.678   5.838  1.00  2.06              
ATOM   1528 HG21 ILE D  14      -9.941  10.306   6.752  1.00  1.32              
ATOM   1529 HG22 ILE D  14      -9.216  10.155   5.108  1.00  1.32              
ATOM   1530 HG23 ILE D  14     -10.924   9.676   5.405  1.00  1.32              
ATOM   1531  CG1 ILE D  14      -9.547   7.346   4.884  1.00  2.17              
ATOM   1532 HG11 ILE D  14      -9.092   6.351   5.087  1.00  1.32              
ATOM   1533 HG12 ILE D  14      -8.961   7.814   4.062  1.00  1.32              
ATOM   1534  CD  ILE D  14     -10.990   7.112   4.419  1.00  2.06              
ATOM   1535  HD1 ILE D  14     -11.011   6.399   3.566  1.00  1.32              
ATOM   1536  HD2 ILE D  14     -11.596   6.681   5.245  1.00  1.32              
ATOM   1537  HD3 ILE D  14     -11.466   8.058   4.088  1.00  1.32              
ATOM   1538  C   ILE D  14      -7.801   9.263   7.771  1.00  2.00              
ATOM   1539  O   ILE D  14      -7.277  10.350   7.533  1.00  1.70              
ATOM   1540  N   SER D  15      -8.165   8.940   9.028  1.00  1.85              
ATOM   1541  HN  SER D  15      -8.571   8.043   9.208  1.00  0.22              
ATOM   1542  CA  SER D  15      -7.963   9.824  10.177  1.00  2.27              
ATOM   1543  HA  SER D  15      -8.423  10.775   9.947  1.00  1.32              
ATOM   1544  CB  SER D  15      -8.593   9.284  11.486  1.00  2.17              
ATOM   1545  HB1 SER D  15      -8.094   8.338  11.798  1.00  1.32              
ATOM   1546  HB2 SER D  15      -8.459  10.031  12.303  1.00  1.32              
ATOM   1547  OG  SER D  15      -9.988   9.044  11.311  1.00  1.77              
ATOM   1548  HG1 SER D  15     -10.053   8.191  10.835  1.00  0.22              
ATOM   1549  C   SER D  15      -6.499  10.104  10.467  1.00  2.00              
ATOM   1550  O   SER D  15      -6.103  11.249  10.662  1.00  1.70              
ATOM   1551  N   GLU D  16      -5.637   9.068  10.471  1.00  1.85              
ATOM   1552  HN  GLU D  16      -5.974   8.128  10.339  1.00  0.22              
ATOM   1553  CA  GLU D  16      -4.200   9.211  10.645  1.00  2.27              
ATOM   1554  HA  GLU D  16      -4.030   9.813  11.526  1.00  1.32              
ATOM   1555  CB  GLU D  16      -3.532   7.831  10.872  1.00  2.17              
ATOM   1556  HB1 GLU D  16      -2.426   7.963  10.920  1.00  1.32              
ATOM   1557  HB2 GLU D  16      -3.765   7.161  10.013  1.00  1.32              
ATOM   1558  CG  GLU D  16      -4.003   7.158  12.188  1.00  2.17              
ATOM   1559  HG1 GLU D  16      -3.825   7.844  13.043  1.00  1.32              
ATOM   1560  HG2 GLU D  16      -5.090   6.944  12.135  1.00  1.32              
ATOM   1561  CD  GLU D  16      -3.303   5.846  12.479  1.00  2.00              
ATOM   1562  OE1 GLU D  16      -2.752   5.695  13.595  1.00  1.70              
ATOM   1563  OE2 GLU D  16      -3.325   4.921  11.631  1.00  1.70              
ATOM   1564  C   GLU D  16      -3.527   9.953   9.489  1.00  2.00              
ATOM   1565  O   GLU D  16      -2.639  10.776   9.696  1.00  1.70              
ATOM   1566  N   GLU D  17      -3.970   9.728   8.236  1.00  1.85              
ATOM   1567  HN  GLU D  17      -4.657   9.015   8.065  1.00  0.22              
ATOM   1568  CA  GLU D  17      -3.519  10.485   7.074  1.00  2.27              
ATOM   1569  HA  GLU D  17      -2.439  10.442   7.062  1.00  1.32              
ATOM   1570  CB  GLU D  17      -4.054   9.821   5.777  1.00  2.17              
ATOM   1571  HB1 GLU D  17      -5.100  10.130   5.570  1.00  1.32              
ATOM   1572  HB2 GLU D  17      -4.080   8.724   5.977  1.00  1.32              
ATOM   1573  CG  GLU D  17      -3.155   9.972   4.519  1.00  2.17              
ATOM   1574  HG1 GLU D  17      -2.089   9.841   4.799  1.00  1.32              
ATOM   1575  HG2 GLU D  17      -3.421   9.163   3.802  1.00  1.32              
ATOM   1576  CD  GLU D  17      -3.307  11.276   3.762  1.00  2.00              
ATOM   1577  OE1 GLU D  17      -4.433  11.580   3.298  1.00  1.70              
ATOM   1578  OE2 GLU D  17      -2.292  11.986   3.573  1.00  1.70              
ATOM   1579  C   GLU D  17      -3.900  11.963   7.168  1.00  2.00              
ATOM   1580  O   GLU D  17      -3.071  12.851   6.981  1.00  1.70              
ATOM   1581  N   ASP D  18      -5.162  12.282   7.536  1.00  1.85              
ATOM   1582  HN  ASP D  18      -5.855  11.563   7.656  1.00  0.22              
ATOM   1583  CA  ASP D  18      -5.592  13.651   7.765  1.00  2.27              
ATOM   1584  HA  ASP D  18      -5.256  14.205   6.906  1.00  1.32              
ATOM   1585  CB  ASP D  18      -7.137  13.739   7.810  1.00  2.17              
ATOM   1586  HB1 ASP D  18      -7.558  13.102   7.002  1.00  1.32              
ATOM   1587  HB2 ASP D  18      -7.529  13.377   8.782  1.00  1.32              
ATOM   1588  CG  ASP D  18      -7.607  15.156   7.555  1.00  2.00              
ATOM   1589  OD1 ASP D  18      -8.387  15.689   8.375  1.00  1.70              
ATOM   1590  OD2 ASP D  18      -7.218  15.737   6.508  1.00  1.70              
ATOM   1591  C   ASP D  18      -4.916  14.320   8.970  1.00  2.00              
ATOM   1592  O   ASP D  18      -4.628  15.514   8.952  1.00  1.70              
ATOM   1593  N   LEU D  19      -4.567  13.559  10.026  1.00  1.85              
ATOM   1594  HN  LEU D  19      -4.889  12.610  10.078  1.00  0.22              
ATOM   1595  CA  LEU D  19      -3.706  14.018  11.111  1.00  2.27              
ATOM   1596  HA  LEU D  19      -4.189  14.872  11.566  1.00  1.32              
ATOM   1597  CB  LEU D  19      -3.563  12.900  12.180  1.00  2.17              
ATOM   1598  HB1 LEU D  19      -4.588  12.495  12.343  1.00  1.32              
ATOM   1599  HB2 LEU D  19      -2.948  12.065  11.786  1.00  1.32              
ATOM   1600  CG  LEU D  19      -3.024  13.321  13.568  1.00  2.27              
ATOM   1601  HG  LEU D  19      -3.510  14.285  13.853  1.00  1.32              
ATOM   1602  CD1 LEU D  19      -3.431  12.268  14.611  1.00  2.06              
ATOM   1603 HD11 LEU D  19      -4.535  12.148  14.636  1.00  1.32              
ATOM   1604 HD12 LEU D  19      -2.976  11.285  14.365  1.00  1.32              
ATOM   1605 HD13 LEU D  19      -3.088  12.572  15.623  1.00  1.32              
ATOM   1606  CD2 LEU D  19      -1.499  13.507  13.619  1.00  2.06              
ATOM   1607 HD21 LEU D  19      -0.986  12.590  13.259  1.00  1.32              
ATOM   1608 HD22 LEU D  19      -1.172  14.364  12.999  1.00  1.32              
ATOM   1609 HD23 LEU D  19      -1.174  13.703  14.663  1.00  1.32              
ATOM   1610  C   LEU D  19      -2.348  14.500  10.601  1.00  2.00              
ATOM   1611  O   LEU D  19      -1.905  15.597  10.927  1.00  1.70              
ATOM   1612  N   LEU D  20      -1.677  13.728   9.721  1.00  1.85              
ATOM   1613  HN  LEU D  20      -2.032  12.820   9.484  1.00  0.22              
ATOM   1614  CA  LEU D  20      -0.461  14.154   9.038  1.00  2.27              
ATOM   1615  HA  LEU D  20       0.248  14.456   9.794  1.00  1.32              
ATOM   1616  CB  LEU D  20       0.152  12.992   8.216  1.00  2.17              
ATOM   1617  HB1 LEU D  20      -0.602  12.640   7.478  1.00  1.32              
ATOM   1618  HB2 LEU D  20       1.034  13.361   7.647  1.00  1.32              
ATOM   1619  CG  LEU D  20       0.607  11.783   9.063  1.00  2.27              
ATOM   1620  HG  LEU D  20      -0.250  11.453   9.700  1.00  1.32              
ATOM   1621  CD1 LEU D  20       0.983  10.606   8.152  1.00  2.06              
ATOM   1622 HD11 LEU D  20       0.121  10.321   7.512  1.00  1.32              
ATOM   1623 HD12 LEU D  20       1.836  10.882   7.496  1.00  1.32              
ATOM   1624 HD13 LEU D  20       1.276   9.724   8.761  1.00  1.32              
ATOM   1625  CD2 LEU D  20       1.782  12.130   9.992  1.00  2.06              
ATOM   1626 HD21 LEU D  20       1.495  12.907  10.730  1.00  1.32              
ATOM   1627 HD22 LEU D  20       2.105  11.227  10.553  1.00  1.32              
ATOM   1628 HD23 LEU D  20       2.645  12.502   9.401  1.00  1.32              
ATOM   1629  C   LEU D  20      -0.656  15.381   8.140  1.00  2.00              
ATOM   1630  O   LEU D  20       0.160  16.302   8.143  1.00  1.70              
ATOM   1631  N   ARG D  21      -1.775  15.464   7.387  1.00  1.85              
ATOM   1632  HN  ARG D  21      -2.388  14.670   7.340  1.00  0.22              
ATOM   1633  CA  ARG D  21      -2.173  16.671   6.667  1.00  2.27              
ATOM   1634  HA  ARG D  21      -1.385  16.901   5.964  1.00  1.32              
ATOM   1635  CB  ARG D  21      -3.497  16.485   5.877  1.00  2.17              
ATOM   1636  HB1 ARG D  21      -4.212  15.925   6.510  1.00  1.32              
ATOM   1637  HB2 ARG D  21      -3.964  17.476   5.668  1.00  1.32              
ATOM   1638  CG  ARG D  21      -3.314  15.801   4.505  1.00  2.17              
ATOM   1639  HG1 ARG D  21      -2.251  15.488   4.395  1.00  1.32              
ATOM   1640  HG2 ARG D  21      -3.518  16.548   3.704  1.00  1.32              
ATOM   1641  CD  ARG D  21      -4.173  14.557   4.232  1.00  2.17              
ATOM   1642  HD1 ARG D  21      -3.907  13.735   4.928  1.00  1.32              
ATOM   1643  HD2 ARG D  21      -3.981  14.206   3.190  1.00  1.32              
ATOM   1644  NE  ARG D  21      -5.622  14.897   4.414  1.00  1.85              
ATOM   1645  HE  ARG D  21      -5.956  15.407   5.221  1.00  0.22              
ATOM   1646  CZ  ARG D  21      -6.619  14.285   3.765  1.00  2.00              
ATOM   1647  NH1 ARG D  21      -6.424  13.299   2.908  1.00  1.85              
ATOM   1648 HH11 ARG D  21      -5.584  12.741   3.034  1.00  0.22              
ATOM   1649 HH12 ARG D  21      -7.232  12.846   2.562  1.00  0.22              
ATOM   1650  NH2 ARG D  21      -7.860  14.646   4.054  1.00  1.85              
ATOM   1651 HH21 ARG D  21      -7.968  15.218   4.872  1.00  0.22              
ATOM   1652 HH22 ARG D  21      -8.614  14.143   3.657  1.00  0.22              
ATOM   1653  C   ARG D  21      -2.297  17.906   7.559  1.00  2.00              
ATOM   1654  O   ARG D  21      -1.734  18.952   7.245  1.00  1.70              
ATOM   1655  N   LYS D  22      -3.009  17.824   8.697  1.00  1.85              
ATOM   1656  HN  LYS D  22      -3.505  16.975   8.916  1.00  0.22              
ATOM   1657  CA  LYS D  22      -3.113  18.914   9.660  1.00  2.27              
ATOM   1658  HA  LYS D  22      -3.366  19.820   9.126  1.00  1.32              
ATOM   1659  CB  LYS D  22      -4.225  18.647  10.706  1.00  2.17              
ATOM   1660  HB1 LYS D  22      -4.294  17.555  10.910  1.00  1.32              
ATOM   1661  HB2 LYS D  22      -3.950  19.140  11.670  1.00  1.32              
ATOM   1662  CG  LYS D  22      -5.614  19.216  10.344  1.00  2.17              
ATOM   1663  HG1 LYS D  22      -5.530  20.294  10.089  1.00  1.32              
ATOM   1664  HG2 LYS D  22      -6.223  19.155  11.279  1.00  1.32              
ATOM   1665  CD  LYS D  22      -6.404  18.451   9.263  1.00  2.17              
ATOM   1666  HD1 LYS D  22      -7.490  18.549   9.493  1.00  1.32              
ATOM   1667  HD2 LYS D  22      -6.171  17.367   9.340  1.00  1.32              
ATOM   1668  CE  LYS D  22      -6.209  18.900   7.806  1.00  2.17              
ATOM   1669  HE1 LYS D  22      -6.814  18.244   7.139  1.00  1.32              
ATOM   1670  HE2 LYS D  22      -5.148  18.843   7.490  1.00  1.32              
ATOM   1671  NZ  LYS D  22      -6.672  20.280   7.618  1.00  1.85              
ATOM   1672  HZ1 LYS D  22      -5.938  20.971   7.914  1.00  0.22              
ATOM   1673  HZ2 LYS D  22      -6.865  20.464   6.623  1.00  0.22              
ATOM   1674  HZ3 LYS D  22      -7.534  20.459   8.150  1.00  0.22              
ATOM   1675  C   LYS D  22      -1.790  19.209  10.365  1.00  2.00              
ATOM   1676  O   LYS D  22      -1.466  20.360  10.653  1.00  1.70              
ATOM   1677  N   ARG D  23      -0.945  18.196  10.629  1.00  1.85              
ATOM   1678  HN  ARG D  23      -1.247  17.247  10.489  1.00  0.22              
ATOM   1679  CA  ARG D  23       0.389  18.384  11.177  1.00  2.27              
ATOM   1680  HA  ARG D  23       0.263  18.946  12.091  1.00  1.32              
ATOM   1681  CB  ARG D  23       1.038  17.014  11.502  1.00  2.17              
ATOM   1682  HB1 ARG D  23       0.300  16.418  12.087  1.00  1.32              
ATOM   1683  HB2 ARG D  23       1.223  16.461  10.554  1.00  1.32              
ATOM   1684  CG  ARG D  23       2.349  17.078  12.316  1.00  2.17              
ATOM   1685  HG1 ARG D  23       3.139  17.576  11.710  1.00  1.32              
ATOM   1686  HG2 ARG D  23       2.684  16.035  12.514  1.00  1.32              
ATOM   1687  CD  ARG D  23       2.203  17.818  13.648  1.00  2.17              
ATOM   1688  HD1 ARG D  23       1.400  17.365  14.273  1.00  1.32              
ATOM   1689  HD2 ARG D  23       1.969  18.890  13.454  1.00  1.32              
ATOM   1690  NE  ARG D  23       3.502  17.721  14.368  1.00  1.85              
ATOM   1691  HE  ARG D  23       4.141  16.984  14.169  1.00  0.22              
ATOM   1692  CZ  ARG D  23       3.864  18.553  15.347  1.00  2.00              
ATOM   1693  NH1 ARG D  23       3.083  19.534  15.774  1.00  1.85              
ATOM   1694 HH11 ARG D  23       2.128  19.576  15.476  1.00  0.22              
ATOM   1695 HH12 ARG D  23       3.378  20.033  16.577  1.00  0.22              
ATOM   1696  NH2 ARG D  23       5.039  18.387  15.933  1.00  1.85              
ATOM   1697 HH21 ARG D  23       5.593  17.602  15.695  1.00  0.22              
ATOM   1698 HH22 ARG D  23       5.269  18.953  16.711  1.00  0.22              
ATOM   1699  C   ARG D  23       1.298  19.220  10.275  1.00  2.00              
ATOM   1700  O   ARG D  23       2.046  20.077  10.743  1.00  1.70              
ATOM   1701  N   ARG D  24       1.189  19.049   8.941  1.00  1.85              
ATOM   1702  HN  ARG D  24       0.630  18.295   8.593  1.00  0.22              
ATOM   1703  CA  ARG D  24       1.841  19.899   7.951  1.00  2.27              
ATOM   1704  HA  ARG D  24       2.896  19.905   8.190  1.00  1.32              
ATOM   1705  CB  ARG D  24       1.676  19.284   6.525  1.00  2.17              
ATOM   1706  HB1 ARG D  24       2.686  19.193   6.064  1.00  1.32              
ATOM   1707  HB2 ARG D  24       1.285  18.249   6.641  1.00  1.32              
ATOM   1708  CG  ARG D  24       0.772  20.061   5.541  1.00  2.17              
ATOM   1709  HG1 ARG D  24       1.317  20.969   5.198  1.00  1.32              
ATOM   1710  HG2 ARG D  24      -0.139  20.396   6.078  1.00  1.32              
ATOM   1711  CD  ARG D  24       0.315  19.263   4.315  1.00  2.17              
ATOM   1712  HD1 ARG D  24      -0.253  18.351   4.598  1.00  1.32              
ATOM   1713  HD2 ARG D  24       1.195  18.957   3.704  1.00  1.32              
ATOM   1714  NE  ARG D  24      -0.544  20.181   3.498  1.00  1.85              
ATOM   1715  HE  ARG D  24      -0.136  20.694   2.744  1.00  0.22              
ATOM   1716  CZ  ARG D  24      -1.819  20.493   3.752  1.00  2.00              
ATOM   1717  NH1 ARG D  24      -2.503  19.973   4.758  1.00  1.85              
ATOM   1718 HH11 ARG D  24      -1.981  19.531   5.482  1.00  0.22              
ATOM   1719 HH12 ARG D  24      -3.298  20.518   5.082  1.00  0.22              
ATOM   1720  NH2 ARG D  24      -2.416  21.407   3.003  1.00  1.85              
ATOM   1721 HH21 ARG D  24      -1.950  21.744   2.196  1.00  0.22              
ATOM   1722 HH22 ARG D  24      -3.388  21.557   3.114  1.00  0.22              
ATOM   1723  C   ARG D  24       1.379  21.366   7.999  1.00  2.00              
ATOM   1724  O   ARG D  24       2.111  22.287   7.641  1.00  1.70              
ATOM   1725  N   GLU D  25       0.139  21.621   8.467  1.00  1.85              
ATOM   1726  HN  GLU D  25      -0.444  20.860   8.746  1.00  0.22              
ATOM   1727  CA  GLU D  25      -0.434  22.946   8.638  1.00  2.27              
ATOM   1728  HA  GLU D  25      -0.074  23.580   7.847  1.00  1.32              
ATOM   1729  CB  GLU D  25      -1.983  22.886   8.561  1.00  2.17              
ATOM   1730  HB1 GLU D  25      -2.414  23.894   8.750  1.00  1.32              
ATOM   1731  HB2 GLU D  25      -2.361  22.206   9.354  1.00  1.32              
ATOM   1732  CG  GLU D  25      -2.474  22.383   7.178  1.00  2.17              
ATOM   1733  HG1 GLU D  25      -2.321  23.168   6.409  1.00  1.32              
ATOM   1734  HG2 GLU D  25      -1.876  21.496   6.887  1.00  1.32              
ATOM   1735  CD  GLU D  25      -3.925  21.940   7.126  1.00  2.00              
ATOM   1736  OE1 GLU D  25      -4.673  22.046   8.125  1.00  1.70              
ATOM   1737  OE2 GLU D  25      -4.327  21.429   6.048  1.00  1.70              
ATOM   1738  C   GLU D  25       0.036  23.582   9.936  1.00  2.00              
ATOM   1739  O   GLU D  25       0.417  24.751   9.979  1.00  1.70              
ATOM   1740  N   GLN D  26       0.094  22.797  11.032  1.00  1.85              
ATOM   1741  HN  GLN D  26      -0.290  21.872  10.983  1.00  0.22              
ATOM   1742  CA  GLN D  26       0.736  23.183  12.281  1.00  2.27              
ATOM   1743  HA  GLN D  26       0.214  24.043  12.679  1.00  1.32              
ATOM   1744  CB  GLN D  26       0.699  22.027  13.313  1.00  2.17              
ATOM   1745  HB1 GLN D  26       1.196  21.134  12.871  1.00  1.32              
ATOM   1746  HB2 GLN D  26       1.282  22.321  14.216  1.00  1.32              
ATOM   1747  CG  GLN D  26      -0.723  21.630  13.769  1.00  2.17              
ATOM   1748  HG1 GLN D  26      -1.190  22.469  14.326  1.00  1.32              
ATOM   1749  HG2 GLN D  26      -1.363  21.389  12.896  1.00  1.32              
ATOM   1750  CD  GLN D  26      -0.675  20.406  14.682  1.00  2.00              
ATOM   1751  OE1 GLN D  26       0.390  19.927  15.084  1.00  1.70              
ATOM   1752  NE2 GLN D  26      -1.863  19.865  15.016  1.00  1.85              
ATOM   1753 HE21 GLN D  26      -2.709  20.296  14.714  1.00  0.22              
ATOM   1754 HE22 GLN D  26      -1.875  19.074  15.621  1.00  0.22              
ATOM   1755  C   GLN D  26       2.191  23.596  12.073  1.00  2.00              
ATOM   1756  O   GLN D  26       2.574  24.742  12.315  1.00  1.70              
ATOM   1757  N   LEU D  27       3.026  22.677  11.553  1.00  1.85              
ATOM   1758  HN  LEU D  27       2.683  21.759  11.332  1.00  0.22              
ATOM   1759  CA  LEU D  27       4.430  22.911  11.279  1.00  2.27              
ATOM   1760  HA  LEU D  27       4.871  23.361  12.157  1.00  1.32              
ATOM   1761  CB  LEU D  27       5.150  21.572  10.981  1.00  2.17              
ATOM   1762  HB1 LEU D  27       4.653  21.074  10.119  1.00  1.32              
ATOM   1763  HB2 LEU D  27       6.208  21.769  10.699  1.00  1.32              
ATOM   1764  CG  LEU D  27       5.151  20.575  12.161  1.00  2.27              
ATOM   1765  HG  LEU D  27       4.096  20.403  12.486  1.00  1.32              
ATOM   1766  CD1 LEU D  27       5.717  19.222  11.711  1.00  2.06              
ATOM   1767 HD11 LEU D  27       5.118  18.811  10.870  1.00  1.32              
ATOM   1768 HD12 LEU D  27       6.770  19.334  11.377  1.00  1.32              
ATOM   1769 HD13 LEU D  27       5.689  18.494  12.551  1.00  1.32              
ATOM   1770  CD2 LEU D  27       5.943  21.101  13.367  1.00  2.06              
ATOM   1771 HD21 LEU D  27       6.988  21.333  13.073  1.00  1.32              
ATOM   1772 HD22 LEU D  27       5.478  22.017  13.785  1.00  1.32              
ATOM   1773 HD23 LEU D  27       5.970  20.334  14.170  1.00  1.32              
ATOM   1774  C   LEU D  27       4.652  23.910  10.147  1.00  2.00              
ATOM   1775  O   LEU D  27       4.891  25.093  10.391  1.00  1.70              
ATOM   1776  N   LYS D  28       4.559  23.482   8.873  1.00  1.85              
ATOM   1777  HN  LYS D  28       4.306  22.544   8.664  1.00  0.22              
ATOM   1778  CA  LYS D  28       4.834  24.343   7.737  1.00  2.27              
ATOM   1779  HA  LYS D  28       5.754  24.873   7.948  1.00  1.32              
ATOM   1780  CB  LYS D  28       5.073  23.537   6.433  1.00  2.17              
ATOM   1781  HB1 LYS D  28       5.921  22.839   6.613  1.00  1.32              
ATOM   1782  HB2 LYS D  28       4.183  22.915   6.200  1.00  1.32              
ATOM   1783  CG  LYS D  28       5.418  24.423   5.218  1.00  2.17              
ATOM   1784  HG1 LYS D  28       6.270  25.090   5.487  1.00  1.32              
ATOM   1785  HG2 LYS D  28       4.549  25.073   4.973  1.00  1.32              
ATOM   1786  CD  LYS D  28       5.798  23.616   3.968  1.00  2.17              
ATOM   1787  HD1 LYS D  28       5.031  22.835   3.773  1.00  1.32              
ATOM   1788  HD2 LYS D  28       6.756  23.087   4.179  1.00  1.32              
ATOM   1789  CE  LYS D  28       5.994  24.474   2.709  1.00  2.17              
ATOM   1790  HE1 LYS D  28       6.455  23.861   1.904  1.00  1.32              
ATOM   1791  HE2 LYS D  28       6.655  25.343   2.919  1.00  1.32              
ATOM   1792  NZ  LYS D  28       4.706  24.972   2.209  1.00  1.85              
ATOM   1793  HZ1 LYS D  28       4.848  25.481   1.292  1.00  0.22              
ATOM   1794  HZ2 LYS D  28       4.055  24.192   2.029  1.00  0.22              
ATOM   1795  HZ3 LYS D  28       4.261  25.704   2.827  1.00  0.22              
ATOM   1796  C   LYS D  28       3.785  25.425   7.505  1.00  2.00              
ATOM   1797  O   LYS D  28       4.025  26.584   7.841  1.00  1.70              
ATOM   1798  N   HIS D  29       2.608  25.098   6.920  1.00  1.85              
ATOM   1799  HN  HIS D  29       2.373  24.131   6.816  1.00  0.22              
ATOM   1800  CA  HIS D  29       1.747  26.086   6.264  1.00  2.27              
ATOM   1801  HA  HIS D  29       2.349  26.512   5.473  1.00  1.32              
ATOM   1802  CB  HIS D  29       0.477  25.495   5.600  1.00  2.17              
ATOM   1803  HB1 HIS D  29      -0.182  26.324   5.257  1.00  1.32              
ATOM   1804  HB2 HIS D  29      -0.099  24.898   6.332  1.00  1.32              
ATOM   1805  ND1 HIS D  29       1.387  25.213   3.266  1.00  1.85              
ATOM   1806  HD1 HIS D  29       1.782  26.152   3.222  1.00  0.22              
ATOM   1807  CG  HIS D  29       0.755  24.684   4.368  1.00  1.80              
ATOM   1808  CE1 HIS D  29       1.354  24.276   2.292  1.00  1.80              
ATOM   1809  HE1 HIS D  29       1.756  24.453   1.289  1.00  0.90              
ATOM   1810  NE2 HIS D  29       0.753  23.169   2.702  1.00  1.85              
ATOM   1811  CD2 HIS D  29       0.373  23.431   4.010  1.00  1.80              
ATOM   1812  HD2 HIS D  29      -0.190  22.707   4.586  1.00  1.47              
ATOM   1813  C   HIS D  29       1.327  27.264   7.127  1.00  2.00              
ATOM   1814  O   HIS D  29       0.786  27.106   8.218  1.00  1.70              
ATOM   1815  N   LYS D  30       1.638  28.485   6.663  1.00  1.85              
ATOM   1816  HN  LYS D  30       1.956  28.571   5.711  1.00  0.22              
ATOM   1817  CA  LYS D  30       1.550  29.675   7.491  1.00  2.27              
ATOM   1818  HA  LYS D  30       0.596  29.659   8.002  1.00  1.32              
ATOM   1819  CB  LYS D  30       2.714  29.735   8.533  1.00  2.17              
ATOM   1820  HB1 LYS D  30       3.185  28.735   8.596  1.00  1.32              
ATOM   1821  HB2 LYS D  30       3.521  30.420   8.197  1.00  1.32              
ATOM   1822  CG  LYS D  30       2.290  30.158   9.953  1.00  2.17              
ATOM   1823  HG1 LYS D  30       1.737  31.123   9.865  1.00  1.32              
ATOM   1824  HG2 LYS D  30       3.201  30.364  10.561  1.00  1.32              
ATOM   1825  CD  LYS D  30       1.400  29.157  10.725  1.00  2.17              
ATOM   1826  HD1 LYS D  30       0.551  28.816  10.099  1.00  1.32              
ATOM   1827  HD2 LYS D  30       0.953  29.735  11.569  1.00  1.32              
ATOM   1828  CE  LYS D  30       2.105  27.953  11.384  1.00  2.17              
ATOM   1829  HE1 LYS D  30       1.411  27.502  12.131  1.00  1.32              
ATOM   1830  HE2 LYS D  30       3.028  28.274  11.912  1.00  1.32              
ATOM   1831  NZ  LYS D  30       2.456  26.885  10.427  1.00  1.85              
ATOM   1832  HZ1 LYS D  30       1.658  26.716   9.765  1.00  0.22              
ATOM   1833  HZ2 LYS D  30       3.301  27.127   9.871  1.00  0.22              
ATOM   1834  HZ3 LYS D  30       2.646  26.001  10.955  1.00  0.22              
ATOM   1835  C   LYS D  30       1.520  30.894   6.583  1.00  2.00              
ATOM   1836  O   LYS D  30       0.471  31.496   6.363  1.00  1.70              
ATOM   1837  N   LEU D  31       2.671  31.255   5.979  1.00  1.85              
ATOM   1838  HN  LEU D  31       3.531  30.825   6.234  1.00  0.22              
ATOM   1839  CA  LEU D  31       2.725  32.179   4.859  1.00  2.27              
ATOM   1840  HA  LEU D  31       1.939  32.915   4.967  1.00  1.32              
ATOM   1841  CB  LEU D  31       4.090  32.916   4.825  1.00  2.17              
ATOM   1842  HB1 LEU D  31       4.294  33.239   5.873  1.00  1.32              
ATOM   1843  HB2 LEU D  31       4.909  32.224   4.540  1.00  1.32              
ATOM   1844  CG  LEU D  31       4.156  34.192   3.949  1.00  2.27              
ATOM   1845  HG  LEU D  31       3.249  34.805   4.168  1.00  1.32              
ATOM   1846  CD1 LEU D  31       5.385  35.029   4.338  1.00  2.06              
ATOM   1847 HD11 LEU D  31       5.353  35.292   5.416  1.00  1.32              
ATOM   1848 HD12 LEU D  31       6.319  34.462   4.140  1.00  1.32              
ATOM   1849 HD13 LEU D  31       5.415  35.971   3.748  1.00  1.32              
ATOM   1850  CD2 LEU D  31       4.197  33.912   2.438  1.00  2.06              
ATOM   1851 HD21 LEU D  31       5.045  33.238   2.192  1.00  1.32              
ATOM   1852 HD22 LEU D  31       3.256  33.442   2.087  1.00  1.32              
ATOM   1853 HD23 LEU D  31       4.332  34.861   1.878  1.00  1.32              
ATOM   1854  C   LEU D  31       2.436  31.390   3.587  1.00  2.00              
ATOM   1855  O   LEU D  31       1.415  31.594   2.933  1.00  1.70              
ATOM   1856  N   GLU D  32       3.315  30.427   3.244  1.00  1.85              
ATOM   1857  HN  GLU D  32       4.174  30.325   3.732  1.00  0.22              
ATOM   1858  CA  GLU D  32       2.989  29.367   2.312  1.00  2.27              
ATOM   1859  HA  GLU D  32       2.056  29.594   1.813  1.00  1.32              
ATOM   1860  CB  GLU D  32       4.065  29.224   1.207  1.00  2.17              
ATOM   1861  HB1 GLU D  32       4.307  30.260   0.874  1.00  1.32              
ATOM   1862  HB2 GLU D  32       4.997  28.791   1.627  1.00  1.32              
END
