# Supplementary material for: Extracellular Peptide-Ligand Dimerization Actuator Receptor Design for Reversible and Spatially Dosed 3D Cell-Material Communication
Source: ACS Synth Biol. 2024 Dec 20;14(7):2494–513. doi: 10.1021/acssynbio.4c00482 (PMC12281622; doi:10.1021/acssynbio.4c00482)
Supplement: Supplementary file 2 [file sb4c00482_si_002.zip › structures_for_publication/MYC_8.pdb]

ATOM      0  N   VAL A   1       4.452   3.749  12.930  1.00  1.85              
ATOM      1  HT1 VAL A   1       3.642   3.937  13.537  1.00  0.22              
ATOM      2  HT2 VAL A   1       4.219   4.041  11.945  1.00  0.22              
ATOM      3  HT3 VAL A   1       5.233   4.350  13.236  1.00  0.22              
ATOM      4  CA  VAL A   1       4.852   2.314  12.986  1.00  2.27              
ATOM      5  HA  VAL A   1       5.198   2.126  13.990  1.00  1.32              
ATOM      6  C   VAL A   1       6.044   2.046  12.078  1.00  2.00              
ATOM      7  O   VAL A   1       6.949   2.872  11.969  1.00  1.70              
ATOM      8  CB  VAL A   1       3.642   1.391  12.711  1.00  0.00              
ATOM      9  HB  VAL A   1       4.006   0.336  12.751  1.00  0.00              
ATOM     10  CG1 VAL A   1       2.502   1.530  13.743  1.00  0.00              
ATOM     11 HG11 VAL A   1       1.650   0.871  13.467  1.00  0.00              
ATOM     12 HG12 VAL A   1       2.832   1.234  14.761  1.00  0.00              
ATOM     13 HG13 VAL A   1       2.129   2.576  13.779  1.00  0.00              
ATOM     14  CG2 VAL A   1       3.059   1.601  11.301  1.00  0.00              
ATOM     15 HG21 VAL A   1       2.167   0.957  11.144  1.00  0.00              
ATOM     16 HG22 VAL A   1       2.754   2.661  11.158  1.00  0.00              
ATOM     17 HG23 VAL A   1       3.800   1.344  10.516  1.00  0.00              
ATOM     18  N   SER A   2       6.115   0.901  11.369  1.00  1.85              
ATOM     19  HN  SER A   2       5.497   0.140  11.544  1.00  0.22              
ATOM     20  CA  SER A   2       7.062   0.718  10.272  1.00  2.27              
ATOM     21  HA  SER A   2       8.009   1.174  10.524  1.00  1.32              
ATOM     22  C   SER A   2       6.536   1.386   9.014  1.00  2.00              
ATOM     23  O   SER A   2       6.107   0.721   8.076  1.00  1.70              
ATOM     24  CB  SER A   2       7.276  -0.784   9.969  1.00  0.00              
ATOM     25  HB1 SER A   2       6.280  -1.241   9.769  1.00  0.00              
ATOM     26  HB2 SER A   2       7.886  -0.911   9.047  1.00  0.00              
ATOM     27  OG  SER A   2       7.875  -1.483  11.069  1.00  0.00              
ATOM     28  HG1 SER A   2       7.769  -2.427  10.896  1.00  0.00              
ATOM     29  N   ASP A   3       6.527   2.734   8.970  1.00  1.85              
ATOM     30  HN  ASP A   3       6.912   3.242   9.741  1.00  0.22              
ATOM     31  CA  ASP A   3       5.756   3.530   8.024  1.00  2.27              
ATOM     32  HA  ASP A   3       4.777   3.075   7.927  1.00  1.32              
ATOM     33  C   ASP A   3       6.356   3.623   6.608  1.00  2.00              
ATOM     34  O   ASP A   3       6.376   4.686   5.989  1.00  1.70              
ATOM     35  CB  ASP A   3       5.568   4.975   8.541  1.00  0.00              
ATOM     36  HB1 ASP A   3       6.559   5.407   8.786  1.00  0.00              
ATOM     37  HB2 ASP A   3       5.093   5.608   7.768  1.00  0.00              
ATOM     38  CG  ASP A   3       4.722   5.037   9.804  1.00  0.00              
ATOM     39  OD1 ASP A   3       3.622   4.428   9.809  1.00  0.00              
ATOM     40  OD2 ASP A   3       5.071   5.841  10.701  1.00  0.00              
ATOM     41  N   VAL A   4       6.862   2.507   6.058  1.00  1.85              
ATOM     42  HN  VAL A   4       6.757   1.643   6.560  1.00  0.22              
ATOM     43  CA  VAL A   4       7.558   2.447   4.785  1.00  2.27              
ATOM     44  HA  VAL A   4       7.433   3.384   4.263  1.00  1.32              
ATOM     45  C   VAL A   4       6.942   1.318   3.964  1.00  2.00              
ATOM     46  O   VAL A   4       6.649   0.269   4.545  1.00  1.70              
ATOM     47  CB  VAL A   4       9.066   2.172   4.991  1.00  0.00              
ATOM     48  HB  VAL A   4       9.158   1.221   5.571  1.00  0.00              
ATOM     49  CG1 VAL A   4       9.856   1.995   3.677  1.00  0.00              
ATOM     50 HG11 VAL A   4      10.935   1.840   3.894  1.00  0.00              
ATOM     51 HG12 VAL A   4       9.505   1.113   3.103  1.00  0.00              
ATOM     52 HG13 VAL A   4       9.762   2.898   3.036  1.00  0.00              
ATOM     53  CG2 VAL A   4       9.747   3.268   5.833  1.00  0.00              
ATOM     54 HG21 VAL A   4      10.835   3.068   5.933  1.00  0.00              
ATOM     55 HG22 VAL A   4       9.617   4.264   5.356  1.00  0.00              
ATOM     56 HG23 VAL A   4       9.320   3.314   6.856  1.00  0.00              
ATOM     57  N   PRO A   5       6.719   1.409   2.651  1.00  1.85              
ATOM     58  CA  PRO A   5       6.491   0.235   1.810  1.00  2.27              
ATOM     59  HA  PRO A   5       5.726  -0.400   2.233  1.00  1.32              
ATOM     60  C   PRO A   5       7.755  -0.617   1.672  1.00  2.00              
ATOM     61  O   PRO A   5       8.530  -0.459   0.733  1.00  1.70              
ATOM     62  CD  PRO A   5       6.460   2.658   1.902  1.00 52.80              
ATOM     63  HD1 PRO A   5       5.858   2.530   2.830  1.00  0.00              
ATOM     64  HD2 PRO A   5       6.766   3.724   1.780  1.00  0.00              
ATOM     65  CB  PRO A   5       6.025   0.790   0.473  1.00 52.39              
ATOM     66  HB1 PRO A   5       4.927   0.967   0.517  1.00  0.00              
ATOM     67  HB2 PRO A   5       6.247   0.111  -0.374  1.00  0.00              
ATOM     68  CG  PRO A   5       5.665   2.212   0.708  1.00 52.57              
ATOM     69  HG1 PRO A   5       4.950   2.606  -0.041  1.00  0.00              
ATOM     70  HG2 PRO A   5       6.591   2.831   0.697  1.00  0.00              
ATOM     71  N   ARG A   6       7.995  -1.505   2.647  1.00  1.85              
ATOM     72  HN  ARG A   6       7.348  -1.551   3.403  1.00  0.22              
ATOM     73  CA  ARG A   6       9.211  -2.280   2.784  1.00  2.27              
ATOM     74  HA  ARG A   6       9.948  -1.935   2.072  1.00  1.32              
ATOM     75  C   ARG A   6       8.990  -3.769   2.510  1.00  2.00              
ATOM     76  O   ARG A   6       7.961  -4.175   1.976  1.00  1.70              
ATOM     77  CB  ARG A   6       9.807  -2.127   4.202  1.00  0.00              
ATOM     78  HB1 ARG A   6      10.783  -2.668   4.193  1.00  0.00              
ATOM     79  HB2 ARG A   6      10.051  -1.058   4.389  1.00  0.00              
ATOM     80  CG  ARG A   6       8.954  -2.698   5.360  1.00  0.00              
ATOM     81  HG1 ARG A   6       7.940  -2.244   5.310  1.00  0.00              
ATOM     82  HG2 ARG A   6       8.801  -3.789   5.194  1.00  0.00              
ATOM     83  CD  ARG A   6       9.588  -2.521   6.751  1.00  0.00              
ATOM     84  HD1 ARG A   6      10.561  -3.063   6.785  1.00  0.00              
ATOM     85  HD2 ARG A   6       9.770  -1.446   6.984  1.00  0.00              
ATOM     86  NE  ARG A   6       8.618  -3.080   7.753  1.00  0.00              
ATOM     87  HE  ARG A   6       8.008  -2.381   8.145  1.00  0.00              
ATOM     88  CZ  ARG A   6       8.576  -4.377   8.086  1.00  0.00              
ATOM     89  NH1 ARG A   6       7.675  -4.764   8.986  1.00  0.00              
ATOM     90 HH11 ARG A   6       7.627  -5.709   9.279  1.00  0.00              
ATOM     91 HH12 ARG A   6       7.157  -4.034   9.438  1.00  0.00              
ATOM     92  NH2 ARG A   6       9.379  -5.276   7.528  1.00  0.00              
ATOM     93 HH21 ARG A   6       9.263  -6.238   7.733  1.00  0.00              
ATOM     94 HH22 ARG A   6       9.933  -4.971   6.764  1.00  0.00              
ATOM     95  N   ASP A   7       9.971  -4.619   2.895  1.00  1.85              
ATOM     96  HN  ASP A   7      10.782  -4.244   3.335  1.00  0.22              
ATOM     97  CA  ASP A   7       9.939  -6.076   2.846  1.00  2.27              
ATOM     98  HA  ASP A   7      10.925  -6.402   3.150  1.00  1.32              
ATOM     99  C   ASP A   7       9.778  -6.637   1.432  1.00  2.00              
ATOM    100  O   ASP A   7       9.061  -7.610   1.175  1.00  1.70              
ATOM    101  CB  ASP A   7       8.914  -6.641   3.857  1.00  0.00              
ATOM    102  HB1 ASP A   7       7.961  -6.081   3.762  1.00  0.00              
ATOM    103  HB2 ASP A   7       8.712  -7.710   3.652  1.00  0.00              
ATOM    104  CG  ASP A   7       9.379  -6.504   5.300  1.00  0.00              
ATOM    105  OD1 ASP A   7      10.582  -6.202   5.505  1.00  0.00              
ATOM    106  OD2 ASP A   7       8.595  -6.881   6.203  1.00  0.00              
ATOM    107  N   LEU A   8      10.495  -6.019   0.480  1.00  1.85              
ATOM    108  HN  LEU A   8      11.099  -5.272   0.735  1.00  0.22              
ATOM    109  CA  LEU A   8      10.387  -6.289  -0.937  1.00  2.27              
ATOM    110  HA  LEU A   8       9.360  -6.535  -1.165  1.00  1.32              
ATOM    111  C   LEU A   8      11.249  -7.477  -1.342  1.00  2.00              
ATOM    112  O   LEU A   8      12.466  -7.369  -1.489  1.00  1.70              
ATOM    113  CB  LEU A   8      10.789  -5.049  -1.768  1.00  0.00              
ATOM    114  HB1 LEU A   8      11.820  -4.764  -1.456  1.00  0.00              
ATOM    115  HB2 LEU A   8      10.859  -5.338  -2.839  1.00  0.00              
ATOM    116  CG  LEU A   8       9.901  -3.787  -1.642  1.00  0.00              
ATOM    117  HG  LEU A   8       8.911  -4.008  -2.109  1.00  0.00              
ATOM    118  CD1 LEU A   8      10.517  -2.616  -2.421  1.00  0.00              
ATOM    119 HD11 LEU A   8       9.857  -1.725  -2.371  1.00  0.00              
ATOM    120 HD12 LEU A   8      11.507  -2.343  -1.998  1.00  0.00              
ATOM    121 HD13 LEU A   8      10.655  -2.886  -3.490  1.00  0.00              
ATOM    122  CD2 LEU A   8       9.655  -3.383  -0.180  1.00  0.00              
ATOM    123 HD21 LEU A   8       9.032  -2.465  -0.133  1.00  0.00              
ATOM    124 HD22 LEU A   8       9.126  -4.179   0.382  1.00  0.00              
ATOM    125 HD23 LEU A   8      10.619  -3.175   0.333  1.00  0.00              
ATOM    126  N   GLU A   9      10.637  -8.664  -1.499  1.00  1.85              
ATOM    127  HN  GLU A   9       9.649  -8.753  -1.376  1.00  0.22              
ATOM    128  CA  GLU A   9      11.383  -9.888  -1.703  1.00  2.27              
ATOM    129  HA  GLU A   9      12.314  -9.670  -2.206  1.00  1.32              
ATOM    130  C   GLU A   9      10.614 -10.833  -2.606  1.00  2.00              
ATOM    131  O   GLU A   9       9.388 -10.790  -2.687  1.00  1.70              
ATOM    132  CB  GLU A   9      11.699 -10.575  -0.354  1.00  0.00              
ATOM    133  HB1 GLU A   9      12.248  -9.845   0.285  1.00  0.00              
ATOM    134  HB2 GLU A   9      10.752 -10.800   0.185  1.00  0.00              
ATOM    135  CG  GLU A   9      12.550 -11.873  -0.442  1.00  0.00              
ATOM    136  HG1 GLU A   9      11.966 -12.663  -0.947  1.00  0.00              
ATOM    137  HG2 GLU A   9      13.488 -11.697  -1.006  1.00  0.00              
ATOM    138  CD  GLU A   9      12.948 -12.498   0.897  1.00  0.00              
ATOM    139  OE1 GLU A   9      11.986 -12.791   1.655  1.00  0.00              
ATOM    140  OE2 GLU A   9      14.159 -12.667   1.177  1.00  0.00              
ATOM    141  N   VAL A  10      11.319 -11.714  -3.339  1.00  1.85              
ATOM    142  HN  VAL A  10      12.320 -11.697  -3.317  1.00  0.22              
ATOM    143  CA  VAL A  10      10.697 -12.753  -4.144  1.00  2.27              
ATOM    144  HA  VAL A  10       9.786 -12.361  -4.577  1.00  1.32              
ATOM    145  C   VAL A  10      10.299 -13.952  -3.289  1.00  2.00              
ATOM    146  O   VAL A  10      11.095 -14.527  -2.550  1.00  1.70              
ATOM    147  CB  VAL A  10      11.622 -13.180  -5.308  1.00  0.00              
ATOM    148  HB  VAL A  10      12.593 -13.510  -4.862  1.00  0.00              
ATOM    149  CG1 VAL A  10      11.072 -14.351  -6.149  1.00  0.00              
ATOM    150 HG11 VAL A  10      11.763 -14.581  -6.988  1.00  0.00              
ATOM    151 HG12 VAL A  10      10.967 -15.276  -5.545  1.00  0.00              
ATOM    152 HG13 VAL A  10      10.081 -14.094  -6.581  1.00  0.00              
ATOM    153  CG2 VAL A  10      11.949 -12.005  -6.251  1.00  0.00              
ATOM    154 HG21 VAL A  10      12.581 -12.346  -7.098  1.00  0.00              
ATOM    155 HG22 VAL A  10      11.016 -11.567  -6.665  1.00  0.00              
ATOM    156 HG23 VAL A  10      12.504 -11.205  -5.719  1.00  0.00              
ATOM    157  N   VAL A  11       9.023 -14.358  -3.391  1.00  1.85              
ATOM    158  HN  VAL A  11       8.407 -13.866  -4.014  1.00  0.22              
ATOM    159  CA  VAL A  11       8.436 -15.503  -2.721  1.00  2.27              
ATOM    160  HA  VAL A  11       8.948 -15.677  -1.784  1.00  1.32              
ATOM    161  C   VAL A  11       8.618 -16.743  -3.585  1.00  2.00              
ATOM    162  O   VAL A  11       9.134 -17.767  -3.140  1.00  1.70              
ATOM    163  CB  VAL A  11       6.932 -15.272  -2.444  1.00  0.00              
ATOM    164  HB  VAL A  11       6.439 -15.053  -3.423  1.00  0.00              
ATOM    165  CG1 VAL A  11       6.215 -16.488  -1.821  1.00  0.00              
ATOM    166 HG11 VAL A  11       5.151 -16.243  -1.613  1.00  0.00              
ATOM    167 HG12 VAL A  11       6.223 -17.362  -2.504  1.00  0.00              
ATOM    168 HG13 VAL A  11       6.694 -16.780  -0.863  1.00  0.00              
ATOM    169  CG2 VAL A  11       6.690 -14.043  -1.546  1.00  0.00              
ATOM    170 HG21 VAL A  11       5.607 -13.921  -1.329  1.00  0.00              
ATOM    171 HG22 VAL A  11       7.228 -14.153  -0.580  1.00  0.00              
ATOM    172 HG23 VAL A  11       7.040 -13.110  -2.035  1.00  0.00              
ATOM    173  N   ALA A  12       8.202 -16.672  -4.863  1.00  1.85              
ATOM    174  HN  ALA A  12       7.839 -15.814  -5.223  1.00  0.22              
ATOM    175  CA  ALA A  12       8.320 -17.764  -5.806  1.00  2.27              
ATOM    176  HA  ALA A  12       9.131 -18.417  -5.509  1.00  1.32              
ATOM    177  C   ALA A  12       8.677 -17.216  -7.179  1.00  2.00              
ATOM    178  O   ALA A  12       8.315 -16.091  -7.523  1.00  1.70              
ATOM    179  CB  ALA A  12       7.003 -18.569  -5.887  1.00  0.00              
ATOM    180  HB1 ALA A  12       6.760 -18.988  -4.887  1.00  0.00              
ATOM    181  HB2 ALA A  12       6.156 -17.919  -6.200  1.00  0.00              
ATOM    182  HB3 ALA A  12       7.083 -19.415  -6.603  1.00  0.00              
ATOM    183  N   ALA A  13       9.414 -17.988  -7.998  1.00  1.85              
ATOM    184  HN  ALA A  13       9.697 -18.902  -7.722  1.00  0.22              
ATOM    185  CA  ALA A  13       9.880 -17.527  -9.288  1.00  2.27              
ATOM    186  HA  ALA A  13       9.302 -16.665  -9.599  1.00  1.32              
ATOM    187  C   ALA A  13       9.705 -18.560 -10.392  1.00  2.00              
ATOM    188  O   ALA A  13       9.882 -19.763 -10.203  1.00  1.70              
ATOM    189  CB  ALA A  13      11.370 -17.118  -9.224  1.00  0.00              
ATOM    190  HB1 ALA A  13      11.499 -16.298  -8.485  1.00  0.00              
ATOM    191  HB2 ALA A  13      12.005 -17.972  -8.900  1.00  0.00              
ATOM    192  HB3 ALA A  13      11.738 -16.755 -10.207  1.00  0.00              
ATOM    193  N   THR A  14       9.363 -18.081 -11.598  1.00  1.85              
ATOM    194  HN  THR A  14       9.176 -17.103 -11.721  1.00  0.22              
ATOM    195  CA  THR A  14       9.296 -18.849 -12.835  1.00  2.27              
ATOM    196  HA  THR A  14       9.944 -19.711 -12.759  1.00  1.32              
ATOM    197  C   THR A  14       9.878 -17.943 -13.907  1.00  2.00              
ATOM    198  O   THR A  14      10.007 -16.749 -13.642  1.00  1.70              
ATOM    199  CB  THR A  14       7.837 -19.243 -13.163  1.00  0.00              
ATOM    200  HB  THR A  14       7.874 -19.782 -14.140  1.00  0.00              
ATOM    201  OG1 THR A  14       7.002 -18.104 -13.348  1.00  0.00              
ATOM    202  HG1 THR A  14       6.124 -18.456 -13.533  1.00  0.00              
ATOM    203  CG2 THR A  14       7.148 -20.162 -12.148  1.00  0.00              
ATOM    204 HG21 THR A  14       6.152 -20.483 -12.519  1.00  0.00              
ATOM    205 HG22 THR A  14       7.758 -21.074 -11.976  1.00  0.00              
ATOM    206 HG23 THR A  14       7.008 -19.649 -11.173  1.00  0.00              
ATOM    207  N   PRO A  15      10.259 -18.376 -15.111  1.00  1.85              
ATOM    208  CA  PRO A  15      10.854 -17.479 -16.112  1.00  2.27              
ATOM    209  HA  PRO A  15      11.561 -16.812 -15.639  1.00  1.32              
ATOM    210  C   PRO A  15       9.811 -16.610 -16.801  1.00  2.00              
ATOM    211  O   PRO A  15      10.169 -15.763 -17.614  1.00  1.70              
ATOM    212  CD  PRO A  15      10.492 -19.789 -15.469  1.00 52.80              
ATOM    213  HD1 PRO A  15      10.877 -19.482 -14.471  1.00  0.00              
ATOM    214  HD2 PRO A  15      10.061 -20.817 -15.422  1.00  0.00              
ATOM    215  CB  PRO A  15      11.522 -18.400 -17.121  1.00 52.39              
ATOM    216  HB1 PRO A  15      12.541 -18.660 -16.755  1.00  0.00              
ATOM    217  HB2 PRO A  15      11.606 -17.944 -18.128  1.00  0.00              
ATOM    218  CG  PRO A  15      11.597 -19.741 -16.486  1.00 52.57              
ATOM    219  HG1 PRO A  15      12.395 -20.378 -16.915  1.00  0.00              
ATOM    220  HG2 PRO A  15      10.614 -20.254 -16.596  1.00  0.00              
ATOM    221  N   THR A  16       8.522 -16.827 -16.511  1.00  1.85              
ATOM    222  HN  THR A  16       8.286 -17.581 -15.907  1.00  0.22              
ATOM    223  CA  THR A  16       7.378 -16.100 -17.038  1.00  2.27              
ATOM    224  HA  THR A  16       7.670 -15.533 -17.911  1.00  1.32              
ATOM    225  C   THR A  16       6.856 -15.103 -16.020  1.00  2.00              
ATOM    226  O   THR A  16       6.829 -13.895 -16.259  1.00  1.70              
ATOM    227  CB  THR A  16       6.231 -17.069 -17.408  1.00  0.00              
ATOM    228  HB  THR A  16       5.385 -16.427 -17.756  1.00  0.00              
ATOM    229  OG1 THR A  16       5.760 -17.800 -16.280  1.00  0.00              
ATOM    230  HG1 THR A  16       5.064 -18.374 -16.618  1.00  0.00              
ATOM    231  CG2 THR A  16       6.540 -18.078 -18.519  1.00  0.00              
ATOM    232 HG21 THR A  16       5.630 -18.651 -18.795  1.00  0.00              
ATOM    233 HG22 THR A  16       6.902 -17.554 -19.428  1.00  0.00              
ATOM    234 HG23 THR A  16       7.322 -18.800 -18.199  1.00  0.00              
ATOM    235  N   SER A  17       6.399 -15.606 -14.860  1.00  1.85              
ATOM    236  HN  SER A  17       6.360 -16.601 -14.761  1.00  0.22              
ATOM    237  CA  SER A  17       5.843 -14.830 -13.766  1.00  2.27              
ATOM    238  HA  SER A  17       5.889 -13.783 -14.024  1.00  1.32              
ATOM    239  C   SER A  17       6.634 -14.969 -12.470  1.00  2.00              
ATOM    240  O   SER A  17       7.424 -15.891 -12.280  1.00  1.70              
ATOM    241  CB  SER A  17       4.357 -15.187 -13.534  1.00  0.00              
ATOM    242  HB1 SER A  17       3.956 -14.509 -12.746  1.00  0.00              
ATOM    243  HB2 SER A  17       3.764 -15.001 -14.458  1.00  0.00              
ATOM    244  OG  SER A  17       4.181 -16.540 -13.091  1.00  0.00              
ATOM    245  HG1 SER A  17       3.278 -16.614 -12.759  1.00  0.00              
ATOM    246  N   LEU A  18       6.460 -14.009 -11.549  1.00  1.85              
ATOM    247  HN  LEU A  18       5.814 -13.257 -11.727  1.00  0.22              
ATOM    248  CA  LEU A  18       7.229 -13.879 -10.329  1.00  2.27              
ATOM    249  HA  LEU A  18       7.719 -14.811 -10.082  1.00  1.32              
ATOM    250  C   LEU A  18       6.290 -13.503  -9.197  1.00  2.00              
ATOM    251  O   LEU A  18       5.461 -12.615  -9.351  1.00  1.70              
ATOM    252  CB  LEU A  18       8.269 -12.741 -10.450  1.00  0.00              
ATOM    253  HB1 LEU A  18       7.781 -11.906 -11.002  1.00  0.00              
ATOM    254  HB2 LEU A  18       8.496 -12.349  -9.434  1.00  0.00              
ATOM    255  CG  LEU A  18       9.597 -13.063 -11.176  1.00  0.00              
ATOM    256  HG  LEU A  18       9.361 -13.342 -12.231  1.00  0.00              
ATOM    257  CD1 LEU A  18      10.281 -14.279 -10.532  1.00  0.00              
ATOM    258 HD11 LEU A  18      11.210 -14.539 -11.083  1.00  0.00              
ATOM    259 HD12 LEU A  18      10.550 -14.062  -9.476  1.00  0.00              
ATOM    260 HD13 LEU A  18       9.609 -15.162 -10.549  1.00  0.00              
ATOM    261  CD2 LEU A  18      10.558 -11.865 -11.206  1.00  0.00              
ATOM    262 HD21 LEU A  18      11.504 -12.142 -11.718  1.00  0.00              
ATOM    263 HD22 LEU A  18      10.121 -11.002 -11.748  1.00  0.00              
ATOM    264 HD23 LEU A  18      10.805 -11.539 -10.172  1.00  0.00              
ATOM    265  N   LEU A  19       6.367 -14.149  -8.023  1.00  1.85              
ATOM    266  HN  LEU A  19       7.061 -14.862  -7.869  1.00  0.22              
ATOM    267  CA  LEU A  19       5.512 -13.817  -6.894  1.00  2.27              
ATOM    268  HA  LEU A  19       4.685 -13.198  -7.214  1.00  1.32              
ATOM    269  C   LEU A  19       6.321 -13.024  -5.878  1.00  2.00              
ATOM    270  O   LEU A  19       7.347 -13.500  -5.393  1.00  1.70              
ATOM    271  CB  LEU A  19       4.915 -15.094  -6.257  1.00  0.00              
ATOM    272  HB1 LEU A  19       4.577 -15.750  -7.092  1.00  0.00              
ATOM    273  HB2 LEU A  19       5.725 -15.651  -5.737  1.00  0.00              
ATOM    274  CG  LEU A  19       3.720 -14.918  -5.292  1.00  0.00              
ATOM    275  HG  LEU A  19       4.101 -14.473  -4.340  1.00  0.00              
ATOM    276  CD1 LEU A  19       3.111 -16.283  -4.937  1.00  0.00              
ATOM    277 HD11 LEU A  19       2.282 -16.162  -4.206  1.00  0.00              
ATOM    278 HD12 LEU A  19       2.705 -16.778  -5.845  1.00  0.00              
ATOM    279 HD13 LEU A  19       3.876 -16.950  -4.487  1.00  0.00              
ATOM    280  CD2 LEU A  19       2.639 -13.982  -5.854  1.00  0.00              
ATOM    281 HD21 LEU A  19       1.791 -13.898  -5.140  1.00  0.00              
ATOM    282 HD22 LEU A  19       3.033 -12.961  -6.031  1.00  0.00              
ATOM    283 HD23 LEU A  19       2.245 -14.377  -6.816  1.00  0.00              
ATOM    284  N   ILE A  20       5.908 -11.787  -5.542  1.00  1.85              
ATOM    285  HN  ILE A  20       5.049 -11.423  -5.912  1.00  0.22              
ATOM    286  CA  ILE A  20       6.654 -10.911  -4.644  1.00  2.27              
ATOM    287  HA  ILE A  20       7.565 -11.403  -4.336  1.00  1.32              
ATOM    288  C   ILE A  20       5.897 -10.610  -3.356  1.00  2.00              
ATOM    289  O   ILE A  20       4.669 -10.671  -3.294  1.00  1.70              
ATOM    290  CB  ILE A  20       7.045  -9.594  -5.355  1.00  0.00              
ATOM    291  HB  ILE A  20       7.532  -8.979  -4.557  1.00  0.00              
ATOM    292  CG2 ILE A  20       8.104  -9.773  -6.466  1.00  0.00              
ATOM    293 HG21 ILE A  20       8.457  -8.786  -6.831  1.00  0.00              
ATOM    294 HG22 ILE A  20       8.986 -10.328  -6.087  1.00  0.00              
ATOM    295 HG23 ILE A  20       7.683 -10.331  -7.329  1.00  0.00              
ATOM    296  CG1 ILE A  20       5.829  -8.764  -5.837  1.00  0.00              
ATOM    297 HG11 ILE A  20       5.294  -9.312  -6.645  1.00  0.00              
ATOM    298 HG12 ILE A  20       5.114  -8.647  -4.990  1.00  0.00              
ATOM    299  CD  ILE A  20       6.190  -7.359  -6.347  1.00  0.00              
ATOM    300  HD1 ILE A  20       5.269  -6.799  -6.621  1.00  0.00              
ATOM    301  HD2 ILE A  20       6.727  -6.783  -5.563  1.00  0.00              
ATOM    302  HD3 ILE A  20       6.837  -7.416  -7.247  1.00  0.00              
ATOM    303  N   SER A  21       6.639 -10.269  -2.283  1.00  1.85              
ATOM    304  HN  SER A  21       7.644 -10.316  -2.334  1.00  0.22              
ATOM    305  CA  SER A  21       6.099  -9.753  -1.030  1.00  2.27              
ATOM    306  HA  SER A  21       5.030  -9.908  -1.011  1.00  1.32              
ATOM    307  C   SER A  21       6.332  -8.266  -0.874  1.00  2.00              
ATOM    308  O   SER A  21       7.255  -7.698  -1.451  1.00  1.70              
ATOM    309  CB  SER A  21       6.756 -10.451   0.184  1.00  0.00              
ATOM    310  HB1 SER A  21       6.252 -10.086   1.108  1.00  0.00              
ATOM    311  HB2 SER A  21       6.591 -11.551   0.134  1.00  0.00              
ATOM    312  OG  SER A  21       8.155 -10.159   0.293  1.00  0.00              
ATOM    313  HG1 SER A  21       8.435 -10.436   1.174  1.00  0.00              
ATOM    314  N   VAL A  22       6.264  -7.461   0.669  1.00 17.45              
ATOM    315  HN  VAL A  22       5.555  -8.161   0.694  1.00  0.00              
ATOM    316  CA  VAL A  22       5.775  -6.121   0.420  1.00 18.63              
ATOM    317  HA  VAL A  22       6.594  -5.450   0.194  1.00  0.00              
ATOM    318  C   VAL A  22       5.195  -5.697   1.757  1.00 20.09              
ATOM    319  O   VAL A  22       4.516  -6.481   2.424  1.00 17.58              
ATOM    320  CB  VAL A  22       4.639  -6.133  -0.630  1.00  0.00              
ATOM    321  HB  VAL A  22       3.839  -6.816  -0.253  1.00  0.00              
ATOM    322  CG1 VAL A  22       3.998  -4.750  -0.875  1.00  0.00              
ATOM    323 HG11 VAL A  22       3.220  -4.821  -1.665  1.00  0.00              
ATOM    324 HG12 VAL A  22       3.505  -4.360   0.039  1.00  0.00              
ATOM    325 HG13 VAL A  22       4.761  -4.016  -1.209  1.00  0.00              
ATOM    326  CG2 VAL A  22       5.106  -6.707  -1.982  1.00  0.00              
ATOM    327 HG21 VAL A  22       4.285  -6.667  -2.730  1.00  0.00              
ATOM    328 HG22 VAL A  22       5.966  -6.125  -2.378  1.00  0.00              
ATOM    329 HG23 VAL A  22       5.418  -7.767  -1.884  1.00  0.00              
ATOM    330  N   SER A  23       5.479  -4.466   2.161  1.00 18.25              
ATOM    331  HN  SER A  23       6.051  -3.816   1.660  1.00  0.00              
ATOM    332  CA  SER A  23       4.957  -3.956   3.412  1.00 20.63              
ATOM    333  HA  SER A  23       4.037  -4.485   3.626  1.00  0.00              
ATOM    334  C   SER A  23       4.597  -2.495   3.188  1.00 20.89              
ATOM    335  O   SER A  23       5.375  -1.747   2.600  1.00 19.98              
ATOM    336  CB  SER A  23       6.007  -4.078   4.540  1.00  0.00              
ATOM    337  HB1 SER A  23       6.243  -5.158   4.678  1.00  0.00              
ATOM    338  HB2 SER A  23       6.954  -3.572   4.244  1.00  0.00              
ATOM    339  OG  SER A  23       5.531  -3.561   5.790  1.00  0.00              
ATOM    340  HG1 SER A  23       6.137  -3.870   6.474  1.00  0.00              
ATOM    341  N   ALA A  24       3.405  -2.104   3.628  1.00 19.52              
ATOM    342  HN  ALA A  24       2.760  -2.723   4.076  1.00  0.00              
ATOM    343  CA  ALA A  24       2.953  -0.728   3.484  1.00 18.34              
ATOM    344  HA  ALA A  24       3.785  -0.033   3.465  1.00  0.00              
ATOM    345  C   ALA A  24       2.113  -0.359   4.698  1.00 19.60              
ATOM    346  O   ALA A  24       1.452  -1.216   5.292  1.00 16.76              
ATOM    347  CB  ALA A  24       2.115  -0.552   2.197  1.00  0.00              
ATOM    348  HB1 ALA A  24       2.733  -0.817   1.312  1.00  0.00              
ATOM    349  HB2 ALA A  24       1.226  -1.220   2.205  1.00  0.00              
ATOM    350  HB3 ALA A  24       1.770   0.497   2.072  1.00  0.00              
ATOM    351  N   THR A  25       2.140   0.916   5.065  1.00 17.59              
ATOM    352  HN  THR A  25       2.662   1.630   4.600  1.00  0.00              
ATOM    353  CA  THR A  25       1.383   1.382   6.212  1.00 19.61              
ATOM    354  HA  THR A  25       0.773   0.543   6.516  1.00  0.00              
ATOM    355  C   THR A  25       0.425   2.503   5.846  1.00 19.71              
ATOM    356  O   THR A  25       0.788   3.427   5.116  1.00 20.89              
ATOM    357  CB  THR A  25       2.326   1.896   7.325  1.00  0.00              
ATOM    358  HB  THR A  25       2.960   2.686   6.853  1.00  0.00              
ATOM    359  OG1 THR A  25       3.209   0.880   7.793  1.00  0.00              
ATOM    360  HG1 THR A  25       3.737   1.296   8.482  1.00  0.00              
ATOM    361  CG2 THR A  25       1.643   2.516   8.548  1.00  0.00              
ATOM    362 HG21 THR A  25       2.393   2.957   9.238  1.00  0.00              
ATOM    363 HG22 THR A  25       0.949   3.325   8.235  1.00  0.00              
ATOM    364 HG23 THR A  25       1.058   1.755   9.109  1.00  0.00              
ATOM    365  N   LYS A  28      -0.801   2.402   6.349  1.00 18.39              
ATOM    366  HN  LYS A  28      -1.083   1.623   6.906  1.00  0.00              
ATOM    367  CA  LYS A  28      -1.827   3.411   6.131  1.00 19.52              
ATOM    368  HA  LYS A  28      -2.754   2.948   6.446  1.00  0.00              
ATOM    369  C   LYS A  28      -2.008   3.850   4.683  1.00 20.53              
ATOM    370  O   LYS A  28      -1.914   5.038   4.367  1.00 20.68              
ATOM    371  CB  LYS A  28      -1.568   4.660   7.005  1.00  0.00              
ATOM    372  HB1 LYS A  28      -1.303   4.297   8.025  1.00  0.00              
ATOM    373  HB2 LYS A  28      -0.670   5.192   6.619  1.00  0.00              
ATOM    374  CG  LYS A  28      -2.749   5.645   7.133  1.00  0.00              
ATOM    375  HG1 LYS A  28      -3.063   5.972   6.116  1.00  0.00              
ATOM    376  HG2 LYS A  28      -3.616   5.116   7.594  1.00  0.00              
ATOM    377  CD  LYS A  28      -2.409   6.898   7.960  1.00  0.00              
ATOM    378  HD1 LYS A  28      -2.119   6.575   8.985  1.00  0.00              
ATOM    379  HD2 LYS A  28      -1.520   7.388   7.500  1.00  0.00              
ATOM    380  CE  LYS A  28      -3.579   7.891   8.024  1.00  0.00              
ATOM    381  HE1 LYS A  28      -3.852   8.237   7.002  1.00  0.00              
ATOM    382  HE2 LYS A  28      -4.473   7.413   8.483  1.00  0.00              
ATOM    383  NZ  LYS A  28      -3.216   9.057   8.824  1.00  0.00              
ATOM    384  HZ1 LYS A  28      -4.013   9.725   8.862  1.00  0.00              
ATOM    385  HZ2 LYS A  28      -2.974   8.755   9.789  1.00  0.00              
ATOM    386  HZ3 LYS A  28      -2.392   9.527   8.396  1.00  0.00              
ATOM    387  N   VAL A  29      -2.286   2.885   3.812  1.00 19.54              
ATOM    388  HN  VAL A  29      -2.365   1.922   4.059  1.00  0.00              
ATOM    389  CA  VAL A  29      -2.500   3.162   2.401  1.00 18.99              
ATOM    390  HA  VAL A  29      -2.317   4.217   2.238  1.00  0.00              
ATOM    391  C   VAL A  29      -3.956   2.885   2.026  1.00 21.51              
ATOM    392  O   VAL A  29      -4.699   2.245   2.778  1.00 19.10              
ATOM    393  CB  VAL A  29      -1.565   2.301   1.520  1.00  0.00              
ATOM    394  HB  VAL A  29      -1.786   2.546   0.453  1.00  0.00              
ATOM    395  CG1 VAL A  29      -0.062   2.566   1.757  1.00  0.00              
ATOM    396 HG11 VAL A  29       0.553   1.891   1.124  1.00  0.00              
ATOM    397 HG12 VAL A  29       0.216   3.609   1.496  1.00  0.00              
ATOM    398 HG13 VAL A  29       0.208   2.382   2.819  1.00  0.00              
ATOM    399  CG2 VAL A  29      -1.831   0.793   1.689  1.00  0.00              
ATOM    400 HG21 VAL A  29      -1.120   0.197   1.078  1.00  0.00              
ATOM    401 HG22 VAL A  29      -1.714   0.493   2.753  1.00  0.00              
ATOM    402 HG23 VAL A  29      -2.858   0.527   1.363  1.00  0.00              
ATOM    403  N   MET A  30      -4.364   3.380   0.864  1.00 19.92              
ATOM    404  HN  MET A  30      -3.784   3.905   0.246  1.00  0.00              
ATOM    405  CA  MET A  30      -5.726   3.188   0.391  1.00 21.90              
ATOM    406  HA  MET A  30      -6.159   2.333   0.896  1.00  0.00              
ATOM    407  C   MET A  30      -5.631   2.848  -1.092  1.00 22.72              
ATOM    408  O   MET A  30      -4.819   3.431  -1.809  1.00 21.05              
ATOM    409  CB  MET A  30      -6.564   4.473   0.584  1.00  0.00              
ATOM    410  HB1 MET A  30      -6.476   4.759   1.658  1.00  0.00              
ATOM    411  HB2 MET A  30      -6.105   5.303   0.002  1.00  0.00              
ATOM    412  CG  MET A  30      -8.067   4.358   0.239  1.00  0.00              
ATOM    413  HG1 MET A  30      -8.198   4.069  -0.824  1.00  0.00              
ATOM    414  HG2 MET A  30      -8.534   3.565   0.864  1.00  0.00              
ATOM    415  SD  MET A  30      -8.905   5.950   0.529  1.00  0.00              
ATOM    416  CE  MET A  30      -8.876   5.958   2.350  1.00  0.00              
ATOM    417  HE1 MET A  30      -9.365   6.871   2.750  1.00  0.00              
ATOM    418  HE2 MET A  30      -9.412   5.075   2.761  1.00  0.00              
ATOM    419  HE3 MET A  30      -7.833   5.933   2.734  1.00  0.00              
ATOM    420  N   TYR A  31      -4.333   3.008  -1.542  1.00  1.85              
ATOM    421  HN  TYR A  31      -3.729   3.729  -1.208  1.00  0.22              
ATOM    422  CA  TYR A  31      -3.985   2.400  -2.811  1.00  2.27              
ATOM    423  HA  TYR A  31      -4.635   1.560  -3.015  1.00  1.32              
ATOM    424  C   TYR A  31      -2.568   1.880  -2.697  1.00  2.00              
ATOM    425  O   TYR A  31      -1.677   2.594  -2.248  1.00  1.70              
ATOM    426  CB  TYR A  31      -4.056   3.435  -3.958  1.00  0.00              
ATOM    427  HB1 TYR A  31      -3.439   4.320  -3.688  1.00  0.00              
ATOM    428  HB2 TYR A  31      -3.633   3.013  -4.895  1.00  0.00              
ATOM    429  CG  TYR A  31      -5.459   3.935  -4.213  1.00  0.00              
ATOM    430  CD1 TYR A  31      -5.892   5.156  -3.665  1.00  0.00              
ATOM    431  HD1 TYR A  31      -5.201   5.767  -3.102  1.00  0.00              
ATOM    432  CE1 TYR A  31      -7.222   5.572  -3.825  1.00  0.00              
ATOM    433  HE1 TYR A  31      -7.560   6.505  -3.397  1.00  0.00              
ATOM    434  CZ  TYR A  31      -8.125   4.778  -4.536  1.00  0.00              
ATOM    435  OH  TYR A  31      -9.465   5.189  -4.664  1.00  0.00              
ATOM    436  HH  TYR A  31      -9.905   4.560  -5.238  1.00  0.00              
ATOM    437  CD2 TYR A  31      -6.373   3.153  -4.943  1.00  0.00              
ATOM    438  HD2 TYR A  31      -6.063   2.202  -5.355  1.00  0.00              
ATOM    439  CE2 TYR A  31      -7.703   3.570  -5.098  1.00  0.00              
ATOM    440  HE2 TYR A  31      -8.401   2.945  -5.634  1.00  0.00              
ATOM    441  N   TYR A  32      -2.303   0.628  -3.097  1.00  1.85              
ATOM    442  HN  TYR A  32      -3.023   0.018  -3.439  1.00  0.22              
ATOM    443  CA  TYR A  32      -0.951   0.109  -3.166  1.00  2.27              
ATOM    444  HA  TYR A  32      -0.248   0.844  -2.794  1.00  1.32              
ATOM    445  C   TYR A  32      -0.636  -0.111  -4.636  1.00  2.00              
ATOM    446  O   TYR A  32      -1.102  -1.066  -5.256  1.00  1.70              
ATOM    447  CB  TYR A  32      -0.816  -1.193  -2.343  1.00  0.00              
ATOM    448  HB1 TYR A  32      -1.149  -1.000  -1.300  1.00  0.00              
ATOM    449  HB2 TYR A  32      -1.474  -1.988  -2.756  1.00  0.00              
ATOM    450  CG  TYR A  32       0.605  -1.698  -2.269  1.00  0.00              
ATOM    451  CD1 TYR A  32       1.686  -0.828  -2.504  1.00  0.00              
ATOM    452  HD1 TYR A  32       1.500   0.223  -2.684  1.00  0.00              
ATOM    453  CE1 TYR A  32       3.000  -1.317  -2.527  1.00  0.00              
ATOM    454  HE1 TYR A  32       3.830  -0.653  -2.716  1.00  0.00              
ATOM    455  CZ  TYR A  32       3.245  -2.677  -2.312  1.00  0.00              
ATOM    456  OH  TYR A  32       4.563  -3.164  -2.370  1.00  0.00              
ATOM    457  HH  TYR A  32       4.538  -4.092  -2.128  1.00  0.00              
ATOM    458  CD2 TYR A  32       0.868  -3.060  -2.037  1.00  0.00              
ATOM    459  HD2 TYR A  32       0.049  -3.748  -1.874  1.00  0.00              
ATOM    460  CE2 TYR A  32       2.182  -3.549  -2.064  1.00  0.00              
ATOM    461  HE2 TYR A  32       2.366  -4.602  -1.914  1.00  0.00              
ATOM    462  N   ARG A  33       0.135   0.806  -5.240  1.00  1.85              
ATOM    463  HN  ARG A  33       0.527   1.558  -4.699  1.00  0.22              
ATOM    464  CA  ARG A  33       0.504   0.750  -6.641  1.00  2.27              
ATOM    465  HA  ARG A  33      -0.101   0.018  -7.158  1.00  1.32              
ATOM    466  C   ARG A  33       1.949   0.310  -6.760  1.00  2.00              
ATOM    467  O   ARG A  33       2.834   0.859  -6.110  1.00  1.70              
ATOM    468  CB  ARG A  33       0.298   2.123  -7.323  1.00  0.00              
ATOM    469  HB1 ARG A  33      -0.773   2.394  -7.166  1.00  0.00              
ATOM    470  HB2 ARG A  33       0.892   2.897  -6.788  1.00  0.00              
ATOM    471  CG  ARG A  33       0.586   2.175  -8.842  1.00  0.00              
ATOM    472  HG1 ARG A  33       1.641   1.865  -9.012  1.00  0.00              
ATOM    473  HG2 ARG A  33      -0.037   1.408  -9.355  1.00  0.00              
ATOM    474  CD  ARG A  33       0.282   3.536  -9.491  1.00  0.00              
ATOM    475  HD1 ARG A  33      -0.799   3.774  -9.360  1.00  0.00              
ATOM    476  HD2 ARG A  33       0.886   4.353  -9.032  1.00  0.00              
ATOM    477  NE  ARG A  33       0.642   3.423 -10.946  1.00  0.00              
ATOM    478  HE  ARG A  33       0.989   2.511 -11.198  1.00  0.00              
ATOM    479  CZ  ARG A  33       0.513   4.437 -11.812  1.00  0.00              
ATOM    480  NH1 ARG A  33       0.862   4.226 -13.079  1.00  0.00              
ATOM    481 HH11 ARG A  33       0.806   4.957 -13.746  1.00  0.00              
ATOM    482 HH12 ARG A  33       1.306   3.349 -13.278  1.00  0.00              
ATOM    483  NH2 ARG A  33       0.027   5.619 -11.449  1.00  0.00              
ATOM    484 HH21 ARG A  33      -0.136   6.317 -12.132  1.00  0.00              
ATOM    485 HH22 ARG A  33      -0.352   5.687 -10.535  1.00  0.00              
ATOM    486  N   ILE A  34       2.228  -0.719  -7.574  1.00  1.85              
ATOM    487  HN  ILE A  34       1.494  -1.185  -8.080  1.00  0.22              
ATOM    488  CA  ILE A  34       3.578  -1.234  -7.745  1.00  2.27              
ATOM    489  HA  ILE A  34       4.290  -0.573  -7.270  1.00  1.32              
ATOM    490  C   ILE A  34       3.922  -1.237  -9.223  1.00  2.00              
ATOM    491  O   ILE A  34       3.264  -1.903 -10.019  1.00  1.70              
ATOM    492  CB  ILE A  34       3.724  -2.631  -7.098  1.00  0.00              
ATOM    493  HB  ILE A  34       2.865  -3.220  -7.509  1.00  0.00              
ATOM    494  CG2 ILE A  34       5.004  -3.386  -7.519  1.00  0.00              
ATOM    495 HG21 ILE A  34       4.978  -4.433  -7.152  1.00  0.00              
ATOM    496 HG22 ILE A  34       5.099  -3.419  -8.624  1.00  0.00              
ATOM    497 HG23 ILE A  34       5.910  -2.895  -7.103  1.00  0.00              
ATOM    498  CG1 ILE A  34       3.527  -2.627  -5.561  1.00  0.00              
ATOM    499 HG11 ILE A  34       4.365  -2.077  -5.076  1.00  0.00              
ATOM    500 HG12 ILE A  34       2.588  -2.078  -5.318  1.00  0.00              
ATOM    501  CD  ILE A  34       3.430  -4.029  -4.937  1.00  0.00              
ATOM    502  HD1 ILE A  34       3.232  -3.953  -3.846  1.00  0.00              
ATOM    503  HD2 ILE A  34       2.602  -4.608  -5.400  1.00  0.00              
ATOM    504  HD3 ILE A  34       4.376  -4.593  -5.076  1.00  0.00              
ATOM    505  N   THR A  35       4.950  -0.464  -9.633  1.00  1.85              
ATOM    506  HN  THR A  35       5.504   0.044  -8.966  1.00  0.22              
ATOM    507  CA  THR A  35       5.370  -0.333 -11.031  1.00  2.27              
ATOM    508  HA  THR A  35       4.666  -0.853 -11.661  1.00  1.32              
ATOM    509  C   THR A  35       6.712  -1.004 -11.246  1.00  2.00              
ATOM    510  O   THR A  35       7.578  -0.978 -10.372  1.00  1.70              
ATOM    511  CB  THR A  35       5.435   1.154 -11.452  1.00  0.00              
ATOM    512  HB  THR A  35       5.805   1.161 -12.506  1.00  0.00              
ATOM    513  OG1 THR A  35       6.376   1.891 -10.677  1.00  0.00              
ATOM    514  HG1 THR A  35       6.330   2.795 -11.007  1.00  0.00              
ATOM    515  CG2 THR A  35       4.107   1.918 -11.418  1.00  0.00              
ATOM    516 HG21 THR A  35       4.227   2.937 -11.841  1.00  0.00              
ATOM    517 HG22 THR A  35       3.339   1.387 -12.019  1.00  0.00              
ATOM    518 HG23 THR A  35       3.728   2.016 -10.378  1.00  0.00              
ATOM    519  N   TYR A  36       6.937  -1.657 -12.404  1.00  1.85              
ATOM    520  HN  TYR A  36       6.225  -1.790 -13.099  1.00  0.22              
ATOM    521  CA  TYR A  36       8.193  -2.360 -12.624  1.00  2.27              
ATOM    522  HA  TYR A  36       8.975  -1.805 -12.124  1.00  1.32              
ATOM    523  C   TYR A  36       8.643  -2.374 -14.079  1.00  2.00              
ATOM    524  O   TYR A  36       7.853  -2.399 -15.024  1.00  1.70              
ATOM    525  CB  TYR A  36       8.148  -3.778 -12.008  1.00  0.00              
ATOM    526  HB1 TYR A  36       9.164  -4.227 -12.053  1.00  0.00              
ATOM    527  HB2 TYR A  36       7.857  -3.731 -10.935  1.00  0.00              
ATOM    528  CG  TYR A  36       7.216  -4.712 -12.746  1.00  0.00              
ATOM    529  CD1 TYR A  36       6.353  -4.218 -13.741  1.00  0.00              
ATOM    530  HD1 TYR A  36       6.393  -3.175 -14.019  1.00  0.00              
ATOM    531  CE1 TYR A  36       5.424  -5.070 -14.357  1.00  0.00              
ATOM    532  HE1 TYR A  36       4.753  -4.692 -15.116  1.00  0.00              
ATOM    533  CZ  TYR A  36       5.353  -6.416 -13.991  1.00  0.00              
ATOM    534  OH  TYR A  36       4.397  -7.253 -14.592  1.00  0.00              
ATOM    535  HH  TYR A  36       4.549  -8.144 -14.268  1.00  0.00              
ATOM    536  CD2 TYR A  36       7.147  -6.073 -12.398  1.00  0.00              
ATOM    537  HD2 TYR A  36       7.790  -6.465 -11.621  1.00  0.00              
ATOM    538  CE2 TYR A  36       6.216  -6.920 -13.013  1.00  0.00              
ATOM    539  HE2 TYR A  36       6.154  -7.956 -12.714  1.00  0.00              
ATOM    540  N   GLY A  37       9.972  -2.349 -14.296  1.00  1.85              
ATOM    541  HN  GLY A  37      10.607  -2.296 -13.516  1.00  0.22              
ATOM    542  CA  GLY A  37      10.567  -2.363 -15.626  1.00  2.17              
ATOM    543  C   GLY A  37      12.012  -2.763 -15.570  1.00  2.00              
ATOM    544  O   GLY A  37      12.614  -2.817 -14.504  1.00  1.70              
ATOM    545  HA1 GLY A  37      10.521  -1.360 -16.027  1.00  0.00              
ATOM    546  N   GLU A  38      12.634  -3.067 -16.718  1.00  1.85              
ATOM    547  HN  GLU A  38      12.187  -2.975 -17.600  1.00  0.22              
ATOM    548  CA  GLU A  38      14.004  -3.553 -16.748  1.00  2.27              
ATOM    549  HA  GLU A  38      14.158  -4.201 -15.894  1.00  1.32              
ATOM    550  C   GLU A  38      15.015  -2.421 -16.630  1.00  2.00              
ATOM    551  O   GLU A  38      14.896  -1.369 -17.258  1.00  1.70              
ATOM    552  CB  GLU A  38      14.259  -4.412 -18.008  1.00  0.00              
ATOM    553  HB1 GLU A  38      13.958  -3.816 -18.900  1.00  0.00              
ATOM    554  HB2 GLU A  38      15.349  -4.602 -18.122  1.00  0.00              
ATOM    555  CG  GLU A  38      13.504  -5.771 -18.061  1.00  0.00              
ATOM    556  HG1 GLU A  38      13.865  -6.426 -17.248  1.00  0.00              
ATOM    557  HG2 GLU A  38      12.410  -5.623 -17.951  1.00  0.00              
ATOM    558  CD  GLU A  38      13.713  -6.598 -19.332  1.00  0.00              
ATOM    559  OE1 GLU A  38      14.441  -6.057 -20.204  1.00  0.00              
ATOM    560  OE2 GLU A  38      13.164  -7.718 -19.450  1.00  0.00              
ATOM    561  N   THR A  39      16.042  -2.603 -15.781  1.00  1.85              
ATOM    562  HN  THR A  39      16.138  -3.469 -15.274  1.00  0.22              
ATOM    563  CA  THR A  39      17.005  -1.559 -15.432  1.00  2.27              
ATOM    564  HA  THR A  39      16.446  -0.697 -15.100  1.00  1.32              
ATOM    565  C   THR A  39      17.853  -1.138 -16.616  1.00  2.00              
ATOM    566  O   THR A  39      18.555  -1.943 -17.224  1.00  1.70              
ATOM    567  CB  THR A  39      17.930  -2.022 -14.282  1.00  0.00              
ATOM    568  HB  THR A  39      18.403  -2.973 -14.628  1.00  0.00              
ATOM    569  OG1 THR A  39      17.200  -2.329 -13.096  1.00  0.00              
ATOM    570  HG1 THR A  39      17.862  -2.591 -12.448  1.00  0.00              
ATOM    571  CG2 THR A  39      19.055  -1.056 -13.897  1.00  0.00              
ATOM    572 HG21 THR A  39      19.731  -1.516 -13.146  1.00  0.00              
ATOM    573 HG22 THR A  39      19.662  -0.793 -14.789  1.00  0.00              
ATOM    574 HG23 THR A  39      18.645  -0.116 -13.467  1.00  0.00              
ATOM    575  N   GLY A  40      17.770   0.151 -17.003  1.00  1.85              
ATOM    576  HN  GLY A  40      17.248   0.802 -16.454  1.00  0.22              
ATOM    577  CA  GLY A  40      18.383   0.666 -18.224  1.00  2.17              
ATOM    578  C   GLY A  40      17.363   1.024 -19.273  1.00  2.00              
ATOM    579  O   GLY A  40      17.655   1.754 -20.216  1.00  1.70              
ATOM    580  HA1 GLY A  40      19.031  -0.101 -18.626  1.00  0.00              
ATOM    581  N   GLY A  41      16.118   0.524 -19.140  1.00  1.85              
ATOM    582  HN  GLY A  41      15.904  -0.084 -18.369  1.00  0.22              
ATOM    583  CA  GLY A  41      15.019   0.845 -20.047  1.00  2.17              
ATOM    584  C   GLY A  41      14.363   2.170 -19.751  1.00  2.00              
ATOM    585  O   GLY A  41      14.492   2.731 -18.665  1.00  1.70              
ATOM    586  HA1 GLY A  41      14.252   0.093 -19.926  1.00  0.00              
ATOM    587  N   ASN A  42      13.628   2.717 -20.733  1.00  1.85              
ATOM    588  HN  ASN A  42      13.533   2.243 -21.604  1.00  0.22              
ATOM    589  CA  ASN A  42      12.975   4.011 -20.611  1.00  2.27              
ATOM    590  HA  ASN A  42      13.567   4.649 -19.966  1.00  1.32              
ATOM    591  C   ASN A  42      11.607   3.898 -19.948  1.00  2.00              
ATOM    592  O   ASN A  42      11.372   4.429 -18.864  1.00  1.70              
ATOM    593  CB  ASN A  42      12.828   4.689 -21.993  1.00  0.00              
ATOM    594  HB1 ASN A  42      12.319   3.971 -22.672  1.00  0.00              
ATOM    595  HB2 ASN A  42      12.184   5.588 -21.915  1.00  0.00              
ATOM    596  CG  ASN A  42      14.158   5.072 -22.651  1.00  0.00              
ATOM    597  OD1 ASN A  42      14.924   5.905 -22.163  1.00  0.00              
ATOM    598  ND2 ASN A  42      14.444   4.454 -23.819  1.00  0.00              
ATOM    599 HD21 ASN A  42      15.310   4.682 -24.257  1.00  0.00              
ATOM    600 HD22 ASN A  42      13.816   3.779 -24.193  1.00  0.00              
ATOM    601  N   SER A  43      10.657   3.197 -20.589  1.00  1.85              
ATOM    602  HN  SER A  43      10.843   2.750 -21.460  1.00  0.22              
ATOM    603  CA  SER A  43       9.322   2.972 -20.055  1.00  2.27              
ATOM    604  HA  SER A  43       9.018   3.860 -19.523  1.00  1.32              
ATOM    605  C   SER A  43       9.287   1.794 -19.083  1.00  2.00              
ATOM    606  O   SER A  43      10.166   0.929 -19.146  1.00  1.70              
ATOM    607  CB  SER A  43       8.308   2.711 -21.193  1.00  0.00              
ATOM    608  HB1 SER A  43       7.293   2.630 -20.741  1.00  0.00              
ATOM    609  HB2 SER A  43       8.285   3.573 -21.897  1.00  0.00              
ATOM    610  OG  SER A  43       8.581   1.494 -21.900  1.00  0.00              
ATOM    611  HG1 SER A  43       7.798   1.291 -22.428  1.00  0.00              
ATOM    612  N   PRO A  44       8.323   1.668 -18.172  1.00  1.85              
ATOM    613  CA  PRO A  44       8.135   0.434 -17.416  1.00  2.27              
ATOM    614  HA  PRO A  44       9.082   0.090 -17.029  1.00  1.32              
ATOM    615  C   PRO A  44       7.564  -0.674 -18.292  1.00  2.00              
ATOM    616  O   PRO A  44       7.182  -0.441 -19.439  1.00  1.70              
ATOM    617  CD  PRO A  44       7.495   2.764 -17.621  1.00 52.80              
ATOM    618  HD1 PRO A  44       8.589   2.972 -17.659  1.00  0.00              
ATOM    619  HD2 PRO A  44       6.914   3.681 -17.877  1.00  0.00              
ATOM    620  CB  PRO A  44       7.162   0.795 -16.305  1.00 52.39              
ATOM    621  HB1 PRO A  44       7.730   1.226 -15.451  1.00  0.00              
ATOM    622  HB2 PRO A  44       6.578  -0.077 -15.946  1.00  0.00              
ATOM    623  CG  PRO A  44       7.111   2.279 -16.252  1.00 52.57              
ATOM    624  HG1 PRO A  44       6.784   2.665 -15.266  1.00  0.00              
ATOM    625  HG2 PRO A  44       6.421   2.651 -17.043  1.00  0.00              
ATOM    626  N   VAL A  45       7.502  -1.902 -17.759  1.00  1.85              
ATOM    627  HN  VAL A  45       7.780  -2.041 -16.804  1.00  0.22              
ATOM    628  CA  VAL A  45       6.978  -3.071 -18.445  1.00  2.27              
ATOM    629  HA  VAL A  45       7.026  -2.928 -19.516  1.00  1.32              
ATOM    630  C   VAL A  45       5.515  -3.242 -18.088  1.00  2.00              
ATOM    631  O   VAL A  45       4.650  -3.351 -18.956  1.00  1.70              
ATOM    632  CB  VAL A  45       7.786  -4.337 -18.076  1.00  0.00              
ATOM    633  HB  VAL A  45       7.753  -4.446 -16.964  1.00  0.00              
ATOM    634  CG1 VAL A  45       7.227  -5.639 -18.689  1.00  0.00              
ATOM    635 HG11 VAL A  45       7.874  -6.501 -18.418  1.00  0.00              
ATOM    636 HG12 VAL A  45       6.207  -5.861 -18.317  1.00  0.00              
ATOM    637 HG13 VAL A  45       7.195  -5.569 -19.798  1.00  0.00              
ATOM    638  CG2 VAL A  45       9.274  -4.209 -18.460  1.00  0.00              
ATOM    639 HG21 VAL A  45       9.823  -5.145 -18.222  1.00  0.00              
ATOM    640 HG22 VAL A  45       9.380  -4.010 -19.548  1.00  0.00              
ATOM    641 HG23 VAL A  45       9.764  -3.383 -17.905  1.00  0.00              
ATOM    642  N   GLN A  46       5.200  -3.270 -16.782  1.00  1.85              
ATOM    643  HN  GLN A  46       5.889  -3.103 -16.076  1.00  0.22              
ATOM    644  CA  GLN A  46       3.877  -3.590 -16.300  1.00  2.27              
ATOM    645  HA  GLN A  46       3.135  -3.118 -16.931  1.00  1.32              
ATOM    646  C   GLN A  46       3.734  -2.988 -14.907  1.00  2.00              
ATOM    647  O   GLN A  46       4.720  -2.608 -14.272  1.00  1.70              
ATOM    648  CB  GLN A  46       3.644  -5.119 -16.298  1.00  0.00              
ATOM    649  HB1 GLN A  46       3.840  -5.476 -17.336  1.00  0.00              
ATOM    650  HB2 GLN A  46       4.409  -5.607 -15.652  1.00  0.00              
ATOM    651  CG  GLN A  46       2.222  -5.578 -15.875  1.00  0.00              
ATOM    652  HG1 GLN A  46       2.000  -5.247 -14.838  1.00  0.00              
ATOM    653  HG2 GLN A  46       1.453  -5.140 -16.545  1.00  0.00              
ATOM    654  CD  GLN A  46       2.072  -7.103 -15.883  1.00  0.00              
ATOM    655  OE1 GLN A  46       2.569  -7.802 -15.003  1.00  0.00              
ATOM    656  NE2 GLN A  46       1.360  -7.641 -16.901  1.00  0.00              
ATOM    657 HE21 GLN A  46       1.259  -8.631 -16.904  1.00  0.00              
ATOM    658 HE22 GLN A  46       0.982  -7.052 -17.607  1.00  0.00              
ATOM    659  N   GLU A  47       2.495  -2.845 -14.411  1.00  1.85              
ATOM    660  HN  GLU A  47       1.690  -3.092 -14.944  1.00  0.22              
ATOM    661  CA  GLU A  47       2.241  -2.432 -13.049  1.00  2.27              
ATOM    662  HA  GLU A  47       3.051  -2.778 -12.419  1.00  1.32              
ATOM    663  C   GLU A  47       0.977  -3.089 -12.531  1.00  2.00              
ATOM    664  O   GLU A  47       0.199  -3.658 -13.298  1.00  1.70              
ATOM    665  CB  GLU A  47       2.114  -0.893 -12.953  1.00  0.00              
ATOM    666  HB1 GLU A  47       2.040  -0.619 -11.876  1.00  0.00              
ATOM    667  HB2 GLU A  47       3.048  -0.414 -13.326  1.00  0.00              
ATOM    668  CG  GLU A  47       0.898  -0.269 -13.694  1.00  0.00              
ATOM    669  HG1 GLU A  47       0.952  -0.520 -14.769  1.00  0.00              
ATOM    670  HG2 GLU A  47      -0.057  -0.649 -13.279  1.00  0.00              
ATOM    671  CD  GLU A  47       0.817   1.259 -13.667  1.00  0.00              
ATOM    672  OE1 GLU A  47       0.770   1.770 -12.517  1.00  0.00              
ATOM    673  OE2 GLU A  47       0.783   1.905 -14.740  1.00  0.00              
ATOM    674  N   PHE A  48       0.720  -3.007 -11.213  1.00  1.85              
ATOM    675  HN  PHE A  48       1.399  -2.614 -10.590  1.00  0.22              
ATOM    676  CA  PHE A  48      -0.575  -3.354 -10.654  1.00  2.27              
ATOM    677  HA  PHE A  48      -1.322  -3.184 -11.417  1.00  1.32              
ATOM    678  C   PHE A  48      -0.969  -2.411  -9.529  1.00  2.00              
ATOM    679  O   PHE A  48      -0.136  -1.757  -8.901  1.00  1.70              
ATOM    680  CB  PHE A  48      -0.623  -4.847 -10.254  1.00  0.00              
ATOM    681  HB1 PHE A  48      -1.632  -5.084  -9.852  1.00  0.00              
ATOM    682  HB2 PHE A  48      -0.459  -5.503 -11.136  1.00  0.00              
ATOM    683  CG  PHE A  48       0.368  -5.193  -9.167  1.00  0.00              
ATOM    684  CD1 PHE A  48      -0.006  -5.111  -7.814  1.00  0.00              
ATOM    685  HD1 PHE A  48      -1.020  -4.836  -7.555  1.00  0.00              
ATOM    686  CE1 PHE A  48       0.922  -5.377  -6.800  1.00  0.00              
ATOM    687  HE1 PHE A  48       0.623  -5.315  -5.763  1.00  0.00              
ATOM    688  CZ  PHE A  48       2.236  -5.730  -7.130  1.00  0.00              
ATOM    689  HZ  PHE A  48       2.953  -5.940  -6.350  1.00  0.00              
ATOM    690  CD2 PHE A  48       1.688  -5.560  -9.486  1.00  0.00              
ATOM    691  HD2 PHE A  48       1.996  -5.619 -10.520  1.00  0.00              
ATOM    692  CE2 PHE A  48       2.619  -5.822  -8.474  1.00  0.00              
ATOM    693  HE2 PHE A  48       3.633  -6.095  -8.733  1.00  0.00              
ATOM    694  N   THR A  49      -2.285  -2.319  -9.265  1.00  1.85              
ATOM    695  HN  THR A  49      -2.942  -2.805  -9.836  1.00  0.22              
ATOM    696  CA  THR A  49      -2.865  -1.530  -8.186  1.00  2.27              
ATOM    697  HA  THR A  49      -2.083  -1.163  -7.538  1.00  1.32              
ATOM    698  C   THR A  49      -3.772  -2.402  -7.343  1.00  2.00              
ATOM    699  O   THR A  49      -4.779  -2.914  -7.833  1.00  1.70              
ATOM    700  CB  THR A  49      -3.699  -0.355  -8.746  1.00  0.00              
ATOM    701  HB  THR A  49      -4.140   0.162  -7.860  1.00  0.00              
ATOM    702  OG1 THR A  49      -4.787  -0.803  -9.549  1.00  0.00              
ATOM    703  HG1 THR A  49      -5.229  -0.003  -9.854  1.00  0.00              
ATOM    704  CG2 THR A  49      -2.923   0.689  -9.558  1.00  0.00              
ATOM    705 HG21 THR A  49      -3.575   1.547  -9.821  1.00  0.00              
ATOM    706 HG22 THR A  49      -2.067   1.079  -8.969  1.00  0.00              
ATOM    707 HG23 THR A  49      -2.527   0.251 -10.499  1.00  0.00              
ATOM    708  N   VAL A  50      -3.464  -2.588  -6.047  1.00  1.85              
ATOM    709  HN  VAL A  50      -2.634  -2.177  -5.658  1.00  0.22              
ATOM    710  CA  VAL A  50      -4.333  -3.309  -5.120  1.00  2.27              
ATOM    711  HA  VAL A  50      -5.192  -3.672  -5.663  1.00  1.32              
ATOM    712  C   VAL A  50      -4.856  -2.341  -4.055  1.00  2.00              
ATOM    713  O   VAL A  50      -4.182  -1.345  -3.764  1.00  1.70              
ATOM    714  CB  VAL A  50      -3.605  -4.534  -4.518  1.00  0.00              
ATOM    715  HB  VAL A  50      -4.311  -5.032  -3.811  1.00  0.00              
ATOM    716  CG1 VAL A  50      -3.176  -5.585  -5.565  1.00  0.00              
ATOM    717 HG11 VAL A  50      -2.627  -6.416  -5.074  1.00  0.00              
ATOM    718 HG12 VAL A  50      -4.052  -6.028  -6.084  1.00  0.00              
ATOM    719 HG13 VAL A  50      -2.504  -5.131  -6.326  1.00  0.00              
ATOM    720  CG2 VAL A  50      -2.369  -4.128  -3.693  1.00  0.00              
ATOM    721 HG21 VAL A  50      -1.842  -5.026  -3.306  1.00  0.00              
ATOM    722 HG22 VAL A  50      -1.656  -3.546  -4.317  1.00  0.00              
ATOM    723 HG23 VAL A  50      -2.655  -3.506  -2.820  1.00  0.00              
ATOM    724  N   THR A  51      -5.259  -1.777  -2.561  1.00 33.86              
ATOM    725  HN  THR A  51      -5.144  -2.355  -3.368  1.00  0.00              
ATOM    726  CA  THR A  51      -6.657  -1.505  -2.210  1.00 33.39              
ATOM    727  HA  THR A  51      -6.695  -0.454  -1.954  1.00  0.00              
ATOM    728  C   THR A  51      -7.081  -2.270  -0.965  1.00 33.03              
ATOM    729  O   THR A  51      -7.757  -1.738  -0.092  1.00 33.25              
ATOM    730  CB  THR A  51      -7.602  -1.876  -3.376  1.00  0.00              
ATOM    731  HB  THR A  51      -7.398  -2.950  -3.610  1.00  0.00              
ATOM    732  OG1 THR A  51      -7.317  -1.132  -4.557  1.00  0.00              
ATOM    733  HG1 THR A  51      -7.961  -1.428  -5.209  1.00  0.00              
ATOM    734  CG2 THR A  51      -9.101  -1.739  -3.092  1.00  0.00              
ATOM    735 HG21 THR A  51      -9.701  -2.132  -3.940  1.00  0.00              
ATOM    736 HG22 THR A  51      -9.378  -2.313  -2.182  1.00  0.00              
ATOM    737 HG23 THR A  51      -9.382  -0.675  -2.930  1.00  0.00              
ATOM    738  N   PHE A  52      -6.670  -3.524  -0.891  1.00 32.76              
ATOM    739  HN  PHE A  52      -6.107  -3.956  -1.593  1.00  0.00              
ATOM    740  CA  PHE A  52      -7.007  -4.389   0.230  1.00 32.58              
ATOM    741  HA  PHE A  52      -7.648  -3.810   0.883  1.00  0.00              
ATOM    742  C   PHE A  52      -5.749  -4.745   1.033  1.00 32.37              
ATOM    743  O   PHE A  52      -5.615  -5.865   1.546  1.00 32.09              
ATOM    744  CB  PHE A  52      -7.730  -5.667  -0.256  1.00  0.00              
ATOM    745  HB1 PHE A  52      -7.143  -6.125  -1.082  1.00  0.00              
ATOM    746  HB2 PHE A  52      -7.796  -6.422   0.556  1.00  0.00              
ATOM    747  CG  PHE A  52      -9.108  -5.385  -0.809  1.00  0.00              
ATOM    748  CD1 PHE A  52      -9.735  -4.152  -0.558  1.00  0.00              
ATOM    749  HD1 PHE A  52      -9.210  -3.389   0.003  1.00  0.00              
ATOM    750  CE1 PHE A  52     -11.033  -3.904  -1.020  1.00  0.00              
ATOM    751  HE1 PHE A  52     -11.504  -2.952  -0.824  1.00  0.00              
ATOM    752  CZ  PHE A  52     -11.717  -4.890  -1.742  1.00  0.00              
ATOM    753  HZ  PHE A  52     -12.718  -4.700  -2.104  1.00  0.00              
ATOM    754  CD2 PHE A  52      -9.801  -6.362  -1.545  1.00  0.00              
ATOM    755  HD2 PHE A  52      -9.338  -7.320  -1.741  1.00  0.00              
ATOM    756  CE2 PHE A  52     -11.100  -6.119  -2.006  1.00  0.00              
ATOM    757  HE2 PHE A  52     -11.625  -6.882  -2.563  1.00  0.00              
ATOM    758  N   ARG A  53      -4.835  -3.770   1.129  1.00 32.05              
ATOM    759  HN  ARG A  53      -5.012  -2.894   0.688  1.00  0.00              
ATOM    760  CA  ARG A  53      -3.564  -3.901   1.850  1.00 31.66              
ATOM    761  HA  ARG A  53      -2.854  -3.258   1.343  1.00  0.00              
ATOM    762  C   ARG A  53      -2.946  -5.335   1.853  1.00 31.31              
ATOM    763  O   ARG A  53      -2.277  -5.707   2.816  1.00 31.33              
ATOM    764  CB  ARG A  53      -3.692  -3.372   3.298  1.00  0.00              
ATOM    765  HB1 ARG A  53      -4.559  -3.909   3.753  1.00  0.00              
ATOM    766  HB2 ARG A  53      -2.799  -3.678   3.886  1.00  0.00              
ATOM    767  CG  ARG A  53      -3.942  -1.852   3.442  1.00  0.00              
ATOM    768  HG1 ARG A  53      -3.136  -1.307   2.902  1.00  0.00              
ATOM    769  HG2 ARG A  53      -4.887  -1.588   2.914  1.00  0.00              
ATOM    770  CD  ARG A  53      -4.072  -1.376   4.900  1.00  0.00              
ATOM    771  HD1 ARG A  53      -4.889  -1.943   5.403  1.00  0.00              
ATOM    772  HD2 ARG A  53      -3.126  -1.533   5.467  1.00  0.00              
ATOM    773  NE  ARG A  53      -4.376   0.097   4.858  1.00  0.00              
ATOM    774  HE  ARG A  53      -4.372   0.474   3.926  1.00  0.00              
ATOM    775  CZ  ARG A  53      -4.624   0.823   5.956  1.00  0.00              
ATOM    776  NH1 ARG A  53      -4.882   2.120   5.804  1.00  0.00              
ATOM    777 HH11 ARG A  53      -5.045   2.698   6.592  1.00  0.00              
ATOM    778 HH12 ARG A  53      -4.764   2.490   4.880  1.00  0.00              
ATOM    779  NH2 ARG A  53      -4.646   0.283   7.171  1.00  0.00              
ATOM    780 HH21 ARG A  53      -4.918   0.831   7.949  1.00  0.00              
ATOM    781 HH22 ARG A  53      -4.591  -0.705   7.223  1.00  0.00              
ATOM    782  N   ILE A  54      -3.144  -6.107   0.772  1.00 30.57              
ATOM    783  HN  ILE A  54      -3.661  -5.796  -0.022  1.00  0.00              
ATOM    784  CA  ILE A  54      -2.618  -7.483   0.652  1.00 30.24              
ATOM    785  HA  ILE A  54      -2.733  -7.937   1.628  1.00  0.00              
ATOM    786  C   ILE A  54      -1.130  -7.484   0.338  1.00 30.12              
ATOM    787  O   ILE A  54      -0.745  -7.121  -0.773  1.00 30.16              
ATOM    788  CB  ILE A  54      -3.314  -8.243  -0.501  1.00  0.00              
ATOM    789  HB  ILE A  54      -3.232  -7.554  -1.380  1.00  0.00              
ATOM    790  CG2 ILE A  54      -2.602  -9.550  -0.911  1.00  0.00              
ATOM    791 HG21 ILE A  54      -3.052  -9.967  -1.836  1.00  0.00              
ATOM    792 HG22 ILE A  54      -1.525  -9.368  -1.113  1.00  0.00              
ATOM    793 HG23 ILE A  54      -2.683 -10.316  -0.110  1.00  0.00              
ATOM    794  CG1 ILE A  54      -4.834  -8.451  -0.278  1.00  0.00              
ATOM    795 HG11 ILE A  54      -4.997  -9.153   0.572  1.00  0.00              
ATOM    796 HG12 ILE A  54      -5.294  -7.477   0.006  1.00  0.00              
ATOM    797  CD  ILE A  54      -5.581  -8.986  -1.511  1.00  0.00              
ATOM    798  HD1 ILE A  54      -6.670  -9.058  -1.301  1.00  0.00              
ATOM    799  HD2 ILE A  54      -5.439  -8.310  -2.381  1.00  0.00              
ATOM    800  HD3 ILE A  54      -5.218  -9.999  -1.789  1.00  0.00              
ATOM    801  N   SER A  55      -0.296  -7.936   1.272  1.00 30.22              
ATOM    802  HN  SER A  55      -0.579  -8.288   2.164  1.00  0.00              
ATOM    803  CA  SER A  55       1.161  -7.951   1.053  1.00 30.26              
ATOM    804  HA  SER A  55       1.432  -6.949   0.750  1.00  0.00              
ATOM    805  C   SER A  55       1.528  -8.886  -0.095  1.00 30.68              
ATOM    806  O   SER A  55       0.970  -9.984  -0.213  1.00 30.73              
ATOM    807  CB  SER A  55       1.911  -8.347   2.346  1.00  0.00              
ATOM    808  HB1 SER A  55       3.004  -8.261   2.153  1.00  0.00              
ATOM    809  HB2 SER A  55       1.668  -7.635   3.168  1.00  0.00              
ATOM    810  OG  SER A  55       1.632  -9.693   2.751  1.00  0.00              
ATOM    811  HG1 SER A  55       2.292  -9.932   3.415  1.00  0.00              
ATOM    812  N   THR A  56       1.001  -9.620  -0.850  1.00  1.85              
ATOM    813  HN  THR A  56       0.019  -9.734  -0.780  1.00  0.22              
ATOM    814  CA  THR A  56       1.677 -10.440  -1.857  1.00  2.27              
ATOM    815  HA  THR A  56       2.664 -10.041  -2.041  1.00  1.32              
ATOM    816  C   THR A  56       0.947 -10.409  -3.184  1.00  2.00              
ATOM    817  O   THR A  56      -0.283 -10.417  -3.226  1.00  1.70              
ATOM    818  CB  THR A  56       1.757 -11.917  -1.406  1.00  0.00              
ATOM    819  HB  THR A  56       2.241 -12.472  -2.246  1.00  0.00              
ATOM    820  OG1 THR A  56       0.467 -12.491  -1.217  1.00  0.00              
ATOM    821  HG1 THR A  56       0.628 -13.397  -0.929  1.00  0.00              
ATOM    822  CG2 THR A  56       2.574 -12.185  -0.137  1.00  0.00              
ATOM    823 HG21 THR A  56       2.670 -13.276   0.046  1.00  0.00              
ATOM    824 HG22 THR A  56       3.596 -11.764  -0.238  1.00  0.00              
ATOM    825 HG23 THR A  56       2.094 -11.724   0.753  1.00  0.00              
ATOM    826  N   ALA A  57       1.671 -10.415  -4.321  1.00  1.85              
ATOM    827  HN  ALA A  57       2.672 -10.406  -4.302  1.00  0.22              
ATOM    828  CA  ALA A  57       1.033 -10.577  -5.616  1.00  2.27              
ATOM    829  HA  ALA A  57       0.300 -11.369  -5.533  1.00  1.32              
ATOM    830  C   ALA A  57       2.017 -11.035  -6.675  1.00  2.00              
ATOM    831  O   ALA A  57       3.228 -11.101  -6.461  1.00  1.70              
ATOM    832  CB  ALA A  57       0.350  -9.264  -6.064  1.00  0.00              
ATOM    833  HB1 ALA A  57      -0.425  -8.975  -5.320  1.00  0.00              
ATOM    834  HB2 ALA A  57       1.086  -8.433  -6.131  1.00  0.00              
ATOM    835  HB3 ALA A  57      -0.148  -9.377  -7.051  1.00  0.00              
ATOM    836  N   THR A  58       1.479 -11.377  -7.857  1.00  1.85              
ATOM    837  HN  THR A  58       0.493 -11.318  -7.982  1.00  0.22              
ATOM    838  CA  THR A  58       2.228 -11.929  -8.973  1.00  2.27              
ATOM    839  HA  THR A  58       3.172 -12.303  -8.611  1.00  1.32              
ATOM    840  C   THR A  58       2.511 -10.876 -10.030  1.00  2.00              
ATOM    841  O   THR A  58       1.603 -10.276 -10.603  1.00  1.70              
ATOM    842  CB  THR A  58       1.462 -13.103  -9.627  1.00  0.00              
ATOM    843  HB  THR A  58       0.460 -12.698  -9.913  1.00  0.00              
ATOM    844  OG1 THR A  58       1.231 -14.170  -8.711  1.00  0.00              
ATOM    845  HG1 THR A  58       0.765 -14.845  -9.215  1.00  0.00              
ATOM    846  CG2 THR A  58       2.099 -13.701 -10.885  1.00  0.00              
ATOM    847 HG21 THR A  58       1.429 -14.456 -11.346  1.00  0.00              
ATOM    848 HG22 THR A  58       2.290 -12.907 -11.637  1.00  0.00              
ATOM    849 HG23 THR A  58       3.067 -14.194 -10.647  1.00  0.00              
ATOM    850  N   ILE A  59       3.799 -10.649 -10.337  1.00  1.85              
ATOM    851  HN  ILE A  59       4.506 -11.188  -9.866  1.00  0.22              
ATOM    852  CA  ILE A  59       4.295  -9.810 -11.418  1.00  2.27              
ATOM    853  HA  ILE A  59       3.518  -9.113 -11.701  1.00  1.32              
ATOM    854  C   ILE A  59       4.525 -10.729 -12.616  1.00  2.00              
ATOM    855  O   ILE A  59       4.885 -11.894 -12.453  1.00  1.70              
ATOM    856  CB  ILE A  59       5.546  -9.017 -10.973  1.00  0.00              
ATOM    857  HB  ILE A  59       5.208  -8.444 -10.073  1.00  0.00              
ATOM    858  CG2 ILE A  59       6.718  -9.907 -10.502  1.00  0.00              
ATOM    859 HG21 ILE A  59       7.521  -9.289 -10.051  1.00  0.00              
ATOM    860 HG22 ILE A  59       6.379 -10.632  -9.732  1.00  0.00              
ATOM    861 HG23 ILE A  59       7.152 -10.475 -11.351  1.00  0.00              
ATOM    862  CG1 ILE A  59       6.002  -7.948 -11.999  1.00  0.00              
ATOM    863 HG11 ILE A  59       6.424  -8.448 -12.899  1.00  0.00              
ATOM    864 HG12 ILE A  59       5.112  -7.367 -12.333  1.00  0.00              
ATOM    865  CD  ILE A  59       7.039  -6.955 -11.451  1.00  0.00              
ATOM    866  HD1 ILE A  59       7.278  -6.185 -12.217  1.00  0.00              
ATOM    867  HD2 ILE A  59       6.649  -6.438 -10.548  1.00  0.00              
ATOM    868  HD3 ILE A  59       7.983  -7.473 -11.181  1.00  0.00              
ATOM    869  N   SER A  60       4.296 -10.276 -13.867  1.00  1.85              
ATOM    870  HN  SER A  60       3.969  -9.347 -14.060  1.00  0.22              
ATOM    871  CA  SER A  60       4.504 -11.141 -15.023  1.00  2.27              
ATOM    872  HA  SER A  60       5.165 -11.952 -14.758  1.00  1.32              
ATOM    873  C   SER A  60       5.205 -10.418 -16.155  1.00  2.00              
ATOM    874  O   SER A  60       5.284  -9.193 -16.193  1.00  1.70              
ATOM    875  CB  SER A  60       3.165 -11.741 -15.513  1.00  0.00              
ATOM    876  HB1 SER A  60       2.742 -12.360 -14.689  1.00  0.00              
ATOM    877  HB2 SER A  60       2.431 -10.930 -15.722  1.00  0.00              
ATOM    878  OG  SER A  60       3.329 -12.580 -16.664  1.00  0.00              
ATOM    879  HG1 SER A  60       2.512 -13.083 -16.768  1.00  0.00              
ATOM    880  N   GLY A  61       5.757 -11.184 -17.116  1.00  1.85              
ATOM    881  HN  GLY A  61       5.677 -12.181 -17.024  1.00  0.22              
ATOM    882  CA  GLY A  61       6.368 -10.654 -18.333  1.00  2.17              
ATOM    883  C   GLY A  61       7.852 -10.427 -18.238  1.00  2.00              
ATOM    884  O   GLY A  61       8.422  -9.679 -19.027  1.00  1.70              
ATOM    885  HA1 GLY A  61       5.905  -9.702 -18.556  1.00  0.00              
ATOM    886  N   LEU A  62       8.520 -11.086 -17.279  1.00  1.85              
ATOM    887  HN  LEU A  62       8.027 -11.704 -16.673  1.00  0.22              
ATOM    888  CA  LEU A  62       9.947 -10.959 -17.041  1.00  2.27              
ATOM    889  HA  LEU A  62      10.247  -9.955 -17.306  1.00  1.32              
ATOM    890  C   LEU A  62      10.787 -11.880 -17.928  1.00  2.00              
ATOM    891  O   LEU A  62      10.296 -12.497 -18.873  1.00  1.70              
ATOM    892  CB  LEU A  62      10.277 -11.157 -15.543  1.00  0.00              
ATOM    893  HB1 LEU A  62      11.381 -11.053 -15.432  1.00  0.00              
ATOM    894  HB2 LEU A  62       9.830 -10.320 -14.961  1.00  0.00              
ATOM    895  CG  LEU A  62       9.869 -12.501 -14.894  1.00  0.00              
ATOM    896  HG  LEU A  62       9.873 -12.369 -13.785  1.00  0.00              
ATOM    897  CD1 LEU A  62      10.901 -13.591 -15.222  1.00  0.00              
ATOM    898 HD11 LEU A  62      10.634 -14.544 -14.717  1.00  0.00              
ATOM    899 HD12 LEU A  62      10.941 -13.774 -16.317  1.00  0.00              
ATOM    900 HD13 LEU A  62      11.914 -13.288 -14.880  1.00  0.00              
ATOM    901  CD2 LEU A  62       8.463 -12.955 -15.314  1.00  0.00              
ATOM    902 HD21 LEU A  62       8.216 -13.931 -14.842  1.00  0.00              
ATOM    903 HD22 LEU A  62       7.688 -12.227 -15.004  1.00  0.00              
ATOM    904 HD23 LEU A  62       8.407 -13.079 -16.417  1.00  0.00              
ATOM    905  N   LYS A  63      12.107 -11.956 -17.668  1.00  1.85              
ATOM    906  HN  LYS A  63      12.498 -11.487 -16.879  1.00  0.22              
ATOM    907  CA  LYS A  63      13.037 -12.790 -18.400  1.00  2.27              
ATOM    908  HA  LYS A  63      12.495 -13.469 -19.041  1.00  1.32              
ATOM    909  C   LYS A  63      13.857 -13.577 -17.384  1.00  2.00              
ATOM    910  O   LYS A  63      14.130 -13.037 -16.312  1.00  1.70              
ATOM    911  CB  LYS A  63      14.031 -11.928 -19.212  1.00  0.00              
ATOM    912  HB1 LYS A  63      14.502 -11.211 -18.500  1.00  0.00              
ATOM    913  HB2 LYS A  63      14.851 -12.580 -19.588  1.00  0.00              
ATOM    914  CG  LYS A  63      13.421 -11.122 -20.379  1.00  0.00              
ATOM    915  HG1 LYS A  63      12.913 -11.823 -21.080  1.00  0.00              
ATOM    916  HG2 LYS A  63      12.644 -10.433 -19.976  1.00  0.00              
ATOM    917  CD  LYS A  63      14.466 -10.316 -21.173  1.00  0.00              
ATOM    918  HD1 LYS A  63      14.959  -9.599 -20.477  1.00  0.00              
ATOM    919  HD2 LYS A  63      15.249 -11.023 -21.533  1.00  0.00              
ATOM    920  CE  LYS A  63      13.846  -9.569 -22.361  1.00  0.00              
ATOM    921  HE1 LYS A  63      14.639  -9.092 -22.979  1.00  0.00              
ATOM    922  HE2 LYS A  63      13.271 -10.269 -23.006  1.00  0.00              
ATOM    923  NZ  LYS A  63      12.940  -8.524 -21.890  1.00  0.00              
ATOM    924  HZ1 LYS A  63      12.525  -8.022 -22.701  1.00  0.00              
ATOM    925  HZ2 LYS A  63      12.180  -8.953 -21.324  1.00  0.00              
ATOM    926  HZ3 LYS A  63      13.467  -7.850 -21.299  1.00  0.00              
ATOM    927  N   PRO A  64      14.300 -14.803 -17.625  1.00  1.85              
ATOM    928  CA  PRO A  64      15.308 -15.449 -16.790  1.00  2.27              
ATOM    929  HA  PRO A  64      15.088 -15.309 -15.739  1.00  1.32              
ATOM    930  C   PRO A  64      16.710 -14.890 -17.040  1.00  2.00              
ATOM    931  O   PRO A  64      17.411 -15.352 -17.939  1.00  1.70              
ATOM    932  CD  PRO A  64      13.626 -15.784 -18.505  1.00 52.80              
ATOM    933  HD1 PRO A  64      12.950 -15.209 -17.833  1.00  0.00              
ATOM    934  HD2 PRO A  64      13.152 -15.932 -19.503  1.00  0.00              
ATOM    935  CB  PRO A  64      15.228 -16.925 -17.144  1.00 52.39              
ATOM    936  HB1 PRO A  64      14.426 -17.401 -16.537  1.00  0.00              
ATOM    937  HB2 PRO A  64      16.181 -17.462 -16.965  1.00  0.00              
ATOM    938  CG  PRO A  64      13.957 -17.114 -17.890  1.00 52.57              
ATOM    939  HG1 PRO A  64      13.581 -18.155 -17.848  1.00  0.00              
ATOM    940  HG2 PRO A  64      14.108 -16.817 -18.953  1.00  0.00              
ATOM    941  N   GLY A  65      17.160 -13.903 -16.242  1.00  1.85              
ATOM    942  HN  GLY A  65      16.566 -13.531 -15.504  1.00  0.22              
ATOM    943  CA  GLY A  65      18.504 -13.333 -16.301  1.00  2.17              
ATOM    944  C   GLY A  65      18.511 -11.860 -16.603  1.00  2.00              
ATOM    945  O   GLY A  65      19.207 -11.412 -17.511  1.00  1.70              
ATOM    946  HA1 GLY A  65      19.050 -13.836 -17.087  1.00  0.00              
ATOM    947  N   VAL A  66      17.754 -11.047 -15.843  1.00  1.85              
ATOM    948  HN  VAL A  66      17.169 -11.434 -15.114  1.00  0.22              
ATOM    949  CA  VAL A  66      17.729  -9.599 -16.040  1.00  2.27              
ATOM    950  HA  VAL A  66      18.706  -9.287 -16.382  1.00  1.32              
ATOM    951  C   VAL A  66      17.515  -8.885 -14.710  1.00  2.00              
ATOM    952  O   VAL A  66      16.967  -9.438 -13.762  1.00  1.70              
ATOM    953  CB  VAL A  66      16.689  -9.204 -17.113  1.00  0.00              
ATOM    954  HB  VAL A  66      16.912  -9.799 -18.034  1.00  0.00              
ATOM    955  CG1 VAL A  66      15.229  -9.500 -16.710  1.00  0.00              
ATOM    956 HG11 VAL A  66      14.533  -9.159 -17.506  1.00  0.00              
ATOM    957 HG12 VAL A  66      15.056 -10.586 -16.564  1.00  0.00              
ATOM    958 HG13 VAL A  66      14.965  -8.968 -15.771  1.00  0.00              
ATOM    959  CG2 VAL A  66      16.800  -7.720 -17.513  1.00  0.00              
ATOM    960 HG21 VAL A  66      16.017  -7.454 -18.254  1.00  0.00              
ATOM    961 HG22 VAL A  66      16.676  -7.066 -16.623  1.00  0.00              
ATOM    962 HG23 VAL A  66      17.786  -7.499 -17.971  1.00  0.00              
ATOM    963  N   ASP A  67      17.978  -7.628 -14.578  1.00  1.85              
ATOM    964  HN  ASP A  67      18.494  -7.203 -15.317  1.00  0.22              
ATOM    965  CA  ASP A  67      17.715  -6.794 -13.425  1.00  2.27              
ATOM    966  HA  ASP A  67      17.569  -7.418 -12.552  1.00  1.32              
ATOM    967  C   ASP A  67      16.423  -5.992 -13.634  1.00  2.00              
ATOM    968  O   ASP A  67      16.289  -5.224 -14.589  1.00  1.70              
ATOM    969  CB  ASP A  67      18.913  -5.860 -13.133  1.00  0.00              
ATOM    970  HB1 ASP A  67      19.848  -6.456 -13.136  1.00  0.00              
ATOM    971  HB2 ASP A  67      18.996  -5.077 -13.912  1.00  0.00              
ATOM    972  CG  ASP A  67      18.809  -5.183 -11.774  1.00  0.00              
ATOM    973  OD1 ASP A  67      17.775  -4.514 -11.528  1.00  0.00              
ATOM    974  OD2 ASP A  67      19.832  -5.170 -11.050  1.00  0.00              
ATOM    975  N   TYR A  68      15.435  -6.162 -12.738  1.00  1.85              
ATOM    976  HN  TYR A  68      15.561  -6.787 -11.957  1.00  0.22              
ATOM    977  CA  TYR A  68      14.194  -5.411 -12.749  1.00  2.27              
ATOM    978  HA  TYR A  68      14.062  -4.927 -13.708  1.00  1.32              
ATOM    979  C   TYR A  68      14.259  -4.302 -11.716  1.00  2.00              
ATOM    980  O   TYR A  68      14.557  -4.531 -10.550  1.00  1.70              
ATOM    981  CB  TYR A  68      12.990  -6.326 -12.425  1.00  0.00              
ATOM    982  HB1 TYR A  68      13.202  -6.888 -11.489  1.00  0.00              
ATOM    983  HB2 TYR A  68      12.074  -5.723 -12.247  1.00  0.00              
ATOM    984  CG  TYR A  68      12.723  -7.351 -13.503  1.00  0.00              
ATOM    985  CD1 TYR A  68      13.277  -7.197 -14.788  1.00  0.00              
ATOM    986  HD1 TYR A  68      13.944  -6.370 -14.988  1.00  0.00              
ATOM    987  CE1 TYR A  68      12.952  -8.096 -15.813  1.00  0.00              
ATOM    988  HE1 TYR A  68      13.369  -7.976 -16.802  1.00  0.00              
ATOM    989  CZ  TYR A  68      12.077  -9.156 -15.564  1.00  0.00              
ATOM    990  OH  TYR A  68      11.731 -10.035 -16.607  1.00  0.00              
ATOM    991  HH  TYR A  68      11.187 -10.729 -16.230  1.00  0.00              
ATOM    992  CD2 TYR A  68      11.856  -8.432 -13.262  1.00  0.00              
ATOM    993  HD2 TYR A  68      11.406  -8.555 -12.286  1.00  0.00              
ATOM    994  CE2 TYR A  68      11.531  -9.329 -14.288  1.00  0.00              
ATOM    995  HE2 TYR A  68      10.841 -10.137 -14.096  1.00  0.00              
ATOM    996  N   THR A  69      13.934  -3.062 -12.115  1.00  1.85              
ATOM    997  HN  THR A  69      13.635  -2.917 -13.066  1.00  0.22              
ATOM    998  CA  THR A  69      13.731  -1.941 -11.204  1.00  2.27              
ATOM    999  HA  THR A  69      14.277  -2.106 -10.286  1.00  1.32              
ATOM   1000  C   THR A  69      12.258  -1.897 -10.863  1.00  2.00              
ATOM   1001  O   THR A  69      11.402  -1.944 -11.744  1.00  1.70              
ATOM   1002  CB  THR A  69      14.191  -0.614 -11.850  1.00  0.00              
ATOM   1003  HB  THR A  69      13.624  -0.523 -12.809  1.00  0.00              
ATOM   1004  OG1 THR A  69      15.576  -0.632 -12.188  1.00  0.00              
ATOM   1005  HG1 THR A  69      15.759   0.234 -12.567  1.00  0.00              
ATOM   1006  CG2 THR A  69      13.930   0.655 -11.033  1.00  0.00              
ATOM   1007 HG21 THR A  69      14.187   1.562 -11.619  1.00  0.00              
ATOM   1008 HG22 THR A  69      12.857   0.721 -10.753  1.00  0.00              
ATOM   1009 HG23 THR A  69      14.533   0.661 -10.099  1.00  0.00              
ATOM   1010  N   ILE A  70      11.923  -1.842  -9.563  1.00  1.85              
ATOM   1011  HN  ILE A  70      12.638  -1.762  -8.858  1.00  0.22              
ATOM   1012  CA  ILE A  70      10.559  -1.909  -9.073  1.00  2.27              
ATOM   1013  HA  ILE A  70       9.881  -1.739  -9.896  1.00  1.32              
ATOM   1014  C   ILE A  70      10.311  -0.777  -8.087  1.00  2.00              
ATOM   1015  O   ILE A  70      11.117  -0.514  -7.195  1.00  1.70              
ATOM   1016  CB  ILE A  70      10.248  -3.309  -8.493  1.00  0.00              
ATOM   1017  HB  ILE A  70      10.463  -4.014  -9.335  1.00  0.00              
ATOM   1018  CG2 ILE A  70      11.178  -3.727  -7.332  1.00  0.00              
ATOM   1019 HG21 ILE A  70      11.014  -4.791  -7.063  1.00  0.00              
ATOM   1020 HG22 ILE A  70      12.245  -3.615  -7.620  1.00  0.00              
ATOM   1021 HG23 ILE A  70      10.992  -3.108  -6.430  1.00  0.00              
ATOM   1022  CG1 ILE A  70       8.752  -3.520  -8.145  1.00  0.00              
ATOM   1023 HG11 ILE A  70       8.481  -2.901  -7.261  1.00  0.00              
ATOM   1024 HG12 ILE A  70       8.131  -3.164  -8.998  1.00  0.00              
ATOM   1025  CD  ILE A  70       8.374  -4.982  -7.862  1.00  0.00              
ATOM   1026  HD1 ILE A  70       7.281  -5.069  -7.677  1.00  0.00              
ATOM   1027  HD2 ILE A  70       8.634  -5.630  -8.727  1.00  0.00              
ATOM   1028  HD3 ILE A  70       8.904  -5.364  -6.965  1.00  0.00              
ATOM   1029  N   THR A  71       9.195  -0.037  -8.256  1.00  1.85              
ATOM   1030  HN  THR A  71       8.540  -0.275  -8.983  1.00  0.22              
ATOM   1031  CA  THR A  71       8.842   1.096  -7.400  1.00  2.27              
ATOM   1032  HA  THR A  71       9.596   1.229  -6.639  1.00  1.32              
ATOM   1033  C   THR A  71       7.540   0.814  -6.696  1.00  2.00              
ATOM   1034  O   THR A  71       6.540   0.479  -7.326  1.00  1.70              
ATOM   1035  CB  THR A  71       8.701   2.393  -8.230  1.00  0.00              
ATOM   1036  HB  THR A  71       7.943   2.174  -9.021  1.00  0.00              
ATOM   1037  OG1 THR A  71       9.911   2.738  -8.899  1.00  0.00              
ATOM   1038  HG1 THR A  71       9.721   3.555  -9.371  1.00  0.00              
ATOM   1039  CG2 THR A  71       8.228   3.632  -7.462  1.00  0.00              
ATOM   1040 HG21 THR A  71       8.047   4.481  -8.154  1.00  0.00              
ATOM   1041 HG22 THR A  71       7.277   3.417  -6.929  1.00  0.00              
ATOM   1042 HG23 THR A  71       8.983   3.950  -6.710  1.00  0.00              
ATOM   1043  N   VAL A  72       7.516   0.935  -5.356  1.00  1.85              
ATOM   1044  HN  VAL A  72       8.335   1.229  -4.852  1.00  0.22              
ATOM   1045  CA  VAL A  72       6.340   0.655  -4.552  1.00  2.27              
ATOM   1046  HA  VAL A  72       5.568   0.230  -5.180  1.00  1.32              
ATOM   1047  C   VAL A  72       5.737   1.929  -3.967  1.00  2.00              
ATOM   1048  O   VAL A  72       6.375   2.705  -3.255  1.00  1.70              
ATOM   1049  CB  VAL A  72       6.655  -0.391  -3.457  1.00  0.00              
ATOM   1050  HB  VAL A  72       5.721  -0.551  -2.866  1.00  0.00              
ATOM   1051  CG1 VAL A  72       7.097  -1.763  -4.011  1.00  0.00              
ATOM   1052 HG11 VAL A  72       7.344  -2.453  -3.176  1.00  0.00              
ATOM   1053 HG12 VAL A  72       6.294  -2.242  -4.609  1.00  0.00              
ATOM   1054 HG13 VAL A  72       8.001  -1.657  -4.648  1.00  0.00              
ATOM   1055  CG2 VAL A  72       7.723   0.108  -2.465  1.00  0.00              
ATOM   1056 HG21 VAL A  72       7.960  -0.676  -1.715  1.00  0.00              
ATOM   1057 HG22 VAL A  72       8.660   0.373  -3.001  1.00  0.00              
ATOM   1058 HG23 VAL A  72       7.373   1.004  -1.914  1.00  0.00              
ATOM   1059  N   TYR A  73       4.455   2.185  -4.280  1.00  1.85              
ATOM   1060  HN  TYR A  73       3.955   1.590  -4.919  1.00  0.22              
ATOM   1061  CA  TYR A  73       3.712   3.342  -3.822  1.00  2.27              
ATOM   1062  HA  TYR A  73       4.350   4.003  -3.253  1.00  1.32              
ATOM   1063  C   TYR A  73       2.568   2.902  -2.916  1.00  2.00              
ATOM   1064  O   TYR A  73       1.468   2.598  -3.379  1.00  1.70              
ATOM   1065  CB  TYR A  73       3.085   4.104  -5.012  1.00  0.00              
ATOM   1066  HB1 TYR A  73       2.493   3.392  -5.629  1.00  0.00              
ATOM   1067  HB2 TYR A  73       2.385   4.888  -4.652  1.00  0.00              
ATOM   1068  CG  TYR A  73       4.119   4.724  -5.923  1.00  0.00              
ATOM   1069  CD1 TYR A  73       4.511   4.072  -7.106  1.00  0.00              
ATOM   1070  HD1 TYR A  73       4.031   3.146  -7.394  1.00  0.00              
ATOM   1071  CE1 TYR A  73       5.537   4.602  -7.902  1.00  0.00              
ATOM   1072  HE1 TYR A  73       5.846   4.098  -8.806  1.00  0.00              
ATOM   1073  CZ  TYR A  73       6.173   5.788  -7.526  1.00  0.00              
ATOM   1074  OH  TYR A  73       7.223   6.295  -8.314  1.00  0.00              
ATOM   1075  HH  TYR A  73       7.481   7.141  -7.941  1.00  0.00              
ATOM   1076  CD2 TYR A  73       4.755   5.926  -5.566  1.00  0.00              
ATOM   1077  HD2 TYR A  73       4.480   6.432  -4.650  1.00  0.00              
ATOM   1078  CE2 TYR A  73       5.783   6.453  -6.361  1.00  0.00              
ATOM   1079  HE2 TYR A  73       6.283   7.361  -6.058  1.00  0.00              
ATOM   1080  N   ALA A  74       2.779   2.879  -1.587  1.00  1.85              
ATOM   1081  HN  ALA A  74       3.684   3.048  -1.213  1.00  0.22              
ATOM   1082  CA  ALA A  74       1.709   2.677  -0.628  1.00  2.27              
ATOM   1083  HA  ALA A  74       0.943   2.040  -1.055  1.00  1.32              
ATOM   1084  C   ALA A  74       1.068   4.011  -0.269  1.00  2.00              
ATOM   1085  O   ALA A  74       1.530   4.720   0.622  1.00  1.70              
ATOM   1086  CB  ALA A  74       2.241   2.008   0.661  1.00  0.00              
ATOM   1087  HB1 ALA A  74       2.686   1.020   0.411  1.00  0.00              
ATOM   1088  HB2 ALA A  74       3.032   2.629   1.136  1.00  0.00              
ATOM   1089  HB3 ALA A  74       1.429   1.841   1.401  1.00  0.00              
ATOM   1090  N   VAL A  75      -0.003   4.409  -0.972  1.00  1.85              
ATOM   1091  HN  VAL A  75      -0.429   3.787  -1.639  1.00  0.22              
ATOM   1092  CA  VAL A  75      -0.604   5.730  -0.868  1.00  2.27              
ATOM   1093  HA  VAL A  75       0.184   6.458  -0.743  1.00  1.32              
ATOM   1094  C   VAL A  75      -1.525   5.823   0.337  1.00  2.00              
ATOM   1095  O   VAL A  75      -2.542   5.132   0.413  1.00  1.70              
ATOM   1096  CB  VAL A  75      -1.385   6.085  -2.155  1.00  0.00              
ATOM   1097  HB  VAL A  75      -2.145   5.282  -2.320  1.00  0.00              
ATOM   1098  CG1 VAL A  75      -2.135   7.432  -2.081  1.00  0.00              
ATOM   1099 HG11 VAL A  75      -2.641   7.644  -3.048  1.00  0.00              
ATOM   1100 HG12 VAL A  75      -2.917   7.422  -1.295  1.00  0.00              
ATOM   1101 HG13 VAL A  75      -1.430   8.264  -1.873  1.00  0.00              
ATOM   1102  CG2 VAL A  75      -0.477   6.093  -3.401  1.00  0.00              
ATOM   1103 HG21 VAL A  75      -1.053   6.389  -4.304  1.00  0.00              
ATOM   1104 HG22 VAL A  75       0.360   6.811  -3.270  1.00  0.00              
ATOM   1105 HG23 VAL A  75      -0.048   5.088  -3.593  1.00  0.00              
ATOM   1106  N   GLY A  76      -1.384   6.008   1.509  1.00 19.47              
ATOM   1107  HN  GLY A  76      -0.875   5.170   1.698  1.00  0.00              
ATOM   1108  CA  GLY A  76      -1.776   6.780   2.673  1.00 21.69              
ATOM   1109  C   GLY A  76      -3.240   7.173   2.727  1.00 26.17              
ATOM   1110  O   GLY A  76      -3.574   8.243   3.223  1.00 25.95              
ATOM   1111  HA1 GLY A  76      -1.208   7.701   2.674  1.00  0.00              
ATOM   1112  N   ASN A  77      -4.113   6.333   2.206  1.00 32.54              
ATOM   1113  HN  ASN A  77      -3.858   5.464   1.785  1.00  0.00              
ATOM   1114  CA  ASN A  77      -5.530   6.608   2.202  1.00 32.41              
ATOM   1115  HA  ASN A  77      -5.981   5.860   1.559  1.00  0.00              
ATOM   1116  C   ASN A  77      -5.807   7.977   1.583  1.00 35.98              
ATOM   1117  O   ASN A  77      -6.612   8.696   2.087  1.00 28.49              
ATOM   1118  CB  ASN A  77      -6.118   6.502   3.628  1.00  0.00              
ATOM   1119  HB1 ASN A  77      -5.692   5.592   4.105  1.00  0.00              
ATOM   1120  HB2 ASN A  77      -5.807   7.373   4.239  1.00  0.00              
ATOM   1121  CG  ASN A  77      -7.643   6.367   3.674  1.00  0.00              
ATOM   1122  OD1 ASN A  77      -8.288   5.829   2.772  1.00  0.00              
ATOM   1123  ND2 ASN A  77      -8.255   6.891   4.759  1.00  0.00              
ATOM   1124 HD21 ASN A  77      -9.246   6.803   4.812  1.00  0.00              
ATOM   1125 HD22 ASN A  77      -7.716   7.315   5.479  1.00  0.00              
ATOM   1126  N   GLY A  78      -5.090   8.320   0.517  1.00 26.47              
ATOM   1127  HN  GLY A  78      -4.404   7.703   0.134  1.00  0.00              
ATOM   1128  CA  GLY A  78      -5.242   9.589  -0.162  1.00 23.88              
ATOM   1129  C   GLY A  78      -4.484  10.777   0.409  1.00 25.06              
ATOM   1130  O   GLY A  78      -4.388  11.818  -0.240  1.00 25.23              
ATOM   1131  HA1 GLY A  78      -6.288   9.862  -0.136  1.00  0.00              
ATOM   1132  N   LYS A  79      -3.935  10.629   1.613  1.00 24.06              
ATOM   1133  HN  LYS A  79      -3.937   9.760   2.108  1.00  0.00              
ATOM   1134  CA  LYS A  79      -3.282  11.739   2.310  1.00 17.53              
ATOM   1135  HA  LYS A  79      -3.827  12.629   2.015  1.00  0.00              
ATOM   1136  C   LYS A  79      -1.801  11.955   1.921  1.00 21.64              
ATOM   1137  O   LYS A  79      -1.257  13.064   2.049  1.00 20.44              
ATOM   1138  CB  LYS A  79      -3.364  11.554   3.843  1.00  0.00              
ATOM   1139  HB1 LYS A  79      -2.970  10.537   4.072  1.00  0.00              
ATOM   1140  HB2 LYS A  79      -2.673  12.275   4.333  1.00  0.00              
ATOM   1141  CG  LYS A  79      -4.775  11.678   4.458  1.00  0.00              
ATOM   1142  HG1 LYS A  79      -5.185  12.688   4.230  1.00  0.00              
ATOM   1143  HG2 LYS A  79      -5.447  10.930   3.978  1.00  0.00              
ATOM   1144  CD  LYS A  79      -4.791  11.481   5.985  1.00  0.00              
ATOM   1145  HD1 LYS A  79      -4.485  10.434   6.209  1.00  0.00              
ATOM   1146  HD2 LYS A  79      -4.025  12.156   6.430  1.00  0.00              
ATOM   1147  CE  LYS A  79      -6.168  11.777   6.596  1.00  0.00              
ATOM   1148  HE1 LYS A  79      -6.107  11.794   7.707  1.00  0.00              
ATOM   1149  HE2 LYS A  79      -6.546  12.765   6.249  1.00  0.00              
ATOM   1150  NZ  LYS A  79      -7.132  10.751   6.204  1.00  0.00              
ATOM   1151  HZ1 LYS A  79      -8.062  10.958   6.623  1.00  0.00              
ATOM   1152  HZ2 LYS A  79      -7.216  10.731   5.168  1.00  0.00              
ATOM   1153  HZ3 LYS A  79      -6.802   9.823   6.537  1.00  0.00              
ATOM   1154  N   PHE A  84      -1.141  10.891   1.485  1.00 20.46              
ATOM   1155  HN  PHE A  84      -1.533   9.978   1.386  1.00  0.00              
ATOM   1156  CA  PHE A  84       0.265  10.991   1.105  1.00 16.90              
ATOM   1157  HA  PHE A  84       0.371  11.895   0.518  1.00  0.00              
ATOM   1158  C   PHE A  84       0.625   9.831   0.203  1.00 18.58              
ATOM   1159  O   PHE A  84      -0.081   8.832   0.166  1.00 17.58              
ATOM   1160  CB  PHE A  84       1.176  10.999   2.354  1.00  0.00              
ATOM   1161  HB1 PHE A  84       2.235  11.098   2.031  1.00  0.00              
ATOM   1162  HB2 PHE A  84       0.950  11.868   3.009  1.00  0.00              
ATOM   1163  CG  PHE A  84       1.086   9.719   3.152  1.00  0.00              
ATOM   1164  CD1 PHE A  84       1.953   8.647   2.875  1.00  0.00              
ATOM   1165  HD1 PHE A  84       2.713   8.757   2.113  1.00  0.00              
ATOM   1166  CE1 PHE A  84       1.840   7.439   3.572  1.00  0.00              
ATOM   1167  HE1 PHE A  84       2.513   6.623   3.355  1.00  0.00              
ATOM   1168  CZ  PHE A  84       0.855   7.291   4.558  1.00  0.00              
ATOM   1169  HZ  PHE A  84       0.769   6.361   5.101  1.00  0.00              
ATOM   1170  CD2 PHE A  84       0.109   9.561   4.151  1.00  0.00              
ATOM   1171  HD2 PHE A  84      -0.573  10.370   4.372  1.00  0.00              
ATOM   1172  CE2 PHE A  84      -0.010   8.353   4.847  1.00  0.00              
ATOM   1173  HE2 PHE A  84      -0.771   8.242   5.609  1.00  0.00              
ATOM   1174  N   ASN A  85       1.723   9.970  -0.527  1.00 19.01              
ATOM   1175  HN  ASN A  85       2.209  10.836  -0.639  1.00  0.00              
ATOM   1176  CA  ASN A  85       2.317   8.851  -1.236  1.00 16.76              
ATOM   1177  HA  ASN A  85       1.653   7.998  -1.139  1.00  0.00              
ATOM   1178  C   ASN A  85       3.593   8.524  -0.502  1.00 16.20              
ATOM   1179  O   ASN A  85       4.426   9.407  -0.304  1.00 20.09              
ATOM   1180  CB  ASN A  85       2.630   9.229  -2.703  1.00  0.00              
ATOM   1181  HB1 ASN A  85       3.172  10.200  -2.696  1.00  0.00              
ATOM   1182  HB2 ASN A  85       3.302   8.476  -3.161  1.00  0.00              
ATOM   1183  CG  ASN A  85       1.389   9.407  -3.586  1.00  0.00              
ATOM   1184  OD1 ASN A  85       0.307   8.879  -3.322  1.00  0.00              
ATOM   1185  ND2 ASN A  85       1.551  10.166  -4.692  1.00  0.00              
ATOM   1186 HD21 ASN A  85       0.753  10.302  -5.274  1.00  0.00              
ATOM   1187 HD22 ASN A  85       2.431  10.588  -4.884  1.00  0.00              
ATOM   1188  N   LEU A  86       3.733   7.277  -0.070  1.00 16.63              
ATOM   1189  HN  LEU A  86       3.015   6.584  -0.096  1.00  0.00              
ATOM   1190  CA  LEU A  86       4.982   6.815   0.492  1.00 12.81              
ATOM   1191  HA  LEU A  86       5.626   7.671   0.645  1.00  0.00              
ATOM   1192  C   LEU A  86       5.639   5.929  -0.546  1.00 14.20              
ATOM   1193  O   LEU A  86       5.005   4.999  -1.062  1.00 16.18              
ATOM   1194  CB  LEU A  86       4.743   6.041   1.809  1.00  0.00              
ATOM   1195  HB1 LEU A  86       4.215   6.732   2.505  1.00  0.00              
ATOM   1196  HB2 LEU A  86       4.038   5.203   1.613  1.00  0.00              
ATOM   1197  CG  LEU A  86       5.986   5.494   2.550  1.00  0.00              
ATOM   1198  HG  LEU A  86       5.640   4.968   3.473  1.00  0.00              
ATOM   1199  CD1 LEU A  86       6.893   6.648   3.004  1.00  0.00              
ATOM   1200 HD11 LEU A  86       7.762   6.260   3.577  1.00  0.00              
ATOM   1201 HD12 LEU A  86       7.278   7.211   2.126  1.00  0.00              
ATOM   1202 HD13 LEU A  86       6.334   7.353   3.654  1.00  0.00              
ATOM   1203  CD2 LEU A  86       6.784   4.492   1.703  1.00  0.00              
ATOM   1204 HD21 LEU A  86       7.677   4.138   2.262  1.00  0.00              
ATOM   1205 HD22 LEU A  86       6.177   3.602   1.439  1.00  0.00              
ATOM   1206 HD23 LEU A  86       7.132   4.969   0.760  1.00  0.00              
ATOM   1207  N   MET A  87       6.896   6.208  -0.870  1.00 15.09              
ATOM   1208  HN  MET A  87       7.474   6.888  -0.424  1.00  0.00              
ATOM   1209  CA  MET A  87       7.541   5.493  -1.963  1.00 12.29              
ATOM   1210  HA  MET A  87       7.061   4.524  -2.028  1.00  0.00              
ATOM   1211  C   MET A  87       9.031   5.253  -1.697  1.00 16.31              
ATOM   1212  O   MET A  87       9.647   5.936  -0.873  1.00 14.51              
ATOM   1213  CB  MET A  87       7.374   6.257  -3.298  1.00  0.00              
ATOM   1214  HB1 MET A  87       7.809   5.612  -4.097  1.00  0.00              
ATOM   1215  HB2 MET A  87       6.291   6.356  -3.532  1.00  0.00              
ATOM   1216  CG  MET A  87       8.057   7.641  -3.374  1.00  0.00              
ATOM   1217  HG1 MET A  87       7.680   8.303  -2.566  1.00  0.00              
ATOM   1218  HG2 MET A  87       9.154   7.526  -3.230  1.00  0.00              
ATOM   1219  SD  MET A  87       7.722   8.423  -4.985  1.00  0.00              
ATOM   1220  CE  MET A  87       6.002   8.944  -4.694  1.00  0.00              
ATOM   1221  HE1 MET A  87       5.584   9.452  -5.590  1.00  0.00              
ATOM   1222  HE2 MET A  87       5.354   8.071  -4.464  1.00  0.00              
ATOM   1223  HE3 MET A  87       5.938   9.652  -3.840  1.00  0.00              
ATOM   1224  N   ILE A  88       9.337   4.037  -2.315  1.00  1.85              
ATOM   1225  HN  ILE A  88       8.639   3.394  -2.628  1.00  0.22              
ATOM   1226  CA  ILE A  88      10.723   3.633  -2.486  1.00  2.27              
ATOM   1227  HA  ILE A  88      11.323   4.520  -2.634  1.00  1.32              
ATOM   1228  C   ILE A  88      10.856   2.827  -3.765  1.00  2.00              
ATOM   1229  O   ILE A  88       9.951   2.092  -4.162  1.00  1.70              
ATOM   1230  CB  ILE A  88      11.241   2.889  -1.233  1.00  0.00              
ATOM   1231  HB  ILE A  88      11.078   3.611  -0.393  1.00  0.00              
ATOM   1232  CG2 ILE A  88      10.429   1.624  -0.875  1.00  0.00              
ATOM   1233 HG21 ILE A  88      10.744   1.224   0.111  1.00  0.00              
ATOM   1234 HG22 ILE A  88       9.344   1.853  -0.814  1.00  0.00              
ATOM   1235 HG23 ILE A  88      10.577   0.829  -1.635  1.00  0.00              
ATOM   1236  CG1 ILE A  88      12.766   2.616  -1.258  1.00  0.00              
ATOM   1237 HG11 ILE A  88      12.997   1.844  -2.026  1.00  0.00              
ATOM   1238 HG12 ILE A  88      13.294   3.548  -1.561  1.00  0.00              
ATOM   1239  CD  ILE A  88      13.344   2.161   0.092  1.00  0.00              
ATOM   1240  HD1 ILE A  88      14.447   2.039   0.017  1.00  0.00              
ATOM   1241  HD2 ILE A  88      13.129   2.911   0.883  1.00  0.00              
ATOM   1242  HD3 ILE A  88      12.912   1.187   0.403  1.00  0.00              
ATOM   1243  N   SER A  89      11.986   2.975  -4.478  1.00  1.85              
ATOM   1244  HN  SER A  89      12.682   3.637  -4.210  1.00  0.22              
ATOM   1245  CA  SER A  89      12.339   2.133  -5.607  1.00  2.27              
ATOM   1246  HA  SER A  89      11.548   1.420  -5.783  1.00  1.32              
ATOM   1247  C   SER A  89      13.575   1.316  -5.292  1.00  2.00              
ATOM   1248  O   SER A  89      14.514   1.786  -4.650  1.00  1.70              
ATOM   1249  CB  SER A  89      12.538   2.978  -6.887  1.00  0.00              
ATOM   1250  HB1 SER A  89      12.722   2.282  -7.736  1.00  0.00              
ATOM   1251  HB2 SER A  89      11.610   3.546  -7.124  1.00  0.00              
ATOM   1252  OG  SER A  89      13.658   3.867  -6.786  1.00  0.00              
ATOM   1253  HG1 SER A  89      13.849   4.185  -7.678  1.00  0.00              
ATOM   1254  N   ILE A  90      13.599   0.045  -5.728  1.00  1.85              
ATOM   1255  HN  ILE A  90      12.819  -0.324  -6.245  1.00  0.22              
ATOM   1256  CA  ILE A  90      14.760  -0.823  -5.600  1.00  2.27              
ATOM   1257  HA  ILE A  90      15.643  -0.221  -5.431  1.00  1.32              
ATOM   1258  C   ILE A  90      14.973  -1.525  -6.925  1.00  2.00              
ATOM   1259  O   ILE A  90      14.141  -1.443  -7.829  1.00  1.70              
ATOM   1260  CB  ILE A  90      14.566  -1.839  -4.450  1.00  0.00              
ATOM   1261  HB  ILE A  90      15.473  -2.493  -4.500  1.00  0.00              
ATOM   1262  CG2 ILE A  90      14.574  -1.200  -3.042  1.00  0.00              
ATOM   1263 HG21 ILE A  90      14.589  -1.986  -2.258  1.00  0.00              
ATOM   1264 HG22 ILE A  90      15.473  -0.566  -2.901  1.00  0.00              
ATOM   1265 HG23 ILE A  90      13.672  -0.572  -2.887  1.00  0.00              
ATOM   1266  CG1 ILE A  90      13.357  -2.785  -4.654  1.00  0.00              
ATOM   1267 HG11 ILE A  90      12.410  -2.202  -4.607  1.00  0.00              
ATOM   1268 HG12 ILE A  90      13.417  -3.233  -5.672  1.00  0.00              
ATOM   1269  CD  ILE A  90      13.281  -3.936  -3.636  1.00  0.00              
ATOM   1270  HD1 ILE A  90      12.426  -4.606  -3.875  1.00  0.00              
ATOM   1271  HD2 ILE A  90      14.213  -4.539  -3.656  1.00  0.00              
ATOM   1272  HD3 ILE A  90      13.134  -3.547  -2.607  1.00  0.00              
ATOM   1273  N   ASN A  91      16.087  -2.259  -7.084  1.00  1.85              
ATOM   1274  HN  ASN A  91      16.809  -2.262  -6.395  1.00  0.22              
ATOM   1275  CA  ASN A  91      16.273  -3.152  -8.208  1.00  2.27              
ATOM   1276  HA  ASN A  91      15.324  -3.256  -8.713  1.00  1.32              
ATOM   1277  C   ASN A  91      16.595  -4.569  -7.742  1.00  2.00              
ATOM   1278  O   ASN A  91      17.243  -4.779  -6.717  1.00  1.70              
ATOM   1279  CB  ASN A  91      17.265  -2.553  -9.232  1.00  0.00              
ATOM   1280  HB1 ASN A  91      17.318  -3.245 -10.101  1.00  0.00              
ATOM   1281  HB2 ASN A  91      16.891  -1.578  -9.606  1.00  0.00              
ATOM   1282  CG  ASN A  91      18.691  -2.379  -8.701  1.00  0.00              
ATOM   1283  OD1 ASN A  91      18.942  -1.761  -7.666  1.00  0.00              
ATOM   1284  ND2 ASN A  91      19.675  -2.933  -9.445  1.00  0.00              
ATOM   1285 HD21 ASN A  91      20.609  -2.841  -9.110  1.00  0.00              
ATOM   1286 HD22 ASN A  91      19.451  -3.434 -10.275  1.00  0.00              
ATOM   1287  N   TYR A  92      16.106  -5.581  -8.480  1.00  1.85              
ATOM   1288  HN  TYR A  92      15.600  -5.373  -9.326  1.00  0.22              
ATOM   1289  CA  TYR A  92      16.124  -6.976  -8.083  1.00  2.27              
ATOM   1290  HA  TYR A  92      16.920  -7.139  -7.367  1.00  1.32              
ATOM   1291  C   TYR A  92      16.395  -7.837  -9.317  1.00  2.00              
ATOM   1292  O   TYR A  92      15.781  -7.640 -10.365  1.00  1.70              
ATOM   1293  CB  TYR A  92      14.769  -7.393  -7.468  1.00  0.00              
ATOM   1294  HB1 TYR A  92      14.573  -6.775  -6.564  1.00  0.00              
ATOM   1295  HB2 TYR A  92      13.939  -7.204  -8.181  1.00  0.00              
ATOM   1296  CG  TYR A  92      14.742  -8.839  -7.028  1.00  0.00              
ATOM   1297  CD1 TYR A  92      15.364  -9.232  -5.830  1.00  0.00              
ATOM   1298  HD1 TYR A  92      15.819  -8.487  -5.191  1.00  0.00              
ATOM   1299  CE1 TYR A  92      15.421 -10.587  -5.471  1.00  0.00              
ATOM   1300  HE1 TYR A  92      15.905 -10.894  -4.557  1.00  0.00              
ATOM   1301  CZ  TYR A  92      14.851 -11.557  -6.302  1.00  0.00              
ATOM   1302  OH  TYR A  92      14.939 -12.915  -5.950  1.00  0.00              
ATOM   1303  HH  TYR A  92      14.434 -13.414  -6.596  1.00  0.00              
ATOM   1304  CD2 TYR A  92      14.157  -9.822  -7.847  1.00  0.00              
ATOM   1305  HD2 TYR A  92      13.692  -9.540  -8.781  1.00  0.00              
ATOM   1306  CE2 TYR A  92      14.217 -11.176  -7.489  1.00  0.00              
ATOM   1307  HE2 TYR A  92      13.790 -11.923  -8.141  1.00  0.00              
ATOM   1308  N   ARG A  93      17.314  -8.826  -9.253  1.00  1.85              
ATOM   1309  HN  ARG A  93      17.830  -9.007  -8.422  1.00  0.22              
ATOM   1310  CA  ARG A  93      17.556  -9.710 -10.387  1.00  2.27              
ATOM   1311  HA  ARG A  93      17.476  -9.137 -11.300  1.00  1.32              
ATOM   1312  C   ARG A  93      16.515 -10.824 -10.481  1.00  2.00              
ATOM   1313  O   ARG A  93      16.220 -11.516  -9.507  1.00  1.70              
ATOM   1314  CB  ARG A  93      18.966 -10.339 -10.306  1.00  0.00              
ATOM   1315  HB1 ARG A  93      19.160 -10.540  -9.225  1.00  0.00              
ATOM   1316  HB2 ARG A  93      18.960 -11.332 -10.807  1.00  0.00              
ATOM   1317  CG  ARG A  93      20.127  -9.469 -10.846  1.00  0.00              
ATOM   1318  HG1 ARG A  93      20.942 -10.143 -11.192  1.00  0.00              
ATOM   1319  HG2 ARG A  93      19.781  -8.927 -11.756  1.00  0.00              
ATOM   1320  CD  ARG A  93      20.642  -8.422  -9.844  1.00  0.00              
ATOM   1321  HD1 ARG A  93      21.335  -7.721 -10.364  1.00  0.00              
ATOM   1322  HD2 ARG A  93      19.805  -7.833  -9.401  1.00  0.00              
ATOM   1323  NE  ARG A  93      21.347  -9.169  -8.747  1.00  0.00              
ATOM   1324  HE  ARG A  93      21.369 -10.164  -8.896  1.00  0.00              
ATOM   1325  CZ  ARG A  93      21.887  -8.563  -7.680  1.00  0.00              
ATOM   1326  NH1 ARG A  93      22.488  -9.322  -6.766  1.00  0.00              
ATOM   1327 HH11 ARG A  93      22.879  -8.917  -5.951  1.00  0.00              
ATOM   1328 HH12 ARG A  93      22.400 -10.314  -6.886  1.00  0.00              
ATOM   1329  NH2 ARG A  93      21.861  -7.243  -7.529  1.00  0.00              
ATOM   1330 HH21 ARG A  93      22.345  -6.823  -6.773  1.00  0.00              
ATOM   1331 HH22 ARG A  93      21.533  -6.710  -8.296  1.00  0.00              
ATOM   1332  N   THR A  94      15.958 -11.035 -11.684  1.00  1.85              
ATOM   1333  HN  THR A  94      16.202 -10.464 -12.476  1.00  0.22              
ATOM   1334  CA  THR A  94      15.065 -12.137 -12.000  1.00  2.27              
ATOM   1335  HA  THR A  94      14.775 -12.652 -11.096  1.00  1.32              
ATOM   1336  C   THR A  94      15.827 -13.140 -12.890  1.00  2.00              
ATOM   1337  OT1 THR A  94      16.298 -12.729 -13.983  1.00  1.70              
ATOM   1338  OT2 THR A  94      15.956 -14.328 -12.505  1.00  1.70              
ATOM   1339  CB  THR A  94      13.806 -11.633 -12.743  1.00  0.00              
ATOM   1340  HB  THR A  94      13.204 -12.542 -12.986  1.00  0.00              
ATOM   1341  OG1 THR A  94      14.128 -11.006 -13.981  1.00  0.00              
ATOM   1342  HG1 THR A  94      13.285 -10.721 -14.352  1.00  0.00              
ATOM   1343  CG2 THR A  94      12.905 -10.673 -11.958  1.00  0.00              
ATOM   1344 HG21 THR A  94      11.975 -10.455 -12.522  1.00  0.00              
ATOM   1345 HG22 THR A  94      12.617 -11.122 -10.984  1.00  0.00              
ATOM   1346 HG23 THR A  94      13.424  -9.711 -11.757  1.00  0.00              
ATOM   1347  N   CYS D   3       5.745  10.478  12.875  1.00  1.85              
ATOM   1348  HT1 CYS D   3       5.769  10.803  11.897  1.00  0.22              
ATOM   1349  HT2 CYS D   3       6.509   9.799  13.005  1.00  0.22              
ATOM   1350  HT3 CYS D   3       5.932  11.285  13.486  1.00  0.22              
ATOM   1351  CA  CYS D   3       4.429   9.859  13.184  1.00  2.27              
ATOM   1352  HA  CYS D   3       3.680  10.634  13.111  1.00  1.32              
ATOM   1353  CB  CYS D   3       4.112   8.730  12.154  1.00  2.17              
ATOM   1354  HB1 CYS D   3       4.929   7.975  12.182  1.00  1.32              
ATOM   1355  HB2 CYS D   3       3.179   8.206  12.461  1.00  1.32              
ATOM   1356  SG  CYS D   3       3.874   9.342  10.448  1.00  2.00              
ATOM   1357  HG1 CYS D   3       3.704   8.146   9.892  1.00  0.45              
ATOM   1358  C   CYS D   3       4.349   9.295  14.592  1.00  2.00              
ATOM   1359  O   CYS D   3       5.353   9.157  15.291  1.00  1.70              
ATOM   1360  N   GLY D   4       3.131   8.946  15.050  1.00  1.85              
ATOM   1361  HN  GLY D   4       2.318   9.102  14.456  1.00  0.22              
ATOM   1362  CA  GLY D   4       2.868   8.296  16.328  1.00  2.17              
ATOM   1363  HA1 GLY D   4       2.114   8.868  16.847  1.00  1.32              
ATOM   1364  HA2 GLY D   4       3.782   8.179  16.893  1.00  1.32              
ATOM   1365  C   GLY D   4       2.313   6.923  16.089  1.00  2.00              
ATOM   1366  O   GLY D   4       2.916   5.917  16.451  1.00  1.70              
ATOM   1367  N   GLY D   5       1.136   6.843  15.443  1.00  1.85              
ATOM   1368  HN  GLY D   5       0.627   7.694  15.216  1.00  0.22              
ATOM   1369  CA  GLY D   5       0.515   5.581  15.058  1.00  2.17              
ATOM   1370  HA1 GLY D   5      -0.271   5.372  15.769  1.00  1.32              
ATOM   1371  HA2 GLY D   5       1.261   4.799  15.018  1.00  1.32              
ATOM   1372  C   GLY D   5      -0.122   5.622  13.694  1.00  2.00              
ATOM   1373  O   GLY D   5      -0.765   4.658  13.290  1.00  1.70              
ATOM   1374  N   VAL D   6       0.023   6.742  12.951  1.00  1.85              
ATOM   1375  HN  VAL D   6       0.479   7.551  13.345  1.00  0.22              
ATOM   1376  CA  VAL D   6      -0.501   6.971  11.605  1.00  2.27              
ATOM   1377  HA  VAL D   6      -0.122   7.942  11.321  1.00  1.32              
ATOM   1378  CB  VAL D   6       0.004   5.992  10.540  1.00  2.27              
ATOM   1379  HB  VAL D   6      -0.334   4.958  10.781  1.00  1.32              
ATOM   1380  CG1 VAL D   6      -0.529   6.382   9.145  1.00  2.06              
ATOM   1381 HG11 VAL D   6      -0.253   7.431   8.902  1.00  1.32              
ATOM   1382 HG12 VAL D   6      -0.086   5.720   8.372  1.00  1.32              
ATOM   1383 HG13 VAL D   6      -1.633   6.281   9.083  1.00  1.32              
ATOM   1384  CG2 VAL D   6       1.546   6.017  10.524  1.00  2.06              
ATOM   1385 HG21 VAL D   6       1.913   7.044  10.316  1.00  1.32              
ATOM   1386 HG22 VAL D   6       1.965   5.678  11.495  1.00  1.32              
ATOM   1387 HG23 VAL D   6       1.930   5.342   9.730  1.00  1.32              
ATOM   1388  C   VAL D   6      -2.012   7.134  11.587  1.00  2.00              
ATOM   1389  O   VAL D   6      -2.539   8.234  11.425  1.00  1.70              
ATOM   1390  N   GLN D   7      -2.776   6.044  11.790  1.00  1.85              
ATOM   1391  HN  GLN D   7      -2.343   5.157  11.951  1.00  0.22              
ATOM   1392  CA  GLN D   7      -4.222   6.115  11.834  1.00  2.27              
ATOM   1393  HA  GLN D   7      -4.533   6.794  11.059  1.00  1.32              
ATOM   1394  CB  GLN D   7      -4.900   4.772  11.491  1.00  2.17              
ATOM   1395  HB1 GLN D   7      -4.599   3.983  12.214  1.00  1.32              
ATOM   1396  HB2 GLN D   7      -6.002   4.915  11.578  1.00  1.32              
ATOM   1397  CG  GLN D   7      -4.567   4.329  10.045  1.00  2.17              
ATOM   1398  HG1 GLN D   7      -4.497   5.221   9.385  1.00  1.32              
ATOM   1399  HG2 GLN D   7      -3.591   3.802  10.016  1.00  1.32              
ATOM   1400  CD  GLN D   7      -5.638   3.404   9.471  1.00  2.00              
ATOM   1401  OE1 GLN D   7      -5.514   2.178   9.479  1.00  1.70              
ATOM   1402  NE2 GLN D   7      -6.728   4.006   8.947  1.00  1.85              
ATOM   1403 HE21 GLN D   7      -6.780   5.018   8.927  1.00  0.22              
ATOM   1404 HE22 GLN D   7      -7.449   3.439   8.561  1.00  0.22              
ATOM   1405  C   GLN D   7      -4.750   6.699  13.138  1.00  2.00              
ATOM   1406  O   GLN D   7      -5.868   7.203  13.196  1.00  1.70              
ATOM   1407  N   ALA D   8      -3.927   6.722  14.205  1.00  1.85              
ATOM   1408  HN  ALA D   8      -3.059   6.239  14.160  1.00  0.22              
ATOM   1409  CA  ALA D   8      -4.185   7.493  15.409  1.00  2.27              
ATOM   1410  HA  ALA D   8      -5.158   7.211  15.789  1.00  1.32              
ATOM   1411  CB  ALA D   8      -3.110   7.164  16.464  1.00  2.06              
ATOM   1412  HB1 ALA D   8      -2.095   7.428  16.100  1.00  1.32              
ATOM   1413  HB2 ALA D   8      -3.303   7.719  17.408  1.00  1.32              
ATOM   1414  HB3 ALA D   8      -3.124   6.077  16.693  1.00  1.32              
ATOM   1415  C   ALA D   8      -4.241   9.000  15.131  1.00  2.00              
ATOM   1416  O   ALA D   8      -5.235   9.666  15.421  1.00  1.70              
ATOM   1417  N   GLU D   9      -3.190   9.562  14.494  1.00  1.85              
ATOM   1418  HN  GLU D   9      -2.314   9.069  14.430  1.00  0.22              
ATOM   1419  CA  GLU D   9      -3.169  10.902  13.927  1.00  2.27              
ATOM   1420  HA  GLU D   9      -3.251  11.603  14.746  1.00  1.32              
ATOM   1421  CB  GLU D   9      -1.853  11.190  13.150  1.00  2.17              
ATOM   1422  HB1 GLU D   9      -1.920  12.228  12.746  1.00  1.32              
ATOM   1423  HB2 GLU D   9      -1.766  10.505  12.278  1.00  1.32              
ATOM   1424  CG  GLU D   9      -0.545  11.125  13.985  1.00  2.17              
ATOM   1425  HG1 GLU D   9       0.236  11.711  13.451  1.00  1.32              
ATOM   1426  HG2 GLU D   9      -0.696  11.581  14.983  1.00  1.32              
ATOM   1427  CD  GLU D   9       0.004   9.726  14.162  1.00  2.00              
ATOM   1428  OE1 GLU D   9       1.002   9.368  13.490  1.00  1.70              
ATOM   1429  OE2 GLU D   9      -0.518   8.954  15.000  1.00  1.70              
ATOM   1430  C   GLU D   9      -4.343  11.188  12.991  1.00  2.00              
ATOM   1431  O   GLU D   9      -5.034  12.190  13.142  1.00  1.70              
ATOM   1432  N   GLU D  10      -4.622  10.289  12.024  1.00  1.85              
ATOM   1433  HN  GLU D  10      -4.011   9.501  11.908  1.00  0.22              
ATOM   1434  CA  GLU D  10      -5.765  10.365  11.119  1.00  2.27              
ATOM   1435  HA  GLU D  10      -5.653  11.257  10.519  1.00  1.32              
ATOM   1436  CB  GLU D  10      -5.770   9.123  10.196  1.00  2.17              
ATOM   1437  HB1 GLU D  10      -5.949   8.220  10.820  1.00  1.32              
ATOM   1438  HB2 GLU D  10      -4.757   9.024   9.744  1.00  1.32              
ATOM   1439  CG  GLU D  10      -6.824   9.136   9.066  1.00  2.17              
ATOM   1440  HG1 GLU D  10      -7.849   9.187   9.488  1.00  1.32              
ATOM   1441  HG2 GLU D  10      -6.666  10.016   8.409  1.00  1.32              
ATOM   1442  CD  GLU D  10      -6.739   7.877   8.220  1.00  2.00              
ATOM   1443  OE1 GLU D  10      -7.001   6.768   8.746  1.00  1.70              
ATOM   1444  OE2 GLU D  10      -6.418   7.991   7.014  1.00  1.70              
ATOM   1445  C   GLU D  10      -7.114  10.476  11.834  1.00  2.00              
ATOM   1446  O   GLU D  10      -7.897  11.390  11.582  1.00  1.70              
ATOM   1447  N   GLN D  11      -7.393   9.566  12.791  1.00  1.85              
ATOM   1448  HN  GLN D  11      -6.741   8.819  12.962  1.00  0.22              
ATOM   1449  CA  GLN D  11      -8.569   9.576  13.647  1.00  2.27              
ATOM   1450  HA  GLN D  11      -9.439   9.510  13.009  1.00  1.32              
ATOM   1451  CB  GLN D  11      -8.532   8.335  14.577  1.00  2.17              
ATOM   1452  HB1 GLN D  11      -8.505   7.442  13.910  1.00  1.32              
ATOM   1453  HB2 GLN D  11      -7.577   8.324  15.149  1.00  1.32              
ATOM   1454  CG  GLN D  11      -9.736   8.152  15.539  1.00  2.17              
ATOM   1455  HG1 GLN D  11     -10.676   8.470  15.047  1.00  1.32              
ATOM   1456  HG2 GLN D  11      -9.827   7.072  15.788  1.00  1.32              
ATOM   1457  CD  GLN D  11      -9.548   8.880  16.872  1.00  2.00              
ATOM   1458  OE1 GLN D  11      -8.518   8.753  17.536  1.00  1.70              
ATOM   1459  NE2 GLN D  11     -10.568   9.649  17.302  1.00  1.85              
ATOM   1460 HE21 GLN D  11     -11.410   9.715  16.774  1.00  0.22              
ATOM   1461 HE22 GLN D  11     -10.477  10.106  18.183  1.00  0.22              
ATOM   1462  C   GLN D  11      -8.717  10.866  14.444  1.00  2.00              
ATOM   1463  O   GLN D  11      -9.800  11.451  14.497  1.00  1.70              
ATOM   1464  N   LYS D  12      -7.621  11.375  15.046  1.00  1.85              
ATOM   1465  HN  LYS D  12      -6.760  10.858  15.025  1.00  0.22              
ATOM   1466  CA  LYS D  12      -7.588  12.682  15.685  1.00  2.27              
ATOM   1467  HA  LYS D  12      -8.345  12.688  16.457  1.00  1.32              
ATOM   1468  CB  LYS D  12      -6.214  12.949  16.349  1.00  2.17              
ATOM   1469  HB1 LYS D  12      -6.031  12.144  17.095  1.00  1.32              
ATOM   1470  HB2 LYS D  12      -5.410  12.875  15.584  1.00  1.32              
ATOM   1471  CG  LYS D  12      -6.118  14.316  17.054  1.00  2.17              
ATOM   1472  HG1 LYS D  12      -6.971  14.419  17.763  1.00  1.32              
ATOM   1473  HG2 LYS D  12      -6.208  15.130  16.299  1.00  1.32              
ATOM   1474  CD  LYS D  12      -4.802  14.492  17.828  1.00  2.17              
ATOM   1475  HD1 LYS D  12      -3.938  14.357  17.141  1.00  1.32              
ATOM   1476  HD2 LYS D  12      -4.744  13.681  18.591  1.00  1.32              
ATOM   1477  CE  LYS D  12      -4.675  15.833  18.565  1.00  2.17              
ATOM   1478  HE1 LYS D  12      -3.794  15.803  19.243  1.00  1.32              
ATOM   1479  HE2 LYS D  12      -5.585  16.040  19.169  1.00  1.32              
ATOM   1480  NZ  LYS D  12      -4.477  16.947  17.627  1.00  1.85              
ATOM   1481  HZ1 LYS D  12      -5.345  17.147  17.065  1.00  0.22              
ATOM   1482  HZ2 LYS D  12      -4.252  17.807  18.148  1.00  0.22              
ATOM   1483  HZ3 LYS D  12      -3.696  16.755  16.984  1.00  0.22              
ATOM   1484  C   LYS D  12      -7.936  13.821  14.731  1.00  2.00              
ATOM   1485  O   LYS D  12      -8.879  14.568  14.977  1.00  1.70              
ATOM   1486  N   LEU D  13      -7.217  13.954  13.597  1.00  1.85              
ATOM   1487  HN  LEU D  13      -6.466  13.312  13.410  1.00  0.22              
ATOM   1488  CA  LEU D  13      -7.440  14.980  12.586  1.00  2.27              
ATOM   1489  HA  LEU D  13      -7.279  15.940  13.056  1.00  1.32              
ATOM   1490  CB  LEU D  13      -6.456  14.805  11.401  1.00  2.17              
ATOM   1491  HB1 LEU D  13      -6.513  13.750  11.052  1.00  1.32              
ATOM   1492  HB2 LEU D  13      -6.757  15.459  10.552  1.00  1.32              
ATOM   1493  CG  LEU D  13      -4.986  15.133  11.741  1.00  2.27              
ATOM   1494  HG  LEU D  13      -4.714  14.603  12.686  1.00  1.32              
ATOM   1495  CD1 LEU D  13      -4.053  14.617  10.636  1.00  2.06              
ATOM   1496 HD11 LEU D  13      -4.173  13.520  10.510  1.00  1.32              
ATOM   1497 HD12 LEU D  13      -4.285  15.113   9.669  1.00  1.32              
ATOM   1498 HD13 LEU D  13      -2.993  14.826  10.895  1.00  1.32              
ATOM   1499  CD2 LEU D  13      -4.767  16.638  11.961  1.00  2.06              
ATOM   1500 HD21 LEU D  13      -5.054  17.208  11.051  1.00  1.32              
ATOM   1501 HD22 LEU D  13      -5.369  17.009  12.817  1.00  1.32              
ATOM   1502 HD23 LEU D  13      -3.697  16.842  12.177  1.00  1.32              
ATOM   1503  C   LEU D  13      -8.864  15.020  12.046  1.00  2.00              
ATOM   1504  O   LEU D  13      -9.490  16.076  12.017  1.00  1.70              
ATOM   1505  N   ILE D  14      -9.438  13.865  11.649  1.00  1.85              
ATOM   1506  HN  ILE D  14      -8.902  13.014  11.665  1.00  0.22              
ATOM   1507  CA  ILE D  14     -10.829  13.757  11.210  1.00  2.27              
ATOM   1508  HA  ILE D  14     -10.977  14.458  10.400  1.00  1.32              
ATOM   1509  CB  ILE D  14     -11.142  12.351  10.688  1.00  2.27              
ATOM   1510  HB  ILE D  14     -10.858  11.608  11.470  1.00  1.32              
ATOM   1511  CG2 ILE D  14     -12.651  12.198  10.376  1.00  2.06              
ATOM   1512 HG21 ILE D  14     -13.273  12.291  11.290  1.00  1.32              
ATOM   1513 HG22 ILE D  14     -12.974  12.969   9.646  1.00  1.32              
ATOM   1514 HG23 ILE D  14     -12.861  11.198   9.942  1.00  1.32              
ATOM   1515  CG1 ILE D  14     -10.295  12.061   9.422  1.00  2.17              
ATOM   1516 HG11 ILE D  14      -9.227  12.299   9.625  1.00  1.32              
ATOM   1517 HG12 ILE D  14     -10.632  12.731   8.600  1.00  1.32              
ATOM   1518  CD  ILE D  14     -10.367  10.601   8.957  1.00  2.06              
ATOM   1519  HD1 ILE D  14      -9.674  10.432   8.104  1.00  1.32              
ATOM   1520  HD2 ILE D  14     -10.071   9.918   9.783  1.00  1.32              
ATOM   1521  HD3 ILE D  14     -11.391  10.331   8.626  1.00  1.32              
ATOM   1522  C   ILE D  14     -11.808  14.168  12.309  1.00  2.00              
ATOM   1523  O   ILE D  14     -12.761  14.906  12.071  1.00  1.70              
ATOM   1524  N   SER D  15     -11.568  13.744  13.566  1.00  1.85              
ATOM   1525  HN  SER D  15     -10.774  13.161  13.746  1.00  0.22              
ATOM   1526  CA  SER D  15     -12.391  14.125  14.715  1.00  2.27              
ATOM   1527  HA  SER D  15     -13.416  13.873  14.485  1.00  1.32              
ATOM   1528  CB  SER D  15     -11.993  13.397  16.024  1.00  2.17              
ATOM   1529  HB1 SER D  15     -10.963  13.688  16.336  1.00  1.32              
ATOM   1530  HB2 SER D  15     -12.696  13.683  16.841  1.00  1.32              
ATOM   1531  OG  SER D  15     -12.048  11.982  15.848  1.00  1.77              
ATOM   1532  HG1 SER D  15     -11.227  11.742  15.373  1.00  0.22              
ATOM   1533  C   SER D  15     -12.360  15.615  15.005  1.00  2.00              
ATOM   1534  O   SER D  15     -13.397  16.242  15.200  1.00  1.70              
ATOM   1535  N   GLU D  16     -11.167  16.243  15.009  1.00  1.85              
ATOM   1536  HN  GLU D  16     -10.317  15.719  14.877  1.00  0.22              
ATOM   1537  CA  GLU D  16     -11.008  17.679  15.183  1.00  2.27              
ATOM   1538  HA  GLU D  16     -11.561  17.970  16.064  1.00  1.32              
ATOM   1539  CB  GLU D  16      -9.520  18.045  15.410  1.00  2.17              
ATOM   1540  HB1 GLU D  16      -9.419  19.154  15.458  1.00  1.32              
ATOM   1541  HB2 GLU D  16      -8.913  17.678  14.551  1.00  1.32              
ATOM   1542  CG  GLU D  16      -8.959  17.444  16.726  1.00  2.17              
ATOM   1543  HG1 GLU D  16      -9.593  17.761  17.581  1.00  1.32              
ATOM   1544  HG2 GLU D  16      -8.976  16.337  16.673  1.00  1.32              
ATOM   1545  CD  GLU D  16      -7.530  17.856  17.017  1.00  2.00              
ATOM   1546  OE1 GLU D  16      -7.268  18.364  18.133  1.00  1.70              
ATOM   1547  OE2 GLU D  16      -6.630  17.642  16.169  1.00  1.70              
ATOM   1548  C   GLU D  16     -11.594  18.491  14.027  1.00  2.00              
ATOM   1549  O   GLU D  16     -12.215  19.531  14.234  1.00  1.70              
ATOM   1550  N   GLU D  17     -11.466  18.012  12.774  1.00  1.85              
ATOM   1551  HN  GLU D  17     -10.912  17.191  12.603  1.00  0.22              
ATOM   1552  CA  GLU D  17     -12.113  18.609  11.612  1.00  2.27              
ATOM   1553  HA  GLU D  17     -11.846  19.658  11.600  1.00  1.32              
ATOM   1554  CB  GLU D  17     -11.575  17.949  10.315  1.00  2.17              
ATOM   1555  HB1 GLU D  17     -12.094  16.989  10.108  1.00  1.32              
ATOM   1556  HB2 GLU D  17     -10.507  17.694  10.515  1.00  1.32              
ATOM   1557  CG  GLU D  17     -11.535  18.859   9.057  1.00  2.17              
ATOM   1558  HG1 GLU D  17     -11.185  19.875   9.337  1.00  1.32              
ATOM   1559  HG2 GLU D  17     -10.799  18.431   8.340  1.00  1.32              
ATOM   1560  CD  GLU D  17     -12.842  18.982   8.300  1.00  2.00              
ATOM   1561  OE1 GLU D  17     -13.374  17.944   7.836  1.00  1.70              
ATOM   1562  OE2 GLU D  17     -13.326  20.122   8.111  1.00  1.70              
ATOM   1563  C   GLU D  17     -13.637  18.544  11.705  1.00  2.00              
ATOM   1564  O   GLU D  17     -14.334  19.540  11.519  1.00  1.70              
ATOM   1565  N   ASP D  18     -14.212  17.376  12.074  1.00  1.85              
ATOM   1566  HN  ASP D  18     -13.653  16.549  12.194  1.00  0.22              
ATOM   1567  CA  ASP D  18     -15.641  17.240  12.303  1.00  2.27              
ATOM   1568  HA  ASP D  18     -16.113  17.684  11.444  1.00  1.32              
ATOM   1569  CB  ASP D  18     -16.048  15.747  12.348  1.00  2.17              
ATOM   1570  HB1 ASP D  18     -15.512  15.203  11.540  1.00  1.32              
ATOM   1571  HB2 ASP D  18     -15.775  15.289  13.320  1.00  1.32              
ATOM   1572  CG  ASP D  18     -17.531  15.582  12.093  1.00  2.00              
ATOM   1573  OD1 ASP D  18     -18.215  14.930  12.913  1.00  1.70              
ATOM   1574  OD2 ASP D  18     -18.018  16.084  11.046  1.00  1.70              
ATOM   1575  C   ASP D  18     -16.154  18.040  13.508  1.00  2.00              
ATOM   1576  O   ASP D  18     -17.263  18.570  13.490  1.00  1.70              
ATOM   1577  N   LEU D  19     -15.337  18.224  14.564  1.00  1.85              
ATOM   1578  HN  LEU D  19     -14.475  17.712  14.616  1.00  0.22              
ATOM   1579  CA  LEU D  19     -15.607  19.161  15.649  1.00  2.27              
ATOM   1580  HA  LEU D  19     -16.543  18.866  16.104  1.00  1.32              
ATOM   1581  CB  LEU D  19     -14.484  19.069  16.717  1.00  2.17              
ATOM   1582  HB1 LEU D  19     -14.301  17.982  16.881  1.00  1.32              
ATOM   1583  HB2 LEU D  19     -13.540  19.497  16.324  1.00  1.32              
ATOM   1584  CG  LEU D  19     -14.784  19.683  18.106  1.00  2.27              
ATOM   1585  HG  LEU D  19     -15.828  19.409  18.391  1.00  1.32              
ATOM   1586  CD1 LEU D  19     -13.839  19.066  19.149  1.00  2.06              
ATOM   1587 HD11 LEU D  19     -13.950  17.961  19.174  1.00  1.32              
ATOM   1588 HD12 LEU D  19     -12.782  19.307  18.903  1.00  1.32              
ATOM   1589 HD13 LEU D  19     -14.064  19.465  20.161  1.00  1.32              
ATOM   1590  CD2 LEU D  19     -14.648  21.214  18.157  1.00  2.06              
ATOM   1591 HD21 LEU D  19     -13.645  21.525  17.797  1.00  1.32              
ATOM   1592 HD22 LEU D  19     -15.418  21.712  17.537  1.00  1.32              
ATOM   1593 HD23 LEU D  19     -14.773  21.573  19.201  1.00  1.32              
ATOM   1594  C   LEU D  19     -15.796  20.590  15.139  1.00  2.00              
ATOM   1595  O   LEU D  19     -16.777  21.251  15.465  1.00  1.70              
ATOM   1596  N   LEU D  20     -14.901  21.085  14.259  1.00  1.85              
ATOM   1597  HN  LEU D  20     -14.088  20.550  14.022  1.00  0.22              
ATOM   1598  CA  LEU D  20     -15.065  22.363  13.576  1.00  2.27              
ATOM   1599  HA  LEU D  20     -15.214  23.121  14.332  1.00  1.32              
ATOM   1600  CB  LEU D  20     -13.802  22.721  12.754  1.00  2.17              
ATOM   1601  HB1 LEU D  20     -13.614  21.911  12.016  1.00  1.32              
ATOM   1602  HB2 LEU D  20     -13.979  23.661  12.185  1.00  1.32              
ATOM   1603  CG  LEU D  20     -12.524  22.915  13.601  1.00  2.27              
ATOM   1604  HG  LEU D  20     -12.380  22.009  14.237  1.00  1.32              
ATOM   1605  CD1 LEU D  20     -11.295  23.038  12.690  1.00  2.06              
ATOM   1606 HD11 LEU D  20     -11.196  22.136  12.049  1.00  1.32              
ATOM   1607 HD12 LEU D  20     -11.387  23.930  12.034  1.00  1.32              
ATOM   1608 HD13 LEU D  20     -10.371  23.141  13.299  1.00  1.32              
ATOM   1609  CD2 LEU D  20     -12.619  24.137  14.530  1.00  2.06              
ATOM   1610 HD21 LEU D  20     -13.440  24.018  15.268  1.00  1.32              
ATOM   1611 HD22 LEU D  20     -11.669  24.265  15.090  1.00  1.32              
ATOM   1612 HD23 LEU D  20     -12.803  25.059  13.939  1.00  1.32              
ATOM   1613  C   LEU D  20     -16.306  22.428  12.678  1.00  2.00              
ATOM   1614  O   LEU D  20     -17.038  23.418  12.680  1.00  1.70              
ATOM   1615  N   ARG D  21     -16.620  21.350  11.925  1.00  1.85              
ATOM   1616  HN  ARG D  21     -15.971  20.586  11.877  1.00  0.22              
ATOM   1617  CA  ARG D  21     -17.884  21.213  11.205  1.00  2.27              
ATOM   1618  HA  ARG D  21     -17.945  22.031  10.502  1.00  1.32              
ATOM   1619  CB  ARG D  21     -17.977  19.878  10.415  1.00  2.17              
ATOM   1620  HB1 ARG D  21     -17.578  19.063  11.048  1.00  1.32              
ATOM   1621  HB2 ARG D  21     -19.044  19.628  10.206  1.00  1.32              
ATOM   1622  CG  ARG D  21     -17.269  19.915   9.043  1.00  2.17              
ATOM   1623  HG1 ARG D  21     -16.743  20.890   8.933  1.00  1.32              
ATOM   1624  HG2 ARG D  21     -18.043  19.871   8.242  1.00  1.32              
ATOM   1625  CD  ARG D  21     -16.232  18.817   8.770  1.00  2.17              
ATOM   1626  HD1 ARG D  21     -15.372  18.906   9.466  1.00  1.32              
ATOM   1627  HD2 ARG D  21     -15.848  18.931   7.728  1.00  1.32              
ATOM   1628  NE  ARG D  21     -16.865  17.469   8.952  1.00  1.85              
ATOM   1629  HE  ARG D  21     -17.434  17.250   9.759  1.00  0.22              
ATOM   1630  CZ  ARG D  21     -16.474  16.368   8.303  1.00  2.00              
ATOM   1631  NH1 ARG D  21     -15.470  16.353   7.446  1.00  1.85              
ATOM   1632 HH11 ARG D  21     -14.749  17.059   7.572  1.00  0.22              
ATOM   1633 HH12 ARG D  21     -15.194  15.468   7.100  1.00  0.22              
ATOM   1634  NH2 ARG D  21     -17.085  15.229   8.592  1.00  1.85              
ATOM   1635 HH21 ARG D  21     -17.667  15.242   9.410  1.00  0.22              
ATOM   1636 HH22 ARG D  21     -16.750  14.387   8.195  1.00  0.22              
ATOM   1637  C   ARG D  21     -19.118  21.348  12.097  1.00  2.00              
ATOM   1638  O   ARG D  21     -20.024  22.116  11.783  1.00  1.70              
ATOM   1639  N   LYS D  22     -19.185  20.634  13.235  1.00  1.85              
ATOM   1640  HN  LYS D  22     -18.458  19.972  13.454  1.00  0.22              
ATOM   1641  CA  LYS D  22     -20.273  20.759  14.198  1.00  2.27              
ATOM   1642  HA  LYS D  22     -21.212  20.701  13.664  1.00  1.32              
ATOM   1643  CB  LYS D  22     -20.243  19.617  15.244  1.00  2.17              
ATOM   1644  HB1 LYS D  22     -19.190  19.322  15.448  1.00  1.32              
ATOM   1645  HB2 LYS D  22     -20.668  19.988  16.208  1.00  1.32              
ATOM   1646  CG  LYS D  22     -21.088  18.376  14.882  1.00  2.17              
ATOM   1647  HG1 LYS D  22     -22.126  18.682  14.627  1.00  1.32              
ATOM   1648  HG2 LYS D  22     -21.155  17.768  15.817  1.00  1.32              
ATOM   1649  CD  LYS D  22     -20.505  17.444  13.801  1.00  2.17              
ATOM   1650  HD1 LYS D  22     -20.826  16.402  14.031  1.00  1.32              
ATOM   1651  HD2 LYS D  22     -19.396  17.446  13.878  1.00  1.32              
ATOM   1652  CE  LYS D  22     -20.903  17.728  12.344  1.00  2.17              
ATOM   1653  HE1 LYS D  22     -20.387  17.000  11.677  1.00  1.32              
ATOM   1654  HE2 LYS D  22     -20.626  18.754  12.028  1.00  1.32              
ATOM   1655  NZ  LYS D  22     -22.349  17.562  12.156  1.00  1.85              
ATOM   1656  HZ1 LYS D  22     -22.873  18.424  12.452  1.00  0.22              
ATOM   1657  HZ2 LYS D  22     -22.569  17.412  11.161  1.00  0.22              
ATOM   1658  HZ3 LYS D  22     -22.704  16.756  12.688  1.00  0.22              
ATOM   1659  C   LYS D  22     -20.287  22.115  14.903  1.00  2.00              
ATOM   1660  O   LYS D  22     -21.345  22.671  15.191  1.00  1.70              
ATOM   1661  N   ARG D  23     -19.120  22.731  15.167  1.00  1.85              
ATOM   1662  HN  ARG D  23     -18.254  22.238  15.027  1.00  0.22              
ATOM   1663  CA  ARG D  23     -19.026  24.074  15.715  1.00  2.27              
ATOM   1664  HA  ARG D  23     -19.602  24.068  16.629  1.00  1.32              
ATOM   1665  CB  ARG D  23     -17.551  24.425  16.040  1.00  2.17              
ATOM   1666  HB1 ARG D  23     -17.122  23.579  16.625  1.00  1.32              
ATOM   1667  HB2 ARG D  23     -16.972  24.490  15.092  1.00  1.32              
ATOM   1668  CG  ARG D  23     -17.342  25.721  16.854  1.00  2.17              
ATOM   1669  HG1 ARG D  23     -17.664  26.597  16.248  1.00  1.32              
ATOM   1670  HG2 ARG D  23     -16.251  25.831  17.052  1.00  1.32              
ATOM   1671  CD  ARG D  23     -18.096  25.732  18.186  1.00  2.17              
ATOM   1672  HD1 ARG D  23     -17.820  24.852  18.811  1.00  1.32              
ATOM   1673  HD2 ARG D  23     -19.193  25.725  17.992  1.00  1.32              
ATOM   1674  NE  ARG D  23     -17.731  26.981  18.906  1.00  1.85              
ATOM   1675  HE  ARG D  23     -16.877  27.454  18.707  1.00  0.22              
ATOM   1676  CZ  ARG D  23     -18.469  27.509  19.885  1.00  2.00              
ATOM   1677  NH1 ARG D  23     -19.592  26.949  20.312  1.00  1.85              
ATOM   1678 HH11 ARG D  23     -19.831  26.023  20.014  1.00  0.22              
ATOM   1679 HH12 ARG D  23     -20.018  27.341  21.115  1.00  0.22              
ATOM   1680  NH2 ARG D  23     -18.062  28.624  20.471  1.00  1.85              
ATOM   1681 HH21 ARG D  23     -17.180  29.003  20.233  1.00  0.22              
ATOM   1682 HH22 ARG D  23     -18.568  28.966  21.249  1.00  0.22              
ATOM   1683  C   ARG D  23     -19.655  25.137  14.813  1.00  2.00              
ATOM   1684  O   ARG D  23     -20.338  26.048  15.281  1.00  1.70              
ATOM   1685  N   ARG D  24     -19.511  24.996  13.479  1.00  1.85              
ATOM   1686  HN  ARG D  24     -18.889  24.292  13.131  1.00  0.22              
ATOM   1687  CA  ARG D  24     -20.207  25.810  12.489  1.00  2.27              
ATOM   1688  HA  ARG D  24     -19.993  26.843  12.728  1.00  1.32              
ATOM   1689  CB  ARG D  24     -19.639  25.521  11.063  1.00  2.17              
ATOM   1690  HB1 ARG D  24     -19.341  26.489  10.602  1.00  1.32              
ATOM   1691  HB2 ARG D  24     -18.708  24.923  11.179  1.00  1.32              
ATOM   1692  CG  ARG D  24     -20.587  24.798  10.079  1.00  2.17              
ATOM   1693  HG1 ARG D  24     -21.363  25.520   9.736  1.00  1.32              
ATOM   1694  HG2 ARG D  24     -21.104  23.976  10.616  1.00  1.32              
ATOM   1695  CD  ARG D  24     -19.902  24.186   8.853  1.00  2.17              
ATOM   1696  HD1 ARG D  24     -19.128  23.440   9.136  1.00  1.32              
ATOM   1697  HD2 ARG D  24     -19.419  24.982   8.242  1.00  1.32              
ATOM   1698  NE  ARG D  24     -20.978  23.535   8.036  1.00  1.85              
ATOM   1699  HE  ARG D  24     -21.395  24.042   7.282  1.00  0.22              
ATOM   1700  CZ  ARG D  24     -21.549  22.353   8.290  1.00  2.00              
ATOM   1701  NH1 ARG D  24     -21.182  21.577   9.296  1.00  1.85              
ATOM   1702 HH11 ARG D  24     -20.641  21.995  10.020  1.00  0.22              
ATOM   1703 HH12 ARG D  24     -21.880  20.912   9.620  1.00  0.22              
ATOM   1704  NH2 ARG D  24     -22.567  21.959   7.541  1.00  1.85              
ATOM   1705 HH21 ARG D  24     -22.800  22.485   6.734  1.00  0.22              
ATOM   1706 HH22 ARG D  24     -22.916  21.040   7.652  1.00  0.22              
ATOM   1707  C   ARG D  24     -21.738  25.663  12.537  1.00  2.00              
ATOM   1708  O   ARG D  24     -22.487  26.570  12.179  1.00  1.70              
ATOM   1709  N   GLU D  25     -22.244  24.503  13.005  1.00  1.85              
ATOM   1710  HN  GLU D  25     -21.621  23.775  13.284  1.00  0.22              
ATOM   1711  CA  GLU D  25     -23.660  24.218  13.176  1.00  2.27              
ATOM   1712  HA  GLU D  25     -24.205  24.702  12.384  1.00  1.32              
ATOM   1713  CB  GLU D  25     -23.923  22.690  13.099  1.00  2.17              
ATOM   1714  HB1 GLU D  25     -24.999  22.478  13.288  1.00  1.32              
ATOM   1715  HB2 GLU D  25     -23.337  22.179  13.892  1.00  1.32              
ATOM   1716  CG  GLU D  25     -23.533  22.106  11.716  1.00  2.17              
ATOM   1717  HG1 GLU D  25     -24.270  22.419  10.947  1.00  1.32              
ATOM   1718  HG2 GLU D  25     -22.542  22.506  11.425  1.00  1.32              
ATOM   1719  CD  GLU D  25     -23.402  20.594  11.664  1.00  2.00              
ATOM   1720  OE1 GLU D  25     -23.661  19.885  12.663  1.00  1.70              
ATOM   1721  OE2 GLU D  25     -22.986  20.095  10.586  1.00  1.70              
ATOM   1722  C   GLU D  25     -24.184  24.810  14.474  1.00  2.00              
ATOM   1723  O   GLU D  25     -25.249  25.426  14.517  1.00  1.70              
ATOM   1724  N   GLN D  26     -23.404  24.704  15.570  1.00  1.85              
ATOM   1725  HN  GLN D  26     -22.579  24.135  15.521  1.00  0.22              
ATOM   1726  CA  GLN D  26     -23.649  25.412  16.819  1.00  2.27              
ATOM   1727  HA  GLN D  26     -24.598  25.080  17.217  1.00  1.32              
ATOM   1728  CB  GLN D  26     -22.525  25.135  17.851  1.00  2.17              
ATOM   1729  HB1 GLN D  26     -21.549  25.436  17.409  1.00  1.32              
ATOM   1730  HB2 GLN D  26     -22.692  25.766  18.754  1.00  1.32              
ATOM   1731  CG  GLN D  26     -22.433  23.661  18.307  1.00  2.17              
ATOM   1732  HG1 GLN D  26     -23.350  23.379  18.864  1.00  1.32              
ATOM   1733  HG2 GLN D  26     -22.331  22.986  17.434  1.00  1.32              
ATOM   1734  CD  GLN D  26     -21.226  23.454  19.220  1.00  2.00              
ATOM   1735  OE1 GLN D  26     -20.536  24.396  19.622  1.00  1.70              
ATOM   1736  NE2 GLN D  26     -20.944  22.180  19.554  1.00  1.85              
ATOM   1737 HE21 GLN D  26     -21.541  21.442  19.252  1.00  0.22              
ATOM   1738 HE22 GLN D  26     -20.172  22.004  20.159  1.00  0.22              
ATOM   1739  C   GLN D  26     -23.750  26.921  16.611  1.00  2.00              
ATOM   1740  O   GLN D  26     -24.792  27.534  16.853  1.00  1.70              
ATOM   1741  N   LEU D  27     -22.677  27.546  16.091  1.00  1.85              
ATOM   1742  HN  LEU D  27     -21.851  27.020  15.870  1.00  0.22              
ATOM   1743  CA  LEU D  27     -22.615  28.969  15.817  1.00  2.27              
ATOM   1744  HA  LEU D  27     -22.963  29.494  16.695  1.00  1.32              
ATOM   1745  CB  LEU D  27     -21.155  29.394  15.519  1.00  2.17              
ATOM   1746  HB1 LEU D  27     -20.771  28.805  14.657  1.00  1.32              
ATOM   1747  HB2 LEU D  27     -21.127  30.470  15.237  1.00  1.32              
ATOM   1748  CG  LEU D  27     -20.180  29.188  16.699  1.00  2.27              
ATOM   1749  HG  LEU D  27     -20.230  28.120  17.024  1.00  1.32              
ATOM   1750  CD1 LEU D  27     -18.738  29.460  16.249  1.00  2.06              
ATOM   1751 HD11 LEU D  27     -18.461  28.789  15.408  1.00  1.32              
ATOM   1752 HD12 LEU D  27     -18.629  30.514  15.915  1.00  1.32              
ATOM   1753 HD13 LEU D  27     -18.032  29.282  17.089  1.00  1.32              
ATOM   1754  CD2 LEU D  27     -20.529  30.072  17.905  1.00  2.06              
ATOM   1755 HD21 LEU D  27     -20.539  31.142  17.611  1.00  1.32              
ATOM   1756 HD22 LEU D  27     -21.523  29.808  18.323  1.00  1.32              
ATOM   1757 HD23 LEU D  27     -19.774  29.939  18.708  1.00  1.32              
ATOM   1758  C   LEU D  27     -23.545  29.394  14.685  1.00  2.00              
ATOM   1759  O   LEU D  27     -24.652  29.873  14.929  1.00  1.70              
ATOM   1760  N   LYS D  28     -23.146  29.213  13.411  1.00  1.85              
ATOM   1761  HN  LYS D  28     -22.281  28.770  13.202  1.00  0.22              
ATOM   1762  CA  LYS D  28     -23.931  29.661  12.275  1.00  2.27              
ATOM   1763  HA  LYS D  28     -24.258  30.672  12.486  1.00  1.32              
ATOM   1764  CB  LYS D  28     -23.093  29.728  10.971  1.00  2.17              
ATOM   1765  HB1 LYS D  28     -22.234  30.412  11.151  1.00  1.32              
ATOM   1766  HB2 LYS D  28     -22.669  28.727  10.738  1.00  1.32              
ATOM   1767  CG  LYS D  28     -23.888  30.249   9.756  1.00  2.17              
ATOM   1768  HG1 LYS D  28     -24.363  31.221  10.025  1.00  1.32              
ATOM   1769  HG2 LYS D  28     -24.705  29.535   9.511  1.00  1.32              
ATOM   1770  CD  LYS D  28     -23.019  30.453   8.506  1.00  2.17              
ATOM   1771  HD1 LYS D  28     -22.415  29.541   8.311  1.00  1.32              
ATOM   1772  HD2 LYS D  28     -22.303  31.280   8.717  1.00  1.32              
ATOM   1773  CE  LYS D  28     -23.818  30.824   7.247  1.00  2.17              
ATOM   1774  HE1 LYS D  28     -23.122  31.147   6.442  1.00  1.32              
ATOM   1775  HE2 LYS D  28     -24.531  31.650   7.457  1.00  1.32              
ATOM   1776  NZ  LYS D  28     -24.573  29.667   6.747  1.00  1.85              
ATOM   1777  HZ1 LYS D  28     -25.041  29.912   5.830  1.00  0.22              
ATOM   1778  HZ2 LYS D  28     -23.945  28.868   6.567  1.00  0.22              
ATOM   1779  HZ3 LYS D  28     -25.382  29.384   7.365  1.00  0.22              
ATOM   1780  C   LYS D  28     -25.207  28.861  12.043  1.00  2.00              
ATOM   1781  O   LYS D  28     -26.291  29.336  12.379  1.00  1.70              
ATOM   1782  N   HIS D  29     -25.133  27.641  11.458  1.00  1.85              
ATOM   1783  HN  HIS D  29     -24.235  27.210  11.354  1.00  0.22              
ATOM   1784  CA  HIS D  29     -26.278  27.004  10.802  1.00  2.27              
ATOM   1785  HA  HIS D  29     -26.569  27.682  10.011  1.00  1.32              
ATOM   1786  CB  HIS D  29     -25.964  25.639  10.138  1.00  2.17              
ATOM   1787  HB1 HIS D  29     -26.912  25.166   9.795  1.00  1.32              
ATOM   1788  HB2 HIS D  29     -25.500  24.952  10.870  1.00  1.32              
ATOM   1789  ND1 HIS D  29     -25.499  26.471   7.804  1.00  1.85              
ATOM   1790  HD1 HIS D  29     -26.335  27.053   7.760  1.00  0.22              
ATOM   1791  CG  HIS D  29     -25.113  25.743   8.906  1.00  1.80              
ATOM   1792  CE1 HIS D  29     -24.589  26.244   6.830  1.00  1.80              
ATOM   1793  HE1 HIS D  29     -24.679  26.674   5.827  1.00  0.90              
ATOM   1794  NE2 HIS D  29     -23.631  25.426   7.239  1.00  1.85              
ATOM   1795  CD2 HIS D  29     -23.967  25.108   8.548  1.00  1.80              
ATOM   1796  HD2 HIS D  29     -23.376  24.408   9.124  1.00  1.47              
ATOM   1797  C   HIS D  29     -27.518  26.839  11.664  1.00  2.00              
ATOM   1798  O   HIS D  29     -27.476  26.276  12.756  1.00  1.70              
ATOM   1799  N   LYS D  30     -28.647  27.397  11.201  1.00  1.85              
ATOM   1800  HN  LYS D  30     -28.665  27.725  10.249  1.00  0.22              
ATOM   1801  CA  LYS D  30     -29.830  27.558  12.029  1.00  2.27              
ATOM   1802  HA  LYS D  30     -30.012  26.621  12.540  1.00  1.32              
ATOM   1803  CB  LYS D  30     -29.646  28.709  13.071  1.00  2.17              
ATOM   1804  HB1 LYS D  30     -28.570  28.962  13.134  1.00  1.32              
ATOM   1805  HB2 LYS D  30     -30.148  29.641  12.735  1.00  1.32              
ATOM   1806  CG  LYS D  30     -30.148  28.382  14.491  1.00  2.17              
ATOM   1807  HG1 LYS D  30     -31.207  28.042  14.403  1.00  1.32              
ATOM   1808  HG2 LYS D  30     -30.160  29.316  15.099  1.00  1.32              
ATOM   1809  CD  LYS D  30     -29.354  27.304  15.263  1.00  2.17              
ATOM   1810  HD1 LYS D  30     -29.197  26.402  14.637  1.00  1.32              
ATOM   1811  HD2 LYS D  30     -30.013  26.987  16.107  1.00  1.32              
ATOM   1812  CE  LYS D  30     -28.029  27.742  15.922  1.00  2.17              
ATOM   1813  HE1 LYS D  30     -27.733  26.970  16.669  1.00  1.32              
ATOM   1814  HE2 LYS D  30     -28.152  28.712  16.450  1.00  1.32              
ATOM   1815  NZ  LYS D  30     -26.912  27.863  14.965  1.00  1.85              
ATOM   1816  HZ1 LYS D  30     -26.913  27.048  14.303  1.00  0.22              
ATOM   1817  HZ2 LYS D  30     -26.973  28.740  14.409  1.00  0.22              
ATOM   1818  HZ3 LYS D  30     -26.007  27.865  15.493  1.00  0.22              
ATOM   1819  C   LYS D  30     -31.028  27.782  11.121  1.00  2.00              
ATOM   1820  O   LYS D  30     -31.835  26.881  10.901  1.00  1.70              
ATOM   1821  N   LEU D  31     -31.142  28.983  10.517  1.00  1.85              
ATOM   1822  HN  LEU D  31     -30.542  29.734  10.772  1.00  0.22              
ATOM   1823  CA  LEU D  31     -32.034  29.227   9.397  1.00  2.27              
ATOM   1824  HA  LEU D  31     -32.917  28.612   9.505  1.00  1.32              
ATOM   1825  CB  LEU D  31     -32.471  30.716   9.363  1.00  2.17              
ATOM   1826  HB1 LEU D  31     -32.745  30.982  10.411  1.00  1.32              
ATOM   1827  HB2 LEU D  31     -31.624  31.373   9.078  1.00  1.32              
ATOM   1828  CG  LEU D  31     -33.705  31.046   8.487  1.00  2.27              
ATOM   1829  HG  LEU D  31     -34.494  30.286   8.706  1.00  1.32              
ATOM   1830  CD1 LEU D  31     -34.270  32.422   8.876  1.00  2.06              
ATOM   1831 HD11 LEU D  31     -34.533  32.446   9.954  1.00  1.32              
ATOM   1832 HD12 LEU D  31     -33.521  33.217   8.678  1.00  1.32              
ATOM   1833 HD13 LEU D  31     -35.184  32.647   8.286  1.00  1.32              
ATOM   1834  CD2 LEU D  31     -33.423  31.028   6.976  1.00  2.06              
ATOM   1835 HD21 LEU D  31     -32.588  31.717   6.730  1.00  1.32              
ATOM   1836 HD22 LEU D  31     -33.159  30.010   6.624  1.00  1.32              
ATOM   1837 HD23 LEU D  31     -34.324  31.358   6.416  1.00  1.32              
ATOM   1838  C   LEU D  31     -31.323  28.781   8.125  1.00  2.00              
ATOM   1839  O   LEU D  31     -31.735  27.824   7.471  1.00  1.70              
ATOM   1840  N   GLU D  32     -30.198  29.440   7.782  1.00  1.85              
ATOM   1841  HN  GLU D  32     -29.920  30.259   8.270  1.00  0.22              
ATOM   1842  CA  GLU D  32     -29.229  28.901   6.850  1.00  2.27              
ATOM   1843  HA  GLU D  32     -29.645  28.035   6.350  1.00  1.32              
ATOM   1844  CB  GLU D  32     -28.866  29.924   5.745  1.00  2.17              
ATOM   1845  HB1 GLU D  32     -29.829  30.377   5.412  1.00  1.32              
ATOM   1846  HB2 GLU D  32     -28.248  30.746   6.165  1.00  1.32              
END
