# Supplementary material for: Extracellular Peptide-Ligand Dimerization Actuator Receptor Design for Reversible and Spatially Dosed 3D Cell-Material Communication
Source: ACS Synth Biol. 2024 Dec 20;14(7):2494–513. doi: 10.1021/acssynbio.4c00482 (PMC12281622; doi:10.1021/acssynbio.4c00482)
Supplement: Supplementary file 2 [file sb4c00482_si_002.zip › structures_for_publication/MYC_9.pdb]

ATOM      0  N   VAL A   1       4.452   3.749  12.930  1.00  1.85              
ATOM      1  HT1 VAL A   1       3.642   3.937  13.537  1.00  0.22              
ATOM      2  HT2 VAL A   1       4.219   4.041  11.945  1.00  0.22              
ATOM      3  HT3 VAL A   1       5.233   4.350  13.236  1.00  0.22              
ATOM      4  CA  VAL A   1       4.852   2.314  12.986  1.00  2.27              
ATOM      5  HA  VAL A   1       5.198   2.126  13.990  1.00  1.32              
ATOM      6  C   VAL A   1       6.044   2.046  12.078  1.00  2.00              
ATOM      7  O   VAL A   1       6.949   2.872  11.969  1.00  1.70              
ATOM      8  CB  VAL A   1       3.642   1.391  12.711  1.00  0.00              
ATOM      9  HB  VAL A   1       4.006   0.336  12.751  1.00  0.00              
ATOM     10  CG1 VAL A   1       2.502   1.530  13.743  1.00  0.00              
ATOM     11 HG11 VAL A   1       1.650   0.871  13.467  1.00  0.00              
ATOM     12 HG12 VAL A   1       2.832   1.234  14.761  1.00  0.00              
ATOM     13 HG13 VAL A   1       2.129   2.576  13.779  1.00  0.00              
ATOM     14  CG2 VAL A   1       3.059   1.601  11.301  1.00  0.00              
ATOM     15 HG21 VAL A   1       2.167   0.957  11.144  1.00  0.00              
ATOM     16 HG22 VAL A   1       2.754   2.661  11.158  1.00  0.00              
ATOM     17 HG23 VAL A   1       3.800   1.344  10.516  1.00  0.00              
ATOM     18  N   SER A   2       6.115   0.901  11.369  1.00  1.85              
ATOM     19  HN  SER A   2       5.497   0.140  11.544  1.00  0.22              
ATOM     20  CA  SER A   2       7.062   0.718  10.272  1.00  2.27              
ATOM     21  HA  SER A   2       8.009   1.174  10.524  1.00  1.32              
ATOM     22  C   SER A   2       6.536   1.386   9.014  1.00  2.00              
ATOM     23  O   SER A   2       6.107   0.721   8.076  1.00  1.70              
ATOM     24  CB  SER A   2       7.276  -0.784   9.969  1.00  0.00              
ATOM     25  HB1 SER A   2       6.280  -1.241   9.769  1.00  0.00              
ATOM     26  HB2 SER A   2       7.886  -0.911   9.047  1.00  0.00              
ATOM     27  OG  SER A   2       7.875  -1.483  11.069  1.00  0.00              
ATOM     28  HG1 SER A   2       7.769  -2.427  10.896  1.00  0.00              
ATOM     29  N   ASP A   3       6.527   2.734   8.970  1.00  1.85              
ATOM     30  HN  ASP A   3       6.912   3.242   9.741  1.00  0.22              
ATOM     31  CA  ASP A   3       5.756   3.530   8.024  1.00  2.27              
ATOM     32  HA  ASP A   3       4.777   3.075   7.927  1.00  1.32              
ATOM     33  C   ASP A   3       6.356   3.623   6.608  1.00  2.00              
ATOM     34  O   ASP A   3       6.376   4.686   5.989  1.00  1.70              
ATOM     35  CB  ASP A   3       5.568   4.975   8.541  1.00  0.00              
ATOM     36  HB1 ASP A   3       6.559   5.407   8.786  1.00  0.00              
ATOM     37  HB2 ASP A   3       5.093   5.608   7.768  1.00  0.00              
ATOM     38  CG  ASP A   3       4.722   5.037   9.804  1.00  0.00              
ATOM     39  OD1 ASP A   3       3.622   4.428   9.809  1.00  0.00              
ATOM     40  OD2 ASP A   3       5.071   5.841  10.701  1.00  0.00              
ATOM     41  N   VAL A   4       6.862   2.507   6.058  1.00  1.85              
ATOM     42  HN  VAL A   4       6.757   1.643   6.560  1.00  0.22              
ATOM     43  CA  VAL A   4       7.558   2.447   4.785  1.00  2.27              
ATOM     44  HA  VAL A   4       7.433   3.384   4.263  1.00  1.32              
ATOM     45  C   VAL A   4       6.942   1.318   3.964  1.00  2.00              
ATOM     46  O   VAL A   4       6.649   0.269   4.545  1.00  1.70              
ATOM     47  CB  VAL A   4       9.066   2.172   4.991  1.00  0.00              
ATOM     48  HB  VAL A   4       9.158   1.221   5.571  1.00  0.00              
ATOM     49  CG1 VAL A   4       9.856   1.995   3.677  1.00  0.00              
ATOM     50 HG11 VAL A   4      10.935   1.840   3.894  1.00  0.00              
ATOM     51 HG12 VAL A   4       9.505   1.113   3.103  1.00  0.00              
ATOM     52 HG13 VAL A   4       9.762   2.898   3.036  1.00  0.00              
ATOM     53  CG2 VAL A   4       9.747   3.268   5.833  1.00  0.00              
ATOM     54 HG21 VAL A   4      10.835   3.068   5.933  1.00  0.00              
ATOM     55 HG22 VAL A   4       9.617   4.264   5.356  1.00  0.00              
ATOM     56 HG23 VAL A   4       9.320   3.314   6.856  1.00  0.00              
ATOM     57  N   PRO A   5       6.719   1.409   2.651  1.00  1.85              
ATOM     58  CA  PRO A   5       6.491   0.235   1.810  1.00  2.27              
ATOM     59  HA  PRO A   5       5.726  -0.400   2.233  1.00  1.32              
ATOM     60  C   PRO A   5       7.755  -0.617   1.672  1.00  2.00              
ATOM     61  O   PRO A   5       8.530  -0.459   0.733  1.00  1.70              
ATOM     62  CD  PRO A   5       6.460   2.658   1.902  1.00 52.80              
ATOM     63  HD1 PRO A   5       5.858   2.530   2.830  1.00  0.00              
ATOM     64  HD2 PRO A   5       6.766   3.724   1.780  1.00  0.00              
ATOM     65  CB  PRO A   5       6.025   0.790   0.473  1.00 52.39              
ATOM     66  HB1 PRO A   5       4.927   0.967   0.517  1.00  0.00              
ATOM     67  HB2 PRO A   5       6.247   0.111  -0.374  1.00  0.00              
ATOM     68  CG  PRO A   5       5.665   2.212   0.708  1.00 52.57              
ATOM     69  HG1 PRO A   5       4.950   2.606  -0.041  1.00  0.00              
ATOM     70  HG2 PRO A   5       6.591   2.831   0.697  1.00  0.00              
ATOM     71  N   ARG A   6       7.995  -1.505   2.647  1.00  1.85              
ATOM     72  HN  ARG A   6       7.348  -1.551   3.403  1.00  0.22              
ATOM     73  CA  ARG A   6       9.211  -2.280   2.784  1.00  2.27              
ATOM     74  HA  ARG A   6       9.948  -1.935   2.072  1.00  1.32              
ATOM     75  C   ARG A   6       8.990  -3.769   2.510  1.00  2.00              
ATOM     76  O   ARG A   6       7.961  -4.175   1.976  1.00  1.70              
ATOM     77  CB  ARG A   6       9.807  -2.127   4.202  1.00  0.00              
ATOM     78  HB1 ARG A   6      10.783  -2.668   4.193  1.00  0.00              
ATOM     79  HB2 ARG A   6      10.051  -1.058   4.389  1.00  0.00              
ATOM     80  CG  ARG A   6       8.954  -2.698   5.360  1.00  0.00              
ATOM     81  HG1 ARG A   6       7.940  -2.244   5.310  1.00  0.00              
ATOM     82  HG2 ARG A   6       8.801  -3.789   5.194  1.00  0.00              
ATOM     83  CD  ARG A   6       9.588  -2.521   6.751  1.00  0.00              
ATOM     84  HD1 ARG A   6      10.561  -3.063   6.785  1.00  0.00              
ATOM     85  HD2 ARG A   6       9.770  -1.446   6.984  1.00  0.00              
ATOM     86  NE  ARG A   6       8.618  -3.080   7.753  1.00  0.00              
ATOM     87  HE  ARG A   6       8.008  -2.381   8.145  1.00  0.00              
ATOM     88  CZ  ARG A   6       8.576  -4.377   8.086  1.00  0.00              
ATOM     89  NH1 ARG A   6       7.675  -4.764   8.986  1.00  0.00              
ATOM     90 HH11 ARG A   6       7.627  -5.709   9.279  1.00  0.00              
ATOM     91 HH12 ARG A   6       7.157  -4.034   9.438  1.00  0.00              
ATOM     92  NH2 ARG A   6       9.379  -5.276   7.528  1.00  0.00              
ATOM     93 HH21 ARG A   6       9.263  -6.238   7.733  1.00  0.00              
ATOM     94 HH22 ARG A   6       9.933  -4.971   6.764  1.00  0.00              
ATOM     95  N   ASP A   7       9.971  -4.619   2.895  1.00  1.85              
ATOM     96  HN  ASP A   7      10.782  -4.244   3.335  1.00  0.22              
ATOM     97  CA  ASP A   7       9.939  -6.076   2.846  1.00  2.27              
ATOM     98  HA  ASP A   7      10.925  -6.402   3.150  1.00  1.32              
ATOM     99  C   ASP A   7       9.778  -6.637   1.432  1.00  2.00              
ATOM    100  O   ASP A   7       9.061  -7.610   1.175  1.00  1.70              
ATOM    101  CB  ASP A   7       8.914  -6.641   3.857  1.00  0.00              
ATOM    102  HB1 ASP A   7       7.961  -6.081   3.762  1.00  0.00              
ATOM    103  HB2 ASP A   7       8.712  -7.710   3.652  1.00  0.00              
ATOM    104  CG  ASP A   7       9.379  -6.504   5.300  1.00  0.00              
ATOM    105  OD1 ASP A   7      10.582  -6.202   5.505  1.00  0.00              
ATOM    106  OD2 ASP A   7       8.595  -6.881   6.203  1.00  0.00              
ATOM    107  N   LEU A   8      10.495  -6.019   0.480  1.00  1.85              
ATOM    108  HN  LEU A   8      11.099  -5.272   0.735  1.00  0.22              
ATOM    109  CA  LEU A   8      10.387  -6.289  -0.937  1.00  2.27              
ATOM    110  HA  LEU A   8       9.360  -6.535  -1.165  1.00  1.32              
ATOM    111  C   LEU A   8      11.249  -7.477  -1.342  1.00  2.00              
ATOM    112  O   LEU A   8      12.466  -7.369  -1.489  1.00  1.70              
ATOM    113  CB  LEU A   8      10.789  -5.049  -1.768  1.00  0.00              
ATOM    114  HB1 LEU A   8      11.820  -4.764  -1.456  1.00  0.00              
ATOM    115  HB2 LEU A   8      10.859  -5.338  -2.839  1.00  0.00              
ATOM    116  CG  LEU A   8       9.901  -3.787  -1.642  1.00  0.00              
ATOM    117  HG  LEU A   8       8.911  -4.008  -2.109  1.00  0.00              
ATOM    118  CD1 LEU A   8      10.517  -2.616  -2.421  1.00  0.00              
ATOM    119 HD11 LEU A   8       9.857  -1.725  -2.371  1.00  0.00              
ATOM    120 HD12 LEU A   8      11.507  -2.343  -1.998  1.00  0.00              
ATOM    121 HD13 LEU A   8      10.655  -2.886  -3.490  1.00  0.00              
ATOM    122  CD2 LEU A   8       9.655  -3.383  -0.180  1.00  0.00              
ATOM    123 HD21 LEU A   8       9.032  -2.465  -0.133  1.00  0.00              
ATOM    124 HD22 LEU A   8       9.126  -4.179   0.382  1.00  0.00              
ATOM    125 HD23 LEU A   8      10.619  -3.175   0.333  1.00  0.00              
ATOM    126  N   GLU A   9      10.637  -8.664  -1.499  1.00  1.85              
ATOM    127  HN  GLU A   9       9.649  -8.753  -1.376  1.00  0.22              
ATOM    128  CA  GLU A   9      11.383  -9.888  -1.703  1.00  2.27              
ATOM    129  HA  GLU A   9      12.314  -9.670  -2.206  1.00  1.32              
ATOM    130  C   GLU A   9      10.614 -10.833  -2.606  1.00  2.00              
ATOM    131  O   GLU A   9       9.388 -10.790  -2.687  1.00  1.70              
ATOM    132  CB  GLU A   9      11.699 -10.575  -0.354  1.00  0.00              
ATOM    133  HB1 GLU A   9      12.248  -9.845   0.285  1.00  0.00              
ATOM    134  HB2 GLU A   9      10.752 -10.800   0.185  1.00  0.00              
ATOM    135  CG  GLU A   9      12.550 -11.873  -0.442  1.00  0.00              
ATOM    136  HG1 GLU A   9      11.966 -12.663  -0.947  1.00  0.00              
ATOM    137  HG2 GLU A   9      13.488 -11.697  -1.006  1.00  0.00              
ATOM    138  CD  GLU A   9      12.948 -12.498   0.897  1.00  0.00              
ATOM    139  OE1 GLU A   9      11.986 -12.791   1.655  1.00  0.00              
ATOM    140  OE2 GLU A   9      14.159 -12.667   1.177  1.00  0.00              
ATOM    141  N   VAL A  10      11.319 -11.714  -3.339  1.00  1.85              
ATOM    142  HN  VAL A  10      12.320 -11.697  -3.317  1.00  0.22              
ATOM    143  CA  VAL A  10      10.697 -12.753  -4.144  1.00  2.27              
ATOM    144  HA  VAL A  10       9.786 -12.361  -4.577  1.00  1.32              
ATOM    145  C   VAL A  10      10.299 -13.952  -3.289  1.00  2.00              
ATOM    146  O   VAL A  10      11.095 -14.527  -2.550  1.00  1.70              
ATOM    147  CB  VAL A  10      11.622 -13.180  -5.308  1.00  0.00              
ATOM    148  HB  VAL A  10      12.593 -13.510  -4.862  1.00  0.00              
ATOM    149  CG1 VAL A  10      11.072 -14.351  -6.149  1.00  0.00              
ATOM    150 HG11 VAL A  10      11.763 -14.581  -6.988  1.00  0.00              
ATOM    151 HG12 VAL A  10      10.967 -15.276  -5.545  1.00  0.00              
ATOM    152 HG13 VAL A  10      10.081 -14.094  -6.581  1.00  0.00              
ATOM    153  CG2 VAL A  10      11.949 -12.005  -6.251  1.00  0.00              
ATOM    154 HG21 VAL A  10      12.581 -12.346  -7.098  1.00  0.00              
ATOM    155 HG22 VAL A  10      11.016 -11.567  -6.665  1.00  0.00              
ATOM    156 HG23 VAL A  10      12.504 -11.205  -5.719  1.00  0.00              
ATOM    157  N   VAL A  11       9.023 -14.358  -3.391  1.00  1.85              
ATOM    158  HN  VAL A  11       8.407 -13.866  -4.014  1.00  0.22              
ATOM    159  CA  VAL A  11       8.436 -15.503  -2.721  1.00  2.27              
ATOM    160  HA  VAL A  11       8.948 -15.677  -1.784  1.00  1.32              
ATOM    161  C   VAL A  11       8.618 -16.743  -3.585  1.00  2.00              
ATOM    162  O   VAL A  11       9.134 -17.767  -3.140  1.00  1.70              
ATOM    163  CB  VAL A  11       6.932 -15.272  -2.444  1.00  0.00              
ATOM    164  HB  VAL A  11       6.439 -15.053  -3.423  1.00  0.00              
ATOM    165  CG1 VAL A  11       6.215 -16.488  -1.821  1.00  0.00              
ATOM    166 HG11 VAL A  11       5.151 -16.243  -1.613  1.00  0.00              
ATOM    167 HG12 VAL A  11       6.223 -17.362  -2.504  1.00  0.00              
ATOM    168 HG13 VAL A  11       6.694 -16.780  -0.863  1.00  0.00              
ATOM    169  CG2 VAL A  11       6.690 -14.043  -1.546  1.00  0.00              
ATOM    170 HG21 VAL A  11       5.607 -13.921  -1.329  1.00  0.00              
ATOM    171 HG22 VAL A  11       7.228 -14.153  -0.580  1.00  0.00              
ATOM    172 HG23 VAL A  11       7.040 -13.110  -2.035  1.00  0.00              
ATOM    173  N   ALA A  12       8.202 -16.672  -4.863  1.00  1.85              
ATOM    174  HN  ALA A  12       7.839 -15.814  -5.223  1.00  0.22              
ATOM    175  CA  ALA A  12       8.320 -17.764  -5.806  1.00  2.27              
ATOM    176  HA  ALA A  12       9.131 -18.417  -5.509  1.00  1.32              
ATOM    177  C   ALA A  12       8.677 -17.216  -7.179  1.00  2.00              
ATOM    178  O   ALA A  12       8.315 -16.091  -7.523  1.00  1.70              
ATOM    179  CB  ALA A  12       7.003 -18.569  -5.887  1.00  0.00              
ATOM    180  HB1 ALA A  12       6.760 -18.988  -4.887  1.00  0.00              
ATOM    181  HB2 ALA A  12       6.156 -17.919  -6.200  1.00  0.00              
ATOM    182  HB3 ALA A  12       7.083 -19.415  -6.603  1.00  0.00              
ATOM    183  N   ALA A  13       9.414 -17.988  -7.998  1.00  1.85              
ATOM    184  HN  ALA A  13       9.697 -18.902  -7.722  1.00  0.22              
ATOM    185  CA  ALA A  13       9.880 -17.527  -9.288  1.00  2.27              
ATOM    186  HA  ALA A  13       9.302 -16.665  -9.599  1.00  1.32              
ATOM    187  C   ALA A  13       9.705 -18.560 -10.392  1.00  2.00              
ATOM    188  O   ALA A  13       9.882 -19.763 -10.203  1.00  1.70              
ATOM    189  CB  ALA A  13      11.370 -17.118  -9.224  1.00  0.00              
ATOM    190  HB1 ALA A  13      11.499 -16.298  -8.485  1.00  0.00              
ATOM    191  HB2 ALA A  13      12.005 -17.972  -8.900  1.00  0.00              
ATOM    192  HB3 ALA A  13      11.738 -16.755 -10.207  1.00  0.00              
ATOM    193  N   THR A  14       9.363 -18.081 -11.598  1.00  1.85              
ATOM    194  HN  THR A  14       9.176 -17.103 -11.721  1.00  0.22              
ATOM    195  CA  THR A  14       9.296 -18.849 -12.835  1.00  2.27              
ATOM    196  HA  THR A  14       9.944 -19.711 -12.759  1.00  1.32              
ATOM    197  C   THR A  14       9.878 -17.943 -13.907  1.00  2.00              
ATOM    198  O   THR A  14      10.007 -16.749 -13.642  1.00  1.70              
ATOM    199  CB  THR A  14       7.837 -19.243 -13.163  1.00  0.00              
ATOM    200  HB  THR A  14       7.874 -19.782 -14.140  1.00  0.00              
ATOM    201  OG1 THR A  14       7.002 -18.104 -13.348  1.00  0.00              
ATOM    202  HG1 THR A  14       6.124 -18.456 -13.533  1.00  0.00              
ATOM    203  CG2 THR A  14       7.148 -20.162 -12.148  1.00  0.00              
ATOM    204 HG21 THR A  14       6.152 -20.483 -12.519  1.00  0.00              
ATOM    205 HG22 THR A  14       7.758 -21.074 -11.976  1.00  0.00              
ATOM    206 HG23 THR A  14       7.008 -19.649 -11.173  1.00  0.00              
ATOM    207  N   PRO A  15      10.259 -18.376 -15.111  1.00  1.85              
ATOM    208  CA  PRO A  15      10.854 -17.479 -16.112  1.00  2.27              
ATOM    209  HA  PRO A  15      11.561 -16.812 -15.639  1.00  1.32              
ATOM    210  C   PRO A  15       9.811 -16.610 -16.801  1.00  2.00              
ATOM    211  O   PRO A  15      10.169 -15.763 -17.614  1.00  1.70              
ATOM    212  CD  PRO A  15      10.492 -19.789 -15.469  1.00 52.80              
ATOM    213  HD1 PRO A  15      10.877 -19.482 -14.471  1.00  0.00              
ATOM    214  HD2 PRO A  15      10.061 -20.817 -15.422  1.00  0.00              
ATOM    215  CB  PRO A  15      11.522 -18.400 -17.121  1.00 52.39              
ATOM    216  HB1 PRO A  15      12.541 -18.660 -16.755  1.00  0.00              
ATOM    217  HB2 PRO A  15      11.606 -17.944 -18.128  1.00  0.00              
ATOM    218  CG  PRO A  15      11.597 -19.741 -16.486  1.00 52.57              
ATOM    219  HG1 PRO A  15      12.395 -20.378 -16.915  1.00  0.00              
ATOM    220  HG2 PRO A  15      10.614 -20.254 -16.596  1.00  0.00              
ATOM    221  N   THR A  16       8.522 -16.827 -16.511  1.00  1.85              
ATOM    222  HN  THR A  16       8.286 -17.581 -15.907  1.00  0.22              
ATOM    223  CA  THR A  16       7.378 -16.100 -17.038  1.00  2.27              
ATOM    224  HA  THR A  16       7.670 -15.533 -17.911  1.00  1.32              
ATOM    225  C   THR A  16       6.856 -15.103 -16.020  1.00  2.00              
ATOM    226  O   THR A  16       6.829 -13.895 -16.259  1.00  1.70              
ATOM    227  CB  THR A  16       6.231 -17.069 -17.408  1.00  0.00              
ATOM    228  HB  THR A  16       5.385 -16.427 -17.756  1.00  0.00              
ATOM    229  OG1 THR A  16       5.760 -17.800 -16.280  1.00  0.00              
ATOM    230  HG1 THR A  16       5.064 -18.374 -16.618  1.00  0.00              
ATOM    231  CG2 THR A  16       6.540 -18.078 -18.519  1.00  0.00              
ATOM    232 HG21 THR A  16       5.630 -18.651 -18.795  1.00  0.00              
ATOM    233 HG22 THR A  16       6.902 -17.554 -19.428  1.00  0.00              
ATOM    234 HG23 THR A  16       7.322 -18.800 -18.199  1.00  0.00              
ATOM    235  N   SER A  17       6.399 -15.606 -14.860  1.00  1.85              
ATOM    236  HN  SER A  17       6.360 -16.601 -14.761  1.00  0.22              
ATOM    237  CA  SER A  17       5.843 -14.830 -13.766  1.00  2.27              
ATOM    238  HA  SER A  17       5.889 -13.783 -14.024  1.00  1.32              
ATOM    239  C   SER A  17       6.634 -14.969 -12.470  1.00  2.00              
ATOM    240  O   SER A  17       7.424 -15.891 -12.280  1.00  1.70              
ATOM    241  CB  SER A  17       4.357 -15.187 -13.534  1.00  0.00              
ATOM    242  HB1 SER A  17       3.956 -14.509 -12.746  1.00  0.00              
ATOM    243  HB2 SER A  17       3.764 -15.001 -14.458  1.00  0.00              
ATOM    244  OG  SER A  17       4.181 -16.540 -13.091  1.00  0.00              
ATOM    245  HG1 SER A  17       3.278 -16.614 -12.759  1.00  0.00              
ATOM    246  N   LEU A  18       6.460 -14.009 -11.549  1.00  1.85              
ATOM    247  HN  LEU A  18       5.814 -13.257 -11.727  1.00  0.22              
ATOM    248  CA  LEU A  18       7.229 -13.879 -10.329  1.00  2.27              
ATOM    249  HA  LEU A  18       7.719 -14.811 -10.082  1.00  1.32              
ATOM    250  C   LEU A  18       6.290 -13.503  -9.197  1.00  2.00              
ATOM    251  O   LEU A  18       5.461 -12.615  -9.351  1.00  1.70              
ATOM    252  CB  LEU A  18       8.269 -12.741 -10.450  1.00  0.00              
ATOM    253  HB1 LEU A  18       7.781 -11.906 -11.002  1.00  0.00              
ATOM    254  HB2 LEU A  18       8.496 -12.349  -9.434  1.00  0.00              
ATOM    255  CG  LEU A  18       9.597 -13.063 -11.176  1.00  0.00              
ATOM    256  HG  LEU A  18       9.361 -13.342 -12.231  1.00  0.00              
ATOM    257  CD1 LEU A  18      10.281 -14.279 -10.532  1.00  0.00              
ATOM    258 HD11 LEU A  18      11.210 -14.539 -11.083  1.00  0.00              
ATOM    259 HD12 LEU A  18      10.550 -14.062  -9.476  1.00  0.00              
ATOM    260 HD13 LEU A  18       9.609 -15.162 -10.549  1.00  0.00              
ATOM    261  CD2 LEU A  18      10.558 -11.865 -11.206  1.00  0.00              
ATOM    262 HD21 LEU A  18      11.504 -12.142 -11.718  1.00  0.00              
ATOM    263 HD22 LEU A  18      10.121 -11.002 -11.748  1.00  0.00              
ATOM    264 HD23 LEU A  18      10.805 -11.539 -10.172  1.00  0.00              
ATOM    265  N   LEU A  19       6.367 -14.149  -8.023  1.00  1.85              
ATOM    266  HN  LEU A  19       7.061 -14.862  -7.869  1.00  0.22              
ATOM    267  CA  LEU A  19       5.512 -13.817  -6.894  1.00  2.27              
ATOM    268  HA  LEU A  19       4.685 -13.198  -7.214  1.00  1.32              
ATOM    269  C   LEU A  19       6.321 -13.024  -5.878  1.00  2.00              
ATOM    270  O   LEU A  19       7.347 -13.500  -5.393  1.00  1.70              
ATOM    271  CB  LEU A  19       4.915 -15.094  -6.257  1.00  0.00              
ATOM    272  HB1 LEU A  19       4.577 -15.750  -7.092  1.00  0.00              
ATOM    273  HB2 LEU A  19       5.725 -15.651  -5.737  1.00  0.00              
ATOM    274  CG  LEU A  19       3.720 -14.918  -5.292  1.00  0.00              
ATOM    275  HG  LEU A  19       4.101 -14.473  -4.340  1.00  0.00              
ATOM    276  CD1 LEU A  19       3.111 -16.283  -4.937  1.00  0.00              
ATOM    277 HD11 LEU A  19       2.282 -16.162  -4.206  1.00  0.00              
ATOM    278 HD12 LEU A  19       2.705 -16.778  -5.845  1.00  0.00              
ATOM    279 HD13 LEU A  19       3.876 -16.950  -4.487  1.00  0.00              
ATOM    280  CD2 LEU A  19       2.639 -13.982  -5.854  1.00  0.00              
ATOM    281 HD21 LEU A  19       1.791 -13.898  -5.140  1.00  0.00              
ATOM    282 HD22 LEU A  19       3.033 -12.961  -6.031  1.00  0.00              
ATOM    283 HD23 LEU A  19       2.245 -14.377  -6.816  1.00  0.00              
ATOM    284  N   ILE A  20       5.908 -11.787  -5.542  1.00  1.85              
ATOM    285  HN  ILE A  20       5.049 -11.423  -5.912  1.00  0.22              
ATOM    286  CA  ILE A  20       6.654 -10.911  -4.644  1.00  2.27              
ATOM    287  HA  ILE A  20       7.565 -11.403  -4.336  1.00  1.32              
ATOM    288  C   ILE A  20       5.897 -10.610  -3.356  1.00  2.00              
ATOM    289  O   ILE A  20       4.669 -10.671  -3.294  1.00  1.70              
ATOM    290  CB  ILE A  20       7.045  -9.594  -5.355  1.00  0.00              
ATOM    291  HB  ILE A  20       7.532  -8.979  -4.557  1.00  0.00              
ATOM    292  CG2 ILE A  20       8.104  -9.773  -6.466  1.00  0.00              
ATOM    293 HG21 ILE A  20       8.457  -8.786  -6.831  1.00  0.00              
ATOM    294 HG22 ILE A  20       8.986 -10.328  -6.087  1.00  0.00              
ATOM    295 HG23 ILE A  20       7.683 -10.331  -7.329  1.00  0.00              
ATOM    296  CG1 ILE A  20       5.829  -8.764  -5.837  1.00  0.00              
ATOM    297 HG11 ILE A  20       5.294  -9.312  -6.645  1.00  0.00              
ATOM    298 HG12 ILE A  20       5.114  -8.647  -4.990  1.00  0.00              
ATOM    299  CD  ILE A  20       6.190  -7.359  -6.347  1.00  0.00              
ATOM    300  HD1 ILE A  20       5.269  -6.799  -6.621  1.00  0.00              
ATOM    301  HD2 ILE A  20       6.727  -6.783  -5.563  1.00  0.00              
ATOM    302  HD3 ILE A  20       6.837  -7.416  -7.247  1.00  0.00              
ATOM    303  N   SER A  21       6.639 -10.269  -2.283  1.00  1.85              
ATOM    304  HN  SER A  21       7.644 -10.316  -2.334  1.00  0.22              
ATOM    305  CA  SER A  21       6.099  -9.753  -1.030  1.00  2.27              
ATOM    306  HA  SER A  21       5.030  -9.908  -1.011  1.00  1.32              
ATOM    307  C   SER A  21       6.332  -8.266  -0.874  1.00  2.00              
ATOM    308  O   SER A  21       7.255  -7.698  -1.451  1.00  1.70              
ATOM    309  CB  SER A  21       6.756 -10.451   0.184  1.00  0.00              
ATOM    310  HB1 SER A  21       6.252 -10.086   1.108  1.00  0.00              
ATOM    311  HB2 SER A  21       6.591 -11.551   0.134  1.00  0.00              
ATOM    312  OG  SER A  21       8.155 -10.159   0.293  1.00  0.00              
ATOM    313  HG1 SER A  21       8.435 -10.436   1.174  1.00  0.00              
ATOM    314  N   THR A  22       6.148  -7.634   0.664  1.00 45.42              
ATOM    315  HN  THR A  22       5.362  -8.231   0.821  1.00  0.00              
ATOM    316  CA  THR A  22       5.817  -6.216   0.586  1.00 48.44              
ATOM    317  HA  THR A  22       6.759  -5.690   0.649  1.00  0.00              
ATOM    318  C   THR A  22       4.984  -5.768   1.795  1.00 50.51              
ATOM    319  O   THR A  22       3.999  -6.411   2.194  1.00 48.18              
ATOM    320  CB  THR A  22       5.177  -5.872  -0.779  1.00  0.00              
ATOM    321  HB  THR A  22       4.916  -4.787  -0.734  1.00  0.00              
ATOM    322  OG1 THR A  22       3.963  -6.583  -0.999  1.00  0.00              
ATOM    323  HG1 THR A  22       3.657  -6.308  -1.870  1.00  0.00              
ATOM    324  CG2 THR A  22       6.068  -6.086  -2.008  1.00  0.00              
ATOM    325 HG21 THR A  22       5.571  -5.708  -2.926  1.00  0.00              
ATOM    326 HG22 THR A  22       7.028  -5.540  -1.891  1.00  0.00              
ATOM    327 HG23 THR A  22       6.297  -7.163  -2.155  1.00  0.00              
ATOM    328  N   ASP A  23       5.400  -4.665   2.399  1.00 50.38              
ATOM    329  HN  ASP A  23       6.190  -4.113   2.144  1.00  0.00              
ATOM    330  CA  ASP A  23       4.686  -4.135   3.563  1.00 56.86              
ATOM    331  HA  ASP A  23       4.177  -4.966   4.037  1.00  0.00              
ATOM    332  C   ASP A  23       3.591  -3.140   3.116  1.00 60.15              
ATOM    333  O   ASP A  23       3.806  -2.323   2.193  1.00 54.69              
ATOM    334  CB  ASP A  23       5.659  -3.425   4.533  1.00  0.00              
ATOM    335  HB1 ASP A  23       6.236  -2.660   3.976  1.00  0.00              
ATOM    336  HB2 ASP A  23       5.102  -2.918   5.345  1.00  0.00              
ATOM    337  CG  ASP A  23       6.661  -4.383   5.159  1.00  0.00              
ATOM    338  OD1 ASP A  23       6.223  -5.439   5.680  1.00  0.00              
ATOM    339  OD2 ASP A  23       7.844  -3.986   5.291  1.00  0.00              
ATOM    340  N   PHE A  24       2.428  -3.212   3.755  1.00 54.54              
ATOM    341  HN  PHE A  24       2.224  -3.884   4.465  1.00  0.00              
ATOM    342  CA  PHE A  24       1.337  -2.297   3.462  1.00 50.03              
ATOM    343  HA  PHE A  24       1.694  -1.595   2.718  1.00  0.00              
ATOM    344  C   PHE A  24       1.027  -1.503   4.707  1.00 56.06              
ATOM    345  O   PHE A  24       0.766  -2.044   5.798  1.00 56.02              
ATOM    346  CB  PHE A  24       0.079  -3.067   2.996  1.00  0.00              
ATOM    347  HB1 PHE A  24      -0.135  -3.885   3.718  1.00  0.00              
ATOM    348  HB2 PHE A  24      -0.812  -2.404   2.978  1.00  0.00              
ATOM    349  CG  PHE A  24       0.261  -3.720   1.645  1.00  0.00              
ATOM    350  CD1 PHE A  24       1.327  -3.341   0.811  1.00  0.00              
ATOM    351  HD1 PHE A  24       2.042  -2.606   1.157  1.00  0.00              
ATOM    352  CE1 PHE A  24       1.470  -3.902  -0.464  1.00  0.00              
ATOM    353  HE1 PHE A  24       2.296  -3.605  -1.095  1.00  0.00              
ATOM    354  CZ  PHE A  24       0.545  -4.850  -0.917  1.00  0.00              
ATOM    355  HZ  PHE A  24       0.656  -5.288  -1.900  1.00  0.00              
ATOM    356  CD2 PHE A  24      -0.655  -4.681   1.183  1.00  0.00              
ATOM    357  HD2 PHE A  24      -1.487  -4.979   1.806  1.00  0.00              
ATOM    358  CE2 PHE A  24      -0.517  -5.241  -0.092  1.00  0.00              
ATOM    359  HE2 PHE A  24      -1.233  -5.974  -0.439  1.00  0.00              
ATOM    360  N   HIS A  25       1.043  -0.195   4.544  1.00 61.05              
ATOM    361  HN  HIS A  25       1.204   0.275   3.677  1.00  0.00              
ATOM    362  CA  HIS A  25       0.816   0.665   5.675  1.00 62.80              
ATOM    363  HA  HIS A  25       0.512   0.005   6.477  1.00  0.00              
ATOM    364  C   HIS A  25      -0.283   1.723   5.512  1.00 56.19              
ATOM    365  O   HIS A  25      -0.018   2.830   5.065  1.00 56.66              
ATOM    366  CB  HIS A  25       2.128   1.352   6.119  1.00  0.00              
ATOM    367  HB1 HIS A  25       2.915   0.578   6.252  1.00  0.00              
ATOM    368  HB2 HIS A  25       2.481   2.034   5.315  1.00  0.00              
ATOM    369  ND1 HIS A  25       1.542   3.424   7.480  1.00  0.00              
ATOM    370  HD1 HIS A  25       1.079   3.931   6.752  1.00  0.00              
ATOM    371  CG  HIS A  25       2.008   2.129   7.402  1.00  0.00              
ATOM    372  CE1 HIS A  25       1.722   3.834   8.758  1.00  0.00              
ATOM    373  HE1 HIS A  25       1.428   4.819   9.130  1.00  0.00              
ATOM    374  NE2 HIS A  25       2.286   2.898   9.493  1.00  0.00              
ATOM    375  CD2 HIS A  25       2.455   1.818   8.647  1.00  0.00              
ATOM    376  HD2 HIS A  25       2.919   0.909   9.009  1.00  0.00              
ATOM    377  N   ASN A  28      -1.500   1.404   5.925  1.00 57.98              
ATOM    378  HN  ASN A  28      -1.747   0.555   6.390  1.00  0.00              
ATOM    379  CA  ASN A  28      -2.602   2.316   5.714  1.00 60.98              
ATOM    380  HA  ASN A  28      -3.513   1.770   5.934  1.00  0.00              
ATOM    381  C   ASN A  28      -2.636   2.695   4.246  1.00 53.03              
ATOM    382  O   ASN A  28      -2.774   3.859   3.897  1.00 58.24              
ATOM    383  CB  ASN A  28      -2.449   3.580   6.591  1.00  0.00              
ATOM    384  HB1 ASN A  28      -1.471   4.048   6.346  1.00  0.00              
ATOM    385  HB2 ASN A  28      -3.241   4.317   6.348  1.00  0.00              
ATOM    386  CG  ASN A  28      -2.457   3.306   8.098  1.00  0.00              
ATOM    387  OD1 ASN A  28      -1.430   3.315   8.780  1.00  0.00              
ATOM    388  ND2 ASN A  28      -3.662   3.034   8.648  1.00  0.00              
ATOM    389 HD21 ASN A  28      -3.689   2.863   9.630  1.00  0.00              
ATOM    390 HD22 ASN A  28      -4.480   3.038   8.083  1.00  0.00              
ATOM    391  N   VAL A  29      -2.484   1.705   3.386  1.00 49.00              
ATOM    392  HN  VAL A  29      -2.296   0.765   3.657  1.00  0.00              
ATOM    393  CA  VAL A  29      -2.583   1.908   1.953  1.00 47.60              
ATOM    394  HA  VAL A  29      -2.131   2.862   1.713  1.00  0.00              
ATOM    395  C   VAL A  29      -4.056   1.986   1.558  1.00 52.51              
ATOM    396  O   VAL A  29      -4.848   1.035   1.817  1.00 56.43              
ATOM    397  CB  VAL A  29      -1.902   0.753   1.183  1.00  0.00              
ATOM    398  HB  VAL A  29      -2.383  -0.201   1.512  1.00  0.00              
ATOM    399  CG1 VAL A  29      -2.052   0.848  -0.350  1.00  0.00              
ATOM    400 HG11 VAL A  29      -1.509   0.012  -0.843  1.00  0.00              
ATOM    401 HG12 VAL A  29      -3.114   0.780  -0.663  1.00  0.00              
ATOM    402 HG13 VAL A  29      -1.629   1.803  -0.729  1.00  0.00              
ATOM    403  CG2 VAL A  29      -0.404   0.630   1.526  1.00  0.00              
ATOM    404 HG21 VAL A  29       0.070  -0.181   0.931  1.00  0.00              
ATOM    405 HG22 VAL A  29       0.127   1.581   1.305  1.00  0.00              
ATOM    406 HG23 VAL A  29      -0.255   0.388   2.599  1.00  0.00              
ATOM    407  N   LYS A  30      -4.422   3.116   0.935  1.00 49.56              
ATOM    408  HN  LYS A  30      -3.792   3.863   0.729  1.00  0.00              
ATOM    409  CA  LYS A  30      -5.808   3.333   0.503  1.00 57.72              
ATOM    410  HA  LYS A  30      -6.445   2.895   1.263  1.00  0.00              
ATOM    411  C   LYS A  30      -6.113   2.623  -0.810  1.00 50.85              
ATOM    412  O   LYS A  30      -5.338   2.735  -1.756  1.00 55.57              
ATOM    413  CB  LYS A  30      -6.110   4.842   0.351  1.00  0.00              
ATOM    414  HB1 LYS A  30      -5.848   5.328   1.320  1.00  0.00              
ATOM    415  HB2 LYS A  30      -5.423   5.273  -0.411  1.00  0.00              
ATOM    416  CG  LYS A  30      -7.570   5.202   0.007  1.00  0.00              
ATOM    417  HG1 LYS A  30      -7.857   4.697  -0.943  1.00  0.00              
ATOM    418  HG2 LYS A  30      -8.239   4.809   0.808  1.00  0.00              
ATOM    419  CD  LYS A  30      -7.801   6.716  -0.161  1.00  0.00              
ATOM    420  HD1 LYS A  30      -7.040   7.109  -0.874  1.00  0.00              
ATOM    421  HD2 LYS A  30      -8.803   6.865  -0.626  1.00  0.00              
ATOM    422  CE  LYS A  30      -7.723   7.469   1.174  1.00  0.00              
ATOM    423  HE1 LYS A  30      -6.758   7.258   1.686  1.00  0.00              
ATOM    424  HE2 LYS A  30      -7.801   8.566   1.007  1.00  0.00              
ATOM    425  NZ  LYS A  30      -8.812   7.058   2.056  1.00  0.00              
ATOM    426  HZ1 LYS A  30      -8.752   7.572   2.959  1.00  0.00              
ATOM    427  HZ2 LYS A  30      -9.723   7.263   1.601  1.00  0.00              
ATOM    428  HZ3 LYS A  30      -8.742   6.035   2.236  1.00  0.00              
ATOM    429  N   TYR A  31      -4.333   3.008  -1.542  1.00  1.85              
ATOM    430  HN  TYR A  31      -3.729   3.729  -1.208  1.00  0.22              
ATOM    431  CA  TYR A  31      -3.985   2.400  -2.811  1.00  2.27              
ATOM    432  HA  TYR A  31      -4.635   1.560  -3.015  1.00  1.32              
ATOM    433  C   TYR A  31      -2.568   1.880  -2.697  1.00  2.00              
ATOM    434  O   TYR A  31      -1.677   2.594  -2.248  1.00  1.70              
ATOM    435  CB  TYR A  31      -4.056   3.435  -3.958  1.00  0.00              
ATOM    436  HB1 TYR A  31      -3.439   4.320  -3.688  1.00  0.00              
ATOM    437  HB2 TYR A  31      -3.633   3.013  -4.895  1.00  0.00              
ATOM    438  CG  TYR A  31      -5.459   3.935  -4.213  1.00  0.00              
ATOM    439  CD1 TYR A  31      -5.892   5.156  -3.665  1.00  0.00              
ATOM    440  HD1 TYR A  31      -5.201   5.767  -3.102  1.00  0.00              
ATOM    441  CE1 TYR A  31      -7.222   5.572  -3.825  1.00  0.00              
ATOM    442  HE1 TYR A  31      -7.560   6.505  -3.397  1.00  0.00              
ATOM    443  CZ  TYR A  31      -8.125   4.778  -4.536  1.00  0.00              
ATOM    444  OH  TYR A  31      -9.465   5.189  -4.664  1.00  0.00              
ATOM    445  HH  TYR A  31      -9.905   4.560  -5.238  1.00  0.00              
ATOM    446  CD2 TYR A  31      -6.373   3.153  -4.943  1.00  0.00              
ATOM    447  HD2 TYR A  31      -6.063   2.202  -5.355  1.00  0.00              
ATOM    448  CE2 TYR A  31      -7.703   3.570  -5.098  1.00  0.00              
ATOM    449  HE2 TYR A  31      -8.401   2.945  -5.634  1.00  0.00              
ATOM    450  N   TYR A  32      -2.303   0.628  -3.097  1.00  1.85              
ATOM    451  HN  TYR A  32      -3.023   0.018  -3.439  1.00  0.22              
ATOM    452  CA  TYR A  32      -0.951   0.109  -3.166  1.00  2.27              
ATOM    453  HA  TYR A  32      -0.248   0.844  -2.794  1.00  1.32              
ATOM    454  C   TYR A  32      -0.636  -0.111  -4.636  1.00  2.00              
ATOM    455  O   TYR A  32      -1.102  -1.066  -5.256  1.00  1.70              
ATOM    456  CB  TYR A  32      -0.816  -1.193  -2.343  1.00  0.00              
ATOM    457  HB1 TYR A  32      -1.149  -1.000  -1.300  1.00  0.00              
ATOM    458  HB2 TYR A  32      -1.474  -1.988  -2.756  1.00  0.00              
ATOM    459  CG  TYR A  32       0.605  -1.698  -2.269  1.00  0.00              
ATOM    460  CD1 TYR A  32       1.686  -0.828  -2.504  1.00  0.00              
ATOM    461  HD1 TYR A  32       1.500   0.223  -2.684  1.00  0.00              
ATOM    462  CE1 TYR A  32       3.000  -1.317  -2.527  1.00  0.00              
ATOM    463  HE1 TYR A  32       3.830  -0.653  -2.716  1.00  0.00              
ATOM    464  CZ  TYR A  32       3.245  -2.677  -2.312  1.00  0.00              
ATOM    465  OH  TYR A  32       4.563  -3.164  -2.370  1.00  0.00              
ATOM    466  HH  TYR A  32       4.538  -4.092  -2.128  1.00  0.00              
ATOM    467  CD2 TYR A  32       0.868  -3.060  -2.037  1.00  0.00              
ATOM    468  HD2 TYR A  32       0.049  -3.748  -1.874  1.00  0.00              
ATOM    469  CE2 TYR A  32       2.182  -3.549  -2.064  1.00  0.00              
ATOM    470  HE2 TYR A  32       2.366  -4.602  -1.914  1.00  0.00              
ATOM    471  N   ARG A  33       0.135   0.806  -5.240  1.00  1.85              
ATOM    472  HN  ARG A  33       0.527   1.558  -4.699  1.00  0.22              
ATOM    473  CA  ARG A  33       0.504   0.750  -6.641  1.00  2.27              
ATOM    474  HA  ARG A  33      -0.101   0.018  -7.158  1.00  1.32              
ATOM    475  C   ARG A  33       1.949   0.310  -6.760  1.00  2.00              
ATOM    476  O   ARG A  33       2.834   0.859  -6.110  1.00  1.70              
ATOM    477  CB  ARG A  33       0.298   2.123  -7.323  1.00  0.00              
ATOM    478  HB1 ARG A  33      -0.773   2.394  -7.166  1.00  0.00              
ATOM    479  HB2 ARG A  33       0.892   2.897  -6.788  1.00  0.00              
ATOM    480  CG  ARG A  33       0.586   2.175  -8.842  1.00  0.00              
ATOM    481  HG1 ARG A  33       1.641   1.865  -9.012  1.00  0.00              
ATOM    482  HG2 ARG A  33      -0.037   1.408  -9.355  1.00  0.00              
ATOM    483  CD  ARG A  33       0.282   3.536  -9.491  1.00  0.00              
ATOM    484  HD1 ARG A  33      -0.799   3.774  -9.360  1.00  0.00              
ATOM    485  HD2 ARG A  33       0.886   4.353  -9.032  1.00  0.00              
ATOM    486  NE  ARG A  33       0.642   3.423 -10.946  1.00  0.00              
ATOM    487  HE  ARG A  33       0.989   2.511 -11.198  1.00  0.00              
ATOM    488  CZ  ARG A  33       0.513   4.437 -11.812  1.00  0.00              
ATOM    489  NH1 ARG A  33       0.862   4.226 -13.079  1.00  0.00              
ATOM    490 HH11 ARG A  33       0.806   4.957 -13.746  1.00  0.00              
ATOM    491 HH12 ARG A  33       1.306   3.349 -13.278  1.00  0.00              
ATOM    492  NH2 ARG A  33       0.027   5.619 -11.449  1.00  0.00              
ATOM    493 HH21 ARG A  33      -0.136   6.317 -12.132  1.00  0.00              
ATOM    494 HH22 ARG A  33      -0.352   5.687 -10.535  1.00  0.00              
ATOM    495  N   ILE A  34       2.228  -0.719  -7.574  1.00  1.85              
ATOM    496  HN  ILE A  34       1.494  -1.185  -8.080  1.00  0.22              
ATOM    497  CA  ILE A  34       3.578  -1.234  -7.745  1.00  2.27              
ATOM    498  HA  ILE A  34       4.290  -0.573  -7.270  1.00  1.32              
ATOM    499  C   ILE A  34       3.922  -1.237  -9.223  1.00  2.00              
ATOM    500  O   ILE A  34       3.264  -1.903 -10.019  1.00  1.70              
ATOM    501  CB  ILE A  34       3.724  -2.631  -7.098  1.00  0.00              
ATOM    502  HB  ILE A  34       2.865  -3.220  -7.509  1.00  0.00              
ATOM    503  CG2 ILE A  34       5.004  -3.386  -7.519  1.00  0.00              
ATOM    504 HG21 ILE A  34       4.978  -4.433  -7.152  1.00  0.00              
ATOM    505 HG22 ILE A  34       5.099  -3.419  -8.624  1.00  0.00              
ATOM    506 HG23 ILE A  34       5.910  -2.895  -7.103  1.00  0.00              
ATOM    507  CG1 ILE A  34       3.527  -2.627  -5.561  1.00  0.00              
ATOM    508 HG11 ILE A  34       4.365  -2.077  -5.076  1.00  0.00              
ATOM    509 HG12 ILE A  34       2.588  -2.078  -5.318  1.00  0.00              
ATOM    510  CD  ILE A  34       3.430  -4.029  -4.937  1.00  0.00              
ATOM    511  HD1 ILE A  34       3.232  -3.953  -3.846  1.00  0.00              
ATOM    512  HD2 ILE A  34       2.602  -4.608  -5.400  1.00  0.00              
ATOM    513  HD3 ILE A  34       4.376  -4.593  -5.076  1.00  0.00              
ATOM    514  N   THR A  35       4.950  -0.464  -9.633  1.00  1.85              
ATOM    515  HN  THR A  35       5.504   0.044  -8.966  1.00  0.22              
ATOM    516  CA  THR A  35       5.370  -0.333 -11.031  1.00  2.27              
ATOM    517  HA  THR A  35       4.666  -0.853 -11.661  1.00  1.32              
ATOM    518  C   THR A  35       6.712  -1.004 -11.246  1.00  2.00              
ATOM    519  O   THR A  35       7.578  -0.978 -10.372  1.00  1.70              
ATOM    520  CB  THR A  35       5.435   1.154 -11.452  1.00  0.00              
ATOM    521  HB  THR A  35       5.805   1.161 -12.506  1.00  0.00              
ATOM    522  OG1 THR A  35       6.376   1.891 -10.677  1.00  0.00              
ATOM    523  HG1 THR A  35       6.330   2.795 -11.007  1.00  0.00              
ATOM    524  CG2 THR A  35       4.107   1.918 -11.418  1.00  0.00              
ATOM    525 HG21 THR A  35       4.227   2.937 -11.841  1.00  0.00              
ATOM    526 HG22 THR A  35       3.339   1.387 -12.019  1.00  0.00              
ATOM    527 HG23 THR A  35       3.728   2.016 -10.378  1.00  0.00              
ATOM    528  N   TYR A  36       6.937  -1.657 -12.404  1.00  1.85              
ATOM    529  HN  TYR A  36       6.225  -1.790 -13.099  1.00  0.22              
ATOM    530  CA  TYR A  36       8.193  -2.360 -12.624  1.00  2.27              
ATOM    531  HA  TYR A  36       8.975  -1.805 -12.124  1.00  1.32              
ATOM    532  C   TYR A  36       8.643  -2.374 -14.079  1.00  2.00              
ATOM    533  O   TYR A  36       7.853  -2.399 -15.024  1.00  1.70              
ATOM    534  CB  TYR A  36       8.148  -3.778 -12.008  1.00  0.00              
ATOM    535  HB1 TYR A  36       9.164  -4.227 -12.053  1.00  0.00              
ATOM    536  HB2 TYR A  36       7.857  -3.731 -10.935  1.00  0.00              
ATOM    537  CG  TYR A  36       7.216  -4.712 -12.746  1.00  0.00              
ATOM    538  CD1 TYR A  36       6.353  -4.218 -13.741  1.00  0.00              
ATOM    539  HD1 TYR A  36       6.393  -3.175 -14.019  1.00  0.00              
ATOM    540  CE1 TYR A  36       5.424  -5.070 -14.357  1.00  0.00              
ATOM    541  HE1 TYR A  36       4.753  -4.692 -15.116  1.00  0.00              
ATOM    542  CZ  TYR A  36       5.353  -6.416 -13.991  1.00  0.00              
ATOM    543  OH  TYR A  36       4.397  -7.253 -14.592  1.00  0.00              
ATOM    544  HH  TYR A  36       4.549  -8.144 -14.268  1.00  0.00              
ATOM    545  CD2 TYR A  36       7.147  -6.073 -12.398  1.00  0.00              
ATOM    546  HD2 TYR A  36       7.790  -6.465 -11.621  1.00  0.00              
ATOM    547  CE2 TYR A  36       6.216  -6.920 -13.013  1.00  0.00              
ATOM    548  HE2 TYR A  36       6.154  -7.956 -12.714  1.00  0.00              
ATOM    549  N   GLY A  37       9.972  -2.349 -14.296  1.00  1.85              
ATOM    550  HN  GLY A  37      10.607  -2.296 -13.516  1.00  0.22              
ATOM    551  CA  GLY A  37      10.567  -2.363 -15.626  1.00  2.17              
ATOM    552  C   GLY A  37      12.012  -2.763 -15.570  1.00  2.00              
ATOM    553  O   GLY A  37      12.614  -2.817 -14.504  1.00  1.70              
ATOM    554  HA1 GLY A  37      10.521  -1.360 -16.027  1.00  0.00              
ATOM    555  N   GLU A  38      12.634  -3.067 -16.718  1.00  1.85              
ATOM    556  HN  GLU A  38      12.187  -2.975 -17.600  1.00  0.22              
ATOM    557  CA  GLU A  38      14.004  -3.553 -16.748  1.00  2.27              
ATOM    558  HA  GLU A  38      14.158  -4.201 -15.894  1.00  1.32              
ATOM    559  C   GLU A  38      15.015  -2.421 -16.630  1.00  2.00              
ATOM    560  O   GLU A  38      14.896  -1.369 -17.258  1.00  1.70              
ATOM    561  CB  GLU A  38      14.259  -4.412 -18.008  1.00  0.00              
ATOM    562  HB1 GLU A  38      13.958  -3.816 -18.900  1.00  0.00              
ATOM    563  HB2 GLU A  38      15.349  -4.602 -18.122  1.00  0.00              
ATOM    564  CG  GLU A  38      13.504  -5.771 -18.061  1.00  0.00              
ATOM    565  HG1 GLU A  38      13.865  -6.426 -17.248  1.00  0.00              
ATOM    566  HG2 GLU A  38      12.410  -5.623 -17.951  1.00  0.00              
ATOM    567  CD  GLU A  38      13.713  -6.598 -19.332  1.00  0.00              
ATOM    568  OE1 GLU A  38      14.441  -6.057 -20.204  1.00  0.00              
ATOM    569  OE2 GLU A  38      13.164  -7.718 -19.450  1.00  0.00              
ATOM    570  N   THR A  39      16.042  -2.603 -15.781  1.00  1.85              
ATOM    571  HN  THR A  39      16.138  -3.469 -15.274  1.00  0.22              
ATOM    572  CA  THR A  39      17.005  -1.559 -15.432  1.00  2.27              
ATOM    573  HA  THR A  39      16.446  -0.697 -15.100  1.00  1.32              
ATOM    574  C   THR A  39      17.853  -1.138 -16.616  1.00  2.00              
ATOM    575  O   THR A  39      18.555  -1.943 -17.224  1.00  1.70              
ATOM    576  CB  THR A  39      17.930  -2.022 -14.282  1.00  0.00              
ATOM    577  HB  THR A  39      18.403  -2.973 -14.628  1.00  0.00              
ATOM    578  OG1 THR A  39      17.200  -2.329 -13.096  1.00  0.00              
ATOM    579  HG1 THR A  39      17.862  -2.591 -12.448  1.00  0.00              
ATOM    580  CG2 THR A  39      19.055  -1.056 -13.897  1.00  0.00              
ATOM    581 HG21 THR A  39      19.731  -1.516 -13.146  1.00  0.00              
ATOM    582 HG22 THR A  39      19.662  -0.793 -14.789  1.00  0.00              
ATOM    583 HG23 THR A  39      18.645  -0.116 -13.467  1.00  0.00              
ATOM    584  N   GLY A  40      17.770   0.151 -17.003  1.00  1.85              
ATOM    585  HN  GLY A  40      17.248   0.802 -16.454  1.00  0.22              
ATOM    586  CA  GLY A  40      18.383   0.666 -18.224  1.00  2.17              
ATOM    587  C   GLY A  40      17.363   1.024 -19.273  1.00  2.00              
ATOM    588  O   GLY A  40      17.655   1.754 -20.216  1.00  1.70              
ATOM    589  HA1 GLY A  40      19.031  -0.101 -18.626  1.00  0.00              
ATOM    590  N   GLY A  41      16.118   0.524 -19.140  1.00  1.85              
ATOM    591  HN  GLY A  41      15.904  -0.084 -18.369  1.00  0.22              
ATOM    592  CA  GLY A  41      15.019   0.845 -20.047  1.00  2.17              
ATOM    593  C   GLY A  41      14.363   2.170 -19.751  1.00  2.00              
ATOM    594  O   GLY A  41      14.492   2.731 -18.665  1.00  1.70              
ATOM    595  HA1 GLY A  41      14.252   0.093 -19.926  1.00  0.00              
ATOM    596  N   ASN A  42      13.628   2.717 -20.733  1.00  1.85              
ATOM    597  HN  ASN A  42      13.533   2.243 -21.604  1.00  0.22              
ATOM    598  CA  ASN A  42      12.975   4.011 -20.611  1.00  2.27              
ATOM    599  HA  ASN A  42      13.567   4.649 -19.966  1.00  1.32              
ATOM    600  C   ASN A  42      11.607   3.898 -19.948  1.00  2.00              
ATOM    601  O   ASN A  42      11.372   4.429 -18.864  1.00  1.70              
ATOM    602  CB  ASN A  42      12.828   4.689 -21.993  1.00  0.00              
ATOM    603  HB1 ASN A  42      12.319   3.971 -22.672  1.00  0.00              
ATOM    604  HB2 ASN A  42      12.184   5.588 -21.915  1.00  0.00              
ATOM    605  CG  ASN A  42      14.158   5.072 -22.651  1.00  0.00              
ATOM    606  OD1 ASN A  42      14.924   5.905 -22.163  1.00  0.00              
ATOM    607  ND2 ASN A  42      14.444   4.454 -23.819  1.00  0.00              
ATOM    608 HD21 ASN A  42      15.310   4.682 -24.257  1.00  0.00              
ATOM    609 HD22 ASN A  42      13.816   3.779 -24.193  1.00  0.00              
ATOM    610  N   SER A  43      10.657   3.197 -20.589  1.00  1.85              
ATOM    611  HN  SER A  43      10.843   2.750 -21.460  1.00  0.22              
ATOM    612  CA  SER A  43       9.322   2.972 -20.055  1.00  2.27              
ATOM    613  HA  SER A  43       9.018   3.860 -19.523  1.00  1.32              
ATOM    614  C   SER A  43       9.287   1.794 -19.083  1.00  2.00              
ATOM    615  O   SER A  43      10.166   0.929 -19.146  1.00  1.70              
ATOM    616  CB  SER A  43       8.308   2.711 -21.193  1.00  0.00              
ATOM    617  HB1 SER A  43       7.293   2.630 -20.741  1.00  0.00              
ATOM    618  HB2 SER A  43       8.285   3.573 -21.897  1.00  0.00              
ATOM    619  OG  SER A  43       8.581   1.494 -21.900  1.00  0.00              
ATOM    620  HG1 SER A  43       7.798   1.291 -22.428  1.00  0.00              
ATOM    621  N   PRO A  44       8.323   1.668 -18.172  1.00  1.85              
ATOM    622  CA  PRO A  44       8.135   0.434 -17.416  1.00  2.27              
ATOM    623  HA  PRO A  44       9.082   0.090 -17.029  1.00  1.32              
ATOM    624  C   PRO A  44       7.564  -0.674 -18.292  1.00  2.00              
ATOM    625  O   PRO A  44       7.182  -0.441 -19.439  1.00  1.70              
ATOM    626  CD  PRO A  44       7.495   2.764 -17.621  1.00 52.80              
ATOM    627  HD1 PRO A  44       8.589   2.972 -17.659  1.00  0.00              
ATOM    628  HD2 PRO A  44       6.914   3.681 -17.877  1.00  0.00              
ATOM    629  CB  PRO A  44       7.162   0.795 -16.305  1.00 52.39              
ATOM    630  HB1 PRO A  44       7.730   1.226 -15.451  1.00  0.00              
ATOM    631  HB2 PRO A  44       6.578  -0.077 -15.946  1.00  0.00              
ATOM    632  CG  PRO A  44       7.111   2.279 -16.252  1.00 52.57              
ATOM    633  HG1 PRO A  44       6.784   2.665 -15.266  1.00  0.00              
ATOM    634  HG2 PRO A  44       6.421   2.651 -17.043  1.00  0.00              
ATOM    635  N   VAL A  45       7.502  -1.902 -17.759  1.00  1.85              
ATOM    636  HN  VAL A  45       7.780  -2.041 -16.804  1.00  0.22              
ATOM    637  CA  VAL A  45       6.978  -3.071 -18.445  1.00  2.27              
ATOM    638  HA  VAL A  45       7.026  -2.928 -19.516  1.00  1.32              
ATOM    639  C   VAL A  45       5.515  -3.242 -18.088  1.00  2.00              
ATOM    640  O   VAL A  45       4.650  -3.351 -18.956  1.00  1.70              
ATOM    641  CB  VAL A  45       7.786  -4.337 -18.076  1.00  0.00              
ATOM    642  HB  VAL A  45       7.753  -4.446 -16.964  1.00  0.00              
ATOM    643  CG1 VAL A  45       7.227  -5.639 -18.689  1.00  0.00              
ATOM    644 HG11 VAL A  45       7.874  -6.501 -18.418  1.00  0.00              
ATOM    645 HG12 VAL A  45       6.207  -5.861 -18.317  1.00  0.00              
ATOM    646 HG13 VAL A  45       7.195  -5.569 -19.798  1.00  0.00              
ATOM    647  CG2 VAL A  45       9.274  -4.209 -18.460  1.00  0.00              
ATOM    648 HG21 VAL A  45       9.823  -5.145 -18.222  1.00  0.00              
ATOM    649 HG22 VAL A  45       9.380  -4.010 -19.548  1.00  0.00              
ATOM    650 HG23 VAL A  45       9.764  -3.383 -17.905  1.00  0.00              
ATOM    651  N   GLN A  46       5.200  -3.270 -16.782  1.00  1.85              
ATOM    652  HN  GLN A  46       5.889  -3.103 -16.076  1.00  0.22              
ATOM    653  CA  GLN A  46       3.877  -3.590 -16.300  1.00  2.27              
ATOM    654  HA  GLN A  46       3.135  -3.118 -16.931  1.00  1.32              
ATOM    655  C   GLN A  46       3.734  -2.988 -14.907  1.00  2.00              
ATOM    656  O   GLN A  46       4.720  -2.608 -14.272  1.00  1.70              
ATOM    657  CB  GLN A  46       3.644  -5.119 -16.298  1.00  0.00              
ATOM    658  HB1 GLN A  46       3.840  -5.476 -17.336  1.00  0.00              
ATOM    659  HB2 GLN A  46       4.409  -5.607 -15.652  1.00  0.00              
ATOM    660  CG  GLN A  46       2.222  -5.578 -15.875  1.00  0.00              
ATOM    661  HG1 GLN A  46       2.000  -5.247 -14.838  1.00  0.00              
ATOM    662  HG2 GLN A  46       1.453  -5.140 -16.545  1.00  0.00              
ATOM    663  CD  GLN A  46       2.072  -7.103 -15.883  1.00  0.00              
ATOM    664  OE1 GLN A  46       2.569  -7.802 -15.003  1.00  0.00              
ATOM    665  NE2 GLN A  46       1.360  -7.641 -16.901  1.00  0.00              
ATOM    666 HE21 GLN A  46       1.259  -8.631 -16.904  1.00  0.00              
ATOM    667 HE22 GLN A  46       0.982  -7.052 -17.607  1.00  0.00              
ATOM    668  N   GLU A  47       2.495  -2.845 -14.411  1.00  1.85              
ATOM    669  HN  GLU A  47       1.690  -3.092 -14.944  1.00  0.22              
ATOM    670  CA  GLU A  47       2.241  -2.432 -13.049  1.00  2.27              
ATOM    671  HA  GLU A  47       3.051  -2.778 -12.419  1.00  1.32              
ATOM    672  C   GLU A  47       0.977  -3.089 -12.531  1.00  2.00              
ATOM    673  O   GLU A  47       0.199  -3.658 -13.298  1.00  1.70              
ATOM    674  CB  GLU A  47       2.114  -0.893 -12.953  1.00  0.00              
ATOM    675  HB1 GLU A  47       2.040  -0.619 -11.876  1.00  0.00              
ATOM    676  HB2 GLU A  47       3.048  -0.414 -13.326  1.00  0.00              
ATOM    677  CG  GLU A  47       0.898  -0.269 -13.694  1.00  0.00              
ATOM    678  HG1 GLU A  47       0.952  -0.520 -14.769  1.00  0.00              
ATOM    679  HG2 GLU A  47      -0.057  -0.649 -13.279  1.00  0.00              
ATOM    680  CD  GLU A  47       0.817   1.259 -13.667  1.00  0.00              
ATOM    681  OE1 GLU A  47       0.770   1.770 -12.517  1.00  0.00              
ATOM    682  OE2 GLU A  47       0.783   1.905 -14.740  1.00  0.00              
ATOM    683  N   PHE A  48       0.720  -3.007 -11.213  1.00  1.85              
ATOM    684  HN  PHE A  48       1.399  -2.614 -10.590  1.00  0.22              
ATOM    685  CA  PHE A  48      -0.575  -3.354 -10.654  1.00  2.27              
ATOM    686  HA  PHE A  48      -1.322  -3.184 -11.417  1.00  1.32              
ATOM    687  C   PHE A  48      -0.969  -2.411  -9.529  1.00  2.00              
ATOM    688  O   PHE A  48      -0.136  -1.757  -8.901  1.00  1.70              
ATOM    689  CB  PHE A  48      -0.623  -4.847 -10.254  1.00  0.00              
ATOM    690  HB1 PHE A  48      -1.632  -5.084  -9.852  1.00  0.00              
ATOM    691  HB2 PHE A  48      -0.459  -5.503 -11.136  1.00  0.00              
ATOM    692  CG  PHE A  48       0.368  -5.193  -9.167  1.00  0.00              
ATOM    693  CD1 PHE A  48      -0.006  -5.111  -7.814  1.00  0.00              
ATOM    694  HD1 PHE A  48      -1.020  -4.836  -7.555  1.00  0.00              
ATOM    695  CE1 PHE A  48       0.922  -5.377  -6.800  1.00  0.00              
ATOM    696  HE1 PHE A  48       0.623  -5.315  -5.763  1.00  0.00              
ATOM    697  CZ  PHE A  48       2.236  -5.730  -7.130  1.00  0.00              
ATOM    698  HZ  PHE A  48       2.953  -5.940  -6.350  1.00  0.00              
ATOM    699  CD2 PHE A  48       1.688  -5.560  -9.486  1.00  0.00              
ATOM    700  HD2 PHE A  48       1.996  -5.619 -10.520  1.00  0.00              
ATOM    701  CE2 PHE A  48       2.619  -5.822  -8.474  1.00  0.00              
ATOM    702  HE2 PHE A  48       3.633  -6.095  -8.733  1.00  0.00              
ATOM    703  N   THR A  49      -2.285  -2.319  -9.265  1.00  1.85              
ATOM    704  HN  THR A  49      -2.942  -2.805  -9.836  1.00  0.22              
ATOM    705  CA  THR A  49      -2.865  -1.530  -8.186  1.00  2.27              
ATOM    706  HA  THR A  49      -2.083  -1.163  -7.538  1.00  1.32              
ATOM    707  C   THR A  49      -3.772  -2.402  -7.343  1.00  2.00              
ATOM    708  O   THR A  49      -4.779  -2.914  -7.833  1.00  1.70              
ATOM    709  CB  THR A  49      -3.699  -0.355  -8.746  1.00  0.00              
ATOM    710  HB  THR A  49      -4.140   0.162  -7.860  1.00  0.00              
ATOM    711  OG1 THR A  49      -4.787  -0.803  -9.549  1.00  0.00              
ATOM    712  HG1 THR A  49      -5.229  -0.003  -9.854  1.00  0.00              
ATOM    713  CG2 THR A  49      -2.923   0.689  -9.558  1.00  0.00              
ATOM    714 HG21 THR A  49      -3.575   1.547  -9.821  1.00  0.00              
ATOM    715 HG22 THR A  49      -2.067   1.079  -8.969  1.00  0.00              
ATOM    716 HG23 THR A  49      -2.527   0.251 -10.499  1.00  0.00              
ATOM    717  N   VAL A  50      -3.464  -2.588  -6.047  1.00  1.85              
ATOM    718  HN  VAL A  50      -2.634  -2.177  -5.658  1.00  0.22              
ATOM    719  CA  VAL A  50      -4.333  -3.309  -5.120  1.00  2.27              
ATOM    720  HA  VAL A  50      -5.192  -3.672  -5.663  1.00  1.32              
ATOM    721  C   VAL A  50      -4.856  -2.341  -4.055  1.00  2.00              
ATOM    722  O   VAL A  50      -4.182  -1.345  -3.764  1.00  1.70              
ATOM    723  CB  VAL A  50      -3.605  -4.534  -4.518  1.00  0.00              
ATOM    724  HB  VAL A  50      -4.311  -5.032  -3.811  1.00  0.00              
ATOM    725  CG1 VAL A  50      -3.176  -5.585  -5.565  1.00  0.00              
ATOM    726 HG11 VAL A  50      -2.627  -6.416  -5.074  1.00  0.00              
ATOM    727 HG12 VAL A  50      -4.052  -6.028  -6.084  1.00  0.00              
ATOM    728 HG13 VAL A  50      -2.504  -5.131  -6.326  1.00  0.00              
ATOM    729  CG2 VAL A  50      -2.369  -4.128  -3.693  1.00  0.00              
ATOM    730 HG21 VAL A  50      -1.842  -5.026  -3.306  1.00  0.00              
ATOM    731 HG22 VAL A  50      -1.656  -3.546  -4.317  1.00  0.00              
ATOM    732 HG23 VAL A  50      -2.655  -3.506  -2.820  1.00  0.00              
ATOM    733  N   VAL A  51      -6.261  -2.469  -3.496  1.00 50.51              
ATOM    734  HN  VAL A  51      -6.711  -3.349  -3.623  1.00  0.00              
ATOM    735  CA  VAL A  51      -6.917  -1.590  -2.543  1.00 47.67              
ATOM    736  HA  VAL A  51      -6.846  -0.550  -2.835  1.00  0.00              
ATOM    737  C   VAL A  51      -6.020  -1.786  -1.315  1.00 44.84              
ATOM    738  O   VAL A  51      -5.690  -0.827  -0.632  1.00 42.94              
ATOM    739  CB  VAL A  51      -8.363  -2.060  -2.261  1.00  0.00              
ATOM    740  HB  VAL A  51      -8.309  -3.117  -1.899  1.00  0.00              
ATOM    741  CG1 VAL A  51      -9.093  -1.233  -1.182  1.00  0.00              
ATOM    742 HG11 VAL A  51     -10.136  -1.597  -1.056  1.00  0.00              
ATOM    743 HG12 VAL A  51      -8.594  -1.316  -0.195  1.00  0.00              
ATOM    744 HG13 VAL A  51      -9.136  -0.161  -1.470  1.00  0.00              
ATOM    745  CG2 VAL A  51      -9.227  -2.078  -3.538  1.00  0.00              
ATOM    746 HG21 VAL A  51     -10.270  -2.381  -3.303  1.00  0.00              
ATOM    747 HG22 VAL A  51      -9.253  -1.070  -4.005  1.00  0.00              
ATOM    748 HG23 VAL A  51      -8.830  -2.798  -4.283  1.00  0.00              
ATOM    749  N   ALA A  52      -5.614  -3.044  -1.088  1.00 43.19              
ATOM    750  HN  ALA A  52      -5.934  -3.777  -1.688  1.00  0.00              
ATOM    751  CA  ALA A  52      -4.712  -3.462  -0.005  1.00 43.58              
ATOM    752  HA  ALA A  52      -3.902  -2.758   0.146  1.00  0.00              
ATOM    753  C   ALA A  52      -4.063  -4.782  -0.420  1.00 44.85              
ATOM    754  O   ALA A  52      -4.670  -5.539  -1.167  1.00 45.66              
ATOM    755  CB  ALA A  52      -5.490  -3.663   1.316  1.00  0.00              
ATOM    756  HB1 ALA A  52      -5.979  -2.709   1.609  1.00  0.00              
ATOM    757  HB2 ALA A  52      -6.285  -4.432   1.198  1.00  0.00              
ATOM    758  HB3 ALA A  52      -4.817  -3.973   2.144  1.00  0.00              
ATOM    759  N   THR A  54      -2.841  -5.054   0.054  1.00 45.84              
ATOM    760  HN  THR A  54      -2.337  -4.436   0.655  1.00  0.00              
ATOM    761  CA  THR A  54      -2.127  -6.298  -0.272  1.00 43.83              
ATOM    762  HA  THR A  54      -2.805  -7.083   0.034  1.00  0.00              
ATOM    763  C   THR A  54      -0.820  -6.520   0.506  1.00 46.02              
ATOM    764  O   THR A  54      -0.262  -5.594   1.060  1.00 46.41              
ATOM    765  CB  THR A  54      -1.760  -6.348  -1.774  1.00  0.00              
ATOM    766  HB  THR A  54      -2.722  -6.237  -2.332  1.00  0.00              
ATOM    767  OG1 THR A  54      -1.204  -7.604  -2.150  1.00  0.00              
ATOM    768  HG1 THR A  54      -1.003  -7.525  -3.089  1.00  0.00              
ATOM    769  CG2 THR A  54      -0.808  -5.253  -2.267  1.00  0.00              
ATOM    770 HG21 THR A  54      -0.692  -5.297  -3.371  1.00  0.00              
ATOM    771 HG22 THR A  54      -1.205  -4.248  -2.005  1.00  0.00              
ATOM    772 HG23 THR A  54       0.198  -5.360  -1.806  1.00  0.00              
ATOM    773  N   ASN A  55      -0.327  -7.758   0.523  1.00 49.14              
ATOM    774  HN  ASN A  55      -0.766  -8.536   0.077  1.00  0.00              
ATOM    775  CA  ASN A  55       0.924  -8.081   1.213  1.00 48.23              
ATOM    776  HA  ASN A  55       1.176  -7.199   1.793  1.00  0.00              
ATOM    777  C   ASN A  55       2.063  -8.324   0.222  1.00 49.95              
ATOM    778  O   ASN A  55       3.180  -8.690   0.603  1.00 51.43              
ATOM    779  CB  ASN A  55       0.750  -9.316   2.126  1.00  0.00              
ATOM    780  HB1 ASN A  55       1.705  -9.474   2.672  1.00  0.00              
ATOM    781  HB2 ASN A  55      -0.039  -9.128   2.883  1.00  0.00              
ATOM    782  CG  ASN A  55       0.433 -10.614   1.377  1.00  0.00              
ATOM    783  OD1 ASN A  55      -0.505 -10.710   0.584  1.00  0.00              
ATOM    784  ND2 ASN A  55       1.237 -11.668   1.645  1.00  0.00              
ATOM    785 HD21 ASN A  55       1.055 -12.518   1.159  1.00  0.00              
ATOM    786 HD22 ASN A  55       1.994 -11.568   2.284  1.00  0.00              
ATOM    787  N   THR A  56       1.001  -9.620  -0.850  1.00  1.85              
ATOM    788  HN  THR A  56       0.019  -9.734  -0.780  1.00  0.22              
ATOM    789  CA  THR A  56       1.677 -10.440  -1.857  1.00  2.27              
ATOM    790  HA  THR A  56       2.664 -10.041  -2.041  1.00  1.32              
ATOM    791  C   THR A  56       0.947 -10.409  -3.184  1.00  2.00              
ATOM    792  O   THR A  56      -0.283 -10.417  -3.226  1.00  1.70              
ATOM    793  CB  THR A  56       1.757 -11.917  -1.406  1.00  0.00              
ATOM    794  HB  THR A  56       2.241 -12.472  -2.246  1.00  0.00              
ATOM    795  OG1 THR A  56       0.467 -12.491  -1.217  1.00  0.00              
ATOM    796  HG1 THR A  56       0.628 -13.397  -0.929  1.00  0.00              
ATOM    797  CG2 THR A  56       2.574 -12.185  -0.137  1.00  0.00              
ATOM    798 HG21 THR A  56       2.670 -13.276   0.046  1.00  0.00              
ATOM    799 HG22 THR A  56       3.596 -11.764  -0.238  1.00  0.00              
ATOM    800 HG23 THR A  56       2.094 -11.724   0.753  1.00  0.00              
ATOM    801  N   ALA A  57       1.671 -10.415  -4.321  1.00  1.85              
ATOM    802  HN  ALA A  57       2.672 -10.406  -4.302  1.00  0.22              
ATOM    803  CA  ALA A  57       1.033 -10.577  -5.616  1.00  2.27              
ATOM    804  HA  ALA A  57       0.300 -11.369  -5.533  1.00  1.32              
ATOM    805  C   ALA A  57       2.017 -11.035  -6.675  1.00  2.00              
ATOM    806  O   ALA A  57       3.228 -11.101  -6.461  1.00  1.70              
ATOM    807  CB  ALA A  57       0.350  -9.264  -6.064  1.00  0.00              
ATOM    808  HB1 ALA A  57      -0.425  -8.975  -5.320  1.00  0.00              
ATOM    809  HB2 ALA A  57       1.086  -8.433  -6.131  1.00  0.00              
ATOM    810  HB3 ALA A  57      -0.148  -9.377  -7.051  1.00  0.00              
ATOM    811  N   THR A  58       1.479 -11.377  -7.857  1.00  1.85              
ATOM    812  HN  THR A  58       0.493 -11.318  -7.982  1.00  0.22              
ATOM    813  CA  THR A  58       2.228 -11.929  -8.973  1.00  2.27              
ATOM    814  HA  THR A  58       3.172 -12.303  -8.611  1.00  1.32              
ATOM    815  C   THR A  58       2.511 -10.876 -10.030  1.00  2.00              
ATOM    816  O   THR A  58       1.603 -10.276 -10.603  1.00  1.70              
ATOM    817  CB  THR A  58       1.462 -13.103  -9.627  1.00  0.00              
ATOM    818  HB  THR A  58       0.460 -12.698  -9.913  1.00  0.00              
ATOM    819  OG1 THR A  58       1.231 -14.170  -8.711  1.00  0.00              
ATOM    820  HG1 THR A  58       0.765 -14.845  -9.215  1.00  0.00              
ATOM    821  CG2 THR A  58       2.099 -13.701 -10.885  1.00  0.00              
ATOM    822 HG21 THR A  58       1.429 -14.456 -11.346  1.00  0.00              
ATOM    823 HG22 THR A  58       2.290 -12.907 -11.637  1.00  0.00              
ATOM    824 HG23 THR A  58       3.067 -14.194 -10.647  1.00  0.00              
ATOM    825  N   ILE A  59       3.799 -10.649 -10.337  1.00  1.85              
ATOM    826  HN  ILE A  59       4.506 -11.188  -9.866  1.00  0.22              
ATOM    827  CA  ILE A  59       4.295  -9.810 -11.418  1.00  2.27              
ATOM    828  HA  ILE A  59       3.518  -9.113 -11.701  1.00  1.32              
ATOM    829  C   ILE A  59       4.525 -10.729 -12.616  1.00  2.00              
ATOM    830  O   ILE A  59       4.885 -11.894 -12.453  1.00  1.70              
ATOM    831  CB  ILE A  59       5.546  -9.017 -10.973  1.00  0.00              
ATOM    832  HB  ILE A  59       5.208  -8.444 -10.073  1.00  0.00              
ATOM    833  CG2 ILE A  59       6.718  -9.907 -10.502  1.00  0.00              
ATOM    834 HG21 ILE A  59       7.521  -9.289 -10.051  1.00  0.00              
ATOM    835 HG22 ILE A  59       6.379 -10.632  -9.732  1.00  0.00              
ATOM    836 HG23 ILE A  59       7.152 -10.475 -11.351  1.00  0.00              
ATOM    837  CG1 ILE A  59       6.002  -7.948 -11.999  1.00  0.00              
ATOM    838 HG11 ILE A  59       6.424  -8.448 -12.899  1.00  0.00              
ATOM    839 HG12 ILE A  59       5.112  -7.367 -12.333  1.00  0.00              
ATOM    840  CD  ILE A  59       7.039  -6.955 -11.451  1.00  0.00              
ATOM    841  HD1 ILE A  59       7.278  -6.185 -12.217  1.00  0.00              
ATOM    842  HD2 ILE A  59       6.649  -6.438 -10.548  1.00  0.00              
ATOM    843  HD3 ILE A  59       7.983  -7.473 -11.181  1.00  0.00              
ATOM    844  N   SER A  60       4.296 -10.276 -13.867  1.00  1.85              
ATOM    845  HN  SER A  60       3.969  -9.347 -14.060  1.00  0.22              
ATOM    846  CA  SER A  60       4.504 -11.141 -15.023  1.00  2.27              
ATOM    847  HA  SER A  60       5.165 -11.952 -14.758  1.00  1.32              
ATOM    848  C   SER A  60       5.205 -10.418 -16.155  1.00  2.00              
ATOM    849  O   SER A  60       5.284  -9.193 -16.193  1.00  1.70              
ATOM    850  CB  SER A  60       3.165 -11.741 -15.513  1.00  0.00              
ATOM    851  HB1 SER A  60       2.742 -12.360 -14.689  1.00  0.00              
ATOM    852  HB2 SER A  60       2.431 -10.930 -15.722  1.00  0.00              
ATOM    853  OG  SER A  60       3.329 -12.580 -16.664  1.00  0.00              
ATOM    854  HG1 SER A  60       2.512 -13.083 -16.768  1.00  0.00              
ATOM    855  N   GLY A  61       5.757 -11.184 -17.116  1.00  1.85              
ATOM    856  HN  GLY A  61       5.677 -12.181 -17.024  1.00  0.22              
ATOM    857  CA  GLY A  61       6.368 -10.654 -18.333  1.00  2.17              
ATOM    858  C   GLY A  61       7.852 -10.427 -18.238  1.00  2.00              
ATOM    859  O   GLY A  61       8.422  -9.679 -19.027  1.00  1.70              
ATOM    860  HA1 GLY A  61       5.905  -9.702 -18.556  1.00  0.00              
ATOM    861  N   LEU A  62       8.520 -11.086 -17.279  1.00  1.85              
ATOM    862  HN  LEU A  62       8.027 -11.704 -16.673  1.00  0.22              
ATOM    863  CA  LEU A  62       9.947 -10.959 -17.041  1.00  2.27              
ATOM    864  HA  LEU A  62      10.247  -9.955 -17.306  1.00  1.32              
ATOM    865  C   LEU A  62      10.787 -11.880 -17.928  1.00  2.00              
ATOM    866  O   LEU A  62      10.296 -12.497 -18.873  1.00  1.70              
ATOM    867  CB  LEU A  62      10.277 -11.157 -15.543  1.00  0.00              
ATOM    868  HB1 LEU A  62      11.381 -11.053 -15.432  1.00  0.00              
ATOM    869  HB2 LEU A  62       9.830 -10.320 -14.961  1.00  0.00              
ATOM    870  CG  LEU A  62       9.869 -12.501 -14.894  1.00  0.00              
ATOM    871  HG  LEU A  62       9.873 -12.369 -13.785  1.00  0.00              
ATOM    872  CD1 LEU A  62      10.901 -13.591 -15.222  1.00  0.00              
ATOM    873 HD11 LEU A  62      10.634 -14.544 -14.717  1.00  0.00              
ATOM    874 HD12 LEU A  62      10.941 -13.774 -16.317  1.00  0.00              
ATOM    875 HD13 LEU A  62      11.914 -13.288 -14.880  1.00  0.00              
ATOM    876  CD2 LEU A  62       8.463 -12.955 -15.314  1.00  0.00              
ATOM    877 HD21 LEU A  62       8.216 -13.931 -14.842  1.00  0.00              
ATOM    878 HD22 LEU A  62       7.688 -12.227 -15.004  1.00  0.00              
ATOM    879 HD23 LEU A  62       8.407 -13.079 -16.417  1.00  0.00              
ATOM    880  N   LYS A  63      12.107 -11.956 -17.668  1.00  1.85              
ATOM    881  HN  LYS A  63      12.498 -11.487 -16.879  1.00  0.22              
ATOM    882  CA  LYS A  63      13.037 -12.790 -18.400  1.00  2.27              
ATOM    883  HA  LYS A  63      12.495 -13.469 -19.041  1.00  1.32              
ATOM    884  C   LYS A  63      13.857 -13.577 -17.384  1.00  2.00              
ATOM    885  O   LYS A  63      14.130 -13.037 -16.312  1.00  1.70              
ATOM    886  CB  LYS A  63      14.031 -11.928 -19.212  1.00  0.00              
ATOM    887  HB1 LYS A  63      14.502 -11.211 -18.500  1.00  0.00              
ATOM    888  HB2 LYS A  63      14.851 -12.580 -19.588  1.00  0.00              
ATOM    889  CG  LYS A  63      13.421 -11.122 -20.379  1.00  0.00              
ATOM    890  HG1 LYS A  63      12.913 -11.823 -21.080  1.00  0.00              
ATOM    891  HG2 LYS A  63      12.644 -10.433 -19.976  1.00  0.00              
ATOM    892  CD  LYS A  63      14.466 -10.316 -21.173  1.00  0.00              
ATOM    893  HD1 LYS A  63      14.959  -9.599 -20.477  1.00  0.00              
ATOM    894  HD2 LYS A  63      15.249 -11.023 -21.533  1.00  0.00              
ATOM    895  CE  LYS A  63      13.846  -9.569 -22.361  1.00  0.00              
ATOM    896  HE1 LYS A  63      14.639  -9.092 -22.979  1.00  0.00              
ATOM    897  HE2 LYS A  63      13.271 -10.269 -23.006  1.00  0.00              
ATOM    898  NZ  LYS A  63      12.940  -8.524 -21.890  1.00  0.00              
ATOM    899  HZ1 LYS A  63      12.525  -8.022 -22.701  1.00  0.00              
ATOM    900  HZ2 LYS A  63      12.180  -8.953 -21.324  1.00  0.00              
ATOM    901  HZ3 LYS A  63      13.467  -7.850 -21.299  1.00  0.00              
ATOM    902  N   PRO A  64      14.300 -14.803 -17.625  1.00  1.85              
ATOM    903  CA  PRO A  64      15.308 -15.449 -16.790  1.00  2.27              
ATOM    904  HA  PRO A  64      15.088 -15.309 -15.739  1.00  1.32              
ATOM    905  C   PRO A  64      16.710 -14.890 -17.040  1.00  2.00              
ATOM    906  O   PRO A  64      17.411 -15.352 -17.939  1.00  1.70              
ATOM    907  CD  PRO A  64      13.626 -15.784 -18.505  1.00 52.80              
ATOM    908  HD1 PRO A  64      12.950 -15.209 -17.833  1.00  0.00              
ATOM    909  HD2 PRO A  64      13.152 -15.932 -19.503  1.00  0.00              
ATOM    910  CB  PRO A  64      15.228 -16.925 -17.144  1.00 52.39              
ATOM    911  HB1 PRO A  64      14.426 -17.401 -16.537  1.00  0.00              
ATOM    912  HB2 PRO A  64      16.181 -17.462 -16.965  1.00  0.00              
ATOM    913  CG  PRO A  64      13.957 -17.114 -17.890  1.00 52.57              
ATOM    914  HG1 PRO A  64      13.581 -18.155 -17.848  1.00  0.00              
ATOM    915  HG2 PRO A  64      14.108 -16.817 -18.953  1.00  0.00              
ATOM    916  N   GLY A  65      17.160 -13.903 -16.242  1.00  1.85              
ATOM    917  HN  GLY A  65      16.566 -13.531 -15.504  1.00  0.22              
ATOM    918  CA  GLY A  65      18.504 -13.333 -16.301  1.00  2.17              
ATOM    919  C   GLY A  65      18.511 -11.860 -16.603  1.00  2.00              
ATOM    920  O   GLY A  65      19.207 -11.412 -17.511  1.00  1.70              
ATOM    921  HA1 GLY A  65      19.050 -13.836 -17.087  1.00  0.00              
ATOM    922  N   VAL A  66      17.754 -11.047 -15.843  1.00  1.85              
ATOM    923  HN  VAL A  66      17.169 -11.434 -15.114  1.00  0.22              
ATOM    924  CA  VAL A  66      17.729  -9.599 -16.040  1.00  2.27              
ATOM    925  HA  VAL A  66      18.706  -9.287 -16.382  1.00  1.32              
ATOM    926  C   VAL A  66      17.515  -8.885 -14.710  1.00  2.00              
ATOM    927  O   VAL A  66      16.967  -9.438 -13.762  1.00  1.70              
ATOM    928  CB  VAL A  66      16.689  -9.204 -17.113  1.00  0.00              
ATOM    929  HB  VAL A  66      16.912  -9.799 -18.034  1.00  0.00              
ATOM    930  CG1 VAL A  66      15.229  -9.500 -16.710  1.00  0.00              
ATOM    931 HG11 VAL A  66      14.533  -9.159 -17.506  1.00  0.00              
ATOM    932 HG12 VAL A  66      15.056 -10.586 -16.564  1.00  0.00              
ATOM    933 HG13 VAL A  66      14.965  -8.968 -15.771  1.00  0.00              
ATOM    934  CG2 VAL A  66      16.800  -7.720 -17.513  1.00  0.00              
ATOM    935 HG21 VAL A  66      16.017  -7.454 -18.254  1.00  0.00              
ATOM    936 HG22 VAL A  66      16.676  -7.066 -16.623  1.00  0.00              
ATOM    937 HG23 VAL A  66      17.786  -7.499 -17.971  1.00  0.00              
ATOM    938  N   ASP A  67      17.978  -7.628 -14.578  1.00  1.85              
ATOM    939  HN  ASP A  67      18.494  -7.203 -15.317  1.00  0.22              
ATOM    940  CA  ASP A  67      17.715  -6.794 -13.425  1.00  2.27              
ATOM    941  HA  ASP A  67      17.569  -7.418 -12.552  1.00  1.32              
ATOM    942  C   ASP A  67      16.423  -5.992 -13.634  1.00  2.00              
ATOM    943  O   ASP A  67      16.289  -5.224 -14.589  1.00  1.70              
ATOM    944  CB  ASP A  67      18.913  -5.860 -13.133  1.00  0.00              
ATOM    945  HB1 ASP A  67      19.848  -6.456 -13.136  1.00  0.00              
ATOM    946  HB2 ASP A  67      18.996  -5.077 -13.912  1.00  0.00              
ATOM    947  CG  ASP A  67      18.809  -5.183 -11.774  1.00  0.00              
ATOM    948  OD1 ASP A  67      17.775  -4.514 -11.528  1.00  0.00              
ATOM    949  OD2 ASP A  67      19.832  -5.170 -11.050  1.00  0.00              
ATOM    950  N   TYR A  68      15.435  -6.162 -12.738  1.00  1.85              
ATOM    951  HN  TYR A  68      15.561  -6.787 -11.957  1.00  0.22              
ATOM    952  CA  TYR A  68      14.194  -5.411 -12.749  1.00  2.27              
ATOM    953  HA  TYR A  68      14.062  -4.927 -13.708  1.00  1.32              
ATOM    954  C   TYR A  68      14.259  -4.302 -11.716  1.00  2.00              
ATOM    955  O   TYR A  68      14.557  -4.531 -10.550  1.00  1.70              
ATOM    956  CB  TYR A  68      12.990  -6.326 -12.425  1.00  0.00              
ATOM    957  HB1 TYR A  68      13.202  -6.888 -11.489  1.00  0.00              
ATOM    958  HB2 TYR A  68      12.074  -5.723 -12.247  1.00  0.00              
ATOM    959  CG  TYR A  68      12.723  -7.351 -13.503  1.00  0.00              
ATOM    960  CD1 TYR A  68      13.277  -7.197 -14.788  1.00  0.00              
ATOM    961  HD1 TYR A  68      13.944  -6.370 -14.988  1.00  0.00              
ATOM    962  CE1 TYR A  68      12.952  -8.096 -15.813  1.00  0.00              
ATOM    963  HE1 TYR A  68      13.369  -7.976 -16.802  1.00  0.00              
ATOM    964  CZ  TYR A  68      12.077  -9.156 -15.564  1.00  0.00              
ATOM    965  OH  TYR A  68      11.731 -10.035 -16.607  1.00  0.00              
ATOM    966  HH  TYR A  68      11.187 -10.729 -16.230  1.00  0.00              
ATOM    967  CD2 TYR A  68      11.856  -8.432 -13.262  1.00  0.00              
ATOM    968  HD2 TYR A  68      11.406  -8.555 -12.286  1.00  0.00              
ATOM    969  CE2 TYR A  68      11.531  -9.329 -14.288  1.00  0.00              
ATOM    970  HE2 TYR A  68      10.841 -10.137 -14.096  1.00  0.00              
ATOM    971  N   THR A  69      13.934  -3.062 -12.115  1.00  1.85              
ATOM    972  HN  THR A  69      13.635  -2.917 -13.066  1.00  0.22              
ATOM    973  CA  THR A  69      13.731  -1.941 -11.204  1.00  2.27              
ATOM    974  HA  THR A  69      14.277  -2.106 -10.286  1.00  1.32              
ATOM    975  C   THR A  69      12.258  -1.897 -10.863  1.00  2.00              
ATOM    976  O   THR A  69      11.402  -1.944 -11.744  1.00  1.70              
ATOM    977  CB  THR A  69      14.191  -0.614 -11.850  1.00  0.00              
ATOM    978  HB  THR A  69      13.624  -0.523 -12.809  1.00  0.00              
ATOM    979  OG1 THR A  69      15.576  -0.632 -12.188  1.00  0.00              
ATOM    980  HG1 THR A  69      15.759   0.234 -12.567  1.00  0.00              
ATOM    981  CG2 THR A  69      13.930   0.655 -11.033  1.00  0.00              
ATOM    982 HG21 THR A  69      14.187   1.562 -11.619  1.00  0.00              
ATOM    983 HG22 THR A  69      12.857   0.721 -10.753  1.00  0.00              
ATOM    984 HG23 THR A  69      14.533   0.661 -10.099  1.00  0.00              
ATOM    985  N   ILE A  70      11.923  -1.842  -9.563  1.00  1.85              
ATOM    986  HN  ILE A  70      12.638  -1.762  -8.858  1.00  0.22              
ATOM    987  CA  ILE A  70      10.559  -1.909  -9.073  1.00  2.27              
ATOM    988  HA  ILE A  70       9.881  -1.739  -9.896  1.00  1.32              
ATOM    989  C   ILE A  70      10.311  -0.777  -8.087  1.00  2.00              
ATOM    990  O   ILE A  70      11.117  -0.514  -7.195  1.00  1.70              
ATOM    991  CB  ILE A  70      10.248  -3.309  -8.493  1.00  0.00              
ATOM    992  HB  ILE A  70      10.463  -4.014  -9.335  1.00  0.00              
ATOM    993  CG2 ILE A  70      11.178  -3.727  -7.332  1.00  0.00              
ATOM    994 HG21 ILE A  70      11.014  -4.791  -7.063  1.00  0.00              
ATOM    995 HG22 ILE A  70      12.245  -3.615  -7.620  1.00  0.00              
ATOM    996 HG23 ILE A  70      10.992  -3.108  -6.430  1.00  0.00              
ATOM    997  CG1 ILE A  70       8.752  -3.520  -8.145  1.00  0.00              
ATOM    998 HG11 ILE A  70       8.481  -2.901  -7.261  1.00  0.00              
ATOM    999 HG12 ILE A  70       8.131  -3.164  -8.998  1.00  0.00              
ATOM   1000  CD  ILE A  70       8.374  -4.982  -7.862  1.00  0.00              
ATOM   1001  HD1 ILE A  70       7.281  -5.069  -7.677  1.00  0.00              
ATOM   1002  HD2 ILE A  70       8.634  -5.630  -8.727  1.00  0.00              
ATOM   1003  HD3 ILE A  70       8.904  -5.364  -6.965  1.00  0.00              
ATOM   1004  N   THR A  71       9.195  -0.037  -8.256  1.00  1.85              
ATOM   1005  HN  THR A  71       8.540  -0.275  -8.983  1.00  0.22              
ATOM   1006  CA  THR A  71       8.842   1.096  -7.400  1.00  2.27              
ATOM   1007  HA  THR A  71       9.596   1.229  -6.639  1.00  1.32              
ATOM   1008  C   THR A  71       7.540   0.814  -6.696  1.00  2.00              
ATOM   1009  O   THR A  71       6.540   0.479  -7.326  1.00  1.70              
ATOM   1010  CB  THR A  71       8.701   2.393  -8.230  1.00  0.00              
ATOM   1011  HB  THR A  71       7.943   2.174  -9.021  1.00  0.00              
ATOM   1012  OG1 THR A  71       9.911   2.738  -8.899  1.00  0.00              
ATOM   1013  HG1 THR A  71       9.721   3.555  -9.371  1.00  0.00              
ATOM   1014  CG2 THR A  71       8.228   3.632  -7.462  1.00  0.00              
ATOM   1015 HG21 THR A  71       8.047   4.481  -8.154  1.00  0.00              
ATOM   1016 HG22 THR A  71       7.277   3.417  -6.929  1.00  0.00              
ATOM   1017 HG23 THR A  71       8.983   3.950  -6.710  1.00  0.00              
ATOM   1018  N   VAL A  72       7.516   0.935  -5.356  1.00  1.85              
ATOM   1019  HN  VAL A  72       8.335   1.229  -4.852  1.00  0.22              
ATOM   1020  CA  VAL A  72       6.340   0.655  -4.552  1.00  2.27              
ATOM   1021  HA  VAL A  72       5.568   0.230  -5.180  1.00  1.32              
ATOM   1022  C   VAL A  72       5.737   1.929  -3.967  1.00  2.00              
ATOM   1023  O   VAL A  72       6.375   2.705  -3.255  1.00  1.70              
ATOM   1024  CB  VAL A  72       6.655  -0.391  -3.457  1.00  0.00              
ATOM   1025  HB  VAL A  72       5.721  -0.551  -2.866  1.00  0.00              
ATOM   1026  CG1 VAL A  72       7.097  -1.763  -4.011  1.00  0.00              
ATOM   1027 HG11 VAL A  72       7.344  -2.453  -3.176  1.00  0.00              
ATOM   1028 HG12 VAL A  72       6.294  -2.242  -4.609  1.00  0.00              
ATOM   1029 HG13 VAL A  72       8.001  -1.657  -4.648  1.00  0.00              
ATOM   1030  CG2 VAL A  72       7.723   0.108  -2.465  1.00  0.00              
ATOM   1031 HG21 VAL A  72       7.960  -0.676  -1.715  1.00  0.00              
ATOM   1032 HG22 VAL A  72       8.660   0.373  -3.001  1.00  0.00              
ATOM   1033 HG23 VAL A  72       7.373   1.004  -1.914  1.00  0.00              
ATOM   1034  N   TYR A  73       4.455   2.185  -4.280  1.00  1.85              
ATOM   1035  HN  TYR A  73       3.955   1.590  -4.919  1.00  0.22              
ATOM   1036  CA  TYR A  73       3.712   3.342  -3.822  1.00  2.27              
ATOM   1037  HA  TYR A  73       4.350   4.003  -3.253  1.00  1.32              
ATOM   1038  C   TYR A  73       2.568   2.902  -2.916  1.00  2.00              
ATOM   1039  O   TYR A  73       1.468   2.598  -3.379  1.00  1.70              
ATOM   1040  CB  TYR A  73       3.085   4.104  -5.012  1.00  0.00              
ATOM   1041  HB1 TYR A  73       2.493   3.392  -5.629  1.00  0.00              
ATOM   1042  HB2 TYR A  73       2.385   4.888  -4.652  1.00  0.00              
ATOM   1043  CG  TYR A  73       4.119   4.724  -5.923  1.00  0.00              
ATOM   1044  CD1 TYR A  73       4.511   4.072  -7.106  1.00  0.00              
ATOM   1045  HD1 TYR A  73       4.031   3.146  -7.394  1.00  0.00              
ATOM   1046  CE1 TYR A  73       5.537   4.602  -7.902  1.00  0.00              
ATOM   1047  HE1 TYR A  73       5.846   4.098  -8.806  1.00  0.00              
ATOM   1048  CZ  TYR A  73       6.173   5.788  -7.526  1.00  0.00              
ATOM   1049  OH  TYR A  73       7.223   6.295  -8.314  1.00  0.00              
ATOM   1050  HH  TYR A  73       7.481   7.141  -7.941  1.00  0.00              
ATOM   1051  CD2 TYR A  73       4.755   5.926  -5.566  1.00  0.00              
ATOM   1052  HD2 TYR A  73       4.480   6.432  -4.650  1.00  0.00              
ATOM   1053  CE2 TYR A  73       5.783   6.453  -6.361  1.00  0.00              
ATOM   1054  HE2 TYR A  73       6.283   7.361  -6.058  1.00  0.00              
ATOM   1055  N   ALA A  74       2.779   2.879  -1.587  1.00  1.85              
ATOM   1056  HN  ALA A  74       3.684   3.048  -1.213  1.00  0.22              
ATOM   1057  CA  ALA A  74       1.709   2.677  -0.628  1.00  2.27              
ATOM   1058  HA  ALA A  74       0.943   2.040  -1.055  1.00  1.32              
ATOM   1059  C   ALA A  74       1.068   4.011  -0.269  1.00  2.00              
ATOM   1060  O   ALA A  74       1.530   4.720   0.622  1.00  1.70              
ATOM   1061  CB  ALA A  74       2.241   2.008   0.661  1.00  0.00              
ATOM   1062  HB1 ALA A  74       2.686   1.020   0.411  1.00  0.00              
ATOM   1063  HB2 ALA A  74       3.032   2.629   1.136  1.00  0.00              
ATOM   1064  HB3 ALA A  74       1.429   1.841   1.401  1.00  0.00              
ATOM   1065  N   VAL A  75      -0.003   4.409  -0.972  1.00  1.85              
ATOM   1066  HN  VAL A  75      -0.429   3.787  -1.639  1.00  0.22              
ATOM   1067  CA  VAL A  75      -0.604   5.730  -0.868  1.00  2.27              
ATOM   1068  HA  VAL A  75       0.184   6.458  -0.743  1.00  1.32              
ATOM   1069  C   VAL A  75      -1.525   5.823   0.337  1.00  2.00              
ATOM   1070  O   VAL A  75      -2.542   5.132   0.413  1.00  1.70              
ATOM   1071  CB  VAL A  75      -1.385   6.085  -2.155  1.00  0.00              
ATOM   1072  HB  VAL A  75      -2.145   5.282  -2.320  1.00  0.00              
ATOM   1073  CG1 VAL A  75      -2.135   7.432  -2.081  1.00  0.00              
ATOM   1074 HG11 VAL A  75      -2.641   7.644  -3.048  1.00  0.00              
ATOM   1075 HG12 VAL A  75      -2.917   7.422  -1.295  1.00  0.00              
ATOM   1076 HG13 VAL A  75      -1.430   8.264  -1.873  1.00  0.00              
ATOM   1077  CG2 VAL A  75      -0.477   6.093  -3.401  1.00  0.00              
ATOM   1078 HG21 VAL A  75      -1.053   6.389  -4.304  1.00  0.00              
ATOM   1079 HG22 VAL A  75       0.360   6.811  -3.270  1.00  0.00              
ATOM   1080 HG23 VAL A  75      -0.048   5.088  -3.593  1.00  0.00              
ATOM   1081  N   GLY A  76      -1.481   5.992   1.482  1.00 23.23              
ATOM   1082  HN  GLY A  76      -1.030   5.121   1.672  1.00  0.00              
ATOM   1083  CA  GLY A  76      -1.804   6.806   2.652  1.00 24.62              
ATOM   1084  C   GLY A  76      -3.245   7.181   2.813  1.00 25.67              
ATOM   1085  O   GLY A  76      -3.543   8.182   3.436  1.00 25.23              
ATOM   1086  HA1 GLY A  76      -1.253   7.734   2.580  1.00  0.00              
ATOM   1087  N   ASN A  77      -4.109   6.373   2.228  1.00 27.62              
ATOM   1088  HN  ASN A  77      -3.870   5.564   1.691  1.00  0.00              
ATOM   1089  CA  ASN A  77      -5.556   6.629   2.336  1.00 29.51              
ATOM   1090  HA  ASN A  77      -6.053   5.936   1.665  1.00  0.00              
ATOM   1091  C   ASN A  77      -5.832   8.029   1.836  1.00 29.05              
ATOM   1092  O   ASN A  77      -6.695   8.768   2.347  1.00 30.76              
ATOM   1093  CB  ASN A  77      -6.041   6.454   3.794  1.00  0.00              
ATOM   1094  HB1 ASN A  77      -5.218   6.779   4.467  1.00  0.00              
ATOM   1095  HB2 ASN A  77      -6.912   7.111   3.992  1.00  0.00              
ATOM   1096  CG  ASN A  77      -6.395   5.012   4.171  1.00  0.00              
ATOM   1097  OD1 ASN A  77      -5.764   4.041   3.750  1.00  0.00              
ATOM   1098  ND2 ASN A  77      -7.461   4.855   4.989  1.00  0.00              
ATOM   1099 HD21 ASN A  77      -7.700   3.925   5.255  1.00  0.00              
ATOM   1100 HD22 ASN A  77      -7.954   5.652   5.324  1.00  0.00              
ATOM   1101  N   GLY A  78      -4.989   8.380   0.876  1.00 28.28              
ATOM   1102  HN  GLY A  78      -4.205   7.796   0.673  1.00  0.00              
ATOM   1103  CA  GLY A  78      -5.107   9.589   0.057  1.00 26.84              
ATOM   1104  C   GLY A  78      -4.389  10.821   0.603  1.00 25.31              
ATOM   1105  O   GLY A  78      -4.303  11.877  -0.049  1.00 27.56              
ATOM   1106  HA1 GLY A  78      -6.155   9.847  -0.013  1.00  0.00              
ATOM   1107  N   LYS A  79      -3.886  10.694   1.824  1.00 24.26              
ATOM   1108  HN  LYS A  79      -3.891   9.833   2.330  1.00  0.00              
ATOM   1109  CA  LYS A  79      -3.269  11.836   2.535  1.00 23.53              
ATOM   1110  HA  LYS A  79      -3.833  12.713   2.242  1.00  0.00              
ATOM   1111  C   LYS A  79      -1.813  12.079   2.142  1.00 21.01              
ATOM   1112  O   LYS A  79      -1.249  13.169   2.275  1.00 20.83              
ATOM   1113  CB  LYS A  79      -3.329  11.632   4.067  1.00  0.00              
ATOM   1114  HB1 LYS A  79      -2.897  10.626   4.280  1.00  0.00              
ATOM   1115  HB2 LYS A  79      -2.658  12.371   4.557  1.00  0.00              
ATOM   1116  CG  LYS A  79      -4.737  11.699   4.697  1.00  0.00              
ATOM   1117  HG1 LYS A  79      -5.175  12.704   4.505  1.00  0.00              
ATOM   1118  HG2 LYS A  79      -5.394  10.949   4.198  1.00  0.00              
ATOM   1119  CD  LYS A  79      -4.735  11.454   6.217  1.00  0.00              
ATOM   1120  HD1 LYS A  79      -4.364  10.420   6.407  1.00  0.00              
ATOM   1121  HD2 LYS A  79      -4.008  12.159   6.681  1.00  0.00              
ATOM   1122  CE  LYS A  79      -6.124  11.647   6.840  1.00  0.00              
ATOM   1123  HE1 LYS A  79      -6.054  11.670   7.951  1.00  0.00              
ATOM   1124  HE2 LYS A  79      -6.578  12.602   6.497  1.00  0.00              
ATOM   1125  NZ  LYS A  79      -7.012  10.551   6.459  1.00  0.00              
ATOM   1126  HZ1 LYS A  79      -7.950  10.687   6.886  1.00  0.00              
ATOM   1127  HZ2 LYS A  79      -7.104  10.523   5.423  1.00  0.00              
ATOM   1128  HZ3 LYS A  79      -6.610   9.650   6.790  1.00  0.00              
ATOM   1129  N   PHE A  84      -1.219  10.997   1.723  1.00 20.06              
ATOM   1130  HN  PHE A  84      -1.689  10.126   1.588  1.00  0.00              
ATOM   1131  CA  PHE A  84       0.201  10.968   1.414  1.00 19.71              
ATOM   1132  HA  PHE A  84       0.414  11.895   0.896  1.00  0.00              
ATOM   1133  C   PHE A  84       0.538   9.844   0.466  1.00 19.03              
ATOM   1134  O   PHE A  84      -0.205   8.862   0.340  1.00 20.70              
ATOM   1135  CB  PHE A  84       1.047  10.893   2.706  1.00  0.00              
ATOM   1136  HB1 PHE A  84       2.126  10.896   2.435  1.00  0.00              
ATOM   1137  HB2 PHE A  84       0.869  11.780   3.352  1.00  0.00              
ATOM   1138  CG  PHE A  84       0.802   9.627   3.493  1.00  0.00              
ATOM   1139  CD1 PHE A  84       1.580   8.481   3.255  1.00  0.00              
ATOM   1140  HD1 PHE A  84       2.384   8.522   2.531  1.00  0.00              
ATOM   1141  CE1 PHE A  84       1.324   7.288   3.940  1.00  0.00              
ATOM   1142  HE1 PHE A  84       1.930   6.414   3.752  1.00  0.00              
ATOM   1143  CZ  PHE A  84       0.283   7.230   4.876  1.00  0.00              
ATOM   1144  HZ  PHE A  84       0.086   6.312   5.410  1.00  0.00              
ATOM   1145  CD2 PHE A  84      -0.233   9.560   4.443  1.00  0.00              
ATOM   1146  HD2 PHE A  84      -0.849  10.427   4.633  1.00  0.00              
ATOM   1147  CE2 PHE A  84      -0.495   8.367   5.127  1.00  0.00              
ATOM   1148  HE2 PHE A  84      -1.300   8.327   5.850  1.00  0.00              
ATOM   1149  N   ASN A  85       1.678   9.974  -0.189  1.00 19.39              
ATOM   1150  HN  ASN A  85       2.216  10.814  -0.254  1.00  0.00              
ATOM   1151  CA  ASN A  85       2.249   8.836  -0.895  1.00 19.87              
ATOM   1152  HA  ASN A  85       1.594   7.985  -0.738  1.00  0.00              
ATOM   1153  C   ASN A  85       3.563   8.530  -0.225  1.00 18.31              
ATOM   1154  O   ASN A  85       4.347   9.439   0.047  1.00 19.75              
ATOM   1155  CB  ASN A  85       2.495   9.175  -2.383  1.00  0.00              
ATOM   1156  HB1 ASN A  85       3.032  10.148  -2.426  1.00  0.00              
ATOM   1157  HB2 ASN A  85       3.151   8.413  -2.849  1.00  0.00              
ATOM   1158  CG  ASN A  85       1.217   9.323  -3.216  1.00  0.00              
ATOM   1159  OD1 ASN A  85       0.150   8.798  -2.891  1.00  0.00              
ATOM   1160  ND2 ASN A  85       1.326  10.053  -4.348  1.00  0.00              
ATOM   1161 HD21 ASN A  85       0.503  10.169  -4.898  1.00  0.00              
ATOM   1162 HD22 ASN A  85       2.194  10.473  -4.590  1.00  0.00              
ATOM   1163  N   LEU A  86       3.787   7.248   0.013  1.00 15.42              
ATOM   1164  HN  LEU A  86       3.101   6.547  -0.166  1.00  0.00              
ATOM   1165  CA  LEU A  86       5.034   6.737   0.549  1.00 14.46              
ATOM   1166  HA  LEU A  86       5.701   7.569   0.738  1.00  0.00              
ATOM   1167  C   LEU A  86       5.658   5.890  -0.554  1.00 14.30              
ATOM   1168  O   LEU A  86       5.007   4.992  -1.121  1.00 14.72              
ATOM   1169  CB  LEU A  86       4.783   5.871   1.805  1.00  0.00              
ATOM   1170  HB1 LEU A  86       4.254   6.513   2.546  1.00  0.00              
ATOM   1171  HB2 LEU A  86       4.073   5.054   1.545  1.00  0.00              
ATOM   1172  CG  LEU A  86       6.018   5.264   2.512  1.00  0.00              
ATOM   1173  HG  LEU A  86       5.662   4.675   3.392  1.00  0.00              
ATOM   1174  CD1 LEU A  86       6.928   6.376   3.053  1.00  0.00              
ATOM   1175 HD11 LEU A  86       7.791   5.942   3.603  1.00  0.00              
ATOM   1176 HD12 LEU A  86       7.322   6.999   2.221  1.00  0.00              
ATOM   1177 HD13 LEU A  86       6.369   7.036   3.750  1.00  0.00              
ATOM   1178  CD2 LEU A  86       6.815   4.321   1.599  1.00  0.00              
ATOM   1179 HD21 LEU A  86       7.702   3.921   2.137  1.00  0.00              
ATOM   1180 HD22 LEU A  86       6.204   3.456   1.268  1.00  0.00              
ATOM   1181 HD23 LEU A  86       7.171   4.862   0.696  1.00  0.00              
ATOM   1182  N   MET A  87       6.923   6.173  -0.881  1.00 13.98              
ATOM   1183  HN  MET A  87       7.485   6.856  -0.420  1.00  0.00              
ATOM   1184  CA  MET A  87       7.594   5.479  -1.974  1.00 14.46              
ATOM   1185  HA  MET A  87       7.149   4.493  -2.041  1.00  0.00              
ATOM   1186  C   MET A  87       9.072   5.294  -1.696  1.00 13.24              
ATOM   1187  O   MET A  87       9.643   5.960  -0.856  1.00 15.18              
ATOM   1188  CB  MET A  87       7.397   6.230  -3.311  1.00  0.00              
ATOM   1189  HB1 MET A  87       7.854   5.599  -4.108  1.00  0.00              
ATOM   1190  HB2 MET A  87       6.310   6.288  -3.544  1.00  0.00              
ATOM   1191  CG  MET A  87       8.027   7.639  -3.393  1.00  0.00              
ATOM   1192  HG1 MET A  87       7.626   8.289  -2.586  1.00  0.00              
ATOM   1193  HG2 MET A  87       9.127   7.566  -3.250  1.00  0.00              
ATOM   1194  SD  MET A  87       7.661   8.402  -5.006  1.00  0.00              
ATOM   1195  CE  MET A  87       5.922   8.858  -4.715  1.00  0.00              
ATOM   1196  HE1 MET A  87       5.485   9.347  -5.612  1.00  0.00              
ATOM   1197  HE2 MET A  87       5.308   7.963  -4.481  1.00  0.00              
ATOM   1198  HE3 MET A  87       5.832   9.567  -3.863  1.00  0.00              
ATOM   1199  N   ILE A  88       9.337   4.037  -2.315  1.00  1.85              
ATOM   1200  HN  ILE A  88       8.639   3.394  -2.628  1.00  0.22              
ATOM   1201  CA  ILE A  88      10.723   3.633  -2.486  1.00  2.27              
ATOM   1202  HA  ILE A  88      11.323   4.520  -2.634  1.00  1.32              
ATOM   1203  C   ILE A  88      10.856   2.827  -3.765  1.00  2.00              
ATOM   1204  O   ILE A  88       9.951   2.092  -4.162  1.00  1.70              
ATOM   1205  CB  ILE A  88      11.241   2.889  -1.233  1.00  0.00              
ATOM   1206  HB  ILE A  88      11.078   3.611  -0.393  1.00  0.00              
ATOM   1207  CG2 ILE A  88      10.429   1.624  -0.875  1.00  0.00              
ATOM   1208 HG21 ILE A  88      10.744   1.224   0.111  1.00  0.00              
ATOM   1209 HG22 ILE A  88       9.344   1.853  -0.814  1.00  0.00              
ATOM   1210 HG23 ILE A  88      10.577   0.829  -1.635  1.00  0.00              
ATOM   1211  CG1 ILE A  88      12.766   2.616  -1.258  1.00  0.00              
ATOM   1212 HG11 ILE A  88      12.997   1.844  -2.026  1.00  0.00              
ATOM   1213 HG12 ILE A  88      13.294   3.548  -1.561  1.00  0.00              
ATOM   1214  CD  ILE A  88      13.344   2.161   0.092  1.00  0.00              
ATOM   1215  HD1 ILE A  88      14.447   2.039   0.017  1.00  0.00              
ATOM   1216  HD2 ILE A  88      13.129   2.911   0.883  1.00  0.00              
ATOM   1217  HD3 ILE A  88      12.912   1.187   0.403  1.00  0.00              
ATOM   1218  N   SER A  89      11.986   2.975  -4.478  1.00  1.85              
ATOM   1219  HN  SER A  89      12.682   3.637  -4.210  1.00  0.22              
ATOM   1220  CA  SER A  89      12.339   2.133  -5.607  1.00  2.27              
ATOM   1221  HA  SER A  89      11.548   1.420  -5.783  1.00  1.32              
ATOM   1222  C   SER A  89      13.575   1.316  -5.292  1.00  2.00              
ATOM   1223  O   SER A  89      14.514   1.786  -4.650  1.00  1.70              
ATOM   1224  CB  SER A  89      12.538   2.978  -6.887  1.00  0.00              
ATOM   1225  HB1 SER A  89      12.722   2.282  -7.736  1.00  0.00              
ATOM   1226  HB2 SER A  89      11.610   3.546  -7.124  1.00  0.00              
ATOM   1227  OG  SER A  89      13.658   3.867  -6.786  1.00  0.00              
ATOM   1228  HG1 SER A  89      13.849   4.185  -7.678  1.00  0.00              
ATOM   1229  N   ILE A  90      13.599   0.045  -5.728  1.00  1.85              
ATOM   1230  HN  ILE A  90      12.819  -0.324  -6.245  1.00  0.22              
ATOM   1231  CA  ILE A  90      14.760  -0.823  -5.600  1.00  2.27              
ATOM   1232  HA  ILE A  90      15.643  -0.221  -5.431  1.00  1.32              
ATOM   1233  C   ILE A  90      14.973  -1.525  -6.925  1.00  2.00              
ATOM   1234  O   ILE A  90      14.141  -1.443  -7.829  1.00  1.70              
ATOM   1235  CB  ILE A  90      14.566  -1.839  -4.450  1.00  0.00              
ATOM   1236  HB  ILE A  90      15.473  -2.493  -4.500  1.00  0.00              
ATOM   1237  CG2 ILE A  90      14.574  -1.200  -3.042  1.00  0.00              
ATOM   1238 HG21 ILE A  90      14.589  -1.986  -2.258  1.00  0.00              
ATOM   1239 HG22 ILE A  90      15.473  -0.566  -2.901  1.00  0.00              
ATOM   1240 HG23 ILE A  90      13.672  -0.572  -2.887  1.00  0.00              
ATOM   1241  CG1 ILE A  90      13.357  -2.785  -4.654  1.00  0.00              
ATOM   1242 HG11 ILE A  90      12.410  -2.202  -4.607  1.00  0.00              
ATOM   1243 HG12 ILE A  90      13.417  -3.233  -5.672  1.00  0.00              
ATOM   1244  CD  ILE A  90      13.281  -3.936  -3.636  1.00  0.00              
ATOM   1245  HD1 ILE A  90      12.426  -4.606  -3.875  1.00  0.00              
ATOM   1246  HD2 ILE A  90      14.213  -4.539  -3.656  1.00  0.00              
ATOM   1247  HD3 ILE A  90      13.134  -3.547  -2.607  1.00  0.00              
ATOM   1248  N   ASN A  91      16.087  -2.259  -7.084  1.00  1.85              
ATOM   1249  HN  ASN A  91      16.809  -2.262  -6.395  1.00  0.22              
ATOM   1250  CA  ASN A  91      16.273  -3.152  -8.208  1.00  2.27              
ATOM   1251  HA  ASN A  91      15.324  -3.256  -8.713  1.00  1.32              
ATOM   1252  C   ASN A  91      16.595  -4.569  -7.742  1.00  2.00              
ATOM   1253  O   ASN A  91      17.243  -4.779  -6.717  1.00  1.70              
ATOM   1254  CB  ASN A  91      17.265  -2.553  -9.232  1.00  0.00              
ATOM   1255  HB1 ASN A  91      17.318  -3.245 -10.101  1.00  0.00              
ATOM   1256  HB2 ASN A  91      16.891  -1.578  -9.606  1.00  0.00              
ATOM   1257  CG  ASN A  91      18.691  -2.379  -8.701  1.00  0.00              
ATOM   1258  OD1 ASN A  91      18.942  -1.761  -7.666  1.00  0.00              
ATOM   1259  ND2 ASN A  91      19.675  -2.933  -9.445  1.00  0.00              
ATOM   1260 HD21 ASN A  91      20.609  -2.841  -9.110  1.00  0.00              
ATOM   1261 HD22 ASN A  91      19.451  -3.434 -10.275  1.00  0.00              
ATOM   1262  N   TYR A  92      16.106  -5.581  -8.480  1.00  1.85              
ATOM   1263  HN  TYR A  92      15.600  -5.373  -9.326  1.00  0.22              
ATOM   1264  CA  TYR A  92      16.124  -6.976  -8.083  1.00  2.27              
ATOM   1265  HA  TYR A  92      16.920  -7.139  -7.367  1.00  1.32              
ATOM   1266  C   TYR A  92      16.395  -7.837  -9.317  1.00  2.00              
ATOM   1267  O   TYR A  92      15.781  -7.640 -10.365  1.00  1.70              
ATOM   1268  CB  TYR A  92      14.769  -7.393  -7.468  1.00  0.00              
ATOM   1269  HB1 TYR A  92      14.573  -6.775  -6.564  1.00  0.00              
ATOM   1270  HB2 TYR A  92      13.939  -7.204  -8.181  1.00  0.00              
ATOM   1271  CG  TYR A  92      14.742  -8.839  -7.028  1.00  0.00              
ATOM   1272  CD1 TYR A  92      15.364  -9.232  -5.830  1.00  0.00              
ATOM   1273  HD1 TYR A  92      15.819  -8.487  -5.191  1.00  0.00              
ATOM   1274  CE1 TYR A  92      15.421 -10.587  -5.471  1.00  0.00              
ATOM   1275  HE1 TYR A  92      15.905 -10.894  -4.557  1.00  0.00              
ATOM   1276  CZ  TYR A  92      14.851 -11.557  -6.302  1.00  0.00              
ATOM   1277  OH  TYR A  92      14.939 -12.915  -5.950  1.00  0.00              
ATOM   1278  HH  TYR A  92      14.434 -13.414  -6.596  1.00  0.00              
ATOM   1279  CD2 TYR A  92      14.157  -9.822  -7.847  1.00  0.00              
ATOM   1280  HD2 TYR A  92      13.692  -9.540  -8.781  1.00  0.00              
ATOM   1281  CE2 TYR A  92      14.217 -11.176  -7.489  1.00  0.00              
ATOM   1282  HE2 TYR A  92      13.790 -11.923  -8.141  1.00  0.00              
ATOM   1283  N   ARG A  93      17.314  -8.826  -9.253  1.00  1.85              
ATOM   1284  HN  ARG A  93      17.830  -9.007  -8.422  1.00  0.22              
ATOM   1285  CA  ARG A  93      17.556  -9.710 -10.387  1.00  2.27              
ATOM   1286  HA  ARG A  93      17.476  -9.137 -11.300  1.00  1.32              
ATOM   1287  C   ARG A  93      16.515 -10.824 -10.481  1.00  2.00              
ATOM   1288  O   ARG A  93      16.220 -11.516  -9.507  1.00  1.70              
ATOM   1289  CB  ARG A  93      18.966 -10.339 -10.306  1.00  0.00              
ATOM   1290  HB1 ARG A  93      19.160 -10.540  -9.225  1.00  0.00              
ATOM   1291  HB2 ARG A  93      18.960 -11.332 -10.807  1.00  0.00              
ATOM   1292  CG  ARG A  93      20.127  -9.469 -10.846  1.00  0.00              
ATOM   1293  HG1 ARG A  93      20.942 -10.143 -11.192  1.00  0.00              
ATOM   1294  HG2 ARG A  93      19.781  -8.927 -11.756  1.00  0.00              
ATOM   1295  CD  ARG A  93      20.642  -8.422  -9.844  1.00  0.00              
ATOM   1296  HD1 ARG A  93      21.335  -7.721 -10.364  1.00  0.00              
ATOM   1297  HD2 ARG A  93      19.805  -7.833  -9.401  1.00  0.00              
ATOM   1298  NE  ARG A  93      21.347  -9.169  -8.747  1.00  0.00              
ATOM   1299  HE  ARG A  93      21.369 -10.164  -8.896  1.00  0.00              
ATOM   1300  CZ  ARG A  93      21.887  -8.563  -7.680  1.00  0.00              
ATOM   1301  NH1 ARG A  93      22.488  -9.322  -6.766  1.00  0.00              
ATOM   1302 HH11 ARG A  93      22.879  -8.917  -5.951  1.00  0.00              
ATOM   1303 HH12 ARG A  93      22.400 -10.314  -6.886  1.00  0.00              
ATOM   1304  NH2 ARG A  93      21.861  -7.243  -7.529  1.00  0.00              
ATOM   1305 HH21 ARG A  93      22.345  -6.823  -6.773  1.00  0.00              
ATOM   1306 HH22 ARG A  93      21.533  -6.710  -8.296  1.00  0.00              
ATOM   1307  N   THR A  94      15.958 -11.035 -11.684  1.00  1.85              
ATOM   1308  HN  THR A  94      16.202 -10.464 -12.476  1.00  0.22              
ATOM   1309  CA  THR A  94      15.065 -12.137 -12.000  1.00  2.27              
ATOM   1310  HA  THR A  94      14.775 -12.652 -11.096  1.00  1.32              
ATOM   1311  C   THR A  94      15.827 -13.140 -12.890  1.00  2.00              
ATOM   1312  OT1 THR A  94      16.298 -12.729 -13.983  1.00  1.70              
ATOM   1313  OT2 THR A  94      15.956 -14.328 -12.505  1.00  1.70              
ATOM   1314  CB  THR A  94      13.806 -11.633 -12.743  1.00  0.00              
ATOM   1315  HB  THR A  94      13.204 -12.542 -12.986  1.00  0.00              
ATOM   1316  OG1 THR A  94      14.128 -11.006 -13.981  1.00  0.00              
ATOM   1317  HG1 THR A  94      13.285 -10.721 -14.352  1.00  0.00              
ATOM   1318  CG2 THR A  94      12.905 -10.673 -11.958  1.00  0.00              
ATOM   1319 HG21 THR A  94      11.975 -10.455 -12.522  1.00  0.00              
ATOM   1320 HG22 THR A  94      12.617 -11.122 -10.984  1.00  0.00              
ATOM   1321 HG23 THR A  94      13.424  -9.711 -11.757  1.00  0.00              
ATOM   1322  N   CYS D   3       2.512  13.993  10.300  1.00  1.85              
ATOM   1323  HT1 CYS D   3       2.451  14.314   9.322  1.00  0.22              
ATOM   1324  HT2 CYS D   3       3.426  13.536  10.430  1.00  0.22              
ATOM   1325  HT3 CYS D   3       2.484  14.822  10.911  1.00  0.22              
ATOM   1326  CA  CYS D   3       1.401  13.055  10.609  1.00  2.27              
ATOM   1327  HA  CYS D   3       0.477  13.610  10.537  1.00  1.32              
ATOM   1328  CB  CYS D   3       1.387  11.883   9.579  1.00  2.17              
ATOM   1329  HB1 CYS D   3       2.371  11.365   9.607  1.00  1.32              
ATOM   1330  HB2 CYS D   3       0.622  11.135   9.886  1.00  1.32              
ATOM   1331  SG  CYS D   3       0.999  12.412   7.873  1.00  2.00              
ATOM   1332  HG1 CYS D   3       1.144  11.213   7.317  1.00  0.45              
ATOM   1333  C   CYS D   3       1.470  12.490  12.017  1.00  2.00              
ATOM   1334  O   CYS D   3       2.475  12.616  12.717  1.00  1.70              
ATOM   1335  N   GLY D   4       0.384  11.838  12.475  1.00  1.85              
ATOM   1336  HN  GLY D   4      -0.442  11.778  11.881  1.00  0.22              
ATOM   1337  CA  GLY D   4       0.298  11.141  13.753  1.00  2.17              
ATOM   1338  HA1 GLY D   4      -0.579  11.499  14.272  1.00  1.32              
ATOM   1339  HA2 GLY D   4       1.211  11.265  14.318  1.00  1.32              
ATOM   1340  C   GLY D   4       0.117   9.672  13.514  1.00  2.00              
ATOM   1341  O   GLY D   4       0.960   8.856  13.877  1.00  1.70              
ATOM   1342  N   GLY D   5      -0.999   9.290  12.868  1.00  1.85              
ATOM   1343  HN  GLY D   5      -1.711   9.980  12.641  1.00  0.22              
ATOM   1344  CA  GLY D   5      -1.272   7.910  12.483  1.00  2.17              
ATOM   1345  HA1 GLY D   5      -1.977   7.505  13.194  1.00  1.32              
ATOM   1346  HA2 GLY D   5      -0.350   7.348  12.443  1.00  1.32              
ATOM   1347  C   GLY D   5      -1.899   7.785  11.119  1.00  2.00              
ATOM   1348  O   GLY D   5      -2.270   6.687  10.715  1.00  1.70              
ATOM   1349  N   VAL D   6      -2.048   8.904  10.376  1.00  1.85              
ATOM   1350  HN  VAL D   6      -1.817   9.804  10.770  1.00  0.22              
ATOM   1351  CA  VAL D   6      -2.613   8.990   9.030  1.00  2.27              
ATOM   1352  HA  VAL D   6      -2.499  10.025   8.746  1.00  1.32              
ATOM   1353  CB  VAL D   6      -1.872   8.174   7.965  1.00  2.27              
ATOM   1354  HB  VAL D   6      -1.931   7.088   8.206  1.00  1.32              
ATOM   1355  CG1 VAL D   6      -2.488   8.414   6.570  1.00  2.06              
ATOM   1356 HG11 VAL D   6      -2.493   9.498   6.327  1.00  1.32              
ATOM   1357 HG12 VAL D   6      -1.889   7.888   5.797  1.00  1.32              
ATOM   1358 HG13 VAL D   6      -3.528   8.030   6.508  1.00  1.32              
ATOM   1359  CG2 VAL D   6      -0.390   8.598   7.949  1.00  2.06              
ATOM   1360 HG21 VAL D   6      -0.301   9.684   7.741  1.00  1.32              
ATOM   1361 HG22 VAL D   6       0.103   8.379   8.920  1.00  1.32              
ATOM   1362 HG23 VAL D   6       0.156   8.045   7.155  1.00  1.32              
ATOM   1363  C   VAL D   6      -4.115   8.756   9.012  1.00  2.00              
ATOM   1364  O   VAL D   6      -4.909   9.682   8.850  1.00  1.70              
ATOM   1365  N   GLN D   7      -4.572   7.506   9.215  1.00  1.85              
ATOM   1366  HN  GLN D   7      -3.923   6.761   9.376  1.00  0.22              
ATOM   1367  CA  GLN D   7      -5.987   7.199   9.260  1.00  2.27              
ATOM   1368  HA  GLN D   7      -6.462   7.775   8.484  1.00  1.32              
ATOM   1369  CB  GLN D   7      -6.293   5.727   8.916  1.00  2.17              
ATOM   1370  HB1 GLN D   7      -5.799   5.043   9.639  1.00  1.32              
ATOM   1371  HB2 GLN D   7      -7.395   5.580   9.003  1.00  1.32              
ATOM   1372  CG  GLN D   7      -5.857   5.385   7.470  1.00  2.17              
ATOM   1373  HG1 GLN D   7      -6.020   6.265   6.810  1.00  1.32              
ATOM   1374  HG2 GLN D   7      -4.778   5.129   7.441  1.00  1.32              
ATOM   1375  CD  GLN D   7      -6.653   4.214   6.896  1.00  2.00              
ATOM   1376  OE1 GLN D   7      -6.215   3.062   6.904  1.00  1.70              
ATOM   1377  NE2 GLN D   7      -7.861   4.514   6.372  1.00  1.85              
ATOM   1378 HE21 GLN D   7      -8.173   5.478   6.352  1.00  0.22              
ATOM   1379 HE22 GLN D   7      -8.411   3.780   5.987  1.00  0.22              
ATOM   1380  C   GLN D   7      -6.647   7.627  10.563  1.00  2.00              
ATOM   1381  O   GLN D   7      -7.857   7.824  10.621  1.00  1.70              
ATOM   1382  N   ALA D   8      -5.858   7.863  11.630  1.00  1.85              
ATOM   1383  HN  ALA D   8      -4.895   7.621  11.585  1.00  0.22              
ATOM   1384  CA  ALA D   8      -6.307   8.541  12.835  1.00  2.27              
ATOM   1385  HA  ALA D   8      -7.174   8.016  13.214  1.00  1.32              
ATOM   1386  CB  ALA D   8      -5.184   8.501  13.889  1.00  2.06              
ATOM   1387  HB1 ALA D   8      -4.272   9.018  13.525  1.00  1.32              
ATOM   1388  HB2 ALA D   8      -5.513   8.987  14.833  1.00  1.32              
ATOM   1389  HB3 ALA D   8      -4.916   7.448  14.118  1.00  1.32              
ATOM   1390  C   ALA D   8      -6.752   9.981  12.556  1.00  2.00              
ATOM   1391  O   ALA D   8      -7.883  10.367  12.846  1.00  1.70              
ATOM   1392  N   GLU D   9      -5.882  10.796  11.920  1.00  1.85              
ATOM   1393  HN  GLU D   9      -4.907  10.547  11.855  1.00  0.22              
ATOM   1394  CA  GLU D   9      -6.208  12.096  11.352  1.00  2.27              
ATOM   1395  HA  GLU D   9      -6.469  12.752  12.171  1.00  1.32              
ATOM   1396  CB  GLU D   9      -5.012  12.715  10.575  1.00  2.17              
ATOM   1397  HB1 GLU D   9      -5.344  13.701  10.171  1.00  1.32              
ATOM   1398  HB2 GLU D   9      -4.750  12.076   9.703  1.00  1.32              
ATOM   1399  CG  GLU D   9      -3.732  12.990  11.410  1.00  2.17              
ATOM   1400  HG1 GLU D   9      -3.129  13.759  10.876  1.00  1.32              
ATOM   1401  HG2 GLU D   9      -3.995  13.392  12.409  1.00  1.32              
ATOM   1402  CD  GLU D   9      -2.839  11.782  11.587  1.00  2.00              
ATOM   1403  OE1 GLU D   9      -1.782  11.694  10.915  1.00  1.70              
ATOM   1404  OE2 GLU D   9      -3.144  10.901  12.425  1.00  1.70              
ATOM   1405  C   GLU D   9      -7.416  12.069  10.416  1.00  2.00              
ATOM   1406  O   GLU D   9      -8.343  12.858  10.567  1.00  1.70              
ATOM   1407  N   GLU D  10      -7.453  11.128   9.449  1.00  1.85              
ATOM   1408  HN  GLU D  10      -6.658  10.525   9.333  1.00  0.22              
ATOM   1409  CA  GLU D  10      -8.577  10.906   8.544  1.00  2.27              
ATOM   1410  HA  GLU D  10      -8.700  11.796   7.944  1.00  1.32              
ATOM   1411  CB  GLU D  10      -8.260   9.705   7.621  1.00  2.17              
ATOM   1412  HB1 GLU D  10      -8.200   8.786   8.245  1.00  1.32              
ATOM   1413  HB2 GLU D  10      -7.256   9.871   7.169  1.00  1.32              
ATOM   1414  CG  GLU D  10      -9.281   9.444   6.491  1.00  2.17              
ATOM   1415  HG1 GLU D  10     -10.284   9.229   6.913  1.00  1.32              
ATOM   1416  HG2 GLU D  10      -9.357  10.335   5.834  1.00  1.32              
ATOM   1417  CD  GLU D  10      -8.873   8.250   5.645  1.00  2.00              
ATOM   1418  OE1 GLU D  10      -8.840   7.111   6.171  1.00  1.70              
ATOM   1419  OE2 GLU D  10      -8.593   8.443   4.439  1.00  1.70              
ATOM   1420  C   GLU D  10      -9.908  10.664   9.260  1.00  2.00              
ATOM   1421  O   GLU D  10     -10.902  11.344   9.007  1.00  1.70              
ATOM   1422  N   GLN D  11      -9.942   9.712  10.216  1.00  1.85              
ATOM   1423  HN  GLN D  11      -9.119   9.160  10.387  1.00  0.22              
ATOM   1424  CA  GLN D  11     -11.081   9.418  11.072  1.00  2.27              
ATOM   1425  HA  GLN D  11     -11.904   9.129  10.434  1.00  1.32              
ATOM   1426  CB  GLN D  11     -10.724   8.228  12.002  1.00  2.17              
ATOM   1427  HB1 GLN D  11     -10.467   7.373  11.335  1.00  1.32              
ATOM   1428  HB2 GLN D  11      -9.799   8.465  12.574  1.00  1.32              
ATOM   1429  CG  GLN D  11     -11.839   7.741  12.964  1.00  2.17              
ATOM   1430  HG1 GLN D  11     -12.830   7.804  12.472  1.00  1.32              
ATOM   1431  HG2 GLN D  11     -11.648   6.674  13.213  1.00  1.32              
ATOM   1432  CD  GLN D  11     -11.847   8.492  14.297  1.00  2.00              
ATOM   1433  OE1 GLN D  11     -10.818   8.636  14.961  1.00  1.70              
ATOM   1434  NE2 GLN D  11     -13.031   8.971  14.727  1.00  1.85              
ATOM   1435 HE21 GLN D  11     -13.861   8.816  14.199  1.00  0.22              
ATOM   1436 HE22 GLN D  11     -13.061   9.436  15.608  1.00  0.22              
ATOM   1437  C   GLN D  11     -11.557  10.625  11.869  1.00  2.00              
ATOM   1438  O   GLN D  11     -12.755  10.910  11.922  1.00  1.70              
ATOM   1439  N   LYS D  12     -10.631  11.401  12.471  1.00  1.85              
ATOM   1440  HN  LYS D  12      -9.665  11.125  12.450  1.00  0.22              
ATOM   1441  CA  LYS D  12     -10.937  12.672  13.110  1.00  2.27              
ATOM   1442  HA  LYS D  12     -11.670  12.481  13.882  1.00  1.32              
ATOM   1443  CB  LYS D  12      -9.679  13.286  13.774  1.00  2.17              
ATOM   1444  HB1 LYS D  12      -9.294  12.555  14.520  1.00  1.32              
ATOM   1445  HB2 LYS D  12      -8.883  13.422  13.009  1.00  1.32              
ATOM   1446  CG  LYS D  12      -9.940  14.630  14.479  1.00  2.17              
ATOM   1447  HG1 LYS D  12     -10.791  14.510  15.188  1.00  1.32              
ATOM   1448  HG2 LYS D  12     -10.238  15.394  13.724  1.00  1.32              
ATOM   1449  CD  LYS D  12      -8.715  15.141  15.253  1.00  2.17              
ATOM   1450  HD1 LYS D  12      -7.845  15.234  14.566  1.00  1.32              
ATOM   1451  HD2 LYS D  12      -8.448  14.373  16.016  1.00  1.32              
ATOM   1452  CE  LYS D  12      -8.939  16.469  15.990  1.00  2.17              
ATOM   1453  HE1 LYS D  12      -8.080  16.668  16.668  1.00  1.32              
ATOM   1454  HE2 LYS D  12      -9.871  16.434  16.594  1.00  1.32              
ATOM   1455  NZ  LYS D  12      -9.036  17.596  15.052  1.00  1.85              
ATOM   1456  HZ1 LYS D  12      -9.926  17.565  14.490  1.00  0.22              
ATOM   1457  HZ2 LYS D  12      -9.042  18.485  15.573  1.00  0.22              
ATOM   1458  HZ3 LYS D  12      -8.232  17.613  14.409  1.00  0.22              
ATOM   1459  C   LYS D  12     -11.568  13.682  12.157  1.00  2.00              
ATOM   1460  O   LYS D  12     -12.672  14.160  12.402  1.00  1.70              
ATOM   1461  N   LEU D  13     -10.908  13.996  11.022  1.00  1.85              
ATOM   1462  HN  LEU D  13     -10.017  13.570  10.835  1.00  0.22              
ATOM   1463  CA  LEU D  13     -11.389  14.929  10.011  1.00  2.27              
ATOM   1464  HA  LEU D  13     -11.482  15.898  10.481  1.00  1.32              
ATOM   1465  CB  LEU D  13     -10.393  15.016   8.826  1.00  2.17              
ATOM   1466  HB1 LEU D  13     -10.176  13.982   8.478  1.00  1.32              
ATOM   1467  HB2 LEU D  13     -10.853  15.569   7.977  1.00  1.32              
ATOM   1468  CG  LEU D  13      -9.058  15.713   9.166  1.00  2.27              
ATOM   1469  HG  LEU D  13      -8.659  15.271  10.111  1.00  1.32              
ATOM   1470  CD1 LEU D  13      -8.023  15.456   8.061  1.00  2.06              
ATOM   1471 HD11 LEU D  13      -7.856  14.365   7.935  1.00  1.32              
ATOM   1472 HD12 LEU D  13      -8.376  15.875   7.094  1.00  1.32              
ATOM   1473 HD13 LEU D  13      -7.053  15.932   8.320  1.00  1.32              
ATOM   1474  CD2 LEU D  13      -9.236  17.223   9.386  1.00  2.06              
ATOM   1475 HD21 LEU D  13      -9.661  17.699   8.477  1.00  1.32              
ATOM   1476 HD22 LEU D  13      -9.914  17.426  10.242  1.00  1.32              
ATOM   1477 HD23 LEU D  13      -8.255  17.697   9.602  1.00  1.32              
ATOM   1478  C   LEU D  13     -12.775  14.599   9.471  1.00  2.00              
ATOM   1479  O   LEU D  13     -13.653  15.457   9.442  1.00  1.70              
ATOM   1480  N   ILE D  14     -13.030  13.335   9.074  1.00  1.85              
ATOM   1481  HN  ILE D  14     -12.293  12.652   9.090  1.00  0.22              
ATOM   1482  CA  ILE D  14     -14.346  12.872   8.635  1.00  2.27              
ATOM   1483  HA  ILE D  14     -14.671  13.510   7.825  1.00  1.32              
ATOM   1484  CB  ILE D  14     -14.284  11.433   8.113  1.00  2.27              
ATOM   1485  HB  ILE D  14     -13.818  10.788   8.895  1.00  1.32              
ATOM   1486  CG2 ILE D  14     -15.702  10.894   7.801  1.00  2.06              
ATOM   1487 HG21 ILE D  14     -16.327  10.823   8.716  1.00  1.32              
ATOM   1488 HG22 ILE D  14     -16.214  11.555   7.071  1.00  1.32              
ATOM   1489 HG23 ILE D  14     -15.647   9.874   7.368  1.00  1.32              
ATOM   1490  CG1 ILE D  14     -13.391  11.371   6.847  1.00  2.17              
ATOM   1491 HG11 ILE D  14     -12.422  11.878   7.050  1.00  1.32              
ATOM   1492 HG12 ILE D  14     -13.890  11.931   6.025  1.00  1.32              
ATOM   1493  CD  ILE D  14     -13.082   9.942   6.382  1.00  2.06              
ATOM   1494  HD1 ILE D  14     -12.370   9.958   5.529  1.00  1.32              
ATOM   1495  HD2 ILE D  14     -12.620   9.359   7.208  1.00  1.32              
ATOM   1496  HD3 ILE D  14     -14.003   9.417   6.051  1.00  1.32              
ATOM   1497  C   ILE D  14     -15.397  13.015   9.734  1.00  2.00              
ATOM   1498  O   ILE D  14     -16.510  13.481   9.497  1.00  1.70              
ATOM   1499  N   SER D  15     -15.056  12.667  10.991  1.00  1.85              
ATOM   1500  HN  SER D  15     -14.139  12.310  11.171  1.00  0.22              
ATOM   1501  CA  SER D  15     -15.950  12.823  12.140  1.00  2.27              
ATOM   1502  HA  SER D  15     -16.874  12.314  11.910  1.00  1.32              
ATOM   1503  CB  SER D  15     -15.377  12.223  13.450  1.00  2.17              
ATOM   1504  HB1 SER D  15     -14.458  12.770  13.761  1.00  1.32              
ATOM   1505  HB2 SER D  15     -16.130  12.317  14.267  1.00  1.32              
ATOM   1506  OG  SER D  15     -15.065  10.841  13.274  1.00  1.77              
ATOM   1507  HG1 SER D  15     -14.209  10.821  12.798  1.00  0.22              
ATOM   1508  C   SER D  15     -16.305  14.270  12.430  1.00  2.00              
ATOM   1509  O   SER D  15     -17.470  14.606  12.625  1.00  1.70              
ATOM   1510  N   GLU D  16     -15.316  15.185  12.434  1.00  1.85              
ATOM   1511  HN  GLU D  16     -14.359  14.899  12.302  1.00  0.22              
ATOM   1512  CA  GLU D  16     -15.534  16.613  12.608  1.00  2.27              
ATOM   1513  HA  GLU D  16     -16.144  16.752  13.489  1.00  1.32              
ATOM   1514  CB  GLU D  16     -14.191  17.352  12.835  1.00  2.17              
ATOM   1515  HB1 GLU D  16     -14.381  18.449  12.883  1.00  1.32              
ATOM   1516  HB2 GLU D  16     -13.510  17.155  11.976  1.00  1.32              
ATOM   1517  CG  GLU D  16     -13.494  16.917  14.151  1.00  2.17              
ATOM   1518  HG1 GLU D  16     -14.189  17.059  15.006  1.00  1.32              
ATOM   1519  HG2 GLU D  16     -13.224  15.843  14.099  1.00  1.32              
ATOM   1520  CD  GLU D  16     -12.220  17.685  14.442  1.00  2.00              
ATOM   1521  OE1 GLU D  16     -12.099  18.243  15.558  1.00  1.70              
ATOM   1522  OE2 GLU D  16     -11.295  17.711  13.594  1.00  1.70              
ATOM   1523  C   GLU D  16     -16.310  17.246  11.452  1.00  2.00              
ATOM   1524  O   GLU D  16     -17.179  18.090  11.659  1.00  1.70              
ATOM   1525  N   GLU D  17     -16.063  16.816  10.199  1.00  1.85              
ATOM   1526  HN  GLU D  17     -15.315  16.167  10.028  1.00  0.22              
ATOM   1527  CA  GLU D  17     -16.842  17.226   9.037  1.00  2.27              
ATOM   1528  HA  GLU D  17     -16.855  18.308   9.025  1.00  1.32              
ATOM   1529  CB  GLU D  17     -16.151  16.727   7.740  1.00  2.17              
ATOM   1530  HB1 GLU D  17     -16.405  15.666   7.533  1.00  1.32              
ATOM   1531  HB2 GLU D  17     -15.054  16.758   7.940  1.00  1.32              
ATOM   1532  CG  GLU D  17     -16.348  17.617   6.482  1.00  2.17              
ATOM   1533  HG1 GLU D  17     -16.274  18.689   6.762  1.00  1.32              
ATOM   1534  HG2 GLU D  17     -15.527  17.393   5.765  1.00  1.32              
ATOM   1535  CD  GLU D  17     -17.643  17.397   5.725  1.00  2.00              
ATOM   1536  OE1 GLU D  17     -17.888  16.257   5.261  1.00  1.70              
ATOM   1537  OE2 GLU D  17     -18.405  18.373   5.536  1.00  1.70              
ATOM   1538  C   GLU D  17     -18.298  16.768   9.131  1.00  2.00              
ATOM   1539  O   GLU D  17     -19.228  17.550   8.944  1.00  1.70              
ATOM   1540  N   ASP D  18     -18.550  15.492   9.499  1.00  1.85              
ATOM   1541  HN  ASP D  18     -17.796  14.837   9.619  1.00  0.22              
ATOM   1542  CA  ASP D  18     -19.895  14.990   9.728  1.00  2.27              
ATOM   1543  HA  ASP D  18     -20.466  15.297   8.869  1.00  1.32              
ATOM   1544  CB  ASP D  18     -19.902  13.443   9.773  1.00  2.17              
ATOM   1545  HB1 ASP D  18     -19.244  13.056   8.965  1.00  1.32              
ATOM   1546  HB2 ASP D  18     -19.520  13.071  10.745  1.00  1.32              
ATOM   1547  CG  ASP D  18     -21.292  12.900   9.518  1.00  2.00              
ATOM   1548  OD1 ASP D  18     -21.784  12.093  10.338  1.00  1.70              
ATOM   1549  OD2 ASP D  18     -21.893  13.258   8.471  1.00  1.70              
ATOM   1550  C   ASP D  18     -20.599  15.630  10.933  1.00  2.00              
ATOM   1551  O   ASP D  18     -21.806  15.855  10.915  1.00  1.70              
ATOM   1552  N   LEU D  19     -19.857  16.019  11.989  1.00  1.85              
ATOM   1553  HN  LEU D  19     -18.892  15.747  12.041  1.00  0.22              
ATOM   1554  CA  LEU D  19     -20.360  16.854  13.074  1.00  2.27              
ATOM   1555  HA  LEU D  19     -21.187  16.328  13.529  1.00  1.32              
ATOM   1556  CB  LEU D  19     -19.251  17.056  14.143  1.00  2.17              
ATOM   1557  HB1 LEU D  19     -18.793  16.053  14.306  1.00  1.32              
ATOM   1558  HB2 LEU D  19     -18.450  17.714  13.749  1.00  1.32              
ATOM   1559  CG  LEU D  19     -19.699  17.572  15.531  1.00  2.27              
ATOM   1560  HG  LEU D  19     -20.637  17.036  15.816  1.00  1.32              
ATOM   1561  CD1 LEU D  19     -18.627  17.221  16.574  1.00  2.06              
ATOM   1562 HD11 LEU D  19     -18.449  16.125  16.599  1.00  1.32              
ATOM   1563 HD12 LEU D  19     -17.669  17.727  16.328  1.00  1.32              
ATOM   1564 HD13 LEU D  19     -18.948  17.547  17.586  1.00  1.32              
ATOM   1565  CD2 LEU D  19     -19.965  19.085  15.582  1.00  2.06              
ATOM   1566 HD21 LEU D  19     -19.076  19.646  15.223  1.00  1.32              
ATOM   1567 HD22 LEU D  19     -20.838  19.368  14.962  1.00  1.32              
ATOM   1568 HD23 LEU D  19     -20.178  19.400  16.626  1.00  1.32              
ATOM   1569  C   LEU D  19     -20.912  18.186  12.564  1.00  2.00              
ATOM   1570  O   LEU D  19     -22.031  18.571  12.891  1.00  1.70              
ATOM   1571  N   LEU D  20     -20.176  18.896  11.684  1.00  1.85              
ATOM   1572  HN  LEU D  20     -19.252  18.589  11.448  1.00  0.22              
ATOM   1573  CA  LEU D  20     -20.665  20.088  11.001  1.00  2.27              
ATOM   1574  HA  LEU D  20     -21.005  20.781  11.757  1.00  1.32              
ATOM   1575  CB  LEU D  20     -19.537  20.761  10.179  1.00  2.17              
ATOM   1576  HB1 LEU D  20     -19.146  20.026   9.441  1.00  1.32              
ATOM   1577  HB2 LEU D  20     -19.952  21.622   9.610  1.00  1.32              
ATOM   1578  CG  LEU D  20     -18.354  21.279  11.026  1.00  2.27              
ATOM   1579  HG  LEU D  20     -17.980  20.441  11.663  1.00  1.32              
ATOM   1580  CD1 LEU D  20     -17.198  21.716  10.115  1.00  2.06              
ATOM   1581 HD11 LEU D  20     -16.869  20.870   9.475  1.00  1.32              
ATOM   1582 HD12 LEU D  20     -17.518  22.554   9.459  1.00  1.32              
ATOM   1583 HD13 LEU D  20     -16.333  22.054  10.724  1.00  1.32              
ATOM   1584  CD2 LEU D  20     -18.762  22.434  11.955  1.00  2.06              
ATOM   1585 HD21 LEU D  20     -19.523  22.107  12.693  1.00  1.32              
ATOM   1586 HD22 LEU D  20     -17.877  22.804  12.516  1.00  1.32              
ATOM   1587 HD23 LEU D  20     -19.178  23.277  11.364  1.00  1.32              
ATOM   1588  C   LEU D  20     -21.881  19.829  10.103  1.00  2.00              
ATOM   1589  O   LEU D  20     -22.844  20.596  10.106  1.00  1.70              
ATOM   1590  N   ARG D  21     -21.905  18.707   9.350  1.00  1.85              
ATOM   1591  HN  ARG D  21     -21.080  18.137   9.303  1.00  0.22              
ATOM   1592  CA  ARG D  21     -23.090  18.247   8.630  1.00  2.27              
ATOM   1593  HA  ARG D  21     -23.361  19.022   7.927  1.00  1.32              
ATOM   1594  CB  ARG D  21     -22.835  16.934   7.840  1.00  2.17              
ATOM   1595  HB1 ARG D  21     -22.238  16.250   8.473  1.00  1.32              
ATOM   1596  HB2 ARG D  21     -23.800  16.416   7.631  1.00  1.32              
ATOM   1597  CG  ARG D  21     -22.161  17.152   6.468  1.00  2.17              
ATOM   1598  HG1 ARG D  21     -21.904  18.231   6.358  1.00  1.32              
ATOM   1599  HG2 ARG D  21     -22.896  16.910   5.667  1.00  1.32              
ATOM   1600  CD  ARG D  21     -20.874  16.360   6.195  1.00  2.17              
ATOM   1601  HD1 ARG D  21     -20.067  16.669   6.891  1.00  1.32              
ATOM   1602  HD2 ARG D  21     -20.533  16.570   5.153  1.00  1.32              
ATOM   1603  NE  ARG D  21     -21.137  14.895   6.377  1.00  1.85              
ATOM   1604  HE  ARG D  21     -21.630  14.535   7.184  1.00  0.22              
ATOM   1605  CZ  ARG D  21     -20.474  13.932   5.728  1.00  2.00              
ATOM   1606  NH1 ARG D  21     -19.500  14.178   4.871  1.00  1.85              
ATOM   1607 HH11 ARG D  21     -18.987  15.046   4.997  1.00  0.22              
ATOM   1608 HH12 ARG D  21     -19.005  13.395   4.525  1.00  0.22              
ATOM   1609  NH2 ARG D  21     -20.770  12.674   6.017  1.00  1.85              
ATOM   1610 HH21 ARG D  21     -21.335  12.536   6.835  1.00  0.22              
ATOM   1611 HH22 ARG D  21     -20.228  11.947   5.620  1.00  0.22              
ATOM   1612  C   ARG D  21     -24.317  18.058   9.522  1.00  2.00              
ATOM   1613  O   ARG D  21     -25.391  18.566   9.208  1.00  1.70              
ATOM   1614  N   LYS D  22     -24.197  17.352  10.660  1.00  1.85              
ATOM   1615  HN  LYS D  22     -23.324  16.900  10.879  1.00  0.22              
ATOM   1616  CA  LYS D  22     -25.280  17.191  11.623  1.00  2.27              
ATOM   1617  HA  LYS D  22     -26.172  16.891  11.089  1.00  1.32              
ATOM   1618  CB  LYS D  22     -24.956  16.095  12.669  1.00  2.17              
ATOM   1619  HB1 LYS D  22     -23.862  16.083  12.873  1.00  1.32              
ATOM   1620  HB2 LYS D  22     -25.462  16.343  13.633  1.00  1.32              
ATOM   1621  CG  LYS D  22     -25.451  14.678  12.307  1.00  2.17              
ATOM   1622  HG1 LYS D  22     -26.533  14.705  12.053  1.00  1.32              
ATOM   1623  HG2 LYS D  22     -25.358  14.073  13.242  1.00  1.32              
ATOM   1624  CD  LYS D  22     -24.646  13.928  11.226  1.00  2.17              
ATOM   1625  HD1 LYS D  22     -24.687  12.839  11.456  1.00  1.32              
ATOM   1626  HD2 LYS D  22     -23.576  14.218  11.303  1.00  1.32              
ATOM   1627  CE  LYS D  22     -25.104  14.099   9.769  1.00  2.17              
ATOM   1628  HE1 LYS D  22     -24.418  13.530   9.102  1.00  1.32              
ATOM   1629  HE2 LYS D  22     -25.103  15.162   9.453  1.00  1.32              
ATOM   1630  NZ  LYS D  22     -26.458  13.565   9.581  1.00  1.85              
ATOM   1631  HZ1 LYS D  22     -27.187  14.262   9.877  1.00  0.22              
ATOM   1632  HZ2 LYS D  22     -26.632  13.363   8.586  1.00  0.22              
ATOM   1633  HZ3 LYS D  22     -26.592  12.695  10.113  1.00  0.22              
ATOM   1634  C   LYS D  22     -25.645  18.497  12.328  1.00  2.00              
ATOM   1635  O   LYS D  22     -26.810  18.760  12.616  1.00  1.70              
ATOM   1636  N   ARG D  23     -24.677  19.393  12.592  1.00  1.85              
ATOM   1637  HN  ARG D  23     -23.713  19.142  12.452  1.00  0.22              
ATOM   1638  CA  ARG D  23     -24.934  20.716  13.141  1.00  2.27              
ATOM   1639  HA  ARG D  23     -25.489  20.560  14.054  1.00  1.32              
ATOM   1640  CB  ARG D  23     -23.600  21.436  13.465  1.00  2.17              
ATOM   1641  HB1 ARG D  23     -22.967  20.730  14.051  1.00  1.32              
ATOM   1642  HB2 ARG D  23     -23.057  21.649  12.517  1.00  1.32              
ATOM   1643  CG  ARG D  23     -23.733  22.742  14.279  1.00  2.17              
ATOM   1644  HG1 ARG D  23     -24.271  23.505  13.673  1.00  1.32              
ATOM   1645  HG2 ARG D  23     -22.709  23.131  14.477  1.00  1.32              
ATOM   1646  CD  ARG D  23     -24.465  22.557  15.611  1.00  2.17              
ATOM   1647  HD1 ARG D  23     -23.970  21.779  16.236  1.00  1.32              
ATOM   1648  HD2 ARG D  23     -25.522  22.267  15.417  1.00  1.32              
ATOM   1649  NE  ARG D  23     -24.435  23.859  16.331  1.00  1.85              
ATOM   1650  HE  ARG D  23     -23.733  24.536  16.132  1.00  0.22              
ATOM   1651  CZ  ARG D  23     -25.285  24.177  17.310  1.00  2.00              
ATOM   1652  NH1 ARG D  23     -26.224  23.346  17.737  1.00  1.85              
ATOM   1653 HH11 ARG D  23     -26.216  22.390  17.439  1.00  0.22              
ATOM   1654 HH12 ARG D  23     -26.738  23.614  18.540  1.00  0.22              
ATOM   1655  NH2 ARG D  23     -25.181  25.359  17.896  1.00  1.85              
ATOM   1656 HH21 ARG D  23     -24.426  25.954  17.658  1.00  0.22              
ATOM   1657 HH22 ARG D  23     -25.758  25.559  18.674  1.00  0.22              
ATOM   1658  C   ARG D  23     -25.817  21.580  12.238  1.00  2.00              
ATOM   1659  O   ARG D  23     -26.712  22.282  12.706  1.00  1.70              
ATOM   1660  N   ARG D  24     -25.641  21.480  10.904  1.00  1.85              
ATOM   1661  HN  ARG D  24     -24.858  20.961  10.556  1.00  0.22              
ATOM   1662  CA  ARG D  24     -26.524  22.087   9.914  1.00  2.27              
ATOM   1663  HA  ARG D  24     -26.585  23.140  10.153  1.00  1.32              
ATOM   1664  CB  ARG D  24     -25.900  21.954   8.488  1.00  2.17              
ATOM   1665  HB1 ARG D  24     -25.863  22.967   8.027  1.00  1.32              
ATOM   1666  HB2 ARG D  24     -24.846  21.617   8.604  1.00  1.32              
ATOM   1667  CG  ARG D  24     -26.629  21.010   7.504  1.00  2.17              
ATOM   1668  HG1 ARG D  24     -27.565  21.507   7.161  1.00  1.32              
ATOM   1669  HG2 ARG D  24     -26.916  20.083   8.041  1.00  1.32              
ATOM   1670  CD  ARG D  24     -25.809  20.596   6.278  1.00  2.17              
ATOM   1671  HD1 ARG D  24     -24.868  20.076   6.561  1.00  1.32              
ATOM   1672  HD2 ARG D  24     -25.549  21.491   5.667  1.00  1.32              
ATOM   1673  NE  ARG D  24     -26.680  19.689   5.461  1.00  1.85              
ATOM   1674  HE  ARG D  24     -27.214  20.071   4.707  1.00  0.22              
ATOM   1675  CZ  ARG D  24     -26.926  18.400   5.715  1.00  2.00              
ATOM   1676  NH1 ARG D  24     -26.370  17.745   6.721  1.00  1.85              
ATOM   1677 HH11 ARG D  24     -25.956  18.289   7.446  1.00  0.22              
ATOM   1678 HH12 ARG D  24     -26.872  16.922   7.045  1.00  0.22              
ATOM   1679  NH2 ARG D  24     -27.807  17.756   4.966  1.00  1.85              
ATOM   1680 HH21 ARG D  24     -28.168  18.204   4.159  1.00  0.22              
ATOM   1681 HH22 ARG D  24     -27.906  16.777   5.077  1.00  0.22              
ATOM   1682  C   ARG D  24     -27.965  21.548   9.963  1.00  2.00              
ATOM   1683  O   ARG D  24     -28.923  22.231   9.604  1.00  1.70              
ATOM   1684  N   GLU D  25     -28.154  20.296  10.430  1.00  1.85              
ATOM   1685  HN  GLU D  25     -27.363  19.754  10.709  1.00  0.22              
ATOM   1686  CA  GLU D  25     -29.447  19.655  10.601  1.00  2.27              
ATOM   1687  HA  GLU D  25     -30.099  19.982   9.810  1.00  1.32              
ATOM   1688  CB  GLU D  25     -29.306  18.111  10.524  1.00  2.17              
ATOM   1689  HB1 GLU D  25     -30.291  17.628  10.713  1.00  1.32              
ATOM   1690  HB2 GLU D  25     -28.607  17.769  11.317  1.00  1.32              
ATOM   1691  CG  GLU D  25     -28.778  17.648   9.141  1.00  2.17              
ATOM   1692  HG1 GLU D  25     -29.570  17.759   8.372  1.00  1.32              
ATOM   1693  HG2 GLU D  25     -27.924  18.291   8.850  1.00  1.32              
ATOM   1694  CD  GLU D  25     -28.260  16.221   9.089  1.00  2.00              
ATOM   1695  OE1 GLU D  25     -28.326  15.469  10.089  1.00  1.70              
ATOM   1696  OE2 GLU D  25     -27.729  15.847   8.011  1.00  1.70              
ATOM   1697  C   GLU D  25     -30.107  20.091  11.900  1.00  2.00              
ATOM   1698  O   GLU D  25     -31.295  20.410  11.942  1.00  1.70              
ATOM   1699  N   GLN D  26     -29.326  20.190  12.995  1.00  1.85              
ATOM   1700  HN  GLN D  26     -28.382  19.855  12.946  1.00  0.22              
ATOM   1701  CA  GLN D  26     -29.746  20.811  14.244  1.00  2.27              
ATOM   1702  HA  GLN D  26     -30.577  20.244  14.642  1.00  1.32              
ATOM   1703  CB  GLN D  26     -28.588  20.835  15.276  1.00  2.17              
ATOM   1704  HB1 GLN D  26     -27.723  21.378  14.834  1.00  1.32              
ATOM   1705  HB2 GLN D  26     -28.913  21.401  16.179  1.00  1.32              
ATOM   1706  CG  GLN D  26     -28.118  19.435  15.732  1.00  2.17              
ATOM   1707  HG1 GLN D  26     -28.931  18.925  16.289  1.00  1.32              
ATOM   1708  HG2 GLN D  26     -27.844  18.809  14.859  1.00  1.32              
ATOM   1709  CD  GLN D  26     -26.898  19.547  16.646  1.00  2.00              
ATOM   1710  OE1 GLN D  26     -26.475  20.636  17.047  1.00  1.70              
ATOM   1711  NE2 GLN D  26     -26.296  18.389  16.979  1.00  1.85              
ATOM   1712 HE21 GLN D  26     -26.682  17.522  16.677  1.00  0.22              
ATOM   1713 HE22 GLN D  26     -25.505  18.419  17.584  1.00  0.22              
ATOM   1714  C   GLN D  26     -30.234  22.243  14.036  1.00  2.00              
ATOM   1715  O   GLN D  26     -31.399  22.565  14.278  1.00  1.70              
ATOM   1716  N   LEU D  27     -29.359  23.124  13.517  1.00  1.85              
ATOM   1717  HN  LEU D  27     -28.425  22.830  13.295  1.00  0.22              
ATOM   1718  CA  LEU D  27     -29.667  24.514  13.242  1.00  2.27              
ATOM   1719  HA  LEU D  27     -30.139  24.931  14.120  1.00  1.32              
ATOM   1720  CB  LEU D  27     -28.367  25.303  12.944  1.00  2.17              
ATOM   1721  HB1 LEU D  27     -27.844  24.833  12.082  1.00  1.32              
ATOM   1722  HB2 LEU D  27     -28.619  26.350  12.662  1.00  1.32              
ATOM   1723  CG  LEU D  27     -27.372  25.356  14.124  1.00  2.27              
ATOM   1724  HG  LEU D  27     -27.145  24.312  14.449  1.00  1.32              
ATOM   1725  CD1 LEU D  27     -26.050  25.992  13.674  1.00  2.06              
ATOM   1726 HD11 LEU D  27     -25.609  25.416  12.833  1.00  1.32              
ATOM   1727 HD12 LEU D  27     -26.217  27.038  13.340  1.00  1.32              
ATOM   1728 HD13 LEU D  27     -25.322  26.003  14.514  1.00  1.32              
ATOM   1729  CD2 LEU D  27     -27.938  26.120  15.330  1.00  2.06              
ATOM   1730 HD21 LEU D  27     -28.225  27.151  15.036  1.00  1.32              
ATOM   1731 HD22 LEU D  27     -28.829  25.607  15.748  1.00  1.32              
ATOM   1732 HD23 LEU D  27     -27.174  26.187  16.133  1.00  1.32              
ATOM   1733  C   LEU D  27     -30.676  24.684  12.111  1.00  2.00              
ATOM   1734  O   LEU D  27     -31.870  24.860  12.354  1.00  1.70              
ATOM   1735  N   LYS D  28     -30.244  24.613  10.836  1.00  1.85              
ATOM   1736  HN  LYS D  28     -29.293  24.409  10.627  1.00  0.22              
ATOM   1737  CA  LYS D  28     -31.118  24.843   9.700  1.00  2.27              
ATOM   1738  HA  LYS D  28     -31.695  25.734   9.911  1.00  1.32              
ATOM   1739  CB  LYS D  28     -30.325  25.124   8.396  1.00  2.17              
ATOM   1740  HB1 LYS D  28     -29.673  26.007   8.576  1.00  1.32              
ATOM   1741  HB2 LYS D  28     -29.657  24.267   8.163  1.00  1.32              
ATOM   1742  CG  LYS D  28     -31.228  25.422   7.181  1.00  2.17              
ATOM   1743  HG1 LYS D  28     -31.939  26.237   7.450  1.00  1.32              
ATOM   1744  HG2 LYS D  28     -31.832  24.520   6.936  1.00  1.32              
ATOM   1745  CD  LYS D  28     -30.442  25.844   5.931  1.00  2.17              
ATOM   1746  HD1 LYS D  28     -29.622  25.118   5.736  1.00  1.32              
ATOM   1747  HD2 LYS D  28     -29.964  26.828   6.142  1.00  1.32              
ATOM   1748  CE  LYS D  28     -31.310  25.995   4.672  1.00  2.17              
ATOM   1749  HE1 LYS D  28     -30.721  26.487   3.867  1.00  1.32              
ATOM   1750  HE2 LYS D  28     -32.212  26.609   4.882  1.00  1.32              
ATOM   1751  NZ  LYS D  28     -31.740  24.682   4.172  1.00  1.85              
ATOM   1752  HZ1 LYS D  28     -32.255  24.797   3.255  1.00  0.22              
ATOM   1753  HZ2 LYS D  28     -30.926  24.073   3.992  1.00  0.22              
ATOM   1754  HZ3 LYS D  28     -32.447  24.199   4.790  1.00  0.22              
ATOM   1755  C   LYS D  28     -32.143  23.739   9.469  1.00  2.00              
ATOM   1756  O   LYS D  28     -33.313  23.917   9.804  1.00  1.70              
ATOM   1757  N   HIS D  29     -31.756  22.580   8.883  1.00  1.85              
ATOM   1758  HN  HIS D  29     -30.777  22.396   8.779  1.00  0.22              
ATOM   1759  CA  HIS D  29     -32.697  21.669   8.227  1.00  2.27              
ATOM   1760  HA  HIS D  29     -33.154  22.248   7.436  1.00  1.32              
ATOM   1761  CB  HIS D  29     -32.041  20.431   7.563  1.00  2.17              
ATOM   1762  HB1 HIS D  29     -32.834  19.729   7.220  1.00  1.32              
ATOM   1763  HB2 HIS D  29     -31.415  19.887   8.295  1.00  1.32              
ATOM   1764  ND1 HIS D  29     -31.806  21.355   5.229  1.00  1.85              
ATOM   1765  HD1 HIS D  29     -32.765  21.701   5.185  1.00  0.22              
ATOM   1766  CG  HIS D  29     -31.245  20.752   6.331  1.00  1.80              
ATOM   1767  CE1 HIS D  29     -30.869  21.371   4.255  1.00  1.80              
ATOM   1768  HE1 HIS D  29     -31.067  21.763   3.252  1.00  0.90              
ATOM   1769  NE2 HIS D  29     -29.732  20.829   4.664  1.00  1.85              
ATOM   1770  CD2 HIS D  29     -29.974  20.435   5.973  1.00  1.80              
ATOM   1771  HD2 HIS D  29     -29.222  19.912   6.549  1.00  1.47              
ATOM   1772  C   HIS D  29     -33.852  21.188   9.090  1.00  2.00              
ATOM   1773  O   HIS D  29     -33.666  20.655  10.181  1.00  1.70              
ATOM   1774  N   LYS D  30     -35.087  21.435   8.626  1.00  1.85              
ATOM   1775  HN  LYS D  30     -35.189  21.747   7.674  1.00  0.22              
ATOM   1776  CA  LYS D  30     -36.271  21.284   9.455  1.00  2.27              
ATOM   1777  HA  LYS D  30     -36.205  20.332   9.965  1.00  1.32              
ATOM   1778  CB  LYS D  30     -36.392  22.444  10.497  1.00  2.17              
ATOM   1779  HB1 LYS D  30     -35.417  22.966  10.559  1.00  1.32              
ATOM   1780  HB2 LYS D  30     -37.118  23.214  10.161  1.00  1.32              
ATOM   1781  CG  LYS D  30     -36.792  21.998  11.916  1.00  2.17              
ATOM   1782  HG1 LYS D  30     -37.727  21.395  11.828  1.00  1.32              
ATOM   1783  HG2 LYS D  30     -37.046  22.896  12.524  1.00  1.32              
ATOM   1784  CD  LYS D  30     -35.746  21.162  12.688  1.00  2.17              
ATOM   1785  HD1 LYS D  30     -35.361  20.332  12.062  1.00  1.32              
ATOM   1786  HD2 LYS D  30     -36.300  20.685  13.533  1.00  1.32              
ATOM   1787  CE  LYS D  30     -34.580  21.928  13.347  1.00  2.17              
ATOM   1788  HE1 LYS D  30     -34.093  21.259  14.094  1.00  1.32              
ATOM   1789  HE2 LYS D  30     -34.949  22.833  13.875  1.00  1.32              
ATOM   1790  NZ  LYS D  30     -33.532  22.334  12.390  1.00  1.85              
ATOM   1791  HZ1 LYS D  30     -33.322  21.547  11.728  1.00  0.22              
ATOM   1792  HZ2 LYS D  30     -33.818  23.166  11.834  1.00  0.22              
ATOM   1793  HZ3 LYS D  30     -32.659  22.571  12.918  1.00  0.22              
ATOM   1794  C   LYS D  30     -37.486  21.190   8.546  1.00  2.00              
ATOM   1795  O   LYS D  30     -38.033  20.112   8.326  1.00  1.70              
ATOM   1796  N   LEU D  31     -37.908  22.321   7.942  1.00  1.85              
ATOM   1797  HN  LEU D  31     -37.522  23.202   8.197  1.00  0.22              
ATOM   1798  CA  LEU D  31     -38.832  22.326   6.822  1.00  2.27              
ATOM   1799  HA  LEU D  31     -39.526  21.503   6.930  1.00  1.32              
ATOM   1800  CB  LEU D  31     -39.640  23.651   6.788  1.00  2.17              
ATOM   1801  HB1 LEU D  31     -39.973  23.838   7.836  1.00  1.32              
ATOM   1802  HB2 LEU D  31     -38.992  24.505   6.503  1.00  1.32              
ATOM   1803  CG  LEU D  31     -40.918  23.650   5.913  1.00  2.27              
ATOM   1804  HG  LEU D  31     -41.483  22.712   6.131  1.00  1.32              
ATOM   1805  CD1 LEU D  31     -41.819  24.833   6.301  1.00  2.06              
ATOM   1806 HD11 LEU D  31     -42.079  24.788   7.379  1.00  1.32              
ATOM   1807 HD12 LEU D  31     -41.301  25.796   6.103  1.00  1.32              
ATOM   1808 HD13 LEU D  31     -42.760  24.814   5.711  1.00  1.32              
ATOM   1809  CD2 LEU D  31     -40.640  23.706   4.401  1.00  2.06              
ATOM   1810 HD21 LEU D  31     -40.012  24.588   4.155  1.00  1.32              
ATOM   1811 HD22 LEU D  31     -40.122  22.791   4.050  1.00  1.32              
ATOM   1812 HD23 LEU D  31     -41.596  23.791   3.841  1.00  1.32              
ATOM   1813  C   LEU D  31     -38.030  22.079   5.550  1.00  2.00              
ATOM   1814  O   LEU D  31     -38.180  21.049   4.896  1.00  1.70              
ATOM   1815  N   GLU D  32     -37.115  23.007   5.207  1.00  1.85              
ATOM   1816  HN  GLU D  32     -37.057  23.870   5.695  1.00  0.22              
ATOM   1817  CA  GLU D  32     -36.039  22.737   4.275  1.00  2.27              
ATOM   1818  HA  GLU D  32     -36.216  21.793   3.776  1.00  1.32              
ATOM   1819  CB  GLU D  32     -35.952  23.820   3.170  1.00  2.17              
ATOM   1820  HB1 GLU D  32     -37.000  24.007   2.837  1.00  1.32              
ATOM   1821  HB2 GLU D  32     -35.569  24.773   3.590  1.00  1.32              
END
