# Supplementary material for: Extracellular Peptide-Ligand Dimerization Actuator Receptor Design for Reversible and Spatially Dosed 3D Cell-Material Communication
Source: ACS Synth Biol. 2024 Dec 20;14(7):2494–513. doi: 10.1021/acssynbio.4c00482 (PMC12281622; doi:10.1021/acssynbio.4c00482)
Supplement: Supplementary file 3 [file sb4c00482_si_003.zip]

Archive with 70 entries (69 files):
- Genbank DNA Files for ACS SB Paper_Recktenwald RD2_D3/
- Genbank DNA Files for ACS SB Paper_Recktenwald RD2_D3/BFP.gb
- Genbank DNA Files for ACS SB Paper_Recktenwald RD2_D3/CDZK__ABL1_ZipEE.gb
- Genbank DNA Files for ACS SB Paper_Recktenwald RD2_D3/empty_plasmid.gb
- Genbank DNA Files for ACS SB Paper_Recktenwald RD2_D3/F10KB FLAGmb10_20_CD28_10_ABL1.gb
- Genbank DNA Files for ACS SB Paper_Recktenwald RD2_D3/F10ZB FLAGmb10_20_CD28_10 Zip_EE.gb
- Genbank DNA Files for ACS SB Paper_Recktenwald RD2_D3/F1KB FLAGmb1_20_CD28_10_ABL1.gb
- Genbank DNA Files for ACS SB Paper_Recktenwald RD2_D3/F1ZB FLAGmb1_20_CD28_10 Zip_EE.gb
- Genbank DNA Files for ACS SB Paper_Recktenwald RD2_D3/F2KB FLAGmb2_20_CD28_10_ABL1.gb
- Genbank DNA Files for ACS SB Paper_Recktenwald RD2_D3/F2ZB FLAGmb2_20_CD28_10 Zip_EE.gb
- Genbank DNA Files for ACS SB Paper_Recktenwald RD2_D3/F3KB FLAGmb3_20_CD28_10_ABL1.gb
- Genbank DNA Files for ACS SB Paper_Recktenwald RD2_D3/F3ZB FLAGmb3_20_CD28_10 Zip_EE.gb
- Genbank DNA Files for ACS SB Paper_Recktenwald RD2_D3/F4KB FLAGmb4_20_CD28_10_ABL1.gb
- Genbank DNA Files for ACS SB Paper_Recktenwald RD2_D3/F4ZB FLAGmb4_20_CD28_10 Zip_EE.gb
- Genbank DNA Files for ACS SB Paper_Recktenwald RD2_D3/F5KB_FLAG5_20x_CD28_10x_ABL1.gb
- Genbank DNA Files for ACS SB Paper_Recktenwald RD2_D3/F5ZB FLAGmb5_20_CD28_10 Zip_EE.gb
- Genbank DNA Files for ACS SB Paper_Recktenwald RD2_D3/F6KB FLAGmb6_20_CD28_10_ABL1.gb
- Genbank DNA Files for ACS SB Paper_Recktenwald RD2_D3/F6ZB FLAGmb6_20_CD28_10 Zip_EE.gb
- Genbank DNA Files for ACS SB Paper_Recktenwald RD2_D3/F7KB FLAGmb7_20_CD28_10_ABL1.gb
- Genbank DNA Files for ACS SB Paper_Recktenwald RD2_D3/F7ZB FLAGmb7_20_CD28_10 Zip_EE.gb
- Genbank DNA Files for ACS SB Paper_Recktenwald RD2_D3/F8KB FLAGmb8_20_CD28_10_ABL1.gb
- Genbank DNA Files for ACS SB Paper_Recktenwald RD2_D3/F8ZB FLAGmb8_20_CD28_10 Zip_EE.gb
- Genbank DNA Files for ACS SB Paper_Recktenwald RD2_D3/F9KB FLAGmb9_20_CD28_10_ABL1.gb
- Genbank DNA Files for ACS SB Paper_Recktenwald RD2_D3/F9ZB FLAGmb9_20_CD28_10 Zip_EE.gb
- Genbank DNA Files for ACS SB Paper_Recktenwald RD2_D3/H10KB HA10_20_CD28_10_ABL1.gb
- Genbank DNA Files for ACS SB Paper_Recktenwald RD2_D3/H10ZB HA10_20_CD28_10_ZipEE.gb
- Genbank DNA Files for ACS SB Paper_Recktenwald RD2_D3/H1KB HA1_20_CD28_10_ABL1.gb
- Genbank DNA Files for ACS SB Paper_Recktenwald RD2_D3/H1ZB HA1_20_CD28_10_ZipEE.gb
- Genbank DNA Files for ACS SB Paper_Recktenwald RD2_D3/H2KB HA2_20_CD28_10_ABL1.gb
- Genbank DNA Files for ACS SB Paper_Recktenwald RD2_D3/H2ZB HA2_20_CD28_10_ZipEE.gb
- Genbank DNA Files for ACS SB Paper_Recktenwald RD2_D3/H3KB HA3_20_CD28_10_ABL1.gb
- Genbank DNA Files for ACS SB Paper_Recktenwald RD2_D3/H3ZA_HA3_10_CD28_10_ZipEE.gb
- Genbank DNA Files for ACS SB Paper_Recktenwald RD2_D3/H3ZB HA3_20_CD28_10_ZipEE.gb
- Genbank DNA Files for ACS SB Paper_Recktenwald RD2_D3/H4KB HA4_20_CD28_10_ABL1.gb
- Genbank DNA Files for ACS SB Paper_Recktenwald RD2_D3/H4ZB HA4_20_CD28_10_ZipEE.gb
- Genbank DNA Files for ACS SB Paper_Recktenwald RD2_D3/H5KB HA5_20_CD28_10_ABL1.gb
- Genbank DNA Files for ACS SB Paper_Recktenwald RD2_D3/H5ZB HA5_20_CD28_10_ZipEE.gb
- Genbank DNA Files for ACS SB Paper_Recktenwald RD2_D3/H6KB HA6_20_CD28_10_ABL1.gb
- Genbank DNA Files for ACS SB Paper_Recktenwald RD2_D3/H6ZB HA6_20_CD28_10_ZipEE.gb
- Genbank DNA Files for ACS SB Paper_Recktenwald RD2_D3/H7KB HA7_20_CD28_10_ABL1.gb
- Genbank DNA Files for ACS SB Paper_Recktenwald RD2_D3/H7ZB HA7_20_CD28_10_ZipEE.gb
- Genbank DNA Files for ACS SB Paper_Recktenwald RD2_D3/H8KB HA7_20_CD28_10_ABL1.gb
- Genbank DNA Files for ACS SB Paper_Recktenwald RD2_D3/H8ZB HA8_20_CD28_10_ZipEE.gb
- Genbank DNA Files for ACS SB Paper_Recktenwald RD2_D3/H9KB HA9_20_CD28_10_ABL1.gb
- Genbank DNA Files for ACS SB Paper_Recktenwald RD2_D3/H9ZB HA9_20_CD28_10_ZipEE.gb
- Genbank DNA Files for ACS SB Paper_Recktenwald RD2_D3/M10KB MYCmb10_20_CD28_10_ABL1.gb
- Genbank DNA Files for ACS SB Paper_Recktenwald RD2_D3/M10ZB MYCmb10_20_CD28_10_ZipEE.gb
- Genbank DNA Files for ACS SB Paper_Recktenwald RD2_D3/M1KB MYCmb1_20_CD28_10_ABL1.gb
- Genbank DNA Files for ACS SB Paper_Recktenwald RD2_D3/M1ZB MYCmb1_20_CD28_10_ZipEE.gb
- Genbank DNA Files for ACS SB Paper_Recktenwald RD2_D3/M2KB MYCmb2_20_CD28_10_ABL1.gb
- Genbank DNA Files for ACS SB Paper_Recktenwald RD2_D3/M2ZB MYCmb2_20_CD28_10_ZipEE.gb
- Genbank DNA Files for ACS SB Paper_Recktenwald RD2_D3/M3KB MYCmb2_20_CD28_10_ABL1.gb
- Genbank DNA Files for ACS SB Paper_Recktenwald RD2_D3/M3ZB MYCmb3_20_CD28_10_ZipEE.gb
- Genbank DNA Files for ACS SB Paper_Recktenwald RD2_D3/M4KB MYCmb4_20_CD28_10_ABL1.gb
- Genbank DNA Files for ACS SB Paper_Recktenwald RD2_D3/M4ZB MYCmb4_20_CD28_10_ZipEE.gb
- Genbank DNA Files for ACS SB Paper_Recktenwald RD2_D3/M5KB MYCmb5_20_CD28_10_ABL1.gb
- Genbank DNA Files for ACS SB Paper_Recktenwald RD2_D3/M5ZB MYCmb5_20_CD28_10_ZipEE.gb
- Genbank DNA Files for ACS SB Paper_Recktenwald RD2_D3/M6KB MYCmb6_20_CD28_10_ABL1.gb
- Genbank DNA Files for ACS SB Paper_Recktenwald RD2_D3/M6ZB MYCmb6_20_CD28_10_ZipEE.gb
- Genbank DNA Files for ACS SB Paper_Recktenwald RD2_D3/M7KB MYCmb7_20_CD28_10_ABL1.gb
- Genbank DNA Files for ACS SB Paper_Recktenwald RD2_D3/M7PB_MYC7_20x_CD28_10x_PtP1.gb
- Genbank DNA Files for ACS SB Paper_Recktenwald RD2_D3/M7ZB MYCmb7_20_CD28_10_ZipEE.gb
- Genbank DNA Files for ACS SB Paper_Recktenwald RD2_D3/M8KB MYCmb8_20_CD28_10_ABL1.gb
- Genbank DNA Files for ACS SB Paper_Recktenwald RD2_D3/M8ZB MYCmb8_20_CD28_10_ZipEE.gb
- Genbank DNA Files for ACS SB Paper_Recktenwald RD2_D3/M9KB MYCmb9_20_CD28_10_ABL1.gb
- Genbank DNA Files for ACS SB Paper_Recktenwald RD2_D3/M9ZB MYCmb9_20_CD28_10_ZipEE.gb
- Genbank DNA Files for ACS SB Paper_Recktenwald RD2_D3/miRFP720.gb
- Genbank DNA Files for ACS SB Paper_Recktenwald RD2_D3/PD mNG2 11-Zap70 long_SH2.gb
- Genbank DNA Files for ACS SB Paper_Recktenwald RD2_D3/PR mNG2 1-10_CD3z_Zip.gb
- Genbank DNA Files for ACS SB Paper_Recktenwald RD2_D3/ZPC_pptase_ZipEE.gb
