# Supplementary material for: Extracellular Peptide-Ligand Dimerization Actuator Receptor Design for Reversible and Spatially Dosed 3D Cell-Material Communication
Source: ACS Synth Biol. 2024 Dec 20;14(7):2494–513. doi: 10.1021/acssynbio.4c00482 (PMC12281622; doi:10.1021/acssynbio.4c00482)
Supplement: Supplementary file 5 [file sb4c00482_si_005.xlsx]

## Sheet: Receptors
Target Ligand	monobody #	Internal Domain	Name	File Name	Amino Acid Sequence	Promoter
FLAG	mb1	Zip_EE	F1ZB	F1ZB FLAGmb1_20_CD28_10 Zip_EE	MAWTSLILSLLALCSGASSVSDVPRDLEVVAATPTSLLISSARGGSYYYRITYGETGGNSPVQEFTVLLRVPTATISGLKPGVDYTITVYAVIKDGVMVLISINYRTTSGGTGGSGGTGGSGSGGTGLVVVAGVLFCYGLLVTVALCVENLSAGGSGGSGGNSGTGSITIRAAFLEKENTALRTEVAELEKEVGRCENIVSKYETRYGPLGS**	CMV
FLAG	mb2	Zip_EE	F2ZB	F2ZB FLAGmb2_20_CD28_10 Zip_EE	MAWTSLILSLLALCSGASSVSDVPRDLEVVAATPTSLLISLGIYGKVNIHYYRITYGETGGNSPVQEFTVKIGMPTATISGLKPGVDYTITVYAVLKSGFLQISINYRTTSGGTGGSGGTGGSGSGGTGLVVVAGVLFCYGLLVTVALCVENLSAGGSGGSGGNSGTGSITIRAAFLEKENTALRTEVAELEKEVGRCENIVSKYETRYGPLGS**	CMV
FLAG	mb3	Zip_EE	F3ZB	F3ZB FLAGmb3_20_CD28_10 Zip_EE	MAWTSLILSLLALCSGASSVSDVPRDLEVVAATPTSLLISIVIRAKYYRITYGETGGNSPVQEFTVSFDYSTATISGLKPGVDYTITVYAVAKEGVTWSISINYRTTSGGTGGSGGTGGSGSGGTGLVVVAGVLFCYGLLVTVALCVENLSAGGSGGSGGNSGTGSITIRAAFLEKENTALRTEVAELEKEVGRCENIVSKYETRYGPLGS**	CMV
FLAG	mb4	Zip_EE	F4ZB	F4ZB FLAGmb4_20_CD28_10 Zip_EE	MAWTSLILSLLALCSGASSVSDVPRDLEVVAATPTSLLISIVTNGAYYRITYGETGGNSPVQEFTVEYRNTQTATISGLKPGVDYTITVYAVGKYHPHGDISINYRTTSGGTGGSGGTGGSGSGGTGLVVVAGVLFCYGLLVTVALCVENLSAGGSGGSGGNSGTGSITIRAAFLEKENTALRTEVAELEKEVGRCENIVSKYETRYGPLGS**	CMV
FLAG	mb5	Zip_EE	F5ZB	F5ZB FLAGmb5_20_CD28_10 Zip_EE	MAWTSLILSLLALCSGASSVSDVPRDLEVVAATPTSLLISVSATKVKYYRITYGETGGNSPVQEFTVGCRDPTATISGLKPGVDYTITVYAVVQNGEYDLNAISINYRTTSGGTGGSGGTGGSGSGGTGLVVVAGVLFCYGLLVTVALCVENLSAGGSGGSGGNSGTGSITIRAAFLEKENTALRTEVAELEKEVGRCENIVSKYETRYGPLGS**	CMV
FLAG	mb6	Zip_EE	F6ZB	F6ZB FLAGmb6_20_CD28_10 Zip_EE	MAWTSLILSLLALCSGASSVSDVPRDLEVVAATPTSLLISVSATKVKYYRITYGETGGNSPVQEFTVGKISCTATISGLKPGVDYTITVYAVLYQDITLSISINYRTTSGGTGGSGGTGGSGSGGTGLVVVAGVLFCYGLLVTVALCVENLSAGGSGGSGGNSGTGSITIRAAFLEKENTALRTEVAELEKEVGRCENIVSKYETRYGPLGS**	CMV
FLAG	mb7	Zip_EE	F7ZB	F7ZB FLAGmb7_20_CD28_10 Zip_EE	MAWTSLILSLLALCSGASSVSDVPRDLEVVAATPTSLLISCQYTGNPIKYYRITYGETGGNSPVQEFTVRHGIPTATISGLKPGVDYTITVYAVLGRNDAIGISINYRTTSGGTGGSGGTGGSGSGGTGLVVVAGVLFCYGLLVTVALCVENLSAGGSGGSGGNSGTGSITIRAAFLEKENTALRTEVAELEKEVGRCENIVSKYETRYGPLGS**	CMV
FLAG	mb8	Zip_EE	F8ZB	F8ZB FLAGmb8_20_CD28_10 Zip_EE	MAWTSLILSLLALCSGASSVSDVPRDLEVVAATPTSLLISSVFVACRYYRITYGETGGNSPVQEFTVRWGIATATISGLKPGVDYTITVYAVPSGGGDPVISINYRTTSGGTGGSGGTGGSGSGGTGLVVVAGVLFCYGLLVTVALCVENLSAGGSGGSGGNSGTGSITIRAAFLEKENTALRTEVAELEKEVGRCENIVSKYETRYGPLGS**	CMV
FLAG	mb9	Zip_EE	F9ZB	F9ZB FLAGmb9_20_CD28_10 Zip_EE	MAWTSLILSLLALCSGASSVSDVPRDLEVVAATPTSLLISSHTGGHASYYRITYGETGGNSPVQEFTVNKRQLTATISGLKPGVDYTITVYAVGNGKFNLMISINYRTTSGGTGGSGGTGGSGSGGTGLVVVAGVLFCYGLLVTVALCVENLSAGGSGGSGGNSGTGSITIRAAFLEKENTALRTEVAELEKEVGRCENIVSKYETRYGPLGS**	CMV
FLAG	mb10	Zip_EE	F10ZB	F10ZB FLAGmb10_20_CD28_10 Zip_EE	MAWTSLILSLLALCSGASSVSDVPRDLEVVAATPTSLLISHSAAFEDLRYYRITYGETGGNSPVQEFTVKTGQPTATISGLKPGVDYTITVYAVDHHDIVGWISINYRTTSGGTGGSGGTGGSGSGGTGLVVVAGVLFCYGLLVTVALCVENLSAGGSGGSGGNSGTGSITIRAAFLEKENTALRTEVAELEKEVGRCENIVSKYETRYGPLGS**	CMV
FLAG	mb1	ABL_I	F1KB	F1KB FLAGmb1_20_CD28_10_ABL1	MAWTSLILSLLALCSGASSVSDVPRDLEVVAATPTSLLISSARGGSYYYRITYGETGGNSPVQEFTVLLRVPTATISGLKPGVDYTITVYAVIKDGVMVLISINYRTTSGGTGGSGGTGGSGSGGTGLVVVAGVLFCYGLLVTVALCVENLSAGGSGGSGGNSPKRNKPTVYGVSPNYDKWEMERTDITMKHKLGGGQYGEVYEGVWKKYSLTVAVKTLKEDTMEVEEFLKEAAVMKEIKHPNLVQLLGVCTREPPFYIITEFMTYGNLLDYLRECNRQEVNAVVLLYMATQISSAMEYLEKKNFIHRDLAARNCLVGENHLVKVADFGLSRLMTGDTYTAHAGAKFPIKWTAPESLAYNKFSIKSDVWAFGVLLWEIATYGMSPYPGIDLSQVYELLE…	CMV
FLAG	mb2	ABL_I	F2KB	F2KB FLAGmb2_20_CD28_10_ABL1	MAWTSLILSLLALCSGASSVSDVPRDLEVVAATPTSLLISLGIYGKVNIHYYRITYGETGGNSPVQEFTVKIGMPTATISGLKPGVDYTITVYAVLKSGFLQISINYRTTSGGTGGSGGTGGSGSGGTGLVVVAGVLFCYGLLVTVALCVENLSAGGSGGSGGNSPKRNKPTVYGVSPNYDKWEMERTDITMKHKLGGGQYGEVYEGVWKKYSLTVAVKTLKEDTMEVEEFLKEAAVMKEIKHPNLVQLLGVCTREPPFYIITEFMTYGNLLDYLRECNRQEVNAVVLLYMATQISSAMEYLEKKNFIHRDLAARNCLVGENHLVKVADFGLSRLMTGDTYTAHAGAKFPIKWTAPESLAYNKFSIKSDVWAFGVLLWEIATYGMSPYPGIDLSQVYEL…	CMV
FLAG	mb3	ABL_I	F3KB	F3KB FLAGmb3_20_CD28_10 ABL_I	MAWTSLILSLLALCSGASSVSDVPRDLEVVAATPTSLLISIVIRAKYYRITYGETGGNSPVQEFTVSFDYSTATISGLKPGVDYTITVYAVAKEGVTWSISINYRTTSGGTGGSGGTGGSGSGGTGLVVVAGVLFCYGLLVTVALCVENLSAGGSGGSGGNSPKRNKPTVYGVSPNYDKWEMERTDITMKHKLGGGQYGEVYEGVWKKYSLTVAVKTLKEDTMEVEEFLKEAAVMKEIKHPNLVQLLGVCTREPPFYIITEFMTYGNLLDYLRECNRQEVNAVVLLYMATQISSAMEYLEKKNFIHRDLAARNCLVGENHLVKVADFGLSRLMTGDTYTAHAGAKFPIKWTAPESLAYNKFSIKSDVWAFGVLLWEIATYGMSPYPGIDLSQVYELLEK…	CMV
FLAG	mb4	ABL_I	F4KB	F4KB FLAGmb4_20_CD28_10 ABL_I	MAWTSLILSLLALCSGASSVSDVPRDLEVVAATPTSLLISIVTNGAYYRITYGETGGNSPVQEFTVEYRNTQTATISGLKPGVDYTITVYAVGKYHPHGDISINYRTTSGGTGGSGGTGGSGSGGTGLVVVAGVLFCYGLLVTVALCVENLSAGGSGGSGGNSPKRNKPTVYGVSPNYDKWEMERTDITMKHKLGGGQYGEVYEGVWKKYSLTVAVKTLKEDTMEVEEFLKEAAVMKEIKHPNLVQLLGVCTREPPFYIITEFMTYGNLLDYLRECNRQEVNAVVLLYMATQISSAMEYLEKKNFIHRDLAARNCLVGENHLVKVADFGLSRLMTGDTYTAHAGAKFPIKWTAPESLAYNKFSIKSDVWAFGVLLWEIATYGMSPYPGIDLSQVYELLE…	CMV
FLAG	mb5	ABL_I	F5KB	F5KB FLAGmb5_20_CD28_10 ABL_I	MAWTSLILSLLALCSGASSVSDVPRDLEVVAATPTSLLISVSATKVKYYRITYGETGGNSPVQEFTVGCRDPTATISGLKPGVDYTITVYAVVQNGEYDLNAISINYRTTSGGTGGSGGTGGSGSGGTGLVVVAGVLFCYGLLVTVALCVENLSAGGSGGSGGNSPKRNKPTVYGVSPNYDKWEMERTDITMKHKLGGGQYGEVYEGVWKKYSLTVAVKTLKEDTMEVEEFLKEAAVMKEIKHPNLVQLLGVCTREPPFYIITEFMTYGNLLDYLRECNRQEVNAVVLLYMATQISSAMEYLEKKNFIHRDLAARNCLVGENHLVKVADFGLSRLMTGDTYTAHAGAKFPIKWTAPESLAYNKFSIKSDVWAFGVLLWEIATYGMSPYPGIDLSQVYEL…	CMV
FLAG	mb6	ABL_I	F6KB	F6KB FLAGmb6_20_CD28_10 ABL_I	MAWTSLILSLLALCSGASSVSDVPRDLEVVAATPTSLLISVSATKVKYYRITYGETGGNSPVQEFTVGKISCTATISGLKPGVDYTITVYAVLYQDITLSISINYRTTSGGTGGSGGTGGSGSGGTGLVVVAGVLFCYGLLVTVALCVENLSAGGSGGSGGNSPKRNKPTVYGVSPNYDKWEMERTDITMKHKLGGGQYGEVYEGVWKKYSLTVAVKTLKEDTMEVEEFLKEAAVMKEIKHPNLVQLLGVCTREPPFYIITEFMTYGNLLDYLRECNRQEVNAVVLLYMATQISSAMEYLEKKNFIHRDLAARNCLVGENHLVKVADFGLSRLMTGDTYTAHAGAKFPIKWTAPESLAYNKFSIKSDVWAFGVLLWEIATYGMSPYPGIDLSQVYELLE…	CMV
FLAG	mb7	ABL_I	F7KB	F7KB FLAGmb7_20_CD28_10 ABL_I	MAWTSLILSLLALCSGASSVSDVPRDLEVVAATPTSLLISCQYTGNPIKYYRITYGETGGNSPVQEFTVRHGIPTATISGLKPGVDYTITVYAVLGRNDAIGISINYRTTSGGTGGSGGTGGSGSGGTGLVVVAGVLFCYGLLVTVALCVENLSAGGSGGSGGNSPKRNKPTVYGVSPNYDKWEMERTDITMKHKLGGGQYGEVYEGVWKKYSLTVAVKTLKEDTMEVEEFLKEAAVMKEIKHPNLVQLLGVCTREPPFYIITEFMTYGNLLDYLRECNRQEVNAVVLLYMATQISSAMEYLEKKNFIHRDLAARNCLVGENHLVKVADFGLSRLMTGDTYTAHAGAKFPIKWTAPESLAYNKFSIKSDVWAFGVLLWEIATYGMSPYPGIDLSQVYEL…	CMV
FLAG	mb8	ABL_I	F8KB	F8KB FLAGmb8_20_CD28_10 ABL_I	MAWTSLILSLLALCSGASSVSDVPRDLEVVAATPTSLLISSVFVACRYYRITYGETGGNSPVQEFTVRWGIATATISGLKPGVDYTITVYAVPSGGGDPVISINYRTTSGGTGGSGGTGGSGSGGTGLVVVAGVLFCYGLLVTVALCVENLSAGGSGGSGGNSPKRNKPTVYGVSPNYDKWEMERTDITMKHKLGGGQYGEVYEGVWKKYSLTVAVKTLKEDTMEVEEFLKEAAVMKEIKHPNLVQLLGVCTREPPFYIITEFMTYGNLLDYLRECNRQEVNAVVLLYMATQISSAMEYLEKKNFIHRDLAARNCLVGENHLVKVADFGLSRLMTGDTYTAHAGAKFPIKWTAPESLAYNKFSIKSDVWAFGVLLWEIATYGMSPYPGIDLSQVYELLE…	CMV
FLAG	mb9	ABL_I	F9KB	F9KB FLAGmb9_20_CD28_10 ABL_I	MAWTSLILSLLALCSGASSVSDVPRDLEVVAATPTSLLISSHTGGHASYYRITYGETGGNSPVQEFTVNKRQLTATISGLKPGVDYTITVYAVGNGKFNLMISINYRTTSGGTGGSGGTGGSGSGGTGLVVVAGVLFCYGLLVTVALCVENLSAGGSGGSGGNSPKRNKPTVYGVSPNYDKWEMERTDITMKHKLGGGQYGEVYEGVWKKYSLTVAVKTLKEDTMEVEEFLKEAAVMKEIKHPNLVQLLGVCTREPPFYIITEFMTYGNLLDYLRECNRQEVNAVVLLYMATQISSAMEYLEKKNFIHRDLAARNCLVGENHLVKVADFGLSRLMTGDTYTAHAGAKFPIKWTAPESLAYNKFSIKSDVWAFGVLLWEIATYGMSPYPGIDLSQVYELL…	CMV
FLAG	mb10	ABL_I	F10KB	F10KB FLAGmb10_20_CD28_10 ABL_I	MAWTSLILSLLALCSGASSVSDVPRDLEVVAATPTSLLISHSAAFEDLRYYRITYGETGGNSPVQEFTVKTGQPTATISGLKPGVDYTITVYAVDHHDIVGWISINYRTTSGGTGGSGGTGGSGSGGTGLVVVAGVLFCYGLLVTVALCVENLSAGGSGGSGGNSPKRNKPTVYGVSPNYDKWEMERTDITMKHKLGGGQYGEVYEGVWKKYSLTVAVKTLKEDTMEVEEFLKEAAVMKEIKHPNLVQLLGVCTREPPFYIITEFMTYGNLLDYLRECNRQEVNAVVLLYMATQISSAMEYLEKKNFIHRDLAARNCLVGENHLVKVADFGLSRLMTGDTYTAHAGAKFPIKWTAPESLAYNKFSIKSDVWAFGVLLWEIATYGMSPYPGIDLSQVYEL…	CMV
HA	mb1	Zip_EE	H1ZB	H1ZB HAmb1_20_CD28_10 Zip_EE	MAWTSLILSLLALCSGASSVSDVPRDLEVVAATPTSLLISNTVTGSYYRITYGETGGNSPVQEFTVGEKNPCLKETATISGLKPGVDYTITVYAVNRNSPENLYISINYRTTSGGTGGSGGTGGSGSGGTGLVVVAGVLFCYGLLVTVALCVENLSAGGSGGSGGNSPKRNKPTVYGVSPNYDKWEMERTDITMKHKLGGGQYGEVYEGVWKKYSLTVAVKTLKEDTMEVEEFLKEAAVMKEIKHPNLVQLLGVCTREPPFYIITEFMTYGNLLDYLRECNRQEVNAVVLLYMATQISSAMEYLEKKNFIHRDLAARNCLVGENHLVKVADFGLSRLMTGDTYTAHAGAKFPIKWTAPESLAYNKFSIKSDVWAFGVLLWEIATYGMSPYPGIDLSQVY…	CMV
HA	mb2	Zip_EE	H2ZB	H2ZB HAmb2_20_CD28_10 Zip_EE	MAWTSLILSLLALCSGASSVSDVPRDLEVVAATPTSLLISVSATKVKYYRITYGETGGNSPVQEFTVESKTATATISGLKPGVDYTITVYAVTSVDHIFVAISINYRTTSGGTGGSGGTGGSGSGGTGLVVVAGVLFCYGLLVTVALCVENLSAGGSGGSGGNSPKRNKPTVYGVSPNYDKWEMERTDITMKHKLGGGQYGEVYEGVWKKYSLTVAVKTLKEDTMEVEEFLKEAAVMKEIKHPNLVQLLGVCTREPPFYIITEFMTYGNLLDYLRECNRQEVNAVVLLYMATQISSAMEYLEKKNFIHRDLAARNCLVGENHLVKVADFGLSRLMTGDTYTAHAGAKFPIKWTAPESLAYNKFSIKSDVWAFGVLLWEIATYGMSPYPGIDLSQVYELL…	CMV
HA	mb3	Zip_EE	H3ZB	H3ZB HAmb3_20_CD28_10 Zip_EE	MAWTSLILSLLALCSGASSVSDVPRDLEVVAATPTSLLISINIGSKVNYYRITYGETGGNSPVQEFTVRWGIATATISGLKPGVDYTITVYAVPKAAELANLINISINYRTTSGGTGGSGGTGGSGSGGTGLVVVAGVLFCYGLLVTVALCVENLSAGGSGGSGGNSPKRNKPTVYGVSPNYDKWEMERTDITMKHKLGGGQYGEVYEGVWKKYSLTVAVKTLKEDTMEVEEFLKEAAVMKEIKHPNLVQLLGVCTREPPFYIITEFMTYGNLLDYLRECNRQEVNAVVLLYMATQISSAMEYLEKKNFIHRDLAARNCLVGENHLVKVADFGLSRLMTGDTYTAHAGAKFPIKWTAPESLAYNKFSIKSDVWAFGVLLWEIATYGMSPYPGIDLSQVY…	CMV
HA	mb4	Zip_EE	H4ZB	H4ZB HAmb4_20_CD28_10 Zip_EE	MAWTSLILSLLALCSGASSVSDVPRDLEVVAATPTSLLISVSATKVKYYRITYGETGGNSPVQEFTVDLKLDTATISGLKPGVDYTITVYAVNQFNTNQLFVISINYRTTSGGTGGSGGTGGSGSGGTGLVVVAGVLFCYGLLVTVALCVENLSAGGSGGSGGNSPKRNKPTVYGVSPNYDKWEMERTDITMKHKLGGGQYGEVYEGVWKKYSLTVAVKTLKEDTMEVEEFLKEAAVMKEIKHPNLVQLLGVCTREPPFYIITEFMTYGNLLDYLRECNRQEVNAVVLLYMATQISSAMEYLEKKNFIHRDLAARNCLVGENHLVKVADFGLSRLMTGDTYTAHAGAKFPIKWTAPESLAYNKFSIKSDVWAFGVLLWEIATYGMSPYPGIDLSQVYEL…	CMV
HA	mb5	Zip_EE	H5ZB	H5ZB HAmb5_20_CD28_10 Zip_EE	MAWTSLILSLLALCSGASSVSDVPRDLEVVAATPTSLLISIYGATQYYRITYGETGGNSPVQEFTVRWGIATATISGLKPGVDYTITVYAVGRRGAPVISINYRTTSGGTGGSGGTGGSGSGGTGLVVVAGVLFCYGLLVTVALCVENLSAGGSGGSGGNSPKRNKPTVYGVSPNYDKWEMERTDITMKHKLGGGQYGEVYEGVWKKYSLTVAVKTLKEDTMEVEEFLKEAAVMKEIKHPNLVQLLGVCTREPPFYIITEFMTYGNLLDYLRECNRQEVNAVVLLYMATQISSAMEYLEKKNFIHRDLAARNCLVGENHLVKVADFGLSRLMTGDTYTAHAGAKFPIKWTAPESLAYNKFSIKSDVWAFGVLLWEIATYGMSPYPGIDLSQVYELLEKD…	CMV
HA	mb6	Zip_EE	H6ZB	H6ZB HAmb6_20_CD28_10 Zip_EE	MAWTSLILSLLALCSGASSVSDVPRDLEVVAATPTSLLISADLAGAQYYRITYGETGGNSPVQEFTVIDQTTTATISGLKPGVDYTITVYAVIRATNPPLLLAISINYRTTSGGTGGSGGTGGSGSGGTGLVVVAGVLFCYGLLVTVALCVENLSAGGSGGSGGNSPKRNKPTVYGVSPNYDKWEMERTDITMKHKLGGGQYGEVYEGVWKKYSLTVAVKTLKEDTMEVEEFLKEAAVMKEIKHPNLVQLLGVCTREPPFYIITEFMTYGNLLDYLRECNRQEVNAVVLLYMATQISSAMEYLEKKNFIHRDLAARNCLVGENHLVKVADFGLSRLMTGDTYTAHAGAKFPIKWTAPESLAYNKFSIKSDVWAFGVLLWEIATYGMSPYPGIDLSQVYE…	CMV
HA	mb7	Zip_EE	H7ZB	H7ZB HAmb7_20_CD28_10 Zip_EE	MAWTSLILSLLALCSGASSVSDVPRDLEVVAATPTSLLISAAVGPFTYYYRITYGETGGNSPVQEFTVRNNRITATISGLKPGVDYTITVYAVIKGDDELFVGISINYRTTSGGTGGSGGTGGSGSGGTGLVVVAGVLFCYGLLVTVALCVENLSAGGSGGSGGNSPKRNKPTVYGVSPNYDKWEMERTDITMKHKLGGGQYGEVYEGVWKKYSLTVAVKTLKEDTMEVEEFLKEAAVMKEIKHPNLVQLLGVCTREPPFYIITEFMTYGNLLDYLRECNRQEVNAVVLLYMATQISSAMEYLEKKNFIHRDLAARNCLVGENHLVKVADFGLSRLMTGDTYTAHAGAKFPIKWTAPESLAYNKFSIKSDVWAFGVLLWEIATYGMSPYPGIDLSQVYE…	CMV
HA	mb8	Zip_EE	H8ZB	H8ZB HAmb8_20_CD28_10 Zip_EE	MAWTSLILSLLALCSGASSVSDVPRDLEVVAATPTSLLISITAPAGTTYYRITYGETGGNSPVQEFTVQKGVTTATISGLKPGVDYTITVYAVGKYWDAGISINYRTTSGGTGGSGGTGGSGSGGTGLVVVAGVLFCYGLLVTVALCVENLSAGGSGGSGGNSPKRNKPTVYGVSPNYDKWEMERTDITMKHKLGGGQYGEVYEGVWKKYSLTVAVKTLKEDTMEVEEFLKEAAVMKEIKHPNLVQLLGVCTREPPFYIITEFMTYGNLLDYLRECNRQEVNAVVLLYMATQISSAMEYLEKKNFIHRDLAARNCLVGENHLVKVADFGLSRLMTGDTYTAHAGAKFPIKWTAPESLAYNKFSIKSDVWAFGVLLWEIATYGMSPYPGIDLSQVYELLE…	CMV
HA	mb9	Zip_EE	H9ZB	H9ZB HAmb9_20_CD28_10 Zip_EE	MAWTSLILSLLALCSGASSVSDVPRDLEVVAATPTSLLISCYGFSRYYRITYGETGGNSPVQEFTVRHGIPTATISGLKPGVDYTITVYAVQWRHSYTAISINYRTTSGGTGGSGGTGGSGSGGTGLVVVAGVLFCYGLLVTVALCVENLSAGGSGGSGGNSPKRNKPTVYGVSPNYDKWEMERTDITMKHKLGGGQYGEVYEGVWKKYSLTVAVKTLKEDTMEVEEFLKEAAVMKEIKHPNLVQLLGVCTREPPFYIITEFMTYGNLLDYLRECNRQEVNAVVLLYMATQISSAMEYLEKKNFIHRDLAARNCLVGENHLVKVADFGLSRLMTGDTYTAHAGAKFPIKWTAPESLAYNKFSIKSDVWAFGVLLWEIATYGMSPYPGIDLSQVYELLEK…	CMV
HA	mb10	Zip_EE	H10ZB	H10ZB HAmb10_20_CD28_10 Zip_EE	MAWTSLILSLLALCSGASSVSDVPRDLEVVAATPTSLLISNTVTGSYYRITYGETGGNSPVQEFTVQKGVTTATISGLKPGVDYTITVYAVSINNETPGIRISINYRTTSGGTGGSGGTGGSGSGGTGLVVVAGVLFCYGLLVTVALCVENLSAGGSGGSGGNSPKRNKPTVYGVSPNYDKWEMERTDITMKHKLGGGQYGEVYEGVWKKYSLTVAVKTLKEDTMEVEEFLKEAAVMKEIKHPNLVQLLGVCTREPPFYIITEFMTYGNLLDYLRECNRQEVNAVVLLYMATQISSAMEYLEKKNFIHRDLAARNCLVGENHLVKVADFGLSRLMTGDTYTAHAGAKFPIKWTAPESLAYNKFSIKSDVWAFGVLLWEIATYGMSPYPGIDLSQVYELL…	CMV
HA	mb1	ABL_I	H1KB	H1KB HAmb1_20_CD28_10 ABL_I	MAWTSLILSLLALCSGASSVSDVPRDLEVVAATPTSLLISNTVTGSYYRITYGETGGNSPVQEFTVGEKNPCLKETATISGLKPGVDYTITVYAVNRNSPENLYISINYRTTSGGTGGSGGTGGSGSGGTGLVVVAGVLFCYGLLVTVALCVENLSAGGSGGSGGNSPKRNKPTVYGVSPNYDKWEMERTDITMKHKLGGGQYGEVYEGVWKKYSLTVAVKTLKEDTMEVEEFLKEAAVMKEIKHPNLVQLLGVCTREPPFYIITEFMTYGNLLDYLRECNRQEVNAVVLLYMATQISSAMEYLEKKNFIHRDLAARNCLVGENHLVKVADFGLSRLMTGDTYTAHAGAKFPIKWTAPESLAYNKFSIKSDVWAFGVLLWEIATYGMSPYPGIDLSQVY…	CMV
HA	mb2	ABL_I	H2KB	H2KB HAmb2_20_CD28_10 ABL_I	MAWTSLILSLLALCSGASSVSDVPRDLEVVAATPTSLLISVSATKVKYYRITYGETGGNSPVQEFTVESKTATATISGLKPGVDYTITVYAVTSVDHIFVAISINYRTTSGGTGGSGGTGGSGSGGTGLVVVAGVLFCYGLLVTVALCVENLSAGGSGGSGGNSPKRNKPTVYGVSPNYDKWEMERTDITMKHKLGGGQYGEVYEGVWKKYSLTVAVKTLKEDTMEVEEFLKEAAVMKEIKHPNLVQLLGVCTREPPFYIITEFMTYGNLLDYLRECNRQEVNAVVLLYMATQISSAMEYLEKKNFIHRDLAARNCLVGENHLVKVADFGLSRLMTGDTYTAHAGAKFPIKWTAPESLAYNKFSIKSDVWAFGVLLWEIATYGMSPYPGIDLSQVYELL…	CMV
HA	mb3	ABL_I	H3KB	H3KB HAmb3_20_CD28_10 ABL_I	MAWTSLILSLLALCSGASSVSDVPRDLEVVAATPTSLLISINIGSKVNYYRITYGETGGNSPVQEFTVRWGIATATISGLKPGVDYTITVYAVPKAAELANLINISINYRTTSGGTGGSGGTGGSGSGGTGLVVVAGVLFCYGLLVTVALCVENLSAGGSGGSGGNSPKRNKPTVYGVSPNYDKWEMERTDITMKHKLGGGQYGEVYEGVWKKYSLTVAVKTLKEDTMEVEEFLKEAAVMKEIKHPNLVQLLGVCTREPPFYIITEFMTYGNLLDYLRECNRQEVNAVVLLYMATQISSAMEYLEKKNFIHRDLAARNCLVGENHLVKVADFGLSRLMTGDTYTAHAGAKFPIKWTAPESLAYNKFSIKSDVWAFGVLLWEIATYGMSPYPGIDLSQVY…	CMV
HA	mb4	ABL_I	H4KB	H4KB HAmb4_20_CD28_10 ABL_I	MAWTSLILSLLALCSGASSVSDVPRDLEVVAATPTSLLISVSATKVKYYRITYGETGGNSPVQEFTVDLKLDTATISGLKPGVDYTITVYAVNQFNTNQLFVISINYRTTSGGTGGSGGTGGSGSGGTGLVVVAGVLFCYGLLVTVALCVENLSAGGSGGSGGNSPKRNKPTVYGVSPNYDKWEMERTDITMKHKLGGGQYGEVYEGVWKKYSLTVAVKTLKEDTMEVEEFLKEAAVMKEIKHPNLVQLLGVCTREPPFYIITEFMTYGNLLDYLRECNRQEVNAVVLLYMATQISSAMEYLEKKNFIHRDLAARNCLVGENHLVKVADFGLSRLMTGDTYTAHAGAKFPIKWTAPESLAYNKFSIKSDVWAFGVLLWEIATYGMSPYPGIDLSQVYEL…	CMV
HA	mb5	ABL_I	H5KB	H5KB HAmb5_20_CD28_10 ABL_I	MAWTSLILSLLALCSGASSVSDVPRDLEVVAATPTSLLISIYGATQYYRITYGETGGNSPVQEFTVRWGIATATISGLKPGVDYTITVYAVGRRGAPVISINYRTTSGGTGGSGGTGGSGSGGTGLVVVAGVLFCYGLLVTVALCVENLSAGGSGGSGGNSPKRNKPTVYGVSPNYDKWEMERTDITMKHKLGGGQYGEVYEGVWKKYSLTVAVKTLKEDTMEVEEFLKEAAVMKEIKHPNLVQLLGVCTREPPFYIITEFMTYGNLLDYLRECNRQEVNAVVLLYMATQISSAMEYLEKKNFIHRDLAARNCLVGENHLVKVADFGLSRLMTGDTYTAHAGAKFPIKWTAPESLAYNKFSIKSDVWAFGVLLWEIATYGMSPYPGIDLSQVYELLEKD…	CMV
HA	mb6	ABL_I	H6KB	H6KB HAmb6_20_CD28_10 ABL_I	MAWTSLILSLLALCSGASSVSDVPRDLEVVAATPTSLLISADLAGAQYYRITYGETGGNSPVQEFTVIDQTTTATISGLKPGVDYTITVYAVIRATNPPLLLAISINYRTTSGGTGGSGGTGGSGSGGTGLVVVAGVLFCYGLLVTVALCVENLSAGGSGGSGGNSPKRNKPTVYGVSPNYDKWEMERTDITMKHKLGGGQYGEVYEGVWKKYSLTVAVKTLKEDTMEVEEFLKEAAVMKEIKHPNLVQLLGVCTREPPFYIITEFMTYGNLLDYLRECNRQEVNAVVLLYMATQISSAMEYLEKKNFIHRDLAARNCLVGENHLVKVADFGLSRLMTGDTYTAHAGAKFPIKWTAPESLAYNKFSIKSDVWAFGVLLWEIATYGMSPYPGIDLSQVYE…	CMV
HA	mb7	ABL_I	H7KB	H7KB HAmb7_20_CD28_10 ABL_I	MAWTSLILSLLALCSGASSVSDVPRDLEVVAATPTSLLISAAVGPFTYYYRITYGETGGNSPVQEFTVRNNRITATISGLKPGVDYTITVYAVIKGDDELFVGISINYRTTSGGTGGSGGTGGSGSGGTGLVVVAGVLFCYGLLVTVALCVENLSAGGSGGSGGNSPKRNKPTVYGVSPNYDKWEMERTDITMKHKLGGGQYGEVYEGVWKKYSLTVAVKTLKEDTMEVEEFLKEAAVMKEIKHPNLVQLLGVCTREPPFYIITEFMTYGNLLDYLRECNRQEVNAVVLLYMATQISSAMEYLEKKNFIHRDLAARNCLVGENHLVKVADFGLSRLMTGDTYTAHAGAKFPIKWTAPESLAYNKFSIKSDVWAFGVLLWEIATYGMSPYPGIDLSQVYE…	CMV
HA	mb8	ABL_I	H8KB	H8KB HAmb8_20_CD28_10 ABL_I	MAWTSLILSLLALCSGASSVSDVPRDLEVVAATPTSLLISITAPAGTTYYRITYGETGGNSPVQEFTVQKGVTTATISGLKPGVDYTITVYAVGKYWDAGISINYRTTSGGTGGSGGTGGSGSGGTGLVVVAGVLFCYGLLVTVALCVENLSAGGSGGSGGNSPKRNKPTVYGVSPNYDKWEMERTDITMKHKLGGGQYGEVYEGVWKKYSLTVAVKTLKEDTMEVEEFLKEAAVMKEIKHPNLVQLLGVCTREPPFYIITEFMTYGNLLDYLRECNRQEVNAVVLLYMATQISSAMEYLEKKNFIHRDLAARNCLVGENHLVKVADFGLSRLMTGDTYTAHAGAKFPIKWTAPESLAYNKFSIKSDVWAFGVLLWEIATYGMSPYPGIDLSQVYELLE…	CMV
HA	mb9	ABL_I	H9KB	H9KB HAmb9_20_CD28_10 ABL_I	MAWTSLILSLLALCSGASSVSDVPRDLEVVAATPTSLLISCYGFSRYYRITYGETGGNSPVQEFTVRHGIPTATISGLKPGVDYTITVYAVQWRHSYTAISINYRTTSGGTGGSGGTGGSGSGGTGLVVVAGVLFCYGLLVTVALCVENLSAGGSGGSGGNSPKRNKPTVYGVSPNYDKWEMERTDITMKHKLGGGQYGEVYEGVWKKYSLTVAVKTLKEDTMEVEEFLKEAAVMKEIKHPNLVQLLGVCTREPPFYIITEFMTYGNLLDYLRECNRQEVNAVVLLYMATQISSAMEYLEKKNFIHRDLAARNCLVGENHLVKVADFGLSRLMTGDTYTAHAGAKFPIKWTAPESLAYNKFSIKSDVWAFGVLLWEIATYGMSPYPGIDLSQVYELLEK…	CMV
HA	mb10	ABL_I	H10KB	H10KB HAmb10_20_CD28_10 ABL_I	MAWTSLILSLLALCSGASSVSDVPRDLEVVAATPTSLLISNTVTGSYYRITYGETGGNSPVQEFTVQKGVTTATISGLKPGVDYTITVYAVSINNETPGIRISINYRTTSGGTGGSGGTGGSGSGGTGLVVVAGVLFCYGLLVTVALCVENLSAGGSGGSGGNSPKRNKPTVYGVSPNYDKWEMERTDITMKHKLGGGQYGEVYEGVWKKYSLTVAVKTLKEDTMEVEEFLKEAAVMKEIKHPNLVQLLGVCTREPPFYIITEFMTYGNLLDYLRECNRQEVNAVVLLYMATQISSAMEYLEKKNFIHRDLAARNCLVGENHLVKVADFGLSRLMTGDTYTAHAGAKFPIKWTAPESLAYNKFSIKSDVWAFGVLLWEIATYGMSPYPGIDLSQVYELL…	CMV
MYC	mb1	Zip_EE	M1ZB	M1ZB MYCmb1_20_CD28_10 Zip_EE	MAWTSLILSLLALCSGASSVSDVPRDLEVVAATPTSLLISCNLSLISYYRITYGETGGNSPVQEFTVEYRNTQTATISGLKPGVDYTITVYAVREDGSFLIISINYRTTSGGTGGSGGTGGSGSGGTGLVVVAGVLFCYGLLVTVALCVENLSAGGSGGSGGNSPKRNKPTVYGVSPNYDKWEMERTDITMKHKLGGGQYGEVYEGVWKKYSLTVAVKTLKEDTMEVEEFLKEAAVMKEIKHPNLVQLLGVCTREPPFYIITEFMTYGNLLDYLRECNRQEVNAVVLLYMATQISSAMEYLEKKNFIHRDLAARNCLVGENHLVKVADFGLSRLMTGDTYTAHAGAKFPIKWTAPESLAYNKFSIKSDVWAFGVLLWEIATYGMSPYPGIDLSQVYELL…	CMV
MYC	mb2	Zip_EE	M2ZB	M2ZB MYCmb2_20_CD28_10 Zip_EE	MAWTSLILSLLALCSGASSVSDVPRDLEVVAATPTSLLISASIGANSTYYRITYGETGGNSPVQEFTVGARGYETATISGLKPGVDYTITVYAVLKGKNQAFIISINYRTTSGGTGGSGGTGGSGSGGTGLVVVAGVLFCYGLLVTVALCVENLSAGGSGGSGGNSPKRNKPTVYGVSPNYDKWEMERTDITMKHKLGGGQYGEVYEGVWKKYSLTVAVKTLKEDTMEVEEFLKEAAVMKEIKHPNLVQLLGVCTREPPFYIITEFMTYGNLLDYLRECNRQEVNAVVLLYMATQISSAMEYLEKKNFIHRDLAARNCLVGENHLVKVADFGLSRLMTGDTYTAHAGAKFPIKWTAPESLAYNKFSIKSDVWAFGVLLWEIATYGMSPYPGIDLSQVYE…	CMV
MYC	mb3	Zip_EE	M3ZB	M3ZB MYCmb3_20_CD28_10 Zip_EE	MAWTSLILSLLALCSGASSVSDVPRDLEVVAATPTSLLISVSATKVKYYRITYGETGGNSPVQEFTVSASTATATISGLKPGVDYTITVYAVAKEGVTWSISINYRTTSGGTGGSGGTGGSGSGGTGLVVVAGVLFCYGLLVTVALCVENLSAGGSGGSGGNSPKRNKPTVYGVSPNYDKWEMERTDITMKHKLGGGQYGEVYEGVWKKYSLTVAVKTLKEDTMEVEEFLKEAAVMKEIKHPNLVQLLGVCTREPPFYIITEFMTYGNLLDYLRECNRQEVNAVVLLYMATQISSAMEYLEKKNFIHRDLAARNCLVGENHLVKVADFGLSRLMTGDTYTAHAGAKFPIKWTAPESLAYNKFSIKSDVWAFGVLLWEIATYGMSPYPGIDLSQVYELLE…	CMV
MYC	mb4	Zip_EE	M4ZB	M4ZB MYCmb4_20_CD28_10 Zip_EE	MAWTSLILSLLALCSGASSVSDVPRDLEVVAATPTSLLISVSATKVKYYRITYGETGGNSPVQEFTVEYHNTQTATISGLKPGVDYTITVYAVPKAAELANLINISINYRTTSGGTGGSGGTGGSGSGGTGLVVVAGVLFCYGLLVTVALCVENLSAGGSGGSGGNSPKRNKPTVYGVSPNYDKWEMERTDITMKHKLGGGQYGEVYEGVWKKYSLTVAVKTLKEDTMEVEEFLKEAAVMKEIKHPNLVQLLGVCTREPPFYIITEFMTYGNLLDYLRECNRQEVNAVVLLYMATQISSAMEYLEKKNFIHRDLAARNCLVGENHLVKVADFGLSRLMTGDTYTAHAGAKFPIKWTAPESLAYNKFSIKSDVWAFGVLLWEIATYGMSPYPGIDLSQVY…	CMV
MYC	mb5	Zip_EE	M5ZB	M5ZB MYCmb5_20_CD28_10 Zip_EE	MAWTSLILSLLALCSGASSVSDVPRDLEVVAATPTSLLISIVLVNPKYYRITYGETGGNSPVQEFTVGGNNPTATISGLKPGVDYTITVYAVPLLGIPVAISINYRTTSGGTGGSGGTGGSGSGGTGLVVVAGVLFCYGLLVTVALCVENLSAGGSGGSGGNSPKRNKPTVYGVSPNYDKWEMERTDITMKHKLGGGQYGEVYEGVWKKYSLTVAVKTLKEDTMEVEEFLKEAAVMKEIKHPNLVQLLGVCTREPPFYIITEFMTYGNLLDYLRECNRQEVNAVVLLYMATQISSAMEYLEKKNFIHRDLAARNCLVGENHLVKVADFGLSRLMTGDTYTAHAGAKFPIKWTAPESLAYNKFSIKSDVWAFGVLLWEIATYGMSPYPGIDLSQVYELLE…	CMV
MYC	mb6	Zip_EE	M6ZB	M6ZB MYCmb6_20_CD28_10 Zip_EE	MAWTSLILSLLALCSGASSVSDVPRDLEVVAATPTSLLISGKVETNEYYRITYGETGGNSPVQEFTVNKRQLTATISGLKPGVDYTITVYAVANIPGCNPLISINYRTTSGGTGGSGGTGGSGSGGTGLVVVAGVLFCYGLLVTVALCVENLSAGGSGGSGGNSPKRNKPTVYGVSPNYDKWEMERTDITMKHKLGGGQYGEVYEGVWKKYSLTVAVKTLKEDTMEVEEFLKEAAVMKEIKHPNLVQLLGVCTREPPFYIITEFMTYGNLLDYLRECNRQEVNAVVLLYMATQISSAMEYLEKKNFIHRDLAARNCLVGENHLVKVADFGLSRLMTGDTYTAHAGAKFPIKWTAPESLAYNKFSIKSDVWAFGVLLWEIATYGMSPYPGIDLSQVYELL…	CMV
MYC	mb7	Zip_EE	M7ZB	M7ZB MYCmb7_20_CD28_10 Zip_EE	MAWTSLILSLLALCSGASSVSDVPRDLEVVAATPTSLLISVSAINVKYYRITYGETGGNSPVQEFTVLLRVPTATISGLKPGVDYTITVYAVLNDTYSVYISINYRTTSGGTGGSGGTGGSGSGGTGLVVVAGVLFCYGLLVTVALCVENLSAGGSGGSGGNSPKRNKPTVYGVSPNYDKWEMERTDITMKHKLGGGQYGEVYEGVWKKYSLTVAVKTLKEDTMEVEEFLKEAAVMKEIKHPNLVQLLGVCTREPPFYIITEFMTYGNLLDYLRECNRQEVNAVVLLYMATQISSAMEYLEKKNFIHRDLAARNCLVGENHLVKVADFGLSRLMTGDTYTAHAGAKFPIKWTAPESLAYNKFSIKSDVWAFGVLLWEIATYGMSPYPGIDLSQVYELLE…	CMV
MYC	mb8	Zip_EE	M8ZB	M8ZB MYCmb8_20_CD28_10 Zip_EE	MAWTSLILSLLALCSGASSVSDVPRDLEVVAATPTSLLISVSATKVMYYRITYGETGGNSPVQEFTVTFRISTATISGLKPGVDYTITVYAVGNGKFNLMISINYRTTSGGTGGSGGTGGSGSGGTGLVVVAGVLFCYGLLVTVALCVENLSAGGSGGSGGNSPKRNKPTVYGVSPNYDKWEMERTDITMKHKLGGGQYGEVYEGVWKKYSLTVAVKTLKEDTMEVEEFLKEAAVMKEIKHPNLVQLLGVCTREPPFYIITEFMTYGNLLDYLRECNRQEVNAVVLLYMATQISSAMEYLEKKNFIHRDLAARNCLVGENHLVKVADFGLSRLMTGDTYTAHAGAKFPIKWTAPESLAYNKFSIKSDVWAFGVLLWEIATYGMSPYPGIDLSQVYELLE…	CMV
MYC	mb9	Zip_EE	M9ZB	M9ZB MYCmb9_20_CD28_10 Zip_EE	MAWTSLILSLLALCSGASSVSDVPRDLEVVAATPTSLLISTDFHNVKYYRITYGETGGNSPVQEFTVVATNTATISGLKPGVDYTITVYAVGNGKFNLMISINYRTTSGGTGGSGGTGGSGSGGTGLVVVAGVLFCYGLLVTVALCVENLSAGGSGGSGGNSPKRNKPTVYGVSPNYDKWEMERTDITMKHKLGGGQYGEVYEGVWKKYSLTVAVKTLKEDTMEVEEFLKEAAVMKEIKHPNLVQLLGVCTREPPFYIITEFMTYGNLLDYLRECNRQEVNAVVLLYMATQISSAMEYLEKKNFIHRDLAARNCLVGENHLVKVADFGLSRLMTGDTYTAHAGAKFPIKWTAPESLAYNKFSIKSDVWAFGVLLWEIATYGMSPYPGIDLSQVYELLEK…	CMV
MYC	mb10	Zip_EE	M10ZB	M10ZB MYCmb10_20_CD28_10 Zip_EE	MAWTSLILSLLALCSGASSVSDVPRDLEVVAATPTSLLISLNKCDMVDYYRITYGETGGNSPVQEFTVPNGTRTATISGLKPGVDYTITVYAVGSSSRPNSGLAISINYRTTSGGTGGSGGTGGSGSGGTGLVVVAGVLFCYGLLVTVALCVENLSAGGSGGSGGNSPKRNKPTVYGVSPNYDKWEMERTDITMKHKLGGGQYGEVYEGVWKKYSLTVAVKTLKEDTMEVEEFLKEAAVMKEIKHPNLVQLLGVCTREPPFYIITEFMTYGNLLDYLRECNRQEVNAVVLLYMATQISSAMEYLEKKNFIHRDLAARNCLVGENHLVKVADFGLSRLMTGDTYTAHAGAKFPIKWTAPESLAYNKFSIKSDVWAFGVLLWEIATYGMSPYPGIDLSQVY…	CMV
MYC	mb1	ABL_I	M1KB	M1KB MYCmb1_20_CD28_10 ABL_I	MAWTSLILSLLALCSGASSVSDVPRDLEVVAATPTSLLISCNLSLISYYRITYGETGGNSPVQEFTVEYRNTQTATISGLKPGVDYTITVYAVREDGSFLIISINYRTTSGGTGGSGGTGGSGSGGTGLVVVAGVLFCYGLLVTVALCVENLSAGGSGGSGGNSPKRNKPTVYGVSPNYDKWEMERTDITMKHKLGGGQYGEVYEGVWKKYSLTVAVKTLKEDTMEVEEFLKEAAVMKEIKHPNLVQLLGVCTREPPFYIITEFMTYGNLLDYLRECNRQEVNAVVLLYMATQISSAMEYLEKKNFIHRDLAARNCLVGENHLVKVADFGLSRLMTGDTYTAHAGAKFPIKWTAPESLAYNKFSIKSDVWAFGVLLWEIATYGMSPYPGIDLSQVYELL…	CMV
MYC	mb2	ABL_I	M2KB	M2KB MYCmb2_20_CD28_10 ABL_I	MAWTSLILSLLALCSGASSVSDVPRDLEVVAATPTSLLISASIGANSTYYRITYGETGGNSPVQEFTVGARGYETATISGLKPGVDYTITVYAVLKGKNQAFIISINYRTTSGGTGGSGGTGGSGSGGTGLVVVAGVLFCYGLLVTVALCVENLSAGGSGGSGGNSPKRNKPTVYGVSPNYDKWEMERTDITMKHKLGGGQYGEVYEGVWKKYSLTVAVKTLKEDTMEVEEFLKEAAVMKEIKHPNLVQLLGVCTREPPFYIITEFMTYGNLLDYLRECNRQEVNAVVLLYMATQISSAMEYLEKKNFIHRDLAARNCLVGENHLVKVADFGLSRLMTGDTYTAHAGAKFPIKWTAPESLAYNKFSIKSDVWAFGVLLWEIATYGMSPYPGIDLSQVYE…	CMV
MYC	mb3	ABL_I	M3KB	M3KB MYCmb3_20_CD28_10 ABL_I	MAWTSLILSLLALCSGASSVSDVPRDLEVVAATPTSLLISVSATKVKYYRITYGETGGNSPVQEFTVSASTATATISGLKPGVDYTITVYAVAKEGVTWSISINYRTTSGGTGGSGGTGGSGSGGTGLVVVAGVLFCYGLLVTVALCVENLSAGGSGGSGGNSPKRNKPTVYGVSPNYDKWEMERTDITMKHKLGGGQYGEVYEGVWKKYSLTVAVKTLKEDTMEVEEFLKEAAVMKEIKHPNLVQLLGVCTREPPFYIITEFMTYGNLLDYLRECNRQEVNAVVLLYMATQISSAMEYLEKKNFIHRDLAARNCLVGENHLVKVADFGLSRLMTGDTYTAHAGAKFPIKWTAPESLAYNKFSIKSDVWAFGVLLWEIATYGMSPYPGIDLSQVYELLE…	CMV
MYC	mb4	ABL_I	M4KB	M4KB MYCmb4_20_CD28_10 ABL_I	MAWTSLILSLLALCSGASSVSDVPRDLEVVAATPTSLLISVSATKVKYYRITYGETGGNSPVQEFTVEYHNTQTATISGLKPGVDYTITVYAVPKAAELANLINISINYRTTSGGTGGSGGTGGSGSGGTGLVVVAGVLFCYGLLVTVALCVENLSAGGSGGSGGNSPKRNKPTVYGVSPNYDKWEMERTDITMKHKLGGGQYGEVYEGVWKKYSLTVAVKTLKEDTMEVEEFLKEAAVMKEIKHPNLVQLLGVCTREPPFYIITEFMTYGNLLDYLRECNRQEVNAVVLLYMATQISSAMEYLEKKNFIHRDLAARNCLVGENHLVKVADFGLSRLMTGDTYTAHAGAKFPIKWTAPESLAYNKFSIKSDVWAFGVLLWEIATYGMSPYPGIDLSQVY…	CMV
MYC	mb5	ABL_I	M5KB	M5KB MYCmb5_20_CD28_10 ABL_I	MAWTSLILSLLALCSGASSVSDVPRDLEVVAATPTSLLISIVLVNPKYYRITYGETGGNSPVQEFTVGGNNPTATISGLKPGVDYTITVYAVPLLGIPVAISINYRTTSGGTGGSGGTGGSGSGGTGLVVVAGVLFCYGLLVTVALCVENLSAGGSGGSGGNSPKRNKPTVYGVSPNYDKWEMERTDITMKHKLGGGQYGEVYEGVWKKYSLTVAVKTLKEDTMEVEEFLKEAAVMKEIKHPNLVQLLGVCTREPPFYIITEFMTYGNLLDYLRECNRQEVNAVVLLYMATQISSAMEYLEKKNFIHRDLAARNCLVGENHLVKVADFGLSRLMTGDTYTAHAGAKFPIKWTAPESLAYNKFSIKSDVWAFGVLLWEIATYGMSPYPGIDLSQVYELLE…	CMV
MYC	mb6	ABL_I	M6KB	M6KB MYCmb6_20_CD28_10 ABL_I	MAWTSLILSLLALCSGASSVSDVPRDLEVVAATPTSLLISGKVETNEYYRITYGETGGNSPVQEFTVNKRQLTATISGLKPGVDYTITVYAVANIPGCNPLISINYRTTSGGTGGSGGTGGSGSGGTGLVVVAGVLFCYGLLVTVALCVENLSAGGSGGSGGNSPKRNKPTVYGVSPNYDKWEMERTDITMKHKLGGGQYGEVYEGVWKKYSLTVAVKTLKEDTMEVEEFLKEAAVMKEIKHPNLVQLLGVCTREPPFYIITEFMTYGNLLDYLRECNRQEVNAVVLLYMATQISSAMEYLEKKNFIHRDLAARNCLVGENHLVKVADFGLSRLMTGDTYTAHAGAKFPIKWTAPESLAYNKFSIKSDVWAFGVLLWEIATYGMSPYPGIDLSQVYELL…	CMV
MYC	mb7	ABL_I	M7KB	M7KB MYCmb7_20_CD28_10 ABL_I	MAWTSLILSLLALCSGASSVSDVPRDLEVVAATPTSLLISVSAINVKYYRITYGETGGNSPVQEFTVLLRVPTATISGLKPGVDYTITVYAVLNDTYSVYISINYRTTSGGTGGSGGTGGSGSGGTGLVVVAGVLFCYGLLVTVALCVENLSAGGSGGSGGNSPKRNKPTVYGVSPNYDKWEMERTDITMKHKLGGGQYGEVYEGVWKKYSLTVAVKTLKEDTMEVEEFLKEAAVMKEIKHPNLVQLLGVCTREPPFYIITEFMTYGNLLDYLRECNRQEVNAVVLLYMATQISSAMEYLEKKNFIHRDLAARNCLVGENHLVKVADFGLSRLMTGDTYTAHAGAKFPIKWTAPESLAYNKFSIKSDVWAFGVLLWEIATYGMSPYPGIDLSQVYELLE…	CMV
MYC	mb8	ABL_I	M8KB	M8KB MYCmb8_20_CD28_10 ABL_I	MAWTSLILSLLALCSGASSVSDVPRDLEVVAATPTSLLISVSATKVMYYRITYGETGGNSPVQEFTVTFRISTATISGLKPGVDYTITVYAVGNGKFNLMISINYRTTSGGTGGSGGTGGSGSGGTGLVVVAGVLFCYGLLVTVALCVENLSAGGSGGSGGNSPKRNKPTVYGVSPNYDKWEMERTDITMKHKLGGGQYGEVYEGVWKKYSLTVAVKTLKEDTMEVEEFLKEAAVMKEIKHPNLVQLLGVCTREPPFYIITEFMTYGNLLDYLRECNRQEVNAVVLLYMATQISSAMEYLEKKNFIHRDLAARNCLVGENHLVKVADFGLSRLMTGDTYTAHAGAKFPIKWTAPESLAYNKFSIKSDVWAFGVLLWEIATYGMSPYPGIDLSQVYELLE…	CMV
MYC	mb9	ABL_I	M9KB	M9KB MYCmb9_20_CD28_10 ABL_I	MAWTSLILSLLALCSGASSVSDVPRDLEVVAATPTSLLISTDFHNVKYYRITYGETGGNSPVQEFTVVATNTATISGLKPGVDYTITVYAVGNGKFNLMISINYRTTSGGTGGSGGTGGSGSGGTGLVVVAGVLFCYGLLVTVALCVENLSAGGSGGSGGNSPKRNKPTVYGVSPNYDKWEMERTDITMKHKLGGGQYGEVYEGVWKKYSLTVAVKTLKEDTMEVEEFLKEAAVMKEIKHPNLVQLLGVCTREPPFYIITEFMTYGNLLDYLRECNRQEVNAVVLLYMATQISSAMEYLEKKNFIHRDLAARNCLVGENHLVKVADFGLSRLMTGDTYTAHAGAKFPIKWTAPESLAYNKFSIKSDVWAFGVLLWEIATYGMSPYPGIDLSQVYELLEK…	CMV
MYC	mb10	ABL_I	M10KB	M10KB MYCmb10_20_CD28_10 ABL_I	MAWTSLILSLLALCSGASSVSDVPRDLEVVAATPTSLLISLNKCDMVDYYRITYGETGGNSPVQEFTVPNGTRTATISGLKPGVDYTITVYAVGSSSRPNSGLAISINYRTTSGGTGGSGGTGGSGSGGTGLVVVAGVLFCYGLLVTVALCVENLSAGGSGGSGGNSPKRNKPTVYGVSPNYDKWEMERTDITMKHKLGGGQYGEVYEGVWKKYSLTVAVKTLKEDTMEVEEFLKEAAVMKEIKHPNLVQLLGVCTREPPFYIITEFMTYGNLLDYLRECNRQEVNAVVLLYMATQISSAMEYLEKKNFIHRDLAARNCLVGENHLVKVADFGLSRLMTGDTYTAHAGAKFPIKWTAPESLAYNKFSIKSDVWAFGVLLWEIATYGMSPYPGIDLSQVY…	CMV
HA	mb3	Zip_EE	H3ZA	H3ZA_HA3_10_CD28_10_ZipEE	MAWTSLILSLLALCSGASSVSDVPRDLEVVAATPTSLLISINIGSKVNYYRITYGETGGNSPVQEFTVRWGIATATISGLKPGVDYTITVYAVPKAAELANLINISINYRTTSGTGGSGTGLVVVAGVLFCYGLLVTVALCVENLSAGGSGGSGGNSGTGSITIRAAFLEKENTALRTEVAELEKEVGRCENIVSKYETRYGPLGS**	CMV
MYC	mb7	PTP1	M7PB	M7PB_MYC7_20x_CD28_10x_PtP1	MAWTSLILSLLALCSGASSVSDVPRDLEVVAATPTSLLISVSAINVKYYRITYGETGGNSPVQEFTVLLRVPTATISGLKPGVDYTITVYAVLNDTYSVYISINYRTTSGGTGGSGGTGGSGSGGTGLVVVAGVLFCYGLLVTVALCVENLSAGGSGGSGGNSMEMEKEFEQIDKSGSWAAIYQDIRHEASDFPCRVAKLPKNKNRNRYRDVSPFDHSRIKLHQEDNDYINASLIKMEEAQRSYILTQGPLPNTCGHFWEMVWEQKSRGVVMLNRVMEKGSLKCAQYWPQKEEKEMIFEDTNLKLTLISEDIKSYYTVRQLELENLTTQETREILHFHYTTWPDFGVPESPASFLNFLFKVRESGSLSPEHGPVVVHCSAGIGRSGTFCLADTCLLLMD…	CMV
Rapamycin	FKBP	Zip_EE	R201	R201 FKBP 10_CD28_0 Zip_EE	MAWTSLILSLLALCSGASSYPYDVPDYAGMGVQVETISPGDGRTFPKRGQTCVVHYTGMLEDGKKFDSSRDRNKPFKFMLGKQEVIRGWEEGVAQMSVGQRAKLTISPDYAYGATGHPGIIPPHATLVFDVELLKLETSGTGGSGTGLVVVAGVLFCYGLLVTVALCVENLGGTGSITIRAAFLEKENTALRTEVAELEKEVGRCENIVSKYETRYGPL*	CMV
Rapamycin	FKBP	Zip_EE	R205	R205 FKBP 20_CD28_0 Zip_EE	MAWTSLILSLLALCSGASSYPYDVPDYAGMGVQVETISPGDGRTFPKRGQTCVVHYTGMLEDGKKFDSSRDRNKPFKFMLGKQEVIRGWEEGVAQMSVGQRAKLTISPDYAYGATGHPGIIPPHATLVFDVELLKLETSGGTGGSGGTGGSGSGGTGLVVVAGVLFCYGLLVTVALCVENLGGTGSITIRAAFLEKENTALRTEVAELEKEVGRCENIVSKYETRYGPL*	CMV
Rapamycin	FKBP	Zip_EE	R209	R209 FKBP 30_CD28_0 Zip_EE	MAWTSLILSLLALCSGASSYPYDVPDYAGMGVQVETISPGDGRTFPKRGQTCVVHYTGMLEDGKKFDSSRDRNKPFKFMLGKQEVIRGWEEGVAQMSVGQRAKLTISPDYAYGATGHPGIIPPHATLVFDVELLKLETSGTGGSGAGTGGSAGGTGGSGGGGGSATGLVVVAGVLFCYGLLVTVALCVENLGGTGSITIRAAFLEKENTALRTEVAELEKEVGRCENIVSKYETRYGPL*	CMV
Rapamycin	FRB	ABL_I	R262	R262 FRB 10_CD28_10 ABL_I	MAWTSLILSLLALCSGASSYPYDVPDYAGMLEMWHEGLEEASRLYFGERNVKGMFEVLEPLHAMMERGPQTLKETSFNQAYGRDLMEAQEWCRKYMKSGNVKDLLQAWDLYYHVFRRISKTRTSGTGGSGTGLVVVAGVLFCYGLLVTVALCVENLSAGGSGGSGGNSPKRNKPTVYGVSPNYDKWEMERTDITMKHKLGGGQYGEVYEGVWKKYSLTVAVKTLKEDTMEVEEFLKEAAVMKEIKHPNLVQLLGVCTREPPFYIITEFMTYGNLLDYLRECNRQEVNAVVLLYMATQISSAMEYLEKKNFIHRDLAARNCLVGENHLVKVADFGLSRLMTGDTYTAHAGAKFPIKWTAPESLAYNKFSIKSDVWAFGVLLWEIATYGMSPYPGIDLSQV…	CMV
Rapamycin	FRB	ABL_I	R266	R266 FRB 20_CD28_10 ABL_I	MAWTSLILSLLALCSGASSYPYDVPDYAGMLEMWHEGLEEASRLYFGERNVKGMFEVLEPLHAMMERGPQTLKETSFNQAYGRDLMEAQEWCRKYMKSGNVKDLLQAWDLYYHVFRRISKTRTSGGTGGSGGTGGSGSGGTGLVVVAGVLFCYGLLVTVALCVENLSAGGSGGSGGNSPKRNKPTVYGVSPNYDKWEMERTDITMKHKLGGGQYGEVYEGVWKKYSLTVAVKTLKEDTMEVEEFLKEAAVMKEIKHPNLVQLLGVCTREPPFYIITEFMTYGNLLDYLRECNRQEVNAVVLLYMATQISSAMEYLEKKNFIHRDLAARNCLVGENHLVKVADFGLSRLMTGDTYTAHAGAKFPIKWTAPESLAYNKFSIKSDVWAFGVLLWEIATYGMS…	CMV
Rapamycin	FRB	ABL_I	R270	R270 FRB 30_CD28_10 ABL_I	MAWTSLILSLLALCSGASSYPYDVPDYAGMLEMWHEGLEEASRLYFGERNVKGMFEVLEPLHAMMERGPQTLKETSFNQAYGRDLMEAQEWCRKYMKSGNVKDLLQAWDLYYHVFRRISKTRTSGTGGSGAGTGGSAGGTGGSGGGGGSATGLVVVAGVLFCYGLLVTVALCVENLSAGGSGGSGGNSPKRNKPTVYGVSPNYDKWEMERTDITMKHKLGGGQYGEVYEGVWKKYSLTVAVKTLKEDTMEVEEFLKEAAVMKEIKHPNLVQLLGVCTREPPFYIITEFMTYGNLLDYLRECNRQEVNAVVLLYMATQISSAMEYLEKKNFIHRDLAARNCLVGENHLVKVADFGLSRLMTGDTYTAHAGAKFPIKWTAPESLAYNKFSIKSDVWAFGVL…	CMV

## Sheet: Intracellular Plasmids
	Name	File Name	Amino Acid Sequence	Promoter
	BFP	BFP	MVSKGEELIKENMHMKLYMEGTVDNHHFKCTSEGEGKPYEGTQTMRIKVVEGGPLPFAFDILATSFLYGSKTFINHTQGIPDFFKQSFPEGFTWERVTTYEDGGVLTATQDTSLQDGCLIYNVKIRGVNFTSNGPVMQKKTLGWEAFTETLYPADGGLEGRNDMALKLVGGSHLIANAKTTYRSKKPAKNLKMPGVYYVDYRLERIKEANNETYVEQHEVAVARYCDLPSKLGHKLN*	CMV	Component	BFP
					Reference	10.1074/jbc.273.14.8212
	CDZK	CDZK__ABL1_ZipEE	MGNWDYKDHDGDYKDHDIDYKDDDDKMNSPKRNKPTVYGVSPNYDKWEMERTDITMKHKLGGGQYGEVYEGVWKKYSLTVAVKTLKEDTMEVEEFLKEAAVMKEIKHPNLVQLLGVCTREPPFYIITEFMTYGNLLDYLRECNRQEVNAVVLLYMATQISSAMEYLEKKNFIHRDLAARNCLVGENHLVKVADFGLSRLMTGDTYTAHAGAKFPIKWTAPESLAYNKFSIKSDVWAFGVLLWEIATYGMSPYPGIDLSQVYELLEKDYRMERPEGCPEKVYELMRACWQWNPSDRPSFAEIHQAFETMFQESSISDEVEKELGGSGSGSGSGSGSGSGTGSITIRAAFLEKENTALRTEVAELEKEVGRCENIVSKYETRYGPL**	CMV	Component	ABL1 Kinase	ZipEE
					Reference	UniProt: P00519	10.1021/bi020486r
	empty plasmid	empty plasmid	-	CMV
	miRFP720	miRFP720	MAEGSVARQPDLLTCDDEPIHIPGAIQPHGLLLALAADMTIVAGSDNLPELTGLAIGALIGRSAADVFDSETHNRLTIALAEPGAAVGAPITVGFTMRKDAGFIGSWHRHDQLIFLELEPPQRDVAEPQAFFRRTNSAIRRLQAAETLESACAAAAQEVRKITGFDRVMIYRFASDFSGEVIAEDRCAEVESKLGLHYPASFIPAQARRLYTINPVRIIPDINYRPVPVTPDLNPVTGRPIDLSFAILRSVSPVHLEFMRNIGMHGTMSISILRGERLWGLIVCHHRTPYYVDLDGRQACKRVAERLATQIGVMEE*	CMV	Component	MiRFP720
					Reference	10.1038/s41589-018-0044-1
	PD	PD mNG2 11-Zap70 long_SH2	MGNSGGTELNFKEWQKAFTDMMGGSRGSGSGSGSGSGTMPDPAAHLPFFYGSISRAEAEEHLKLAGMADGLFLLRQCLRSLGGYVLSLVHDVRFHHFPIERQLNGTYAIAGGKAHCGPAELCEFYSRDPDGLPCNLRKPCNRPSGLEPQPGVFDCLRDAMVRDYVRQTWKLEGEALEQAIISQAPQVEKLIATTAHERMPWYHSSLTREEAERKLYSGAQTDGKFLLRPRKEQGTYALSLIYGKTVYHYLISQDKAGKYCIPEGTKFDTLWQLVEYLKLKADGLIYCLKEACPNSSA*	CMV	Component	mNeonGreen	Zap70 long SH2
					Reference	10.1038/s41467-017-00494-8	PDB: 2OZO_A
	PR	PR mNG2 1-10_CD3z_Zip	MGNSGGMVSKGEEDNMASLPATHELHIFGSINGVDFDMVGQGTGNPNDGYEELNLKSTKGDLQFSPWILVPHIGYGFHQYLPYPDGMSPFQAAMVDGSGYQVHRTMQFEDGASLTVNYRYTYEGSHIKGEAQVMGTGFPADGPVMTNTLTAADWCMSKKTYPNDKTIISTFKWSYTTVNGKRYRSTARTTYTFAKPMAANYLKNQPMYVFRKTELKHSMGGSRGSGSGSGSGSMRRRGKGHDGLYQGLSTATKDTGSGSGSGRRRGKGHDGLYQGLSTATKDGSGSGSGRRRGKGHDGLYQGLSTATKDGSGSGSGSGSGSGSGSGSGGTGSLEIRAAFLEKENTALRTRAAELRKRVGRCRNIVSKYETRYGPL*	CMV	Component	mNeonGreen	CD3z	ZipRR
					Reference	10.1038/s41467-017-00494-8	PDB: 6JXR	10.1021/bi020486r
	ZPC	ZPC_pptase_ZipEE	MGNSMEMEKEFEQIDKSGSWAAIYQDIRHEASDFPCRVAKLPKNKNRNRYRDVSPFDHSRIKLHQEDNDYINASLIKMEEAQRSYILTQGPLPNTCGHFWEMVWEQKSRGVVMLNRVMEKGSLKCAQYWPQKEEKEMIFEDTNLKLTLISEDIKSYYTVRQLELENLTTQETREILHFHYTTWPDFGVPESPASFLNFLFKVRESGSLSPEHGPVVVHCSAGIGRSGTFCLADTCLLLMDKRKDPSSVDIKKVLLEMRKFRMGLIQTADQLRFSYLAVIEGAKFIMGDSSVQDQWKELSHEDLEPPPEHIPPPPRPPKRILEPHNGKCREFFPNHQWVKEETQEDKDCPIKEEKGGSGSGSGSGSGSGSGSGSGSGSGTGSITIRAAFLEKENTALRTE…	CMV	Component	Protein Tyrosine Phosphatase 1B	ZipEE
					Reference	UniProt: P18031	10.1021/bi020486r

## Sheet: Database Loop 1
Loop	Number	PDB	Chain	Residues
H1	1	4HP4	B	92-97
H1	2	3DXP	A	99-104
H1	3	4YGU	D	162-167
H1	4	1UEA	D	17-22
H1	5	3K8A	B	7-12
H1	6	4MT0	A	124-129
H1	7	4ILW	A	17-22
H1	8	2E2D	C	1017-1022
H1	9	5Y11	C	327-332
H1	10	4O9X	A	590-595
H1	11	1SUW	A	140-145
H1	12	1Z0U	A	140-145
H1	13	1Z0S	D	140-145
H1	14	2D97	A	171-176
H1	15	4S2F	A	171-176
H1	16	2QHA	A	239-244
H1	17	1XYO	A	171-176
H1	18	2EK9	A	91-96
H1	19	2EK8	A	91-96
H1	20	4FAJ	A	233-238
H1	21	3S88	I	141-146
H1	22	1GK1	B	45-50
H1	23	5C5B	B	280-285
H1	24	1OR0	B	45-50
H1	25	1FM2	B	214-219
H1	26	4KZP	C	208-213
H1	27	4E57	A	210-215
H1	28	2BMX	B	13-18
H1	29	1YI7	A	406-411
H1	30	2AE5	B	45-50
H1	31	1WLW	A	31-36
H1	32	4LLR	D	15-20
H1	33	1WLC	A	31-36
H1	34	1Y7B	A	406-411
H1	35	1WLD	A	31-36
H1	36	5KEL	A	141-146
H1	37	4YF9	C	43-48
H1	38	1CXO	A	35-40
H1	39	1CXN	A	35-40
H1	40	1MZ6	A	454-459
H1	41	4G0S	B	108-113
H1	42	4JDO	B	3-8
H1	43	3ULT	B	107-112
H1	44	3ULT	B	51-56
H1	45	3E82	D	237-243
H1	46	2IZ1	B	310-315
H1	47	2W67	A	349-354
H1	48	4WAF	A	102-107
H1	49	5UK8	A	102-107
H1	50	1KV3	C	166-171
H1	51	3N5I	D	235-240
H1	52	1EVF	A	163-169
H1	53	1QQQ	A	163-169
H1	54	4LGD	B	236-241
H1	55	6AO5	A	236-241
H1	56	4LG4	A	236-241
H1	57	5DH3	A	236-241
H1	58	6AXP	B	6-11
H1	59	2OTP	B	183-188
H1	60	5T1L	D	6-11
H1	61	2EDG	A	3-8
H1	62	5T1L	B	6-11
H1	63	5W1O	A	136-141
H1	64	5LKH	A	297-302
H1	65	5XJ0	C	1074-1079
H1	66	2JIM	A	596-601
H1	67	2JIP	A	596-601
H1	68	5WCM	A	68-73
H1	69	5NJW	B	68-73
H1	70	5NGG	A	68-73
H1	71	3LVZ	A	68-73
H1	72	2GMN	A	68-73
H1	73	5HQ2	M	247-252
H1	74	3ISZ	A	70-75
H1	75	4O23	A	71-76
H1	76	1JNX	X	1789-1794
H1	77	4IFI	A	1789-1794
H1	78	1Y98	A	1789-1794
H1	79	2JPE	A	92-97
H1	80	4CSU	9	29-34
H1	81	1BFU	A	124-129
H1	82	1AF4	A	124-129
H1	83	6BS6	A	352-357
H1	84	3K8L	A	352-357
H1	85	3VSB	A	124-129
H1	86	3WJM	D	300-305
H1	87	3QTL	B	123-128
H1	88	5I84	A	195-200
H1	89	4X7T	H	6-11
H1	90	2BM4	A	72-78
H1	91	2BM5	A	72-78
H1	92	2BM7	B	72-78
H1	93	3GQ9	A	351-357
H1	94	2BM4	A	82-88
H1	95	3SUC	A	351-357
H1	96	5O3W	B	582-588
H1	97	5UW6	B	582-588
H1	98	3GQ8	A	351-357
H1	99	3GQ7	A	351-357
H1	100	5XDG	D	215-221
H1	101	5O3V	A	582-588
H1	102	5UW3	B	582-588
H1	103	5UZW	B	582-588
H1	104	3GQA	A	351-357
H1	105	5O3U	A	582-588
H1	106	5XDB	D	215-221
H1	107	5UW5	B	582-588
H1	108	5XDC	A	215-221
H1	109	5XB8	D	215-221
H1	110	5GJ8	A	214-220
H1	111	2O8D	B	1089-1095
H1	112	2JBT	A	223-229
H1	113	3ST8	A	376-382
H1	114	5GJ7	A	214-220
H1	115	4JEK	A	218-224
H1	116	1YR2	A	595-601
H1	117	4ZXV	A	228-234
H1	118	2JBR	A	223-229
H1	119	6EOR	D	750-756
H1	120	3EQO	A	286-292
H1	121	4G3S	A	376-382
H1	122	4G3Q	A	376-382
H1	123	3DJ4	A	376-382
H1	124	6CAZ	A	71-77
H1	125	1JCK	B	33-39
H1	126	3O3J	A	70-76
H1	127	2QKX	A	376-382
H1	128	2IX6	A	258-264
H1	129	2UVE	B	456-462
H1	130	1BS8	A	70-76
H1	131	1ICJ	A	70-76
H1	132	2W3T	A	70-76
H1	133	3GRH	A	298-304
H1	134	4HCQ	A	376-382
H1	135	1BHE	A	299-305
H1	136	4BP8	A	583-589
H1	137	1STE	A	33-39
H1	138	1UNS	A	33-39
H1	139	2Z87	A	185-191
H1	140	3BVZ	A	33-39
H1	141	2IPK	D	33-39
H1	142	1JWU	D	33-39
H1	143	1T5X	D	33-39
H1	144	3BZD	B	33-39
H1	145	5XZ0	B	33-39
H1	146	1SJE	D	33-39
H1	147	1PYW	D	33-39
H1	148	3BYY	B	33-39
H1	149	2AQ1	F	33-39
H1	150	5DN0	A	158-164
H1	151	2AQ2	B	33-39
H1	152	1SJH	D	33-39
H1	153	1I4X	A	33-39
H1	154	1KLU	D	33-39
H1	155	1KLG	D	33-39
H1	156	1I4R	A	33-39
H1	157	2VBI	E	280-286
H1	158	1JWS	D	33-39
H1	159	1SE2	A	33-39
H1	160	1JWM	D	33-39
H1	161	4C56	C	33-39
H1	162	2O6W	A	150-156
H1	163	1DAB	A	194-200
H1	164	5DN0	A	60-66
H1	165	5DN0	A	70-76
H1	166	2Z86	C	185-191
H1	167	5DN0	A	148-154
H1	168	5DN0	A	65-71
H1	169	3W2D	A	60-66
H1	170	5AHO	A	116-122
H1	171	2QYU	A	266-272
H1	172	4YC5	A	50-56
H1	173	5JW7	A	266-272
H1	174	2I7T	A	175-181
H1	175	1UUN	A	87-93
H1	176	2QYU	A	251-257
H1	177	3PSS	B	151-157
H1	178	2XT4	B	59-65
H1	179	4NK7	A	389-395
H1	180	1WX1	A	98-104
H1	181	4N7V	A	594-600
H1	182	3SY2	B	251-257
H1	183	2VSO	B	324-330
H1	184	3Q87	B	20-26
H1	185	3EPC	2	23-29
H1	186	2PLV	2	23-29
H1	187	5FIL	H	75-81
H1	188	1BDU	A	163-169
H1	189	6AUJ	B	171-177
H1	190	2MOG	A	65-71
H1	191	1FUU	B	323-329
H1	192	3OEE	H	68-74
H1	193	5Y3R	B	56-62
H1	194	3BZ0	A	215-221
H1	195	3O6F	D	93-99
H1	196	2BM5	A	77-83
H1	197	2P03	A	16-22
H1	198	1OOP	C	139-145
H1	199	1TMF	3	134-140
H1	200	1VBE	3	139-145
H1	201	1VBC	3	139-145
H1	202	1PIV	3	139-145
H1	203	2VF5	X	393-399
H1	204	1MOQ	A	393-399
H1	205	1MOR	A	393-399
H1	206	2J6H	A	393-399
H1	207	4AMV	A	393-399
H1	208	2ZJ4	A	465-471
H1	209	2ZJ3	A	465-471
H1	210	4OAN	A	163-169
H1	211	2EU1	A	332-338
H1	212	1MNF	B	332-338
H1	213	2C7C	A	332-338
H1	214	1SX3	E	332-338
H1	215	4KI8	B	332-338
H1	216	1KP8	G	332-338
H1	217	3RTK	A	330-336
H1	218	2C7D	A	332-338
H1	219	2C7E	A	332-338
H1	220	4X8R	A	153-159
H1	221	3E76	A	332-338
H1	222	3VZ8	C	332-338
H1	223	5OPX	A	332-338
H1	224	3GAA	A	161-167
H1	225	5DZZ	A	2019-2025
H1	226	5CGT	A	503-509
H1	227	1CGT	A	503-509
H1	228	5D6H	A	57-63
H1	229	3CGT	A	503-509
H1	230	3D50	A	945-951
H1	231	2FYV	A	945-951
H1	232	3CV5	A	945-951
H1	233	1HXK	A	945-951
H1	234	3DX0	A	945-951
H1	235	3BUB	A	945-951
H1	236	1R33	A	945-951
H1	237	1TQV	A	945-951
H1	238	1HTY	A	945-951
H1	239	1R34	A	945-951
H1	240	2F7Q	A	945-951
H1	241	1HWW	A	945-951
H1	242	3BVW	A	945-951
H1	243	3AY3	A	203-209
H1	244	3MEM	A	19-25
H1	245	4U4C	A	291-297
H1	246	4A4Z	A	473-479
H1	247	5DCA	A	1510-1516
H1	248	2XGJ	A	291-297
H1	249	4KIT	B	1489-1495
H1	250	4ZE9	A	360-366
H1	251	4ZEC	A	360-366
H1	252	4ZEI	A	360-366
H1	253	1SA3	A	140-146
H1	254	4XGT	A	322-328
H1	255	4ZEK	A	360-366
H1	256	4RA1	A	360-366
H1	257	4ZE8	A	360-366
H1	258	5JIF	A	260-266
H1	259	5OAC	A	249-255
H1	260	1F91	A	297-303
H1	261	4JV3	A	295-301
H1	262	5DTU	A	613-619
H1	263	4JRH	A	303-309
H1	264	3LRT	B	118-124
H1	265	4J0I	B	188-194
H1	266	1JY1	A	513-519
H1	267	1QZQ	A	513-519
H1	268	1DS9	A	53-59
H1	269	4MNQ	D	23-29
H1	270	4H1V	A	322-703
H1	271	4WWK	B	239-245
H1	272	2J8U	F	230-236
H1	273	4IIQ	B	229-235
H1	274	3ARG	D	231-237
H1	275	4L8S	B	228-234
H1	276	5M02	H	221-227
H1	277	5M01	H	221-227
H1	278	5M00	H	221-227
H1	279	5TJE	F	221-227
H1	280	5UK0	A	273-279
H1	281	5AOH	A	10-16
H1	282	4WSS	D	305-311
H1	283	3WMW	A	179-185
H1	284	2OV9	C	20-26
H1	285	3WEA	A	103-109
H1	286	4HYF	B	945-951
H1	287	5Y1D	B	171-177
H1	288	5WQE	A	950-956
H1	289	4BED	A	323-329
H1	290	1UCT	A	15-21
H1	291	5DCA	A	586-592
H1	292	3S18	A	208-214
H1	293	1FYF	B	616-622
H1	294	2EPM	X	237-243
H1	295	5A6B	D	236-242
H1	296	5LMQ	X	26-32
H1	297	3LCE	C	209-215
H1	298	4WZ5	D	209-215
H1	299	1SFS	A	166-172
H1	300	1E4D	C	209-215
H1	301	1K55	D	209-215
H1	302	4MRT	C	29-35
H1	303	3Q24	B	364-370
H1	304	3C2P	B	364-370
H1	305	1SV5	A	359-365
H1	306	1FOF	A	209-215
H1	307	5HKV	R	50-56
H1	308	3LKH	B	553-559
H1	309	5FS9	B	594-600
H1	310	5FS7	A	594-600
H1	311	4FFC	A	279-285
H1	312	3AG6	A	250-256
H1	313	3J5L	T	51-57
H1	314	5UJ0	A	236-242
H1	315	2IA5	H	236-242
H1	316	2EJG	A	2-8
H1	317	3AX1	A	420-426
H1	318	1KSW	A	209-215
H1	319	1PIX	B	364-370
H1	320	3GLM	B	368-374
H1	321	3GMA	B	368-374
H1	322	2YUI	A	154-160
H1	323	2PKK	A	86-92
H1	324	4UBE	A	86-92
H1	325	5VY8	C	716-722
H1	326	5VYA	A	716-722
H1	327	3AYT	C	135-141
H1	328	2KSW	A	7-13
H1	329	5I14	A	11-17
H1	330	4EPS	A	485-492
H1	331	1FC4	B	369-376
H1	332	2VU9	A	898-905
H1	333	3V0B	A	898-905
H1	334	3V0A	A	898-905
H1	335	3MPP	G	890-897
H1	336	5MOY	A	898-905
H1	337	6F0P	A	904-911
H1	338	3BBD	B	88-95
H1	339	3BBE	A	88-95
H1	340	3BBH	B	88-95
H1	341	5UIN	A	30-37
H1	342	5UIK	B	30-37
H1	343	2YGL	A	196-203
H1	344	5UIM	A	30-37
H1	345	3SHT	A	762-769
H1	346	3SQD	A	978-985
H1	347	3O53	A	117-124
H1	348	3OJA	A	117-124
H1	349	2I0W	A	34-41
H1	350	3RJ2	X	86-93
H1	351	5TV7	A	83-90
H1	352	4Q3E	B	187-194
H1	353	4NEN	A	863-870
H1	354	4M98	A	293-300
H1	355	1DU5	A	34-41
H1	356	4IHG	E	104-111
H1	357	1TJU	B	81-88
H1	358	2ED4	B	47-54
H1	359	5VT6	A	33-40
H1	360	2ECR	A	47-54
H1	361	2ECU	A	47-54
H1	362	3ZXF	B	23-30
H1	363	4MYO	B	72-79
H1	364	4U1R	A	269-276
H1	365	3T57	A	45-52
H1	366	4G3P	A	412-419
H1	367	3KWE	A	127-134
H1	368	4XBQ	B	23-30
H1	369	6F8P	A	248-255
H1	370	4G3Q	A	412-419
H1	371	4MZU	F	71-78
H1	372	5IWL	D	10-17
H1	373	4G3S	A	412-419
H1	374	5H9S	A	23-30
H1	375	3FWW	A	272-279
H1	376	3NND	A	186-193
H1	377	1BKZ	A	23-30
H1	378	5H9Q	A	23-30
H1	379	3ZXE	B	23-30
H1	380	4DUR	A	556-563
H1	381	3N90	A	171-178
H1	382	4GAL	A	23-30
H1	383	4WAM	A	39-46
H1	384	3SPT	A	412-419
H1	385	1FLL	A	448-455
H1	386	6F9E	A	248-255
H1	387	5OAC	A	171-178
H1	388	1RJX	B	556-563
H1	389	1DJE	A	362-369
H1	390	3HMU	A	425-432
H1	391	5D93	A	125-132
H1	392	2GAL	A	23-30
H1	393	4UW4	A	23-30
H1	394	1KQA	C	102-109
H1	395	1KRR	C	102-109
H1	396	3T59	B	125-132
H1	397	4FQZ	A	205-212
H1	398	2JJT	D	10-17
H1	399	3R0S	A	81-88
H1	400	4MZU	F	103-110
H1	401	5DUV	D	37-44
H1	402	4ADD	A	375-382
H1	403	4G3P	A	335-342
H1	404	4G87	A	335-342
H1	405	4G3Q	A	335-342
H1	406	3ST8	A	335-342
H1	407	3D98	A	335-342
H1	408	3SPT	A	335-342
H1	409	4G3S	A	335-342
H1	410	3DJ4	A	335-342
H1	411	4K6R	A	335-342
H1	412	2QYS	B	36-43
H1	413	5NSR	D	995-1002
H1	414	1GDQ	A	128-135
H1	415	4JF0	B	378-385
H1	416	1PZX	B	5-12
H1	417	1SZS	B	399-406
H1	418	5JSH	B	406-413
H1	419	5JT1	B	406-413
H1	420	5JSU	B	406-413
H1	421	3ZE9	B	406-413
H1	422	1CC1	L	409-416
H1	423	1H7X	C	329-336
H1	424	3ZEA	B	406-413
H1	425	7AT1	A	263-270
H1	426	4OFQ	A	1163-1170
H1	427	1GQ6	B	21-28
H1	428	2NRU	B	334-341
H1	429	1GQ7	E	21-28
H1	430	4RWY	H	94-100A
H1	431	5UHO	A	137-144
H1	432	5TKE	A	137-144
H1	433	3P0Y	A	424-431
H1	434	4UIP	A	424-431
H1	435	1MOX	B	424-431
H1	436	5SX5	M	424-431
H1	437	4KRP	A	424-431
H1	438	6B3S	E	424-431
H1	439	3BE1	A	431-438
H1	440	3C09	A	424-431
H1	441	5MY6	A	453-460
H1	442	4KRO	A	424-431
H1	443	4OGA	E	104-111
H1	444	1M6B	B	422-429
H1	445	3I2T	A	416-423
H1	446	1S78	B	431-438
H1	447	2A91	A	119-126
H1	448	4GC1	A	220-227
H1	449	4GC2	A	220-227
H1	450	3M7H	A	220-227
H1	451	3M7J	A	220-227
H1	452	4QXE	A	313-320
H1	453	3A5R	B	37-44
H1	454	1CGZ	A	44-51
H1	455	4OIT	B	76-83
H1	456	4OIZ	B	76-83
H1	457	4JAY	A	206-213
H1	458	1DLP	C	50-57
H1	459	4DFN	A	510-517
H1	460	4FYN	A	510-517
H1	461	5C26	A	510-517
H1	462	3W2O	A	853-860
H1	463	4F1O	A	1175-1182
H1	464	3W2P	A	853-860
H1	465	5X26	A	853-860
H1	466	4V0G	A	965-972
H1	467	4TKS	A	853-860
H1	468	4CT1	A	221-228
H1	469	4R3P	A	853-860
H1	470	4LRM	A	856-863
H1	471	3PWY	A	221-228
H1	472	3I6W	B	366-373
H1	473	4RIW	D	829-836
H1	474	4RIY	D	829-836
H1	475	5FEE	A	853-860
H1	476	4RIX	D	829-836
H1	477	6C22	A	262-269
H1	478	1R4M	H	247-254
H1	479	1YOV	B	247-254
H1	480	4Z8M	A	450-457
H1	481	3AVW	A	419-426
H1	482	2WS9	2	67-74
H1	483	5VVW	F	169-176
H1	484	3CS2	A	228-235
H1	485	3E3H	A	228-235
H1	486	1I0D	B	228-235
H1	487	1DPM	A	228-235
H1	488	2P5T	E	100-107
H1	489	5A8R	A	242-249
H1	490	1V5T	A	69-76
H1	491	1DL5	A	148-155
H1	492	3PYM	A	117-124
H1	493	2I5P	O	116-122A
H1	494	4E41	I	22-29
H1	495	4UDT	A	24-31
H1	496	2HIX	A	513-520
H1	497	2VLR	D	24-31
H1	498	5MOI	C	360-367
H1	499	2XN1	C	37-44
H1	500	2XN0	A	37-44
H1	501	3SUW	A	16-23
H1	502	3GH7	A	16-23
H1	503	3RF1	A	79-86
H1	504	1FZB	F	159-166
H1	505	1FZE	C	159-166
H1	506	1RF0	F	159-166
H1	507	1Z3S	A	290-297
H1	508	1ADN	A	34-41
H1	509	4WFN	B	70-77
H1	510	4IOC	B	70-77
H1	511	5JVG	B	70-77
H1	512	2ZJP	B	70-77
H1	513	2DAR	A	31-38
H1	514	1WIG	A	11-18
H1	515	1Y1V	A	3-10
H1	516	3J0K	A	3-10
H1	517	2R93	A	3-10
H1	518	3PVM	A	131-138
H1	519	4EKJ	A	327-334
H1	520	5ONH	A	615-622
H1	521	5ON2	A	615-622
H1	522	3ZGZ	D	615-622
H1	523	3MCS	A	189-197
H1	524	4KNG	B	439-446
H1	525	5UHE	C	163-170
H1	526	5UHD	C	163-170
H1	527	5UH5	C	163-170
H1	528	4KBM	A	157-164
H1	529	6FBV	C	163-170
H1	530	1QBK	C	182-190
H1	531	4HWK	A	154-162
H1	532	4J7X	A	154-162
H1	533	4Z3K	D	154-162
H1	534	4J7U	C	154-162
H1	535	3TFO	C	140-148
H1	536	3HB4	X	142-150
H1	537	3HB5	X	142-150
H1	538	1FDW	A	142-150
H1	539	4FGS	A	138-146
H1	540	2OX4	D	79-87
H1	541	3ARB	C	22-30
H1	542	3ARF	C	22-30
H1	543	3ARE	C	22-30
H1	544	3O9W	C	22-30
H1	545	4IRS	C	22-30
H1	546	3QUZ	C	22-30
H1	547	3QI9	C	22-30
H1	548	2EYT	A	22-30
H1	549	3DMK	A	330-338
H1	550	4X9I	B	332-340
H1	551	4JFD	D	23-31
H1	552	4JFF	D	23-31
H1	553	4JFE	D	23-31
H1	554	4QOK	D	23-31
H1	555	5ES6	A	459-467
H1	556	2GJ6	D	22-30
H1	557	5ES5	B	459-467
H1	558	5ES9	A	459-467
H1	559	5KSA	C	29-37
H1	560	5ISZ	D	23-31
H1	561	1NOU	B	70-78
H1	562	1NOW	B	70-78
H1	563	1NP0	A	70-78
H1	564	5TL6	B	252-260
H1	565	4OVZ	B	252-260
H1	566	2FE8	A	252-260
H1	567	4M0W	A	252-260
H1	568	5GJW	F	168-176
H1	569	1IQ7	A	441-449
H1	570	5MHN	B	64-72
H1	571	1GGY	B	64-72
H1	572	1GGT	A	64-72
H1	573	5GS2	B	46-54
H1	574	4AY9	Y	223-231
H1	575	4BBL	V	334-342
H1	576	4BBL	A	334-342
H1	577	2WFS	A	334-342
H1	578	1H6U	A	81-89
H1	579	1MQO	A	171-179
H1	580	1DXK	A	124-132
H1	581	3BC2	A	124-132
H1	582	2NXA	A	124-132
H1	583	2NYP	A	124-132
H1	584	2NZF	A	124-132
H1	585	3KNS	A	124-132
H1	586	3KNR	A	124-132
H1	587	2BGA	B	171-179
H1	588	1W0J	C	363-371
H1	589	5FX8	U	56-64
H1	590	4XA7	A	53-61
H1	591	2JEB	I	11-19
H1	592	5NIE	B	413-421
H1	593	3J99	A	28-36
H1	594	1BMP	A	69-77
H1	595	3BK3	B	45-53
H1	596	4YMI	B	148-156
H1	597	3CIY	B	164-172
H1	598	4MQ9	C	281-289
H1	599	5VO8	C	281-289
H1	600	3JAO	B	303-311
H1	601	3J6E	B	303-311
H1	602	3PUV	F	450-458
H1	603	3JCL	A	680-688
H1	604	3AP7	A	138-147
H1	605	5T7U	A	138-147
H1	606	5T7T	A	138-147
H1	607	5T7S	A	138-147
H1	608	4BMB	A	138-147
H1	609	3AP9	A	138-147
H1	610	5GZC	A	145-154
H1	611	5T7I	A	138-147
H1	612	3VKM	A	138-147
H1	613	4BME	A	138-147
H1	614	5GZD	A	145-154
H1	615	3AP4	D	138-147
H1	616	2YV8	A	145-154
H1	617	3AP6	D	138-147
H1	618	2YXS	A	145-154
H1	619	3VKL	B	138-147
H1	620	5GZE	A	145-154
H1	621	4HAN	A	138-147
H1	622	3APB	A	138-147
H1	623	4YM3	C	310-319
H1	624	4YM1	C	310-319
H1	625	2D6P	B	133-142
H1	626	4UW6	A	121-130
H1	627	5JP5	E	132-141
H1	628	3NV1	A	310-319
H1	629	3NV4	A	310-319
H1	630	3NV3	A	310-319
H1	631	3NV2	A	310-319
H1	632	5DUU	B	136-145
H1	633	5DUV	D	136-145
H1	634	1SLT	B	120-129
H1	635	5DUX	B	136-145
H1	636	5DUW	B	136-145
H1	637	4FQZ	A	303-312
H1	638	3VKM	A	303-312
H1	639	3VKL	B	303-312
H1	640	3VI1	B	320-329
H1	641	3NFY	B	210-219
H1	642	5D4E	N	178-187
H1	643	2AUJ	D	354-363
H1	644	4OIR	D	354-363
H1	645	4QSH	C	1090-1099
H1	646	3QG1	A	123-132
H1	647	1IW7	D	1312-1321
H1	648	2K33	A	82-91
H1	649	3DXJ	D	354-363
H1	650	3BG3	A	1124-1133
H1	651	3S94	A	568-577
H1	652	3NVQ	E	401-410
H1	653	5WE7	A	24-33
H1	654	4M5Q	A	24-33
H1	655	5CZN	A	24-33
H1	656	5FDD	A	29-38
H1	657	5YK4	A	219-228
H1	658	4IJ4	A	114-123
H1	659	3Q19	B	52-61
H1	660	3QAG	A	52-61
H1	661	4AGS	A	260-269
H1	662	4XVO	B	158-168
H1	663	1KHG	A	373-382
H1	664	4YWB	A	373-382
H1	665	5DVB	A	165-174
H1	666	3M7P	A	474-483
H1	667	3QVX	A	103-112
H1	668	2XNX	L	346-355
H1	669	3HUS	F	346-355
H1	670	5DJK	A	159-168
H1	671	5DJF	A	159-168
H1	672	2G1H	A	232-241
H1	673	2G2O	A	232-241
H1	674	2EF7	A	61-70
H1	675	4GWQ	E	75-84
H1	676	3THX	B	347-356
H1	677	1G0N	A	164-173
H1	678	1ZUE	A	6-15
H1	679	4JDF	A	194-203
H1	680	5FWW	A	1096-1106
H1	681	3S2K	B	1096-1106			FALSE
H1	682	5GJE	B	1096-1106			FALSE
H1	683	3S8Z	A	1096-1106			FALSE
H1	684	3WRX	B	309-319			FALSE
H1	685	3WRY	B	309-319			FALSE
H1	686	4NDH	A	208-218			FALSE
H1	687	4NDF	A	208-218			FALSE
H1	688	4NDI	A	208-218			FALSE
H1	689	3N6T	A	220-230			FALSE
H1	690	4CP6	A	160-170			FALSE
H1	691	4FDW	A	368-378			FALSE
H1	692	3ZE6	A	219-229			FALSE
H1	693	3ZE8	A	219-229			FALSE
H1	694	5JSU	A	219-229			FALSE
H1	695	4JL8	A	130-140			FALSE
H1	696	3SR0	B	130-140			FALSE
H1	697	4CF7	A	130-140			FALSE
H1	698	5GJE	A	421-431			FALSE
H1	699	4DG6	A	421-431			FALSE
H1	700	4LK0	D	1271-1281			FALSE
H1	701	4DC9	A	274-284			FALSE
H1	702	4TKX	L	308-318			FALSE
H1	703	4O1H	A	17-27			FALSE
H1	704	3E8N	A	259-269			FALSE
H1	705	4NOA	A	53-63			FALSE
H1	706	2J04	B	506-516			FALSE
H1	707	4FS7	A	223-234			FALSE

## Sheet: Database Loop 2
Loop	Number	PDB	Chain	Residues
H2	1	5DHM	C	96-100
H2	2	1WHF	A	30-34
H2	3	2ZG2	A	78-81
H2	4	4S3R	A	364-368
H2	5	3LDG	A	216-220
H2	6	4K9E	H	75-79
H2	7	1TFY	A	204-208
H2	8	5GUV	A	1095-1099
H2	9	5WB8	C	56-60
H2	10	2PXS	A	116-120
H2	11	4JL9	A	317-321
H2	12	4LK8	A	54-58
H2	13	5E03	A	77-81
H2	14	3EMH	A	244-248
H2	15	2ICR	C	116-120
H2	16	5VFC	A	244-248
H2	17	2H9L	A	244-248
H2	18	5DFV	C	309-313
H2	19	2LTW	A	193-197
H2	20	2H6N	B	244-248
H2	21	5NPI	B	75-79
H2	22	3R9P	A	28-32
H2	23	2Z31	C	37-41
H2	24	1OJ9	A	371-375
H2	25	1S2Q	A	371-375
H2	26	2H6Q	A	244-248
H2	27	5I1T	A	81-85
H2	28	4CY1	A	244-248
H2	29	1S3E	A	371-375
H2	30	5WK3	T	33-37
H2	31	5F7P	A	157-161
H2	32	3S39	A	96-100
H2	33	3RHT	A	176-180
H2	34	2BK5	A	371-375
H2	35	3AWG	C	489-493
H2	36	4JLC	A	317-321
H2	37	2V5Z	A	371-375
H2	38	2V60	A	371-375
H2	39	2RIP	A	138-142
H2	40	2TGF	A	26-30
H2	41	2GOP	A	81-85
H2	42	2W8X	A	47-51
H2	43	4PLK	D	73-77
H2	44	2BK3	A	371-375
H2	45	1S2Y	A	371-375
H2	46	3N5K	A	15-19
H2	47	2BYB	A	371-375
H2	48	3FGO	A	15-19
H2	49	2P1X	A	56-60
H2	50	5EAM	A	244-248
H2	51	4LP1	B	54-58
H2	52	5B5Q	B	267-271
H2	53	3FTO	A	94-98
H2	54	3Q66	C	390-394
H2	55	1XME	A	96-100
H2	56	2IIH	A	91-95
H2	57	2VRM	A	371-375
H2	58	3GFX	B	180-184
H2	59	4PWV	B	55-59
H2	60	4LY5	A	185-189
H2	61	5UAY	A	181-185
H2	62	3RTK	A	207-211
H2	63	2WNU	C	126-130
H2	64	2I3T	A	281-285
H2	65	4RGH	A	305-309
H2	66	1P2T	A	103-107
H2	67	4OPF	A	6465-6469
H2	68	1R89	A	204-208
H2	69	5HI3	L	68A-71
H2	70	3P9Y	A	183-187
H2	71	1FYA	A	209-213
H2	72	5B5Q	A	267-271
H2	73	4Q15	B	438-442
H2	74	5GXH	A	670-674
H2	75	4DZO	B	696-700
H2	76	3V0G	B	489-493
H2	77	3S8I	A	345-349
H2	78	4NCX	A	438-442
H2	79	3C8U	A	108-112
H2	80	2Z8V	A	405-409
H2	81	2BS3	D	352-356
H2	82	3G9B	A	150-154
H2	83	5VOI	D	440-444
H2	84	5GXI	A	670-674
H2	85	1UDI	I	50-54
H2	86	5H3U	A	670-674
H2	87	5O11	A	178-182
H2	88	4V15	A	140-144
H2	89	2D1W	B	182-186
H2	90	5MO4	A	282-286
H2	91	4L9W	A	103-107
H2	92	2PZN	A	98-102
H2	93	2WWP	A	111-115
H2	94	2CWU	B	182-186
H2	95	2CWV	B	182-186
H2	96	3UGH	B	245-249
H2	97	2DDX	A	28-32
H2	98	3L78	A	66-70
H2	99	4EC5	A	178-182
H2	100	4FPE	A	335-339
H2	101	4G72	A	96-100
H2	102	2CFD	B	182-186
H2	103	5BWZ	A	322-326
H2	104	3AMO	B	182-186
H2	105	3VPL	A	28-32
H2	106	3WAX	A	236-240
H2	107	2QPN	B	34-38
H2	108	1NUN	A	127-131
H2	109	3ZLE	A	244-248
H2	110	2W38	A	261-265
H2	111	5H1J	A	670-674
H2	112	5UXF	A	105-109
H2	113	4FPY	A	335-339
H2	114	4GOG	A	34-38
H2	115	4QA4	A	322-326
H2	116	1H4I	A	364-368
H2	117	2E2V	B	182-186
H2	118	4QU3	A	34-38
H2	119	1SS8	A	209-213
H2	120	4HZO	A	296-300
H2	121	2WLY	A	498-502
H2	122	3ZNV	A	297-301
H2	123	5M25	A	244-248
H2	124	4PEG	C	32-36
H2	125	3NI9	A	34-38
H2	126	5TIX	A	173-177
H2	127	5F82	B	34-38
H2	128	4RN0	A	322-326
H2	129	4H8R	A	34-38
H2	130	4GNU	B	34-38
H2	131	1H4J	A	364-368
H2	132	3WG2	B	68-72
H2	133	3AMO	A	182-186
H2	134	5TIW	A	173-177
H2	135	2MY6	A	51-55
H2	136	4KSJ	A	297-301
H2	137	3X3X	A	182-186
H2	138	2QKL	B	78-82
H2	139	4YDQ	A	469-473
H2	140	2JGP	A	24-28
H2	141	5F9Z	A	379-383
H2	142	5F83	A	34-38
H2	143	2ANN	A	34-38
H2	144	5D1C	A	322-326
H2	145	2RJC	B	430-434
H2	146	5THT	A	322-326
H2	147	4NC5	A	62-66
H2	148	4FKL	A	25-29
H2	149	4QA2	B	322-326
H2	150	5I79	B	258-262
H2	151	5DC8	B	322-326
H2	152	5B4A	B	91-95
H2	153	2GEL	G	48-52
H2	154	4I1D	D	69-73
H2	155	5AQ9	A	173-177
H2	156	5B49	B	91-95
H2	157	4JIU	A	66-70
H2	158	5THV	A	322-326
H2	159	1YRV	A	84-88
H2	160	1JQ5	A	224-228
H2	161	4X61	A	381-385
H2	162	2C3Q	A	123-127
H2	163	3GYM	I	26-30
H2	164	4C9B	A	395-399
H2	165	5FCW	A	322-326
H2	166	4DGW	A	55-59
H2	167	3MBR	X	189-193
H2	168	2EAT	A	15-19
H2	169	2ZKO	A	49-53
H2	170	3WAW	A	236-240
H2	171	5D1D	A	322-326
H2	172	3NKP	A	236-240
H2	173	4WX6	C	63-67
H2	174	5U82	A	106-110
H2	175	4RVZ	Z	198-202
H2	176	5H3S	A	670-674
H2	177	1IMV	A	238-242
H2	178	3X40	A	182-186
H2	179	5Y8Q	B	157-161
H2	180	3EEQ	A	145-149
H2	181	5U83	A	106-110
H2	182	2XKJ	E	444-448
H2	183	2HF2	B	202-206
H2	184	5LIA	A	236-240
H2	185	4K86	A	200-204
H2	186	5DC6	A	322-326
H2	187	5GQX	A	398-402
H2	188	2Z8R	A	515-519
H2	189	3F2G	B	106-110
H2	190	3OTT	B	228-232
H2	191	4BRU	A	401-405
H2	192	3BXJ	B	619-623
H2	193	4LY1	A	324-328
H2	194	4R39	A	310-314
H2	195	4FN5	A	186-190
H2	196	5I78	A	258-262
H2	197	2E2T	A	182-186
H2	198	2N5T	A	460-464
H2	199	2XDF	A	460-464
H2	200	4NCS	A	62-66
H2	201	2L5H	A	460-464
H2	202	2KX9	A	460-464
H2	203	2HWG	A	460-464
H2	204	5B4B	B	91-95
H2	205	2QRK	A	113-117
H2	206	5B4C	B	91-95
H2	207	4HVC	A	1200-1204
H2	208	1S1D	A	113-117
H2	209	5ANR	B	452-456
H2	210	3RPN	D	50-54
H2	211	5U7B	A	106-110
H2	212	3JQK	A	91-95
H2	213	5B4D	B	91-95
H2	214	4WJU	A	266-270
H2	215	3NJA	C	36-40
H2	216	1BKD	R	103-107
H2	217	5IWG	A	324-328
H2	218	4I41	A	178-182
H2	219	5U7C	B	106-110
H2	220	4GOV	B	400-404
H2	221	5JVN	A	777-781
H2	222	5ODC	G	477-481
H2	223	4W8K	B	183-187
H2	224	1GUD	A	29-33
H2	225	1TL9	A	51-55
H2	226	5GZ6	A	112-116
H2	227	2H6R	B	31-35
H2	228	5D2J	B	22-26
H2	229	3PRP	A	111-115
H2	230	3L8B	A	886-890
H2	231	1J4W	A	132-136
H2	232	3ING	A	133-137
H2	233	3OSX	A	209-213
H2	234	5X61	B	299-303
H2	235	2V11	C	330-334
H2	236	3QTG	A	70-74
H2	237	1O57	C	221-225
H2	238	1TFW	A	204-208
H2	239	3FVZ	A	707-711
H2	240	3EH3	A	96-100
H2	241	1HC7	C	189-193
H2	242	5FIA	B	229-233
H2	243	5JVL	A	777-781
H2	244	5KYK	C	103-107
H2	245	3FQD	A	599-603
H2	246	3FN8	B	106-110
H2	247	5I77	A	258-262
H2	248	5FOY	A	282-286
H2	249	1GZJ	A	231-235
H2	250	5D2K	B	22-26
H2	251	3HVR	B	371-375
H2	252	2IB9	D	339-343
H2	253	3MZ6	A	322-326
H2	254	3VA6	A	228-232
H2	255	3R9O	A	25-29
H2	256	3S8J	A	69-73
H2	257	2ACZ	A	337-341
H2	258	5G37	A	282-286
H2	259	5XDC	A	403-407
H2	260	5ODI	G	477-481
H2	261	5GQ9	B	371-375
H2	262	3J1B	A	334-338
H2	263	2XKK	C	444-448
H2	264	5JVJ	A	777-781
H2	265	2ZUB	A	246-250
H2	266	4FM0	A	225-229
H2	267	4WC3	A	162-166
H2	268	2IB7	D	339-343
H2	269	2QRL	A	113-117
H2	270	5ODQ	A	477-481
H2	271	2LGJ	A	82-86
H2	272	2XK4	A	103-107
H2	273	5ODH	G	477-481
H2	274	2Q99	A	113-117
H2	275	4FCU	A	207-211
H2	276	1MU5	A	276-280
H2	277	4ER7	A	208-212
H2	278	4I5S	B	126-130
H2	279	1PEA	A	97-101
H2	280	5ER3	A	234-238
H2	281	4WC2	A	162-166
H2	282	4JRF	A	392-396
H2	283	3QW2	A	216-220
H2	284	4EWP	B	36-40
H2	285	2BTG	A	141-145
H2	286	3C8P	A	29-33
H2	287	4TWZ	A	184-188
H2	288	1QLB	A	352-356
H2	289	2IBW	D	339-343
H2	290	3FE2	B	193-197
H2	291	5CJM	A	27-31
H2	292	3RJC	A	25-29
H2	293	3E18	A	112-116
H2	294	5M8O	A	298-302
H2	295	2PX3	A	229-233
H2	296	4M24	A	236-240
H2	297	2IBU	D	339-343
H2	298	1BEG	A	77-81
H2	299	3EZJ	G	24-28
H2	300	4C3H	B	974-978
H2	301	4C3J	B	974-978
H2	302	1HNJ	A	230-234
H2	303	1GKQ	A	175-179
H2	304	3PFF	A	615-619
H2	305	4C3I	B	974-978
H2	306	5OA1	B	974-978
H2	307	5LMX	B	974-978
H2	308	5L9C	C	240-244
H2	309	1RNE	A	316-320
H2	310	3GFG	B	122-126
H2	311	2PBI	D	93-97
H2	312	1MZS	A	230-234
H2	313	2DQM	A	428-432
H2	314	2XRI	A	297-301
H2	315	1H7E	A	197-201
H2	316	3CSK	A	204-208
H2	317	4RNG	D	60-64
H2	318	1GR5	A	295-299
H2	319	4RF0	B	33-37
H2	320	4KIR	A	230-234
H2	321	2DVM	C	179-183
H2	322	1XHK	B	563-567
H2	323	5M8L	A	298-302
H2	324	4B7A	A	658-662
H2	325	3SS6	A	366-370
H2	326	4A0P	A	811-815
H2	327	1QME	A	713-717
H2	328	1Q3S	A	327-331
H2	329	5I1M	V	396-400
H2	330	2QVC	A	58-62
H2	331	5I70	B	316-320
H2	332	3HOX	B	119-123
H2	333	1GQC	A	197-201
H2	334	5C2W	B	374-378
H2	335	3PS0	C	92-96
H2	336	4ZMS	A	180-184
H2	337	3R79	A	154-158
H2	338	4QRJ	A	191-195
H2	339	5KBV	B	91-95
H2	340	5KBS	B	91-95
H2	341	5TVP	Q	50-54
H2	342	1Z0W	A	522-526
H2	343	1D0M	A	205-209
H2	344	4AUN	D	658-662
H2	345	4UQJ	A	91-95
H2	346	5KBT	A	91-95
H2	347	5KBU	A	91-95
H2	348	4UQK	B	91-95
H2	349	3KG2	A	91-95
H2	350	1TF5	A	272-276
H2	351	5UHE	C	824-828
H2	352	2GB3	B	193-197
H2	353	5UH9	C	124-128
H2	354	5H8P	A	27-31
H2	355	4KQN	A	230-234
H2	356	4B2Y	A	658-662
H2	357	3N96	A	-4
H2	358	3UIO	B	50-54
H2	359	3NU8	B	148-152
H2	360	1ASV	A	137-141
H2	361	4F5C	A	153-157
H2	362	1ODL	B	191-195
H2	363	2DEN	B	33-37
H2	364	4B31	A	658-662
H2	365	4EBF	A	166-170
H2	366	2FNI	A	146-150
H2	367	1EP9	A	239-243
H2	368	1VSF	A	137-141
H2	369	4UBU	H	366-370
H2	370	3HSY	B	85-89
H2	371	5CZK	A	54-58
H2	372	5UHA	C	824-828
H2	373	1I50	B	119-123
H2	374	1DDW	A	81-85
H2	375	3N9M	A	363-367
H2	376	4JF0	B	218-222
H2	377	5C9U	A	27-31
H2	378	4WQT	H	85-89
H2	379	3DVN	Y	33-37
H2	380	1ODK	D	191-195
H2	381	4U5B	B	87-91
H2	382	5OIK	E	96-100
H2	383	5TJ8	A	617-621
H2	384	5JWR	A	67-71
H2	385	2WXB	B	54-58
H2	386	1VSL	A	137-141
H2	387	3HJW	C	73-77
H2	388	3P1U	B	273-277
H2	389	3P1U	B	304-308
H2	390	4LDN	A	192-196
H2	391	1VR6	A	156-160
H2	392	4U5E	B	87-91
H2	393	1GS5	A	54-58
H2	394	5FMH	A	325-329
H2	395	1ASU	A	137-141
H2	396	1CPO	A	60-64
H2	397	4U5D	B	87-91
H2	398	3NI2	A	141-145
H2	399	4FDC	B	325-329
H2	400	5L2E	A	111-115
H2	401	3MC6	C	277-281
H2	402	4BXX	B	119-123
H2	403	2RB5	A	198-202
H2	404	4AHU	A	132-136
H2	405	1ODJ	F	191-195
H2	406	3MC6	A	277-281
H2	407	5M8Q	A	298-302
H2	408	2LDR	A	365-369
H2	409	5TET	B	615-619
H2	410	3HOY	B	119-123
H2	411	1EVY	A	314-318
H2	412	4AHS	A	132-136
H2	413	4CY6	A	277-281
H2	414	4AHR	A	132-136
H2	415	5TDF	B	615-619
H2	416	5UHD	C	824-828
H2	417	1FKX	A	33-37
H2	418	2CPO	A	60-64
H2	419	4KZK	A	60-64
H2	420	5LU0	A	191-195
H2	421	1FA8	B	23-27
H2	422	1FGS	A	278-282
H2	423	3PO2	B	119-123
H2	424	5EU7	B	132-136
H2	425	2IU0	A	578-582
H2	426	5UHB	C	824-828
H2	427	5A06	A	305-309
H2	428	4U5F	B	87-91
H2	429	3AVI	A	132-136
H2	430	4XGI	D	222-226
H2	431	2FAW	A	52-56
H2	432	4AH9	A	132-136
H2	433	2NBD	A	33-37
H2	434	4A3F	B	119-123
H2	435	3ZSQ	A	132-136
H2	436	5LN1	U	33-37
H2	437	4AHT	A	132-136
H2	438	3AVJ	A	132-136
H2	439	1S70	A	238-242
H2	440	3H3O	X	207-211
H2	441	1FA6	B	23-27
H2	442	4Q5H	B	33-37
H2	443	2X5D	D	202-206
H2	444	5JWO	A	67-71
H2	445	1M65	A	150-154
H2	446	4A3J	B	119-123
H2	447	1PB0	A	150-154
H2	448	4CPK	A	230-234
H2	449	5D0M	B	33-37
H2	450	3M5X	B	115-119
H2	451	1SZS	B	231-235
H2	452	2LVQ	A	33-37
H2	453	3AC0	A	705-709
H2	454	1DBP	A	29-33
H2	455	5MX8	A	191-195
H2	456	1HZZ	B	114-118
H2	457	6F5A	A	191-195
H2	458	1SF2	B	231-235
H2	459	4GP4	A	408-412
H2	460	2CIY	A	60-64
H2	461	4P77	A	195-199
H2	462	4U4F	A	91-95
H2	463	1CB8	A	189-193
H2	464	1BYW	A	87-91
H2	465	3K1J	A	536-540
H2	466	1SZU	B	231-235
H2	467	3WU5	E	692-696
H2	468	3WU4	E	692-696
H2	469	3FYP	C	44-48
H2	470	5FWY	A	85-89
H2	471	4U2P	B	89-93
H2	472	5MX4	A	191-195
H2	473	5EUE	A	210-214
H2	474	5WUP	A	461-465
H2	475	1HPL	A	138-142
H2	476	1OAC	B	141-145
H2	477	2YJ6	B	554-558
H2	478	4WYR	A	266-270
H2	479	1FKW	A	33-37
H2	480	3PLA	C	75-79
H2	481	3HKE	A	27-31
H2	482	3FLC	X	207-211
H2	483	2E2I	B	119-123
H2	484	5TEJ	D	90-94
H2	485	5TP4	B	199-203
H2	486	5UT4	A	688-692
H2	487	1OMP	A	30-34
H2	488	3IAR	A	33-37
H2	489	4IJM	A	66-70
H2	490	4JAK	A	24-28
H2	491	3NT6	B	370-374
H2	492	3WU6	E	692-696
H2	493	1ECP	F	191-195
H2	494	4M0W	B	33-37
H2	495	5HPT	B	33-37
H2	496	4U4G	A	91-95
H2	497	3AKB	A	40-44
H2	498	2WXN	A	267-271
H2	499	1VKM	A	43-47
H2	500	1BKR	A	73-77
H2	501	4ITY	A	149-153
H2	502	3WV5	A	241-245
H2	503	4XLH	A	211-215
H2	504	5I7A	D	92-96
H2	505	5XT6	A	134-138
H2	506	3COJ	X	1671-1675
H2	507	5GOG	A	33-37
H2	508	2V37	A	55-59
H2	509	2R7D	A	283-287
H2	510	1FUY	B	125-129
H2	511	3A6E	D	59-63
H2	512	2JI7	A	96-100
H2	513	3CGD	B	349-353
H2	514	4XL9	A	211-215
H2	515	3MBB	B	210-214
H2	516	2OEN	G	88-92
H2	517	2WA5	A	208-212
H2	518	3MAD	B	210-214
H2	519	4E4T	A	392-396
H2	520	1PS7	C	195-199
H2	521	2DTN	A	89-93
H2	522	3V0U	A	196-200
H2	523	5BSM	A	144-148
H2	524	1XVV	A	314-318
H2	525	1PUB	A	100-104
H2	526	1PR0	B	191-195
H2	527	3CGB	A	349-353
H2	528	5ITZ	A	216-220
H2	529	1X2G	C	62-66
H2	530	2INN	A	474-478
H2	531	2AXV	B	122-126
H2	532	1KFJ	B	125-129
H2	533	3PHW	B	33-37
H2	534	2BGN	E	33-37
H2	535	5VI8	C	815-819
H2	536	4IU0	A	149-153
H2	537	5A2D	C	249-253
H2	538	5TW1	C	815-819
H2	539	1Y7E	A	391-395
H2	540	5DWY	B	331-335
H2	541	3LPZ	A	285-289
H2	542	4QTN	C	58-62
H2	543	8ATC	A	204-208
H2	544	1Y2H	B	208-212
H2	545	3KB6	B	85-89
H2	546	1X4Q	A	46-50
H2	547	2G3F	B	286-290
H2	548	4V3F	C	249-253
H2	549	3DBH	I	133-137
H2	550	1W40	A	55-59
H2	551	1HOC	A	84-88
H2	552	5KOJ	D	449-453
H2	553	3I0P	A	358-362
H2	554	4EXB	E	205-209
H2	555	1WO8	A	101-105
H2	556	3RA6	A	55-59
H2	557	3EZ5	A	817-821
H2	558	3DXU	A	256-260
H2	559	2EG7	A	131-135
H2	560	2Z8Y	N	178-182
H2	561	1SFK	C	55-59
H2	562	5EWQ	A	465-469
H2	563	2ZHP	A	26-30
H2	564	4EGV	C	343-347
H2	565	2AJA	B	101-105
H2	566	2EG6	A	131-135
H2	567	5KGN	A	457-461
H2	568	4XOU	A	180-184
H2	569	1OAO	C	178-182
H2	570	2Z2B	A	121-125
H2	571	1W52	X	140-144
H2	572	1MJG	N	178-182
H2	573	3R07	A	64-68
H2	574	3BCH	A	139-143
H2	575	3UWX	A	325-329
H2	576	3MJM	A	131-135
H2	577	4LFY	B	146-150
H2	578	1SXD	A	179-183
H2	579	1XGE	B	131-135
H2	580	4HAD	A	46-50
H2	581	4D8X	A	143-147
H2	582	4IZZ	A	87-91
H2	583	4D9H	A	143-147
H2	584	4DAO	A	143-147
H2	585	2XCL	A	112-116
H2	586	4JX7	A	81-85
H2	587	4R70	A	51-55
H2	588	1QXL	A	206-210
H2	589	3I04	A	534-538
H2	590	5N6N	C	729-733
H2	591	2QK4	B	116-120
H2	592	4BJH	B	88-92
H2	593	3D6N	B	88-92
H2	594	1VQ7	O	20-24
H2	595	5JVL	A	849-853
H2	596	4S3Q	B	364-368
H2	597	5HV2	A	168-172
H2	598	3KHJ	H	244-248
H2	599	5JLH	F	403-407
H2	600	5T3O	A	80-84
H2	601	1CHG	A	218-222
H2	602	3D0Q	B	137-141
H2	603	5AV7	B	38-42
H2	604	4GO1	A	149-153
H2	605	1HV9	B	362-366
H2	606	2M32	A	148-152
H2	607	1F42	A	102-106
H2	608	1W6J	A	331-335
H2	609	5BK4	5	70-74
H2	610	4BGB	B	72-76
H2	611	4OSM	B	470-474
H2	612	3VQX	D	444-448
H2	613	1NOJ	A	317-321
H2	614	5FYD	A	226-230
H2	615	5OT2	A	1402-1406
H2	616	1YK9	A	397-401
H2	617	4M9S	B	33-37
H2	618	2J3V	A	120-124
H2	619	5XOG	A	1405-1409
H2	620	3S15	A	1402-1406
H2	621	2J3X	A	120-124
H2	622	3S14	A	1402-1406
H2	623	3S17	A	1402-1406
H2	624	3RZD	A	1402-1406
H2	625	3T66	A	277-281
H2	626	3OG3	A	23-27
H2	627	4J9J	A	169-173
H2	628	5D32	B	144-148
H2	629	1GQ2	A	438-442
H2	630	6F40	A	585-589
H2	631	5D37	B	144-148
H2	632	2W6R	A	23-27
H2	633	6F44	A	585-589
H2	634	5HV1	A	221-225
H2	635	3UF7	A	99-104
H2	636	3EUG	A	99-104
H2	637	1EUG	A	99-104
H2	638	2EUG	A	99-104
H2	639	4UM9	D	327-332
H2	640	3DN9	B	66-71
H2	641	3JA8	7	476-481
H2	642	5TKZ	A	53-58
H2	643	3SNP	A	163-168
H2	644	4XJ3	A	168-173
H2	645	2WV6	G	11-16
H2	646	5LZJ	A	11-16
H2	647	1EEI	D	11-16
H2	648	4XJ1	A	168-173
H2	649	4TXY	A	169-174
H2	650	4L63	D	11-16
H2	651	4TXZ	A	169-174
H2	652	1LTT	D	11-16
H2	653	1RCV	D	11-16
H2	654	1RDP	D	11-16
H2	655	1PZK	D	11-16
H2	656	1RD9	D	11-16
H2	657	1JR0	D	11-16
H2	658	1PZJ	D	11-16
H2	659	1PZI	D	11-16
H2	660	1S5B	F	11-16
H2	661	5MV5	C	35-40
H2	662	5ELC	A	11-16
H2	663	4EXV	A	151-156
H2	664	4G7Z	A	90-95
H2	665	5W7C	C	378-383
H2	666	5NBD	A	469-474
H2	667	4Q5S	A	90-95
H2	668	5ND1	B	239-244
H2	669	3RIZ	A	605-610
H2	670	3V08	A	559-564
H2	671	3AZQ	B	44-49
H2	672	5X2X	D	293-298
H2	673	5X2Z	D	293-298
H2	674	5X30	D	293-298
H2	675	1PG8	A	293-298
H2	676	2GGE	D	163-168
H2	677	1UL1	Z	95-100
H2	678	1FOA	A	132-138
H2	679	2APC	A	132-138
H2	680	3C2F	A	167-173
H2	681	3C2E	A	167-173
H2	682	2O68	A	218-224
H2	683	1QW0	A	218-224
H2	684	3ODB	A	218-224
H2	685	1XC1	A	218-224
H2	686	2YNC	A	323-329
H2	687	3CUQ	A	131-137
H2	688	4HUK	A	417-423
H2	689	2DVJ	A	29-35
H2	690	3E8Q	C	235-242
H2	691	1P8P	A	235-242
H2	692	1HQ5	A	235-242
H2	693	4PW2	A	493-500
H2	694	3OGV	A	888-895
H2	695	3JD3	A	250-257
H2	696	1B37	C	435-443
H2	697	1H86	C	435-443
H2	698	1H83	C	435-443
H2	699	1H82	C	435-443
H2	700	4MTJ	B	533-541
H2	701	2F3O	A	525-533
H2	702	3RZX	A	303-311
H2	703	2PH4	A	85-94
H2	704	5WDX	A	380-389
H2	705	2RCL	A	103-112
H2	706	5XA0	B	679-688
H2	707	4IIN	D	147-157
H2	708	1MMG	A	705-715

## Sheet: Database Loop 3
Loop	Number	PDB	Chain	Residues
H3	1	4X0T	A	28-33
H3	2	4ZVW	E	28-33
H3	3	4ZUK	H	28-33
H3	4	2J6L	B	29-34
H3	5	4ZVX	B	28-33
H3	6	4ZUL	F	28-33
H3	7	4ZVY	B	28-33
H3	8	4X0U	D	28-33
H3	9	3VGK	B	131-136
H3	10	4GO5	X	160-165
H3	11	4R7N	R	50-55
H3	12	4QHN	B	50-55
H3	13	5HQA	A	110-115
H3	14	5HQC	A	110-115
H3	15	3JUX	A	292-298
H3	16	3OJL	A	141-147
H3	17	3OJO	B	141-147
H3	18	4R16	A	141-147
H3	19	2ZG6	B	12-18
H3	20	4YS0	A	348-354
H3	21	5VLJ	B	426-432
H3	22	1ZJH	A	188-194
H3	23	5O8O	A	152-158
H3	24	5VH9	B	426-432
H3	25	1GKY	A	47-53
H3	26	1SMY	D	585-591
H3	27	2CW0	D	585-591
H3	28	2A6H	D	585-591
H3	29	2BE5	D	585-591
H3	30	5JNE	H	241-247
H3	31	2A6E	D	585-591
H3	32	2A68	D	585-591
H3	33	1NJH	A	71-77
H3	34	5A4X	A	51-57
H3	35	6C1G	A	13-19
H3	36	6AV9	C	13-19
H3	37	1SH2	A	132-138
H3	38	5AEC	A	163-169
H3	39	4UWM	A	163-169
H3	40	2JP2	A	95-101
H3	41	5L7J	A	69-76
H3	42	3OZ2	A	215-222
H3	43	2HLO	B	428-434
H3	44	1RE3	E	428-434
H3	45	1RF1	B	428-434
H3	46	2Z4E	B	428-434
H3	47	3BVH	B	428-434
H3	48	2XNY	B	428-434
H3	49	3E1I	B	428-434
H3	50	2XNX	H	428-434
H3	51	1FZE	B	428-434
H3	52	2H43	B	428-434
H3	53	1RF0	B	428-434
H3	54	1N86	B	428-434
H3	55	2HPC	C	360-366
H3	56	1RE4	B	428-434
H3	57	1N73	B	448-454
H3	58	2HOD	C	360-366
H3	59	3GHG	I	360-366
H3	60	4Q7Y	A	186-189
H3	61	5UH0	A	59-65
H3	62	3TDD	E	10-16
H3	63	3NZJ	E	10-16
H3	64	3MG0	E	10-16
H3	65	3NZW	E	10-16
H3	66	3OKJ	E	10-16
H3	67	3OEU	E	10-16
H3	68	3SDK	E	10-16
H3	69	4RM6	A	54-60
H3	70	3LSO	A	393-399
H3	71	4V19	5	146-152
H3	72	4S2L	A	87-93
H3	73	4A09	B	189-195
H3	74	4MHY	A	277-283
H3	75	4MHN	A	277-283
H3	76	4A98	A	288-294
H3	77	2YKS	A	287-293
H3	78	5IPX	A	170-176
H3	79	1ZVH	L	54-60
H3	80	3EBA	B	55-61
H3	81	1B5W	A	55-61
H3	82	2DQF	C	54-60
H3	83	1XGQ	C	54-60
H3	84	5K7O	A	54-60
H3	85	2HED	A	55-61
H3	86	4WMG	A	54-60
H3	87	1LSG	A	55-61
H3	88	2G83	A	89-95
H3	89	1ESP	A	95-101
H3	90	3K2G	C	164-170
H3	91	2BMV	A	56-62
H3	92	1A2T	A	18-25
H3	93	1A3V	A	18-25
H3	94	1A3T	A	18-25
H3	95	1A3U	A	18-25
H3	96	1AEX	A	18-25
H3	97	5NUC	A	18-25
H3	98	3NUC	A	18-25
H3	99	2NUC	A	18-25
H3	100	3UA3	A	650-657
H3	101	4R0M	A	184-191
H3	102	2HIK	A	235-242
H3	103	1AI9	A	86-93
H3	104	4H95	A	86-93
H3	105	3ENG	A	64-71
H3	106	2D1X	C	36-43
H3	107	1MO9	A	161-168
H3	108	1HD5	A	64-71
H3	109	2ENG	A	64-71
H3	110	3Q6J	A	161-168
H3	111	1UAD	C	55-62
H3	112	3C0C	A	339-346
H3	113	2C3D	B	161-168
H3	114	1NSL	D	6-13
H3	115	1EYA	A	18-25
H3	116	3AFG	A	348-355
H3	117	2W16	A	579-586
H3	118	2W76	A	579-586
H3	119	2W6U	A	579-586
H3	120	2Q9J	A	197-204
H3	121	5L8S	A	209-216
H3	122	1ZHI	B	490-497
H3	123	2W77	A	579-586
H3	124	2W78	A	579-586
H3	125	4RJW	A	376-383
H3	126	3S5C	E	83-90
H3	127	3PGU	A	283-290
H3	128	2O5P	A	579-586
H3	129	1SYB	A	18-25
H3	130	5IXM	A	390-397
H3	131	2GKJ	A	197-204
H3	132	3PGR	A	283-290
H3	133	4PR7	A	101-108
H3	134	3PGS	A	283-290
H3	135	3DWO	X	154-161
H3	136	1QJ9	A	73-80
H3	137	1QJ8	A	73-80
H3	138	5T6G	A	20-27
H3	139	2ESB	A	23-30
H3	140	1STY	A	18-25
H3	141	1I78	A	60-67
H3	142	5T3S	D	7.2e-75
H3	143	3RIO	A	11-18
H3	144	4GEY	A	184-191
H3	145	5FYK	D	7.2e-75
H3	146	4RER	A	429-436
H3	147	4EPA	A	368-375
H3	148	5W6D	D	7.2e-75
H3	149	5UM8	D	7.2e-75
H3	150	2F1V	A	47-54
H3	151	4RL9	A	160-167
H3	152	5UFA	A	20-27
H3	153	3IQL	B	323-330
H3	154	4TOY	H	7.2e-75
H3	155	1DVA	H	47-54
H3	156	2WZN	A	174-181
H3	157	2FGR	A	282-289
H3	158	1JDW	A	365-372
H3	159	2FGQ	X	282-289
H3	160	4BHM	C	51-58
H3	161	2JDW	A	365-372
H3	162	1JDX	A	365-372
H3	163	9JDW	A	365-372
H3	164	7PRN	A	202-209
H3	165	7JDW	A	365-372
H3	166	4GF4	A	184-191
H3	167	5UTY	D	7.2e-75
H3	168	3UPG	A	298-305
H3	169	6JDW	A	365-372
H3	170	1Z9Q	A	36-43
H3	171	2JDX	A	365-372
H3	172	4FUV	A	158-165
H3	173	5KMQ	A	353-360
H3	174	5WBU	B	2230-2237
H3	175	5WBY	B	2230-2237
H3	176	3IHY	C	675-682
H3	177	2QWV	B	109-116
H3	178	3BRY	A	388-395
H3	179	4FFW	B	121-128
H3	180	1Z68	A	121-128
H3	181	4KRA	C	302-309
H3	182	3KWJ	A	123-130
H3	183	3F8S	B	123-130
H3	184	4FFV	B	121-128
H3	185	2QJR	B	123-130
H3	186	2JID	B	123-130
H3	187	3OC0	A	123-130
H3	188	3KWF	A	123-130
H3	189	2G5P	A	123-130
H3	190	2AJL	J	123-130
H3	191	3G0D	B	123-130
H3	192	3CCB	B	123-130
H3	193	3G0G	B	123-130
H3	194	1NU6	A	123-130
H3	195	2QT9	B	123-130
H3	196	2RGU	B	123-130
H3	197	5KBY	B	123-130
H3	198	2AJC	A	123-130
H3	199	3VJL	B	123-130
H3	200	3G0B	B	123-130
H3	201	1ORV	A	123-130
H3	202	5LLS	B	123-130
H3	203	2ONC	B	123-130
H3	204	2QTB	B	123-130
H3	205	1WCY	B	123-130
H3	206	3WQH	A	123-130
H3	207	2HHA	A	123-130
H3	208	1R9M	B	123-130
H3	209	4A5S	B	123-130
H3	210	4N8E	B	123-130
H3	211	3NOX	B	123-130
H3	212	4N8D	B	123-130
H3	213	4QZV	C	123-130
H3	214	2QOE	A	123-130
H3	215	2OQV	A	123-130
H3	216	3W2T	B	123-130
H3	217	2G63	A	123-130
H3	218	4G1F	B	123-130
H3	219	3HAC	A	123-130
H3	220	3HAB	A	123-130
H3	221	6B1E	A	123-130
H3	222	1X70	A	123-130
H3	223	3BJM	A	123-130
H3	224	2B0F	A	30-37
H3	225	3D4L	A	123-130
H3	226	4PNZ	A	123-130
H3	227	6B1O	A	123-130
H3	228	1RWQ	A	123-130
H3	229	2OAG	A	123-130
H3	230	5ISM	A	123-130
H3	231	2AJ8	A	123-130
H3	232	1W1I	A	123-130
H3	233	3VJM	B	123-130
H3	234	5T4E	A	123-130
H3	235	2P8S	A	123-130
H3	236	3EIO	B	123-130
H3	237	2IIV	A	123-130
H3	238	4DSZ	A	123-130
H3	239	2G5T	A	123-130
H3	240	2FJP	A	123-130
H3	241	2IIT	A	123-130
H3	242	3C45	A	123-130
H3	243	2QKY	A	123-130
H3	244	5T4H	A	123-130
H3	245	5EMJ	A	559-566
H3	246	3Q0T	B	123-130
H3	247	5T4F	A	123-130
H3	248	5I7U	A	123-130
H3	249	2I78	A	123-130
H3	250	2AJD	A	123-130
H3	251	4DTC	A	123-130
H3	252	2OLE	B	123-130
H3	253	5T4B	A	123-130
H3	254	5J3J	A	123-130
H3	255	3C43	A	123-130
H3	256	3O9V	B	123-130
H3	257	4GQB	A	559-566
H3	258	4FYD	A	1044-1051
H3	259	5FA5	A	559-566
H3	260	3OPM	B	123-130
H3	261	2CF4	A	161-168
H3	262	4XFA	A	66-73
H3	263	5BMF	L	581-598
H3	264	3O95	B	123-130
H3	265	4E4D	X	189-196
H3	266	4XFB	A	66-73
H3	267	4XEZ	A	66-73
H3	268	2BUB	A	123-130
H3	269	4IEU	A	66-73
H3	270	4N76	B	596-603
H3	271	4IEY	A	66-73
H3	272	4XF4	A	66-73
H3	273	4IET	A	66-73
H3	274	1MCO	L	94-101
H3	275	4XET	A	66-73
H3	276	4IEZ	A	66-73
H3	277	4XXT	A	227-234
H3	278	4JTN	A	66-73
H3	279	2GJP	A	406-413
H3	280	1e+43	A	404-411
H3	281	1UD4	A	401-408
H3	282	1UD3	A	401-408
H3	283	4XFI	A	66-73
H3	284	1UD5	A	401-408
H3	285	5I0U	A	66-73
H3	286	4PIY	A	66-73
H3	287	4IES	A	66-73
H3	288	4YNI	A	66-73
H3	289	4KWK	A	66-73
H3	290	1BPL	B	404-411
H3	291	4PJY	A	66-73
H3	292	3ELN	A	66-73
H3	293	2GH2	A	66-73
H3	294	4KWL	A	66-73
H3	295	2B5H	A	66-73
H3	296	1UD8	A	401-408
H3	297	4YSF	A	66-73
H3	298	4PIX	A	66-73
H3	299	4KWJ	A	66-73
H3	300	4XFF	A	66-73
H3	301	4YYO	A	66-73
H3	302	4XFC	A	66-73
H3	303	5I0S	A	66-73
H3	304	5W0X	A	160-167
H3	305	5D9G	B	160-167
H3	306	3UTK	A	81-88
H3	307	4K0U	A	81-88
H3	308	1AQL	A	242-249
H3	309	4QWV	A	258-265
H3	310	3L2E	B	378-385
H3	311	4WFU	A	136-143
H3	312	5VVL	B	196-203
H3	313	1RHC	A	213-220
H3	314	3CLM	A	185-192
H3	315	4HL7	A	310-317
H3	316	4WFV	A	136-143
H3	317	2NTO	A	166-173
H3	318	5VYL	A	153-160
H3	319	4U7X	A	66-73
H3	320	5DS4	B	196-203
H3	321	5DS5	B	196-203
H3	322	1XXG	A	16-23
H3	323	3JB2	C	988-995
H3	324	5J2Z	A	104-111
H3	325	3JB1	C	988-995
H3	326	5BOF	A	229-236
H3	327	1QGZ	A	279-286
H3	328	3SJB	B	260-267
H3	329	1LUC	B	213-220
H3	330	1W5R	A	43-50
H3	331	1BJK	A	279-286
H3	332	1W6F	A	43-50
H3	333	1e+62	A	279-286
H3	334	3H5H	B	106-113
H3	335	1e+63	A	279-286
H3	336	4B55	A	43-50
H3	337	3H84	A	260-267
H3	338	3LTW	A	43-50
H3	339	4C5P	A	43-50
H3	340	1W34	A	279-286
H3	341	2PUS	A	653-660
H3	342	2VFB	A	43-50
H3	343	1QGY	A	279-286
H3	344	4NT2	A	198-205
H3	345	2BMW	A	279-286
H3	346	2VYQ	A	279-286
H3	347	1H42	A	279-286
H3	348	1e+64	A	279-286
H3	349	1QH0	A	279-286
H3	350	1GJR	A	279-286
H3	351	1GO2	A	279-286
H3	352	3FYE	A	266-273
H3	353	4L22	A	83-90
H3	354	3OMA	A	266-273
H3	355	1H85	A	279-286
H3	356	3OMN	A	266-273
H3	357	3FYI	A	266-273
H3	358	2GSM	A	266-273
H3	359	1GR1	A	279-286
H3	360	1PEE	A	153-160
H3	361	3OM3	A	266-273
H3	362	2AH7	X	153-160
H3	363	4NTG	A	198-205
H3	364	1M57	G	266-273
H3	365	1N61	B	718-725
H3	366	1N5W	B	718-725
H3	367	1ZXI	B	718-725
H3	368	5LZK	B	193-200
H3	369	5EK8	A	653-660
H3	370	2R8D	A	12-19
H3	371	3NGX	A	53-60
H3	372	4XWL	A	239-246
H3	373	487D	L	29-36
H3	374	2PL5	A	22-29
H3	375	3FBI	D	98-105
H3	376	2QN6	B	255-262
H3	377	2VHY	B	122-129
H3	378	1EQR	A	557-564
H3	379	4XWN	A	239-246
H3	380	1NUW	A	1289-1296
H3	381	3MG0	E	16-23
H3	382	1AFW	B	233-240
H3	383	3NZJ	E	16-23
H3	384	3NZW	E	16-23
H3	385	3DY3	E	16-23
H3	386	1TQL	A	348-355
H3	387	4B0R	A	85-92
H3	388	1OUW	C	51-58
H3	389	3BDM	E	16-23
H3	390	4GIC	A	116-123
H3	391	3DY4	E	16-23
H3	392	3GPT	E	16-23
H3	393	4EU2	T	14-21
H3	394	3MG4	E	16-23
H3	395	5LRT	A	85-92
H3	396	1IL2	B	1557-1564
H3	397	1JXL	A	290-297
H3	398	1XR5	A	347-354
H3	399	4ZE8	A	391-398
H3	400	2RDI	A	290-297
H3	401	3DDK	A	349-356
H3	402	2IBK	A	290-297
H3	403	2IA6	B	290-297
H3	404	3I0X	A	38-45
H3	405	3I0W	A	38-45
H3	406	4ZAH	A	311-318
H3	407	1YZ6	A	252-259
H3	408	3N5F	B	20-27
H3	409	4QW9	A	290-297
H3	410	2GEF	B	671-678
H3	411	3F10	A	38-45
H3	412	1KXV	A	373-380
H3	413	1XV8	A	373-380
H3	414	2VA2	B	290-297
H3	415	2O14	A	285-292
H3	416	4QWD	A	290-297
H3	417	4GC6	A	290-297
H3	418	2K7J	A	43-50
H3	419	2MJD	A	10-17
H3	420	2K7K	A	43-50
H3	421	3V6K	A	290-297
H3	422	4P06	B	215-222
H3	423	1O0V	B	242-249
H3	424	2W8K	A	290-297
H3	425	5X4H	A	431-438
H3	426	1CTM	A	185-192
H3	427	1DFB	H	184-191
H3	428	5OAY	A	51-58
H3	429	1XFD	A	210-217
H3	430	4BAX	C	310-317
H3	431	2YM9	A	275-282
H3	432	4RET	A	112-119
H3	433	5KSB	B	150-157
H3	434	2NNA	B	150-157
H3	435	4X5X	B	150-157
H3	436	5V4N	C	399-406
H3	437	3CUP	B	390-397
H3	438	1S9V	B	150-157
H3	439	4P2R	B	150-157
H3	440	1FV1	E	150-157
H3	441	2PXY	D	150-157
H3	442	3QXA	B	150-157
H3	443	1BX2	B	150-157
H3	444	4P5M	D	148-155
H3	445	3PL6	B	150-157
H3	446	4P2Q	B	150-157
H3	447	1SJH	B	150-157
H3	448	1F3J	B	150-157
H3	449	1HXY	B	150-157
H3	450	3PGC	B	150-157
H3	451	1I3R	D	176-183
H3	452	3QIW	B	150-157
H3	453	1R5W	B	177-184
H3	454	1KLU	B	150-157
H3	455	3QIU	B	150-157
H3	456	1D9K	D	150-157
H3	457	1AQD	K	150-157
H3	458	4AEN	B	150-157
H3	459	4IS6	B	150-157
H3	460	2IAN	L	150-157
H3	461	3QXD	B	150-157
H3	462	1R5I	B	150-157
H3	463	4FQX	B	150-157
H3	464	1JWS	B	150-157
H3	465	1PYW	B	150-157
H3	466	1KLG	B	150-157
H3	467	1JWU	B	150-157
H3	468	1KT2	B	177-184
H3	469	1T5X	B	150-157
H3	470	1R5V	D	177-184
H3	471	3MBE	B	150-157
H3	472	1SJE	B	150-157
H3	473	4H25	B	150-157
H3	474	4I0P	F	151-158
H3	475	4GBX	D	151-158
H3	476	1HQR	B	350-357
H3	477	2XN9	E	150-157
H3	478	1K8I	B	150-157
H3	479	3BT6	B	133-140
H3	480	3O08	B	100-107
H3	481	5NXR	A	184-191
H3	482	3PBI	A	206-213
H3	483	2EIB	A	597-604
H3	484	2XNA	C	168-175
H3	485	3DRS	B	332-339
H3	486	5HVK	A	347-354
H3	487	4PO7	A	229-236
H3	488	4ODD	B	72-79
H3	489	5AZ4	B	810-817
H3	490	4KHP	M	4-11
H3	491	1AIV	A	28-35
H3	492	3LK3	B	140-147
H3	493	2EVR	A	181-188
H3	494	2POR	A	271-278
H3	495	3POR	A	271-278
H3	496	5EZV	D	244-251
H3	497	3LB9	A	86-93
H3	498	4LZH	A	185-192
H3	499	3WSQ	H	136-143
H3	500	5C0S	H	131-138
H3	501	4EVN	E	135-142
H3	502	3HD8	A	171-178
H3	503	5NUP	A	181A-188
H3	504	2F02	A	224-231
H3	505	2AWD	A	224-231
H3	506	3UQD	A	225-232
H3	507	1KK8	C	112-119
H3	508	2NDI	A	32-39
H3	509	1BR1	B	114-121
H3	510	1I84	T	114-121
H3	511	4V0C	C	111-118
H3	512	3TUY	C	112-119
H3	513	3TS5	C	112-119
H3	514	2Q6N	A	475-482
H3	515	5T81	A	87-94
H3	516	1VNH	A	421-428
H3	517	1VNC	A	421-428
H3	518	1OU4	B	2-9
H3	519	4XLR	D	585-592
H3	520	3IJ2	X	29-36
H3	521	5UH9	D	385-392
H3	522	4KKZ	A	208-215
H3	523	4Q3P	A	34-41
H3	524	4Q3T	A	34-41
H3	525	4Q3S	B	34-41
H3	526	4Q42	A	34-41
H3	527	4Q3R	C	34-41
H3	528	4Q3Q	A	34-41
H3	529	4Q3U	A	34-41
H3	530	1TBJ	A	18-25
H3	531	1RLA	A	18-25
H3	532	1PQ3	A	36-43
H3	533	4ZMA	L	78-85
H3	534	4XBM	B	360-367
H3	535	4O02	B	518-525
H3	536	3N8V	A	66-73
H3	537	3N8Y	A	66-73
H3	538	1M1X	B	555-562
H3	539	4CDB	A	322-329
H3	540	5CUJ	A	22-29
H3	541	5CUM	A	22-29
H3	542	5IPN	F	227-234
H3	543	4DDQ	A	76-83
H3	544	2XCR	D	1076-1083
H3	545	2024-11-02	C	71-78
H3	546	2QJO	B	303-310
H3	547	3JU2	A	212-219
H3	548	3e+76	A	267-274
H3	549	2YEY	A	267-274
H3	550	4QTF	A	389-396
H3	551	4CZV	A	211-219
H3	552	5TL5	A	76-84
H3	553	2H9G	R	76-84
H3	554	3PVQ	B	253-261
H3	555	1EXT	A	88-96
H3	556	4FHQ	A	73-81
H3	557	2AW2	B	73-81
H3	558	4E4D	R	113-121
H3	559	4E4D	R	76-84
H3	560	3URF	Z	76-84
H3	561	1SG1	X	71-79
H3	562	4GIQ	R	157-165
H3	563	2HEV	R	99-107
H3	564	5WI8	A	150-158
H3	565	4KGG	C	142-150
H3	566	3IJ2	X	110-118
H3	567	3ME2	R	187-195
H3	568	5WJF	A	150-158
H3	569	5L36	B	142-150
H3	570	4KGQ	C	142-150
H3	571	3K51	B	142-150
H3	572	3U3Q	A	123-131
H3	573	3U3S	A	123-131
H3	574	3U3P	A	123-131
H3	575	3ME2	R	61-69
H3	576	3WVT	A	67-75
H3	577	2FFS	A	85-93
H3	578	4GIQ	R	31-39
H3	579	5CIR	G	221-229
H3	580	3URF	Z	33-41
H3	581	1FT4	B	129-137
H3	582	2O4V	A	285-293
H3	583	4ALZ	A	177-185
H3	584	1K4E	A	212-220
H3	585	2HJ6	H	66-74
H3	586	4HET	A	147-155
H3	587	3JV6	A	316-324
H3	588	2UUC	L	103-111
H3	589	2UU9	L	103-111
H3	590	4HQB	A	91-99
H3	591	4JI2	L	103-111
H3	592	2VTU	J	25-33
H3	593	3WIR	B	28-36
H3	594	5NQC	A	90-98
H3	595	5NZV	A	18-26
H3	596	5NZS	A	18-26
H3	597	5NZR	A	18-26
H3	598	1YWX	A	58-66
H3	599	5N2V	A	70-78
H3	600	5KQ1	A	70-78
H3	601	5KQ4	D	70-78
H3	602	2QKM	G	70-78
H3	603	5J3Y	A	70-78
H3	604	2R5R	A	250-258
H3	605	2N3O	A	91-99
H3	606	1YIY	A	342-350
H3	607	3E2F	A	368-376
H3	608	1YIZ	A	342-350
H3	609	5VEH	A	342-350
H3	610	3B46	B	354-362
H3	611	1V2E	A	304-312
H3	612	2ZJG	A	368-376
H3	613	4M2K	A	307-315
H3	614	1VPI	A	10-19
H3	615	4M2J	A	307-315
H3	616	3FHH	A	557-565
H3	617	3V6F	B	31-39
H3	618	4K8L	A	213-221
H3	619	1J8Q	A	61-69
H3	620	3J6H	K	196-204
H3	621	3NAF	A	939-947
H3	622	3IC9	C	300-308
H3	623	5W1L	B	422-430
H3	624	2B76	A	369-377
H3	625	3P4Q	A	369-377
H3	626	3M9D	A	168-176
H3	627	1L0V	A	369-377
H3	628	3P4R	A	369-377
H3	629	4KX6	A	369-377
H3	630	4WUU	A	127-135
H3	631	3UZS	B	64-72
H3	632	1GL1	I	20-28
H3	633	4ERY	A	223-231
H3	634	5T3R	D	332-340
H3	635	3U5Y	A	388-396
H3	636	3C5M	B	359-367
H3	637	5H10	C	351-359
H3	638	5GRS	A	923-931
H3	639	1XFD	A	248-256
H3	640	1Z6O	C	149-157
H3	641	3GZU	B	647-655
H3	642	3KZ4	B	647-655
H3	643	4F5X	B	647-655
H3	644	1AWJ	A	19-27
H3	645	1U4J	A	56-64
H3	646	1G0Z	A	56-64
H3	647	4CDL	A	40-48
H3	648	5E1T	A	351-359
H3	649	3EUB	4	754-762
H3	650	3ETR	C	754-762
H3	651	1FIQ	C	754-762
H3	652	5LBG	B	328-336
H3	653	5DCC	B	328-336
H3	654	5E1G	A	328-336
H3	655	5K69	A	328-336
H3	656	5DC2	B	328-336
H3	657	5DU7	C	328-336
H3	658	5DZJ	A	328-336
H3	659	5E1I	A	328-336
H3	660	5DZP	A	328-336
H3	661	5D7H	B	328-336
H3	662	4QTF	A	328-336
H3	663	5DUJ	A	328-336
H3	664	5LB1	A	328-336
H3	665	4QR7	A	328-336
H3	666	4QRA	A	328-336
H3	667	3VYN	B	328-336
H3	668	1ZAT	A	413-421
H3	669	3ZG4	A	413-421
H3	670	3LGY	A	85-93
H3	671	5T3R	D	352-360
H3	672	2IMG	A	11-19
H3	673	4ERC	A	11-19
H3	674	1OHD	A	219-227
H3	675	2I6P	A	4-12
H3	676	1GY9	A	10-18
H3	677	1ZO0	A	108-116
H3	678	3WPY	A	475-483
H3	679	3TN8	B	223-231
H3	680	4BCJ	B	223-231
H3	681	5MS0	M	81-89
H3	682	2D2X	A	146-154
H3	683	4URJ	D	230-238
H3	684	5JS4	C	546-554
H3	685	4M9T	A	1156-1164
H3	686	1U8C	B	1178-1186
H3	687	2V1U	A	249-257
H3	688	1MBT	A	295-303
H3	689	2HWT	A	49-57
H3	690	3JUG	A	194-202
H3	691	2WHL	A	163-171
H3	692	2WHJ	A	163-171
H3	693	3I0Q	A	249-257
H3	694	5LR0	B	1133-1141
H3	695	2KY6	A	502-510
H3	696	4MXN	B	138-146
H3	697	1RH6	A	10-18
H3	698	5FQ7	A	259-267
H3	699	3O3V	C	216-224
H3	700	5N0P	A	214-223
H3	701	5N0R	A	214-223
H3	702	5N0X	B	214-223
H3	703	1TL3	A	134-143
H3	704	1TKZ	A	134-143
H3	705	1LW2	A	134-143
H3	706	2KRM	A	12-21
H3	707	5UV5	C	134-143
H3	708	3HDB	A	462-471
H3	709	3KLQ	A	70-79
H3	710	2LJ0	A	17-26
H3	711	3ETT	B	45-54
H3	712	4P07	A	45-54
H3	713	4P04	A	45-54
H3	714	3ETS	B	45-54
H3	715	6AMW	A	93-102
H3	716	1IZC	A	19-28
H3	717	1E4Q	A	53-62
H3	718	5C86	A	375-384
H3	719	4IFV	A	134-143
H3	720	4IDK	A	134-143
H3	721	3VA7	A	1423-1432
H3	722	4IFY	A	134-143
H3	723	4KFB	A	134-143
H3	724	5I8I	A	1423-1432
H3	725	5CYM	A	134-143
H3	726	3QLH	A	134-143
H3	727	5CYQ	A	134-143
H3	728	2ZD1	A	134-143
H3	729	4G1Q	A	134-143
H3	730	4ID5	A	134-143
H3	731	1UE9	A	18-27
H3	732	4IG3	A	134-143
H3	733	4H0P	A	39-48
H3	734	4ICL	A	134-143
H3	735	1UWB	B	134-143
H3	736	2B6A	A	134-143
H3	737	5D9W	A	11-20
H3	738	5M43	A	6-15
H3	739	1GHR	A	135-144
H3	740	4IIS	D	143-152
H3	741	2YGC	A	237-246
H3	742	4LO7	B	243-252
H3	743	4LO0	A	243-252
H3	744	4MIH	B	575-584
H3	745	3GDP	A	476-485
H3	746	1JU2	B	476-485
H3	747	2JBV	B	489-498
H3	748	3D34	B	129-138
H3	749	1TUL	A	76-85
H3	750	4A0K	D	201-210
H3	751	3EI2	B	201-210
H3	752	4A0L	D	201-210
H3	753	3CP8	A	355-364
H3	754	2ADC	A	487-496
H3	755	3G05	A	359-368
H3	756	2H6O	A	373-382
H3	757	4ZH2	C	256-265
H3	758	4LK1	C	256-265
H3	759	4ZH3	C	256-265
H3	760	4ZH4	C	256-265
H3	761	5MY1	X	256-265
H3	762	5BYH	C	256-265
H3	763	4LLG	C	256-265
H3	764	5UAJ	C	256-265
H3	765	4YFX	C	256-265
H3	766	1J4U	A	102-111
H3	767	3AR4	A	487-496
H3	768	3AR3	A	487-496
H3	769	2DQS	A	487-496
H3	770	4YCL	A	487-496
H3	771	2EAR	A	487-496
H3	772	4XOU	A	487-496
H3	773	5XA8	A	487-496
H3	774	2LUM	A	45-54
H3	775	4E0S	B	72-81
H3	776	3OZX	B	286-295
H3	777	1YQT	A	285-294
H3	778	4JPQ	A	148-157
H3	779	3UY5	A	212-221
H3	780	2V4Y	C	109-118
H3	781	4PQU	A	134-143
H3	782	2YZJ	A	53-62
H3	783	4XJR	A	484-493
H3	784	3X0D	A	275-284
H3	785	4O01	B	430-439
H3	786	2NWF	A	116-125
H3	787	1J0M	A	577-586
H3	788	4AYZ	A	96-105
H3	789	3R8K	A	96-105
H3	790	4M57	A	149-158
H3	791	5HAY	A	1012-1021
H3	792	4I1M	A	488-497
H3	793	5WZH	A	428-437
H3	794	5WZK	A	394-403
H3	795	1O0L	A	111-120
H3	796	1P9B	A	21-30
H3	797	1MEZ	A	38-47
H3	798	1GIN	A	8-17
H3	799	2D7U	A	8-17
H3	800	1HOP	A	8-17
H3	801	1DJ2	A	26-35
H3	802	3PNK	B	6-15
H3	803	3PNL	A	6-15
H3	804	4LRY	A	6-15
H3	805	4LRX	A	6-15
H3	806	2O2C	B	91-100
H3	807	2O2D	B	91-100
H3	808	2VOR	A	344-353
H3	809	1Z1N	X	510-519
H3	810	2XWQ	A	42-51
H3	811	1BYE	A	49-58
H3	812	1G0Y	R	266-275
H3	813	1IRA	Y	263-272
H3	814	2DX1	A	281-290
H3	815	1W61	B	259-268
H3	816	4DBK	A	10-19
H3	817	3OC5	A	239-248
H3	818	5WUA	E	688-697
H3	819	2A1T	S	126-135
H3	820	3DLL	A	147-156
H3	821	5X8T	C	142-151
H3	822	3RAS	B	75-84
H3	823	5UJ1	A	229-238
H3	824	4O68	A	267-276
H3	825	1Z9N	B	82-91
H3	826	1EY2	A	305-314
H3	827	1EYB	A	305-314
H3	828	1LUR	B	2086-2095
H3	829	4HSQ	A	255-264
H3	830	2FUG	1	375-384
H3	831	2P0V	A	101-111
H3	832	4I2P	A	539-548
H3	833	2WJN	H	202-212
H3	834	2WJM	H	202-212
H3	835	4CAS	D	202-212
H3	836	1VRN	H	202-212
H3	837	5NJ4	H	202-212
H3	838	5M7J	D	202-212
H3	839	5M7K	D	202-212
H3	840	5M7L	D	202-212
H3	841	2JBL	H	202-212
H3	842	5PRC	H	202-212
H3	843	3PRC	H	202-212
H3	844	3D38	H	202-212
H3	845	2PRC	H	202-212
H3	846	4AC5	H	202-212
H3	847	2WL5	B	204-214
H3	848	2VU2	A	204-214
H3	849	1M1T	A	204-214
H3	850	1DM3	A	204-214
H3	851	2WL4	A	204-214
H3	852	1DLV	A	204-214
H3	853	1QFL	A	204-214
H3	854	3ZNN	A	230-240
H3	855	2e+48	A	230-240
H3	856	2AT6	X	89-99
H3	857	3C77	X	89-99
H3	858	1SY0	A	89-99
H3	859	1X8Q	A	89-99
H3	860	1SXU	A	89-99
H3	861	1D2U	A	89-99
H3	862	1YWA	A	89-99
H3	863	2OFM	X	89-99
H3	864	1X8O	A	89-99
H3	865	3MVF	A	89-99
H3	866	1YWB	A	89-99
H3	867	1IKJ	A	89-99
H3	868	1IKE	A	89-99
H3	869	1U0X	A	89-99
H3	870	1ERX	A	89-99
H3	871	1U17	A	90-100
H3	872	1KOI	A	89-99
H3	873	3NP1	A	89-99
H3	874	4NP1	A	89-99
H3	875	1O6S	B	81-91
H3	876	3LNI	A	81-91
H3	877	1FF5	A	81-91
H3	878	3Q2V	A	81-91
H3	879	1OB0	A	415-425
H3	880	1E3Z	A	415-425
H3	881	1E3X	A	415-425
H3	882	1e+43	A	415-425
H3	883	1e+40	A	415-425
H3	884	1BPL	B	415-425
H3	885	1UD2	A	412-422
H3	886	1UD6	A	412-422
H3	887	2DIE	A	417-427
H3	888	1UD3	A	412-422
H3	889	2GJP	A	417-427
H3	890	2GJR	A	417-427
H3	891	1HVX	A	415-425
H3	892	3BH4	A	416-426
H3	893	2P1V	A	317-327
H3	894	4RMC	A	317-327
H3	895	1XV9	A	317-327
H3	896	4NQA	H	317-327
H3	897	4QQX	A	24-34
H3	898	5I4N	A	775-785
H3	899	4FM2	A	299-309
H3	900	4FLX	A	299-309
H3	901	2V5Q	A	253-263
H3	902	6AP1	B	204-214
H3	903	6BMF	B	204-214
H3	904	5LOH	B	780-790
H3	905	1LL4	A	243-253
H3	906	3FCS	B	177-187
H3	907	1JV2	B	177-187
H3	908	3ZE1	D	177-187
H3	909	2DV6	F	80-90
H3	910	3GTK	I	28-38
H3	911	4YXD	A	257-267
H3	912	5FQD	B	126-136
H3	913	2YPW	A	80-90
H3	914	3ZBJ	A	80-90
H3	915	1XL9	B	16-26
H3	916	3HIJ	A	16-26
H3	917	2YGY	D	17-27
H3	918	1XKY	C	16-26
H3	919	3L21	A	24-34
H3	920	5IFW	B	549-559
H3	921	2Z30	A	166-176
H3	922	2Z2X	A	166-176
H3	923	2ZRQ	A	166-176
H3	924	3A3N	A	166-176
H3	925	2BA1	I	142-152
H3	926	5YJJ	C	436-446
H3	927	2HRK	A	67-77
H3	928	2HSM	A	67-77
H3	929	4Y7L	B	896-906
H3	930	4Y7M	C	896-906
H3	931	4Y7O	A	896-906
H3	932	3K8Z	F	154-164
H3	933	1EUZ	E	144-154
H3	934	2YFH	E	165-175
H3	935	2Q2T	A	238-248
H3	936	2Q2U	A	238-248
H3	937	1CLP	A	76-87
H3	938	4ZT9	A	1278-1288
H3	939	1VHN	A	136-146
H3	940	3LFV	A	373-383
H3	941	2XSS	A	373-383
H3	942	2EV1	A	45-55
H3	943	3e+98	A	183-193
H3	944	1TME	1	15-25
H3	945	3AMD	B	172-182
H3	946	1CNZ	A	338-348
H3	947	2YEW	B	306-316
H3	948	2OQX	A	240-250
H3	949	3EXZ	B	44-54
H3	950	2I9D	A	177-188
H3	951	5FJJ	C	80-90
H3	952	3EFM	A	569-579
H3	953	4K90	A	369-379
H3	954	4KW2	A	219-229
H3	955	1W98	B	245-255
H3	956	3HR5	B	132-142
H3	957	3O3N	B	292-302
H3	958	4FE1	B	481-491
